# Supplementary material for: Proteomic analysis of plasma exosomes from Cystic Echinococcosis patients provides in vivo support for distinct immune response profiles in active vs inactive infection and suggests potential biomarkers
Source: PLoS Negl Trop Dis. 2020 Oct 5;14(10):e0008586. doi: 10.1371/journal.pntd.0008586 (PMC7535053; doi:10.1371/journal.pntd.0008586)
Supplement: S1 Table — Quantitative proteomic profiles of plasma microvesicles (MV) and exosomes (EXO) from healthy samples analysed to setup the exosome preparation protocol. (XLSX) [file pntd.0008586.s002.xlsx]

## Sheet: MS
Data from three MS experiments performed during the protocol setup: one performed starting from 100 ml plasma and using a 30K x g UC to remove MV (I_100ml_30K); the second starting from 40 ml plasma and using a 30K x g UC to remove MV (II_40ml_30K); and the third starting from 40 ml plasma and using a 20K x g UC to remove MV (III_40ml_20K). Common proteins identified in EXO and MV (common); speci…
color legend	common			I_100ml_30K												II_40ml_30K												III_40ml_20K														only EXO			I_100ml_30K
top10_exocarta	Accessions	Protein Descriptions	Gene	EXO3	EXO4	EXO5	EXO6	EXO7	EXO8	MV3	MV4	MV5	MV6	MV7	MV8	EXO3	EXO4	EXO5	EXO6	EXO7	EXO8	MV3	MV4	MV5	MV6	MV7	MV8	E_FA1(40)_3	E_FA1(40)_4	E_FA1(40)_5	E_FA1(40)_6	E_FA1(40)_7	E_FA1(40)_8	MV_FA1(4)_3	MV_FA1(4)_4	MV_FA1(4)_5	MV_FA1(4)_6	MV_FA1(4)_7	MV_FA1(4)_8	#/100		Accession	Description	Gene	EXO3	EXO4	EXO5	EXO6	EXO7
top20_exocarta	P21926	CD9 antigen OS=Homo sapiens GN=CD9 PE=1 SV=4 - [CD9_HUMAN]	CD9			207287	360207	168643				85840.9	178764	83729			33548.3	132429	170041	240245	1.62949e+06			93396.3	48873.4	102092	165582													98		P11142	Heat shock cognate 71 kDa protein OS=Homo sapiens GN=HSPA8 PE=1 SV=1 -	HSPA8
top100_exocarta	P11142	Heat shock cognate 71 kDa protein OS=Homo sapiens GN=HSPA8 PE=1 SV=1 - [HSP7C_HUMAN]	HSPA8		53389.7	510918	455443	242321			112188	230825	400426	172908			96236.6	144434	201991	250304	394024		103356	146704	158981	169176														96		Q8WUM4	Programmed cell death 6-interacting protein OS=Homo sapiens GN=PDCD6IP PE=1 SV=1 -	PDC6I
biogenesis/release exo markers	Q8WUM4	Programmed cell death 6-interacting protein OS=Homo sapiens GN=PDCD6IP PE=1 SV=1 - [PDC6I_HUMAN]	PDC6I		54640.6	123099	87891.4	37931.3			0	71187.3	67129.8	0				96034.5	115684	74121.1	82637.6			51459.4	58056.9	131092	36301.9													96		O00560	Syntenin-1 OS=Homo sapiens GN=SDCBP PE=1 SV=1 -	SDCB1
	O00560	Syntenin-1 OS=Homo sapiens GN=SDCBP PE=1 SV=1 - [SDCB1_HUMAN]	SDCB1		0	120465	154472	87687.5			0	72962.5	0	0																										78		P60033	CD81 antigen OS=Homo sapiens GN=CD81 PE=1 SV=1 -	CD81		0	134207	117780	187277
	P60033	CD81 antigen OS=Homo sapiens GN=CD81 PE=1 SV=1 - [CD81_HUMAN]	CD81															68565.1	100447	101786	313344		46698.7	45966.4	49519.2	90345.4														64		P51149	Ras-related protein Rab-7a OS=Homo sapiens GN=RAB7A PE=1 SV=1 -	RAB7A
	P51149	Ras-related protein Rab-7a OS=Homo sapiens GN=RAB7A PE=1 SV=1 - [RAB7A_HUMAN]	RAB7A		50044.6	281247	211518	98033.1			57602.6	104432	181601	102250				62767.3	114065	166139			57009.1	92888.4	67071.5	111178														50		P61106	Ras-related protein Rab-14 OS=Homo sapiens GN=RAB14 PE=1 SV=4 -	RAB14
	P02786	Transferrin receptor protein 1 OS=Homo sapiens GN=TFRC PE=1 SV=2 - [TFR1_HUMAN]	TFR1			271071	520628	505548			64536.5	174829	285358	122424		41838.8	68164.3	134578	758001	415171	568058			210720	329854	540191	317922													47		O14964	Hepatocyte growth factor-regulated tyrosine kinase substrate OS=Homo sapiens GN=HGS PE=1 SV=1 -	HGS		0	55927.7	0	0
	P61106	Ras-related protein Rab-14 OS=Homo sapiens GN=RAB14 PE=1 SV=4 - [RAB14_HUMAN]	RAB14			113739	86739.5	103071				94699.9								149562				68532.9	69012.8															47		P27701	CD82 antigen OS=Homo sapiens GN=CD82 PE=1 SV=1 -	CD82		0	108946	131075	69728.7
	P61006	Ras-related protein Rab-8A OS=Homo sapiens GN=RAB8A PE=1 SV=1 - [RAB8A_HUMAN]	RAB8A		30475.8	64759.4	106265	55884					113357																											44		P61026	Ras-related protein Rab-10 OS=Homo sapiens GN=RAB10 PE=1 SV=1 -	RAB10
	O00194	Ras-related protein Rab-27B OS=Homo sapiens GN=RAB27B PE=1 SV=4 - [RB27B_HUMAN]	RB27B		34747.8	103792	147524	117317			58015.8	106407	121909	95794																												P62491	Ras-related protein Rab-11A OS=Homo sapiens GN=RAB11A PE=1 SV=3 -	RB11A
	P61026	Ras-related protein Rab-10 OS=Homo sapiens GN=RAB10 PE=1 SV=1 - [RAB10_HUMAN]	RAB10			94953.3	89427.2	34016.9			38042.2	73717.1	91946.4	58162.4				44722.6	66547.8	101299		35288.3	41565.9	110349	92633.3	71722.4																Q15907	Ras-related protein Rab-11B OS=Homo sapiens GN=RAB11B PE=1 SV=4 -	RB11B		34748.5	79179.2	81868.4	64709.2
	P27701	CD82 antigen OS=Homo sapiens GN=CD82 PE=1 SV=1 - [CD82_HUMAN]	CD82															54840.1	93353.9					52710.7	68351.8																	Q96QK1	Vacuolar protein sorting-associated protein 35 OS=Homo sapiens GN=VPS35 PE=1 SV=2 -	VPS35		0	47228	25572.5	0
	P04406	Glyceraldehyde-3-phosphate dehydrogenase OS=Homo sapiens GN=GAPDH PE=1 SV=3 - [G3P_HUMAN]	G3P		62338.7	222481	211127	177236			164250	461732	343138	453737			70993.9	89474.9	194846	106683	158557	68030.9	86579.7	166196	112422	121389	355331													95		Q9NZZ3	Charged multivesicular body protein 5 OS=Homo sapiens GN=CHMP5 PE=1 SV=1 -	CHMP5		0	53890.3	0	0
	P60709	Actin, cytoplasmic 1 OS=Homo sapiens GN=ACTB PE=1 SV=1 - [ACTB_HUMAN]	ACTB		370596	1.63783e+06	1.66164e+06	380142			181354	4.29981e+06	1.58699e+07	3396276			56680.8	441334	234458	136561	258547	39701.9	826742	2.6421e+06	2.01393e+06	245999	1.26527e+06	0	51747.6	62711	23246.9	190038	67540	0	0	326989	68278.5	82951.6	47684.6	93		Q9UK41	Vacuolar protein sorting-associated protein 28 homolog OS=Homo sapiens GN=VPS28 PE=1 SV=1 -	VPS28		0	44493.2	0	0
	P07355	Annexin A2 OS=Homo sapiens GN=ANXA2 PE=1 SV=2 - [ANXA2_HUMAN]	ANXA2		54119.7	127037	145344	174384			67800.6	241635	162262	141525		50994.4	61267.1	101232	155823	139885	59956.9	78913.5	81035.1	78988.3	102023	66185.6	171287													83		P04406	Glyceraldehyde-3-phosphate dehydrogenase OS=Homo sapiens GN=GAPDH PE=1 SV=3 -	G3P
	P06733	Alpha-enolase OS=Homo sapiens GN=ENO1 PE=1 SV=2 - [ENOA_HUMAN]	ENOA		64229.8	262828	213377	169939			99677.5	210550	336739	283778																										78		P07355	Annexin A2 OS=Homo sapiens GN=ANXA2 PE=1 SV=2 -	ANXA2
	P07900	Heat shock protein HSP 90-alpha OS=Homo sapiens GN=HSP90AA1 PE=1 SV=5 - [HS90A_HUMAN]	HS90A			199879	72010.5	102252			68032.5	135747	192541	91877.6																										77		P06733	Alpha-enolase OS=Homo sapiens GN=ENO1 PE=1 SV=2 -	ENOA
	P00338	L-lactate dehydrogenase A chain OS=Homo sapiens GN=LDHA PE=1 SV=2 - [LDHA_HUMAN]	LDHA			81763.3	82810.2	40531.2				74234.8	131528	39070.6		33802.8					76030			36651.8			39544.9													72		P14618	Pyruvate kinase PKM OS=Homo sapiens GN=PKM PE=1 SV=4 -	KPYM
	P14618	Pyruvate kinase PKM OS=Homo sapiens GN=PKM PE=1 SV=4 - [KPYM_HUMAN]	KPYM			387422	249689	111975				544730	431041	294642					66772.9		84703.8		115033	102374	101882	98310	254400													72		P08758	Annexin A5 OS=Homo sapiens GN=ANXA5 PE=1 SV=2 -	ANXA5
	P68104	Elongation factor 1-alpha 1 OS=Homo sapiens GN=EEF1A1 PE=1 SV=1 - [EF1A1_HUMAN]	EF1A1			73567.8	96734.9	89698.4				74950.9	116294	75472.2										100874	109164	48978.7	74297.8													71		Q00610	Clathrin heavy chain 1 OS=Homo sapiens GN=CLTC PE=1 SV=5 -	CLH1
	P00558	Phosphoglycerate kinase 1 OS=Homo sapiens GN=PGK1 PE=1 SV=3 - [PGK1_HUMAN]	PGK1			241511	329413	82823.8				237206	261416	222429																										69		P02768	Serum albumin OS=Homo sapiens GN=ALB PE=1 SV=2 -	ALBU		278161	853278	2.2379e+06	504326
	P04075	Fructose-bisphosphate aldolase A OS=Homo sapiens GN=ALDOA PE=1 SV=2 - [ALDOA_HUMAN]	ALDOA			97140.3	167681	125155				132283	267679	170894																										69		P62937	Peptidyl-prolyl cis-trans isomerase A OS=Homo sapiens GN=PPIA PE=1 SV=2 -	PPIA
	P63104	14-3-3 protein zeta/delta OS=Homo sapiens GN=YWHAZ PE=1 SV=1 - [1433Z_HUMAN]	1433Z		100350	288962	1.66349e+06	309315			244707	563429	941525	633717			33894.6	35179.4	125541	75639.5	22216.1	37491.1	66811.4	199170	144816	209643	257156	0	0	15077.2	19848.4	33530.5	55035.7	0	0	25819.9	23716.2	1696.52	1946.55	69		Q06830	Peroxiredoxin-1 OS=Homo sapiens GN=PRDX1 PE=1 SV=1 -	PRDX1		0	86908	57203.6	113959
	P08238	Heat shock protein HSP 90-beta OS=Homo sapiens GN=HSP90AB1 PE=1 SV=4 - [HS90B_HUMAN]	HS90B			88834.7	113567	308848				140443	151912	64007.4																										67		P05556	Integrin beta-1 OS=Homo sapiens GN=ITGB1 PE=1 SV=2 -	ITB1
	P08758	Annexin A5 OS=Homo sapiens GN=ANXA5 PE=1 SV=2 - [ANXA5_HUMAN]	ANXA5			99819.2	92690.7	67893.4				120139	130510	65143					55944.4					68945.4	42223	37619.6														67		P05023	Sodium/potassium-transporting ATPase subunit alpha-1 OS=Homo sapiens GN=ATP1A1 PE=1 SV=1 -	AT1A1
	P62258	14-3-3 protein epsilon OS=Homo sapiens GN=YWHAE PE=1 SV=1 - [1433E_HUMAN]	1433E		39922.9	109053	143174	73766.2				113974	204352	162484						105540				52929.6	51539.9	62349.9	137162													65		P08195	4F2 cell-surface antigen heavy chain OS=Homo sapiens GN=SLC3A2 PE=1 SV=3 -	4F2
	Q00610	Clathrin heavy chain 1 OS=Homo sapiens GN=CLTC PE=1 SV=5 - [CLH1_HUMAN]	CLH1			174201	166566	189077				37433.2	29182.3	20594.5																										64		P62879	Guanine nucleotide-binding protein G(I)/G(S)/G(T) subunit beta-2 OS=Homo sapiens GN=GNB2 PE=1 SV=3 -	GBB2
	P23528	Cofilin-1 OS=Homo sapiens GN=CFL1 PE=1 SV=3 - [COF1_HUMAN]	COF1		56136.3	168522	262777	179274			54859.7	176203	233735	575772			41377.5	47993.6	74490		171957		79776	150930	129863	65013.9	59118.5													62		O75955	Flotillin-1 OS=Homo sapiens GN=FLOT1 PE=1 SV=3 -	FLOT1
	P26038	Moesin OS=Homo sapiens GN=MSN PE=1 SV=3 - [MOES_HUMAN]	MOES		43249	299632	239891	166041			162401	645872	391206	139433			71990.5	53972.5	86691.1	109719	332815			124180	169435	106929	171636	0	0	10527.2	8252.26	19727.4	59797.3	0	0	0	3449.55	2549.6	19473.7	62		P78371	T-complex protein 1 subunit beta OS=Homo sapiens GN=CCT2 PE=1 SV=4 -	TCPB		0	0	175765	0
	P55072	Transitional endoplasmic reticulum ATPase OS=Homo sapiens GN=VCP PE=1 SV=4 - [TERA_HUMAN]	TERA			211489	166741	176355				111625	173797	63373.7							96441.9				29796															62		P60953	Cell division control protein 42 homolog OS=Homo sapiens GN=CDC42 PE=1 SV=2 -	CDC42
	P60174	Triosephosphate isomerase OS=Homo sapiens GN=TPI1 PE=1 SV=3 - [TPIS_HUMAN]	TPIS			191600	112632	68137.6				166005	203439	88384.4				104918				39979.1	68828.5	54797.4	65526.4	90219.5	175752													62		P04083	Annexin A1 OS=Homo sapiens GN=ANXA1 PE=1 SV=2 -	ANXA1
	P62937	Peptidyl-prolyl cis-trans isomerase A OS=Homo sapiens GN=PPIA PE=1 SV=2 - [PPIA_HUMAN]	PPIA		58526.2	540091	323407	393281			91752	217193	634616	158057																										62		P04899	Guanine nucleotide-binding protein G(i) subunit alpha-2 OS=Homo sapiens GN=GNAI2 PE=1 SV=3 -	GNAI2
	P07737	Profilin-1 OS=Homo sapiens GN=PFN1 PE=1 SV=2 - [PROF1_HUMAN]	PROF1		99787	199751	139138	116118			73938	122676	186433	108045				87092.7	122205	122809	238381		71600.5	133058	166447	213566	260580	0	14641.2	16652.7	27794.2	23315.8	107632	0	0	0	0	16659.7	17121.5	61		Q08380	Galectin-3-binding protein OS=Homo sapiens GN=LGALS3BP PE=1 SV=1 -	LG3BP		0	0	0	47563.6
	P05556	Integrin beta-1 OS=Homo sapiens GN=ITGB1 PE=1 SV=2 - [ITB1_HUMAN]	ITB1		97932.4	444760	283512	162106			48880.8	127675	142521	291775				104182	155783	272519			64668.2	91703.6	69014	170302														60		Q08431	Lactadherin OS=Homo sapiens GN=MFGE8 PE=1 SV=2 -	MFGM
	P61224	Ras-related protein Rap-1b OS=Homo sapiens GN=RAP1B PE=1 SV=1 - [RAP1B_HUMAN]	RAP1B		98885.4	149233	157804	136749			73713.6	261211	236431	182613																										60		P50995	Annexin A11 OS=Homo sapiens GN=ANXA11 PE=1 SV=1 -	ANX11
	P11021	78 kDa glucose-regulated protein OS=Homo sapiens GN=HSPA5 PE=1 SV=2 - [GRP78_HUMAN]	GRP78			71822.5	89657.1	55759.4						97980.6																										58		P15311	Ezrin OS=Homo sapiens GN=EZR PE=1 SV=4 -	EZRI
	P08195	4F2 cell-surface antigen heavy chain OS=Homo sapiens GN=SLC3A2 PE=1 SV=3 - [4F2_HUMAN]	4F2			57943.4	90577.1	55419.9				59869.4																												57		P02786	Transferrin receptor protein 1 OS=Homo sapiens GN=TFRC PE=1 SV=2 -	TFR1
	P62879	Guanine nucleotide-binding protein G(I)/G(S)/G(T) subunit beta-2 OS=Homo sapiens GN=GNB2 PE=1 SV=3 - [GBB2_HUMAN]	GBB2			85039.6	115010	107760				96240.5	228297	79141.9					52710.2					57243	41799.1															57		P62826	GTP-binding nuclear protein Ran OS=Homo sapiens GN=RAN PE=1 SV=3 -	RAN		0	88343.9	111431	0
	O00299	Chloride intracellular channel protein 1 OS=Homo sapiens GN=CLIC1 PE=1 SV=4 - [CLIC1_HUMAN]	CLIC1		0	133177	276960	128229				167304	199906	114744						118451			53448	66716.8	68974.5	97673	195481													56		P13473	Lysosome-associated membrane glycoprotein 2 OS=Homo sapiens GN=LAMP2 PE=1 SV=2 -	LAMP2		0	50426.2	0	34292.6
	O75955	Flotillin-1 OS=Homo sapiens GN=FLOT1 PE=1 SV=3 - [FLOT1_HUMAN]	FLOT1		82694.6	663764	210283	418288			188502	135636	292359	79831.9			177689	348108	207945	773474	373982			155595	77769.6															56		P23229	Integrin alpha-6 OS=Homo sapiens GN=ITGA6 PE=1 SV=5 -	ITA6
	P21333	Filamin-A OS=Homo sapiens GN=FLNA PE=1 SV=4 - [FLNA_HUMAN]	FLNA		160957	2.5888e+06	3.39605e+06	1.24128e+06			114642	480839	622068	690707									96707.5	421907	179802	304208	432835	0	0	18598.9	22784.2	54662.7	46566.5	0	3295.33	8256.62	6386.89	5849.57	51173.9	56		P62820	Ras-related protein Rab-1A OS=Homo sapiens GN=RAB1A PE=1 SV=3 -	RAB1A
	P27348	14-3-3 protein theta OS=Homo sapiens GN=YWHAQ PE=1 SV=1 - [1433T_HUMAN]	1433T			127569	110412	96248.6				75007.9	122696	81181.2					46663.8		608841			33304.7	39426.8	68075.8	104007													56		A0JNW5	UHRF1-binding protein 1-like OS=Homo sapiens GN=UHRF1BP1L PE=1 SV=2 -	UH1BL
	P60953	Cell division control protein 42 homolog OS=Homo sapiens GN=CDC42 PE=1 SV=2 - [CDC42_HUMAN]	CDC42		62265.9	167231	222683	94372.9			41172.2	146240	94182.6	55664.6				38398.1	81904.3	93943.1	194683		45947.2	53957.7	43617.3	45645.4	103300													55		A6NGU5	Putative gamma-glutamyltranspeptidase 3 OS=Homo sapiens GN=GGT3P PE=5 SV=2 -	GGT3		0	0	0	91925.5
	P01023	Alpha-2-macroglobulin OS=Homo sapiens GN=A2M PE=1 SV=3 - [A2MG_HUMAN]	A2MG		92213.3	175323	319211	486788			89062.6	83002	119045	208823		89834.6	442410	345128	2.13294e+06	1.97523e+06	15693638	92914.7	110528	111458	109103	349685	838399	14453	27304.8	22192	20914.3	128582	738740	34147.3	33836.9	27594.5	26422.2	267.814	13513.6	54		O00142	Thymidine kinase 2, mitochondrial OS=Homo sapiens GN=TK2 PE=1 SV=4 -	KITM
	P61981	14-3-3 protein gamma OS=Homo sapiens GN=YWHAG PE=1 SV=2 - [1433G_HUMAN]	1433G			67876.4	71390.4	34848.9				62035.4	55750.1	30374.9																										54		O00182	Galectin-9 OS=Homo sapiens GN=LGALS9 PE=1 SV=2 -	LEG9		0	113740	114077	0
	P04083	Annexin A1 OS=Homo sapiens GN=ANXA1 PE=1 SV=2 - [ANXA1_HUMAN]	ANXA1			117443	99210.3	91892.5				111313	127329	104088																										53		O00410	Importin-5 OS=Homo sapiens GN=IPO5 PE=1 SV=4 -	IPO5		0	57781.2	0	0
	P04899	Guanine nucleotide-binding protein G(i) subunit alpha-2 OS=Homo sapiens GN=GNAI2 PE=1 SV=3 - [GNAI2_HUMAN]	GNAI2		80390.7	334306	457904	171174			285406	209163	259111	233093				87802.6	168904	155888	126705	71658.5	87847.6	157689	123305	183910	154947													53		O14791	Apolipoprotein L1 OS=Homo sapiens GN=APOL1 PE=1 SV=5 -	APOL1		0	0	53927.4	0
	P63000	Ras-related C3 botulinum toxin substrate 1 OS=Homo sapiens GN=RAC1 PE=1 SV=1 - [RAC1_HUMAN]	RAC1		33535.9	91528	73001.6	61694.8				125949	86280.7	85616.3																										53		O14817	Tetraspanin-4 OS=Homo sapiens GN=TSPAN4 PE=1 SV=1 -	TSN4
	Q08380	Galectin-3-binding protein OS=Homo sapiens GN=LGALS3BP PE=1 SV=1 - [LG3BP_HUMAN]	LG3BP													62733.8	112798	331725	1.21253e+06	1.31179e+06	3.67303e+06						141987													53		O14818	Proteasome subunit alpha type-7 OS=Homo sapiens GN=PSMA7 PE=1 SV=1 -	PSA7		0	41292.5	0	0
	P61586	Transforming protein RhoA OS=Homo sapiens GN=RHOA PE=1 SV=1 - [RHOA_HUMAN]	RHOA					45363.2				99725	75881.4	100000																										52		O15067	Phosphoribosylformylglycinamidine synthase OS=Homo sapiens GN=PFAS PE=1 SV=4 -	PUR4		0	61874.4	0	0
	Q08431	Lactadherin OS=Homo sapiens GN=MFGE8 PE=1 SV=2 - [MFGM_HUMAN]	MFGM		61025.1	120269	75339.3	103392				95503.3	97202.9						72240		288564		64324.3	179113	617130	136286														52		O15143	Actin-related protein 2/3 complex subunit 1B OS=Homo sapiens GN=ARPC1B PE=1 SV=3 -	ARC1B		0	0	46019.1	99568.9
	O43707	Alpha-actinin-4 OS=Homo sapiens GN=ACTN4 PE=1 SV=2 - [ACTN4_HUMAN]	ACTN4		0	66400.3	127824	55993.9			0	22725.3	79153.3	112299																										51		O15247	Chloride intracellular channel protein 2 OS=Homo sapiens GN=CLIC2 PE=1 SV=3 -	CLIC2		0	29054.3	35339.9	0
	P32119	Peroxiredoxin-2 OS=Homo sapiens GN=PRDX2 PE=1 SV=5 - [PRDX2_HUMAN]	PRDX2		24403.5	154980	105577	75166.5			34165.1	82401.1	129241	60170.3																										51		O15484	Calpain-5 OS=Homo sapiens GN=CAPN5 PE=1 SV=2 -	CAN5		0	0	36132.1	0
	P50395	Rab GDP dissociation inhibitor beta OS=Homo sapiens GN=GDI2 PE=1 SV=2 - [GDIB_HUMAN]	GDIB			154954	158933	78866.9			154715	154318	149539	103125									114158	74210	67219.4															51		O43294	Transforming growth factor beta-1-induced transcript 1 protein OS=Homo sapiens GN=TGFB1I1 PE=1 SV=2 -	TGFI1		0	35396.6	0	0
	Q9H223	EH domain-containing protein 4 OS=Homo sapiens GN=EHD4 PE=1 SV=1 - [EHD4_HUMAN]	EHD4																	229023																				51		O43295	SLIT-ROBO Rho GTPase-activating protein 3 OS=Homo sapiens GN=SRGAP3 PE=1 SV=3 -	SRGP3
	P07195	L-lactate dehydrogenase B chain OS=Homo sapiens GN=LDHB PE=1 SV=2 - [LDHB_HUMAN]	LDHB			84765	141748	77436.9				127998	189494	82346.9																										50		O43639	Cytoplasmic protein NCK2 OS=Homo sapiens GN=NCK2 PE=1 SV=2 -	NCK2		0	51525.7	0	0
	P31946	14-3-3 protein beta/alpha OS=Homo sapiens GN=YWHAB PE=1 SV=3 - [1433B_HUMAN]	1433B			89269.2	85882.4	58212.4				92509.7	140834	79616.1							57177.5			128865			37802.2													50		O43665	Regulator of G-protein signaling 10 OS=Homo sapiens GN=RGS10 PE=1 SV=2 -	RGS10		0	0	78833.9	0
	P63092	Guanine nucleotide-binding protein G(s) subunit alpha isoforms short OS=Homo sapiens GN=GNAS PE=1 SV=1 - [GNAS2_HUMAN]	GNAS2			126991	44831	41235.9				112286	100478																											50		O43752	Syntaxin-6 OS=Homo sapiens GN=STX6 PE=1 SV=1 -	STX6
	P08133	Annexin A6 OS=Homo sapiens GN=ANXA6 PE=1 SV=3 - [ANXA6_HUMAN]	ANXA6			96021.2	105818	107970			96734.8	110999	250285	88432.8					70064.6		198205		52663.8	125951	74097.8	90357.5	147950													49		O43866	CD5 antigen-like OS=Homo sapiens GN=CD5L PE=1 SV=1 -	CD5L
	P50995	Annexin A11 OS=Homo sapiens GN=ANXA11 PE=1 SV=1 - [ANX11_HUMAN]	ANX11		0	85435.3	91606.2	68336.4			0	123955	129989	94203.2							202075		56236	47923.3	37815.8	79541.9	144870													49		O60488	Long-chain-fatty-acid--CoA ligase 4 OS=Homo sapiens GN=ACSL4 PE=1 SV=2 -	ACSL4		0	36110.6	45021.6	0
	P51148	Ras-related protein Rab-5C OS=Homo sapiens GN=RAB5C PE=1 SV=2 - [RAB5C_HUMAN]	RAB5C			82396.9	91190.4					90904.6	166990	71047.9																										49		O60502	Bifunctional protein NCOAT OS=Homo sapiens GN=MGEA5 PE=1 SV=2 -	NCOAT		0	147771	0	0
	P09525	Annexin A4 OS=Homo sapiens GN=ANXA4 PE=1 SV=4 - [ANXA4_HUMAN]	ANXA4			86647.4	95698.7	54213.4				86666.8	102982				56470.6		91584.9	116417																				48		O60884	DnaJ homolog subfamily A member 2 OS=Homo sapiens GN=DNAJA2 PE=1 SV=1 -	DNJA2
	P15311	Ezrin OS=Homo sapiens GN=EZR PE=1 SV=4 - [EZRI_HUMAN]	EZRI		54733.5	244019	253110	208943			153609	468497	328916	278638							67707			96563	73013.3	123548	40691.1													48		O75037	Kinesin-like protein KIF21B OS=Homo sapiens GN=KIF21B PE=1 SV=2 -	KI21B
	P53396	ATP-citrate synthase OS=Homo sapiens GN=ACLY PE=1 SV=3 - [ACLY_HUMAN]	ACLY				58929.2							54826.5																										48		O75326	Semaphorin-7A OS=Homo sapiens GN=SEMA7A PE=1 SV=1 -	SEM7A		0	73084.6	47651.1	0
	Q14974	Importin subunit beta-1 OS=Homo sapiens GN=KPNB1 PE=1 SV=2 - [IMB1_HUMAN]	IMB1				25958.8					90734	50621.2	25647.9																										48		O75340	Programmed cell death protein 6 OS=Homo sapiens GN=PDCD6 PE=1 SV=1 -	PDCD6		0	91370.4	0	0
	P62873	Guanine nucleotide-binding protein G(I)/G(S)/G(T) subunit beta-1 OS=Homo sapiens GN=GNB1 PE=1 SV=3 - [GBB1_HUMAN]	GBB1		47071.1	177682	123845	125576			45680.7	141121	256995	137664				37851.7	75120.3	97299.1				43890.7	49377.5	70253.8	91048.2													47		O75608	Acyl-protein thioesterase 1 OS=Homo sapiens GN=LYPLA1 PE=1 SV=1 -	LYPA1		0	0	32041.2	0
	P07996	Thrombospondin-1 OS=Homo sapiens GN=THBS1 PE=1 SV=2 - [TSP1_HUMAN]	TSP1				61657.1	130725				22043	67742	76448.5			73336.4	81484.1	129122	184816	308412			36095.8	91266	66673.7		0	0	0	0	0	29332.6	0	0	0	39576.6	24532.2	2495.77	46		O75636	Ficolin-3 OS=Homo sapiens GN=FCN3 PE=1 SV=2 -	FCN3
	P22314	Ubiquitin-like modifier-activating enzyme 1 OS=Homo sapiens GN=UBA1 PE=1 SV=3 - [UBA1_HUMAN]	UBA1			68082	88139.9	42109.1				21679	82283.8																											45		O75954	Tetraspanin-9 OS=Homo sapiens GN=TSPAN9 PE=1 SV=1 -	TSN9		0	74778.1	81004.7	0
	P23229	Integrin alpha-6 OS=Homo sapiens GN=ITGA6 PE=1 SV=5 - [ITA6_HUMAN]	ITA6		87290.7	296671	360701	245650			96029.3	122645	239464	194925				122426	129475	314567				185802	77575.2	119900														45		P00325	Alcohol dehydrogenase 1B OS=Homo sapiens GN=ADH1B PE=1 SV=2 -	ADH1B
	P35613	Basigin OS=Homo sapiens GN=BSG PE=1 SV=2 - [BASI_HUMAN]	BASI		53881.9	187613	158323	92007.5				148299	171446	129936				115710	409072						95760.6															45		P00488	Coagulation factor XIII A chain OS=Homo sapiens GN=F13A1 PE=1 SV=4 -	F13A
	P61020	Ras-related protein Rab-5B OS=Homo sapiens GN=RAB5B PE=1 SV=1 - [RAB5B_HUMAN]	RAB5B			104994	82836.1					84281.8	99107	98823.3					61762.2						39484.4															45		P00739	Haptoglobin-related protein OS=Homo sapiens GN=HPR PE=1 SV=2 -	HPTR
	P62820	Ras-related protein Rab-1A OS=Homo sapiens GN=RAB1A PE=1 SV=3 - [RAB1A_HUMAN]	RAB1A		30170.1	109540	148456	153323				187460	304379	60825.5																										45		P00915	Carbonic anhydrase 1 OS=Homo sapiens GN=CA1 PE=1 SV=2 -	CAH1
	P27105	Erythrocyte band 7 integral membrane protein OS=Homo sapiens GN=STOM PE=1 SV=3 - [STOM_HUMAN]	STOM		198735	1.91818e+06	1.22555e+06	355895			107369	1.75537e+06	1240542	2.059e+06			128924	171186	296035	182968	346665		100773	169597	164302	204689	131079	0	0	23978.1	22957.8	27980.8	42070	0	0	34137.2	3214.79	0	0	44		P01008	Antithrombin-III OS=Homo sapiens GN=SERPINC1 PE=1 SV=1 -	ANT3
	P29401	Transketolase OS=Homo sapiens GN=TKT PE=1 SV=3 - [TKT_HUMAN]	TKT			50189.1	49116.9					42974.9																												44		P01112	GTPase HRas OS=Homo sapiens GN=HRAS PE=1 SV=1 -	RASH		0	88205.9	58421.9	124255
	P35579	Myosin-9 OS=Homo sapiens GN=MYH9 PE=1 SV=4 - [MYH9_HUMAN]	MYH9			219160	343187	265805				90621.4	124065	152354					65451.6		52797.5			48508.8	49468.5	83930.2	157816	0	0	0	0	12899	31087.7	0	0	0	46972.7	3212.32	31456.2	44		P01833	Polymeric immunoglobulin receptor OS=Homo sapiens GN=PIGR PE=1 SV=4 -	PIGR
	Q04917	14-3-3 protein eta OS=Homo sapiens GN=YWHAH PE=1 SV=4 - [1433F_HUMAN]	1433F			48197.6	102138	43296.2				60796.5	82524.6	61589.2				40435.3	56285.2					37012.6	32991.3	57721.9														44		P01891	HLA class I histocompatibility antigen, A-68 alpha chain OS=Homo sapiens GN=HLA-A PE=1 SV=4 -	1A68
	Q71U36	Tubulin alpha-1A chain OS=Homo sapiens GN=TUBA1A PE=1 SV=1 - [TBA1A_HUMAN]	TBA1A		70904.7	319871	328101	199954				259208	441561	209849																										44		P01911	HLA class II histocompatibility antigen, DRB1-15 beta chain OS=Homo sapiens GN=HLA-DRB1 PE=1 SV=2 -	2B1F		30059.1	62740.7	81251.7	60646.6
	A6NIZ1	Ras-related protein Rap-1b-like protein OS=Homo sapiens PE=2 SV=1 - [RP1BL_HUMAN]	RP1BL													31635.4	51521.2	72928.2	118329	198049	654275	34152.6	126415	309186	195994	319722	247221	0	14270.1	24370.7	31973.3	21551.8	51340.1	0	0	33145.7	0	0	1376.73			P02750	Leucine-rich alpha-2-glycoprotein OS=Homo sapiens GN=LRG1 PE=1 SV=2 -	A2GL
	B0I1T2	Unconventional myosin-Ig OS=Homo sapiens GN=MYO1G PE=1 SV=2 - [MYO1G_HUMAN]	MYO1G			97067.7	117920	98066.3				30848.7	82106	83065.9																												P02751	Fibronectin OS=Homo sapiens GN=FN1 PE=1 SV=4 -	FINC
	O00139	Kinesin-like protein KIF2A OS=Homo sapiens GN=KIF2A PE=1 SV=3 - [KIF2A_HUMAN]	KIF2A			85215.3	55651.5	35807.7				82282	85503.6	34020.5																												P02766	Transthyretin OS=Homo sapiens GN=TTR PE=1 SV=1 -	TTHY
	O00159	Unconventional myosin-Ic OS=Homo sapiens GN=MYO1C PE=1 SV=4 - [MYO1C_HUMAN]	MYO1C				62317.1						51516.5																													P02788	Lactotransferrin OS=Homo sapiens GN=LTF PE=1 SV=6 -	TRFL
	O00161	Synaptosomal-associated protein 23 OS=Homo sapiens GN=SNAP23 PE=1 SV=1 - [SNP23_HUMAN]	SNP23			69537.4	79411.4					102067	128121					95109.1					102679	90709.6	101733																	P03952	Plasma kallikrein OS=Homo sapiens GN=KLKB1 PE=1 SV=1 -	KLKB1
	O00187	Mannan-binding lectin serine protease 2 OS=Homo sapiens GN=MASP2 PE=1 SV=4 - [MASP2_HUMAN]	MASP2																	49391.5							114865															P04196	Histidine-rich glycoprotein OS=Homo sapiens GN=HRG PE=1 SV=1 -	HRG
	O14672	Disintegrin and metalloproteinase domain-containing protein 10 OS=Homo sapiens GN=ADAM10 PE=1 SV=1 - [ADA10_HUMAN]	ADA10		0	200301	288439	148101			0	223740	161972	282797				99073.9	101966	180744				108893	102281	176083																P04217	Alpha-1B-glycoprotein OS=Homo sapiens GN=A1BG PE=1 SV=4 -	A1BG		0	103317	0	70272
	O14745	Na(+)/H(+) exchange regulatory cofactor NHE-RF1 OS=Homo sapiens GN=SLC9A3R1 PE=1 SV=4 - [NHRF1_HUMAN]	NHRF1				78985.8	46959.5				151667																														P04275	von Willebrand factor OS=Homo sapiens GN=VWF PE=1 SV=4 -	VWF
	O14791	Apolipoprotein L1 OS=Homo sapiens GN=APOL1 PE=1 SV=5 - [APOL1_HUMAN]	APOL1														176815	132077	238769	162815	529255						72566.2															P04350	Tubulin beta-4A chain OS=Homo sapiens GN=TUBB4A PE=1 SV=2 -	TBB4A
	O15031	Plexin-B2 OS=Homo sapiens GN=PLXNB2 PE=1 SV=3 - [PLXB2_HUMAN]	PLXB2			53401.8	71070.9					17315	21760.9																													P04632	Calpain small subunit 1 OS=Homo sapiens GN=CAPNS1 PE=1 SV=1 -	CPNS1		0	0	34184.8	0
	O15117	FYN-binding protein OS=Homo sapiens GN=FYB PE=1 SV=2 - [FYB_HUMAN]	FYB			51737.5	81853.6	39012.2				41253.3	62449.2																													P04843	Dolichyl-diphosphooligosaccharide--protein glycosyltransferase subunit 1 OS=Homo sapiens GN=RPN1 PE=1 SV=1 -	RPN1		0	0	0	122908
	O15144	Actin-related protein 2/3 complex subunit 2 OS=Homo sapiens GN=ARPC2 PE=1 SV=1 - [ARPC2_HUMAN]	ARPC2			124020	36635.9	67457				76861.1	87209.1	30560.3																												P04921	Glycophorin-C OS=Homo sapiens GN=GYPC PE=1 SV=1 -	GLPC		0	121647	0	0
	O15145	Actin-related protein 2/3 complex subunit 3 OS=Homo sapiens GN=ARPC3 PE=1 SV=3 - [ARPC3_HUMAN]	ARPC3			52322.5	124234	82825.7				94115.8	115995	79623																												P05089	Arginase-1 OS=Homo sapiens GN=ARG1 PE=1 SV=2 -	ARGI1
	O15400	Syntaxin-7 OS=Homo sapiens GN=STX7 PE=1 SV=4 - [STX7_HUMAN]	STX7		47125.5	106557	129063	63806.5				110777	90223.8	71165.9				70675.8	140426	88467.4	253109			70686.4	67967.5	121640																P05165	Propionyl-CoA carboxylase alpha chain, mitochondrial OS=Homo sapiens GN=PCCA PE=1 SV=4 -	PCCA
	O43488	Aflatoxin B1 aldehyde reductase member 2 OS=Homo sapiens GN=AKR7A2 PE=1 SV=3 - [ARK72_HUMAN]	ARK72			48632.3						87582.2	130025	51794.3																												P05546	Heparin cofactor 2 OS=Homo sapiens GN=SERPIND1 PE=1 SV=3 -	HEP2		0	0	0	44431.8
	O43866	CD5 antigen-like OS=Homo sapiens GN=CD5L PE=1 SV=1 - [CD5L_HUMAN]	CD5L		45895.5	141254	314086	183328			46314.5	159281	277280	153609		114652	648934	289737	1.83466e+06	1.95844e+06	1.193e+06	87419	105555	93053.2	115991	426622	456980															P06132	Uroporphyrinogen decarboxylase OS=Homo sapiens GN=UROD PE=1 SV=2 -	DCUP		0	0	70133.3	0
	O60610	Protein diaphanous homolog 1 OS=Homo sapiens GN=DIAPH1 PE=1 SV=2 - [DIAP1_HUMAN]	DIAP1			82701.6	90880.9					18852.2	21207.1	18636.7																												P06239	Tyrosine-protein kinase Lck OS=Homo sapiens GN=LCK PE=1 SV=6 -	LCK		0	192411	144467	62286.3
	O75083	WD repeat-containing protein 1 OS=Homo sapiens GN=WDR1 PE=1 SV=4 - [WDR1_HUMAN]	WDR1		26892	205090	336557	412833			80306	316822	276100	455270																												P07339	Cathepsin D OS=Homo sapiens GN=CTSD PE=1 SV=1 -	CATD		0	0	47106.9	44355.3
	O75558	Syntaxin-11 OS=Homo sapiens GN=STX11 PE=2 SV=1 - [STX11_HUMAN]	STX11			64149.9	96896.4					82887.8	117967	73798.4																												P07359	Platelet glycoprotein Ib alpha chain OS=Homo sapiens GN=GP1BA PE=1 SV=2 -	GP1BA
	O75563	Src kinase-associated phosphoprotein 2 OS=Homo sapiens GN=SKAP2 PE=1 SV=1 - [SKAP2_HUMAN]	SKAP2			134026		63802.1				89776.8									19371.7				87360.8																	P07451	Carbonic anhydrase 3 OS=Homo sapiens GN=CA3 PE=1 SV=3 -	CAH3		0	52388.1	0	0
	O75636	Ficolin-3 OS=Homo sapiens GN=FCN3 PE=1 SV=2 - [FCN3_HUMAN]	FCN3																																							P08107	Heat shock 70 kDa protein 1A/1B OS=Homo sapiens GN=HSPA1A PE=1 SV=5 -	HSP71
	O75695	Protein XRP2 OS=Homo sapiens GN=RP2 PE=1 SV=4 - [XRP2_HUMAN]	XRP2			74301.4	123558	45238.9				84985.4	95036.7																													P08134	Rho-related GTP-binding protein RhoC OS=Homo sapiens GN=RHOC PE=1 SV=1 -	RHOC		57161.5	94937.5	99004.7	135644
	O75954	Tetraspanin-9 OS=Homo sapiens GN=TSPAN9 PE=1 SV=1 - [TSN9_HUMAN]	TSN9																																							P08473	Neprilysin OS=Homo sapiens GN=MME PE=1 SV=2 -	NEP
	O95445	Apolipoprotein M OS=Homo sapiens GN=APOM PE=1 SV=2 - [APOM_HUMAN]	APOM														71232.5	70162.2				46938.9																				P08519	Apolipoprotein(a) OS=Homo sapiens GN=LPA PE=1 SV=1 -	APOA
	O95466	Formin-like protein 1 OS=Homo sapiens GN=FMNL1 PE=1 SV=3 - [FMNL_HUMAN]	FMNL			70814.4	1.01789e+06					28685.6	47717.8	70995.8																												P08571	Monocyte differentiation antigen CD14 OS=Homo sapiens GN=CD14 PE=1 SV=2 -	CD14
	O95810	Serum deprivation-response protein OS=Homo sapiens GN=SDPR PE=1 SV=3 - [SDPR_HUMAN]	SDPR			99120.7	119321	71217.6				135688	126188	88911.9							192349			41920.3	40034.4	68248.1																P08697	Alpha-2-antiplasmin OS=Homo sapiens GN=SERPINF2 PE=1 SV=3 -	A2AP
	O95865	N(G),N(G)-dimethylarginine dimethylaminohydrolase 2 OS=Homo sapiens GN=DDAH2 PE=1 SV=1 - [DDAH2_HUMAN]	DDAH2			71059.8	91149.8					64200.8	61801.5																													P08842	Steryl-sulfatase OS=Homo sapiens GN=STS PE=1 SV=2 -	STS
	O95866	Protein G6b OS=Homo sapiens GN=G6B PE=1 SV=1 - [G6B_HUMAN]	G6B			63415.8	120097	62155.7				70055.7	90058.1																													P09326	CD48 antigen OS=Homo sapiens GN=CD48 PE=1 SV=2 -	CD48		0	113931	0	0
	P00352	Retinal dehydrogenase 1 OS=Homo sapiens GN=ALDH1A1 PE=1 SV=2 - [AL1A1_HUMAN]	AL1A1			156119	108919					124739																														P09493	Tropomyosin alpha-1 chain OS=Homo sapiens GN=TPM1 PE=1 SV=2 -	TPM1		0	51250.8	98081.8	73158.6
	P00450	Ceruloplasmin OS=Homo sapiens GN=CP PE=1 SV=1 - [CERU_HUMAN]	CERU			56849	109135	193444			17697.9	37803.9	49113.5	121725			144889	105296	271248	245043	1.43559e+06	97234.5	130316	91808.4	39726.6	328642	524644				0	24407.9	221387	0	0	0	0	0	4188.98			P10644	cAMP-dependent protein kinase type I-alpha regulatory subunit OS=Homo sapiens GN=PRKAR1A PE=1 SV=1 -	KAP0		0	0	0	69662.1
	P00488	Coagulation factor XIII A chain OS=Homo sapiens GN=F13A1 PE=1 SV=4 - [F13A_HUMAN]	F13A			130170	237876	140684			96267.8	122256	188461	117575			49509.2	94774.4	225770	162731	672669			167915	65211.7	98891.5	104175															P11150	Hepatic triacylglycerol lipase OS=Homo sapiens GN=LIPC PE=1 SV=3 -	LIPC
	P00491	Purine nucleoside phosphorylase OS=Homo sapiens GN=PNP PE=1 SV=2 - [PNPH_HUMAN]	PNPH			103515	135358	99244.7				100148	157694	87152.5																												P11166	Solute carrier family 2, facilitated glucose transporter member 1 OS=Homo sapiens GN=SLC2A1 PE=1 SV=2 -	GTR1
	P00492	Hypoxanthine-guanine phosphoribosyltransferase OS=Homo sapiens GN=HPRT1 PE=1 SV=2 - [HPRT_HUMAN]	HPRT				56582.9						56802.7																													P11279	Lysosome-associated membrane glycoprotein 1 OS=Homo sapiens GN=LAMP1 PE=1 SV=3 -	LAMP1
	P00568	Adenylate kinase isoenzyme 1 OS=Homo sapiens GN=AK1 PE=1 SV=3 - [KAD1_HUMAN]	KAD1				53674.7					54657.7	135300																													P11597	Cholesteryl ester transfer protein OS=Homo sapiens GN=CETP PE=1 SV=2 -	CETP
	P00734	Prothrombin OS=Homo sapiens GN=F2 PE=1 SV=2 - [THRB_HUMAN]	THRB				68814.1	108887			107908			102140		136722	142536	96658.4	127519		424566	85375.5	101754				185706															P11908	Ribose-phosphate pyrophosphokinase 2 OS=Homo sapiens GN=PRPS2 PE=1 SV=2 -	PRPS2		0	0	69337.1	0
	P00738	Haptoglobin OS=Homo sapiens GN=HP PE=1 SV=1 - [HPT_HUMAN]	HPT		55531	155440	49715.6	90094.5			116023	122319	159638	595419		156056	200507	194977	277898	165693	439865	77534.6	110787	100979	162726	233667	382373															P12111	Collagen alpha-3(VI) chain OS=Homo sapiens GN=COL6A3 PE=1 SV=5 -	CO6A3
	P00739	Haptoglobin-related protein OS=Homo sapiens GN=HPR PE=1 SV=2 - [HPTR_HUMAN]	HPTR		62037.6	143362	145368	272546				170483		276990		155783	751055	736997	1.34824e+06	487349	728694	77419.2	104414		107403	378909	307684															P12259	Coagulation factor V OS=Homo sapiens GN=F5 PE=1 SV=4 -	FA5
	P00747	Plasminogen OS=Homo sapiens GN=PLG PE=1 SV=2 - [PLMN_HUMAN]	PLMN					52548.3						57502.3			100660		176393	200263	222496						282157															P12273	Prolactin-inducible protein OS=Homo sapiens GN=PIP PE=1 SV=1 -	PIP
	P00915	Carbonic anhydrase 1 OS=Homo sapiens GN=CA1 PE=1 SV=2 - [CAH1_HUMAN]	CAH1		82585.7	767166	743816	309183			55127.4	550184	562666	181793				111783	82334.3					79410.8	111842		125819															P13688	Carcinoembryonic antigen-related cell adhesion molecule 1 OS=Homo sapiens GN=CEACAM1 PE=1 SV=2 -	CEAM1
	P00918	Carbonic anhydrase 2 OS=Homo sapiens GN=CA2 PE=1 SV=2 - [CAH2_HUMAN]	CAH2			436419	185673	63749.4				373517	212342	70964.2							175738			33799.7	34199.5	32995.5																P13798	Acylamino-acid-releasing enzyme OS=Homo sapiens GN=APEH PE=1 SV=4 -	ACPH		0	71210.8	0	0
	P01008	Antithrombin-III OS=Homo sapiens GN=SERPINC1 PE=1 SV=1 - [ANT3_HUMAN]	ANT3				93584.7					130268	97663.8	158318		59862	85183.3	62991.1	109502	193137	257432	70271.7	89984.4		46058.9		260414															P14672	Solute carrier family 2, facilitated glucose transporter member 4 OS=Homo sapiens GN=SLC2A4 PE=1 SV=1 -	GTR4		0	84173.4	0	0
	P01009	Alpha-1-antitrypsin OS=Homo sapiens GN=SERPINA1 PE=1 SV=3 - [A1AT_HUMAN]	A1AT		76955.8	326189	195729	335478			120513	236583	322829	1.12102e+06		162397	233607	346178	443660	665171	3.37467e+06	149860	322042	220816	169899	390099	898874	22189.2	73750.7	40653.7	41216.7	90997	786210	43613.4	565.559	46281.6	59798.8	49394.7	127230			P15144	Aminopeptidase N OS=Homo sapiens GN=ANPEP PE=1 SV=4 -	AMPN
	P01011	Alpha-1-antichymotrypsin OS=Homo sapiens GN=SERPINA3 PE=1 SV=2 - [AACT_HUMAN]	AACT		76948.2			86063.6				121173	140480	212755		64904.3					84424.9	61563.5	71753	43305			321119		12876.6				37150.6	0	0	0	0	0	3722.19			P15924	Desmoplakin OS=Homo sapiens GN=DSP PE=1 SV=3 -	DESP
	P01019	Angiotensinogen OS=Homo sapiens GN=AGT PE=1 SV=1 - [ANGT_HUMAN]	ANGT					40043.6						146289		32488.2	61980.8	55233.1	102842	143459	403794					52652.9	215119					13307.8	50812	0	0	0	0	0	1952.92			P16190	HLA class I histocompatibility antigen, A-33 alpha chain OS=Homo sapiens GN=HLA-A PE=1 SV=3 -	1A33		88603.9	114042	125488	109013
	P01042	Kininogen-1 OS=Homo sapiens GN=KNG1 PE=1 SV=2 - [KNG1_HUMAN]	KNG1				108076	134102				113413	145462					79561.1	106661		315656	45147.1	63390.9	69109.2																		P16452	Erythrocyte membrane protein band 4.2 OS=Homo sapiens GN=EPB42 PE=1 SV=3 -	EPB42		0	83619.1	116955	0
	P01137	Transforming growth factor beta-1 OS=Homo sapiens GN=TGFB1 PE=1 SV=2 - [TGFB1_HUMAN]	TGFB1			61968.3							135167																													P16930	Fumarylacetoacetase OS=Homo sapiens GN=FAH PE=1 SV=2 -	FAAA		0	50684.7	0	0
	P01732	T-cell surface glycoprotein CD8 alpha chain OS=Homo sapiens GN=CD8A PE=1 SV=1 - [CD8A_HUMAN]	CD8A			54533.9	91571.3	55371.4				79486.3																														P17813	Endoglin OS=Homo sapiens GN=ENG PE=1 SV=2 -	EGLN		0	101602	0	0
	P01833	Polymeric immunoglobulin receptor OS=Homo sapiens GN=PIGR PE=1 SV=4 - [PIGR_HUMAN]	PIGR			51775.4	61711.3	66416.7				196285		60240.7																												P17931	Galectin-3 OS=Homo sapiens GN=LGALS3 PE=1 SV=5 -	LEG3		0	83060.2	0	0
	P01889	HLA class I histocompatibility antigen, B-7 alpha chain OS=Homo sapiens GN=HLA-B PE=1 SV=3 - [1B07_HUMAN]	1B07		68796.8	156658	131847	74613			74088.3	159880	134125	159219																												P18428	Lipopolysaccharide-binding protein OS=Homo sapiens GN=LBP PE=1 SV=3 -	LBP
	P01892	HLA class I histocompatibility antigen, A-2 alpha chain OS=Homo sapiens GN=HLA-A PE=1 SV=1 - [1A02_HUMAN]	1A02		38004.6	117661	76994.9	80713			53621.3	122297	155454																													P18433	Receptor-type tyrosine-protein phosphatase alpha OS=Homo sapiens GN=PTPRA PE=1 SV=2 -	PTPRA		0	90779	179520	108243
	P01903	HLA class II histocompatibility antigen, DR alpha chain OS=Homo sapiens GN=HLA-DRA PE=1 SV=1 - [DRA_HUMAN]	DRA		32850.6	102056	113460	83036.5				106217		73337.2				122163					61196.8	68170.7	60568.2		399128															P18464	HLA class I histocompatibility antigen, B-51 alpha chain OS=Homo sapiens GN=HLA-B PE=1 SV=1 -	1B51
	P02042	Hemoglobin subunit delta OS=Homo sapiens GN=HBD PE=1 SV=2 - [HBD_HUMAN]	HBD																					51469.5	40963.9	79348.8																P19440	Gamma-glutamyltranspeptidase 1 OS=Homo sapiens GN=GGT1 PE=1 SV=2 -	GGT1
	P02549	Spectrin alpha chain, erythrocytic 1 OS=Homo sapiens GN=SPTA1 PE=1 SV=5 - [SPTA1_HUMAN]	SPTA1			181263	192193	190991				98700.2	46098.9	71295.9																												P19652	Alpha-1-acid glycoprotein 2 OS=Homo sapiens GN=ORM2 PE=1 SV=2 -	A1AG2
	P02647	Apolipoprotein A-I OS=Homo sapiens GN=APOA1 PE=1 SV=1 - [APOA1_HUMAN]	APOA1		168025	230195	193147	225276			751377	185004	226241	210481		583842	489800	1.53063e+06	1.00788e+06	2.01909e+06	7.32787e+06	248140	315343	166103	149466	351642	1.37533e+06	65457.3	37072.2	52115.6	76707.8	97460	815319	6718.15	543.411	47778.6	5359.57	594.824	7172.33			P19838	Nuclear factor NF-kappa-B p105 subunit OS=Homo sapiens GN=NFKB1 PE=1 SV=2 -	NFKB1
	P02649	Apolipoprotein E OS=Homo sapiens GN=APOE PE=1 SV=1 - [APOE_HUMAN]	APOE		71307.6	127357	139617	99666.3			53049.5	84483	121825	130679		102943	216087	174790	336269	278386	644626	232129	92470.4	64480.3	53167.5	208669	109285				0	26439.2	80619.9	32631.6	0	0	0	0	0			P20340	Ras-related protein Rab-6A OS=Homo sapiens GN=RAB6A PE=1 SV=3 -	RAB6A		0	0	80091.9	0
	P02724	Glycophorin-A OS=Homo sapiens GN=GYPA PE=1 SV=2 - [GLPA_HUMAN]	GLPA			273020	254194	116294				236126	184416																													P20618	Proteasome subunit beta type-1 OS=Homo sapiens GN=PSMB1 PE=1 SV=2 -	PSB1
	P02730	Band 3 anion transport protein OS=Homo sapiens GN=SLC4A1 PE=1 SV=3 - [B3AT_HUMAN]	B3AT		83425.8	1.04029e+06	763715	431582			87884.2	260883	299232	150856			52703.8	108598	150808	198111	263299	46416.9	62098.2	204196	141851	224482	159935		12940.7	24446.2	17781.4	39304.3	45241.2	0	5243.29	32378.5	7426.62	2825.57	28393.2			P20645	Cation-dependent mannose-6-phosphate receptor OS=Homo sapiens GN=M6PR PE=1 SV=1 -	MPRD		0	0	0	38647.4
	P02743	Serum amyloid P-component OS=Homo sapiens GN=APCS PE=1 SV=2 - [SAMP_HUMAN]	SAMP																		335331	41665																				P20742	Pregnancy zone protein OS=Homo sapiens GN=PZP PE=1 SV=4 -	PZP
	P02749	Beta-2-glycoprotein 1 OS=Homo sapiens GN=APOH PE=1 SV=3 - [APOH_HUMAN]	APOH		61150	112755	117588				143537	204275	180516	175956			144522				260215	78793.8	124886	112903	145803	51207.6	91646.9															P21281	V-type proton ATPase subunit B, brain isoform OS=Homo sapiens GN=ATP6V1B2 PE=1 SV=3 -	VATB2		0	89509.7	145644	42718.7
	P02750	Leucine-rich alpha-2-glycoprotein OS=Homo sapiens GN=LRG1 PE=1 SV=2 - [A2GL_HUMAN]	A2GL																		224297						138557															P21589	5'-nucleotidase OS=Homo sapiens GN=NT5E PE=1 SV=1 -	5NTD		0	73214.8	108706	71276.4
	P02751	Fibronectin OS=Homo sapiens GN=FN1 PE=1 SV=4 - [FINC_HUMAN]	FINC			135954	207390	275596			14093.6	29403.9	40150.2	26944.8																												P22061	Protein-L-isoaspartate(D-aspartate) O-methyltransferase OS=Homo sapiens GN=PCMT1 PE=1 SV=4 -	PIMT		0	84133.4	0	0
	P02753	Retinol-binding protein 4 OS=Homo sapiens GN=RBP4 PE=1 SV=3 - [RET4_HUMAN]	RET4																																							P22234	Multifunctional protein ADE2 OS=Homo sapiens GN=PAICS PE=1 SV=3 -	PUR6		0	33292.1	0	0
	P02760	Protein AMBP OS=Homo sapiens GN=AMBP PE=1 SV=1 - [AMBP_HUMAN]	AMBP					100254				17091.7		49527.8			35731.1	48277.1	63616.1	79825.8	295964						134569															P22392	Nucleoside diphosphate kinase B OS=Homo sapiens GN=NME2 PE=1 SV=1 -	NDKB		0	45780	0	0
	P02763	Alpha-1-acid glycoprotein 1 OS=Homo sapiens GN=ORM1 PE=1 SV=1 - [A1AG1_HUMAN]	A1AG1																		217690						179028															P22792	Carboxypeptidase N subunit 2 OS=Homo sapiens GN=CPN2 PE=1 SV=3 -	CPN2
	P02765	Alpha-2-HS-glycoprotein OS=Homo sapiens GN=AHSG PE=1 SV=1 - [FETUA_HUMAN]	FETUA													94983.7	703405				705171	80775.1		145229	222318	273345																P23276	Kell blood group glycoprotein OS=Homo sapiens GN=KEL PE=1 SV=2 -	KELL		0	0	36567.7	0
	P02766	Transthyretin OS=Homo sapiens GN=TTR PE=1 SV=1 - [TTHY_HUMAN]	TTHY													51434.5	88184.6	113284	142410	147041	341454	91800.2	75785.5	80001.4	85995.9	119414	142332															P23634	Plasma membrane calcium-transporting ATPase 4 OS=Homo sapiens GN=ATP2B4 PE=1 SV=2 -	AT2B4		0	66753.7	0	0
	P02774	Vitamin D-binding protein OS=Homo sapiens GN=GC PE=1 SV=1 - [VTDB_HUMAN]	VTDB																		288962	56298.5	74264.6	64480.2	69281.6		147331															P24666	Low molecular weight phosphotyrosine protein phosphatase OS=Homo sapiens GN=ACP1 PE=1 SV=3 -	PPAC		0	0	58449.6	0
	P02776	Platelet factor 4 OS=Homo sapiens GN=PF4 PE=1 SV=2 - [PLF4_HUMAN]	PLF4															78182								129710	317059															P25445	Tumor necrosis factor receptor superfamily member 6 OS=Homo sapiens GN=FAS PE=1 SV=1 -	TNR6		0	53133.7	0	0
	P02787	Serotransferrin OS=Homo sapiens GN=TF PE=1 SV=3 - [TRFE_HUMAN]	TRFE		85092.1	166129	234098	202971			168509	221774	291799	246585		91925.3	211975	171103	620908	379846	1.13475e+06	195659	162643	210457	202270	441562	676782	14895.9	15370.9	16740.5	21618.8	28589.5	84603	22376.3	0	0	0	0	47463.7			P25705	ATP synthase subunit alpha, mitochondrial OS=Homo sapiens GN=ATP5A1 PE=1 SV=1 -	ATPA
	P02788	Lactotransferrin OS=Homo sapiens GN=LTF PE=1 SV=6 - [TRFL_HUMAN]	TRFL		15872.9	82601.9	48985.7	39642.9			43842.7	71605.1	127439	82695.6																												P25787	Proteasome subunit alpha type-2 OS=Homo sapiens GN=PSMA2 PE=1 SV=2 -	PSA2		0	40833.4	31674.1	52348.4
	P02790	Hemopexin OS=Homo sapiens GN=HPX PE=1 SV=2 - [HEMO_HUMAN]	HEMO		52856.3	102168	129039	140241			80659.9	121443	173403	376541		46779.2	75564.7	149943	304645	316285	758482	74070.6	105456	108024	74716	230062	599928		18980.1	0	0	20006.7	138412	0	0	0	0	0	22190			P27487	Dipeptidyl peptidase 4 OS=Homo sapiens GN=DPP4 PE=1 SV=2 -	DPP4		0	0	179631	210983
	P03952	Plasma kallikrein OS=Homo sapiens GN=KLKB1 PE=1 SV=1 - [KLKB1_HUMAN]	KLKB1																																							P28066	Proteasome subunit alpha type-5 OS=Homo sapiens GN=PSMA5 PE=1 SV=3 -	PSA5		0	0	47321.8	0
	P04004	Vitronectin OS=Homo sapiens GN=VTN PE=1 SV=1 - [VTNC_HUMAN]	VTNC		51353.3	110825	103563	110563			58987.1	110996	156496	155706		82010.4	156860	253554	348989	567801	1.64045e+06	67802.3	71553.6	91834.2	95379.4	244081	688208	8725.14		18299.9	0	21058.5	156147	24167.2	32931.9	34367.6	32254	2692.63	7852.72			P29622	Kallistatin OS=Homo sapiens GN=SERPINA4 PE=1 SV=3 -	KAIN
	P04040	Catalase OS=Homo sapiens GN=CAT PE=1 SV=3 - [CATA_HUMAN]	CATA			321931	192537	183067				260436	254761	313481																												P29972	Aquaporin-1 OS=Homo sapiens GN=AQP1 PE=1 SV=3 -	AQP1		0	129991	0	0
	P04114	Apolipoprotein B-100 OS=Homo sapiens GN=APOB PE=1 SV=2 - [APOB_HUMAN]	APOB			166497	104819	213449				20056.8	119836	177331		124024	176960	179577	709606	458805	1.1403e+06	115004	92817.8	81036.3	85145.8	184024	398642	9951.26	19306.5	23341.3	10788	49564.1	195207	27885.7	2568.33	0	0	13513	31593.8			P30464	HLA class I histocompatibility antigen, B-15 alpha chain OS=Homo sapiens GN=HLA-B PE=1 SV=2 -	1B15		0	0	0	101441
	P04196	Histidine-rich glycoprotein OS=Homo sapiens GN=HRG PE=1 SV=1 - [HRG_HUMAN]	HRG			27628.5		45964.9						109629		86714.7	44146.2	52783.2	84617	123944	227833						116206															P30626	Sorcin OS=Homo sapiens GN=SRI PE=1 SV=1 -	SORCN		0	70989.4	0	0
	P04217	Alpha-1B-glycoprotein OS=Homo sapiens GN=A1BG PE=1 SV=4 - [A1BG_HUMAN]	A1BG																		88323.4	44941.2					208646															P30825	High affinity cationic amino acid transporter 1 OS=Homo sapiens GN=SLC7A1 PE=1 SV=1 -	CTR1		0	68545.6	94794.6	0
	P04275	von Willebrand factor OS=Homo sapiens GN=VWF PE=1 SV=4 - [VWF_HUMAN]	VWF																																							P31025	Lipocalin-1 OS=Homo sapiens GN=LCN1 PE=1 SV=1 -	LCN1		37744.8	0	0	0
	P04350	Tubulin beta-4A chain OS=Homo sapiens GN=TUBB4A PE=1 SV=2 - [TBB4A_HUMAN]	TBB4A		41059.2	246348	177295	123679				201562	246098	181465																												P31151	Protein S100-A7 OS=Homo sapiens GN=S100A7 PE=1 SV=4 -	S10A7		34679	0	0	0
	P04439	HLA class I histocompatibility antigen, A-3 alpha chain OS=Homo sapiens GN=HLA-A PE=1 SV=2 - [1A03_HUMAN]	1A03		94967.4	327298	256721	151432			118658	324347	271157	248933																												P31939	Bifunctional purine biosynthesis protein PURH OS=Homo sapiens GN=ATIC PE=1 SV=3 -	PUR9		0	0	50465.2	0
	P04792	Heat shock protein beta-1 OS=Homo sapiens GN=HSPB1 PE=1 SV=2 - [HSPB1_HUMAN]	HSPB1			86173	92604	99016.6				139351	203112	105712		141668		140244				56002.1	80287.1	85936.2	79539.2	132583	378742															P31947	14-3-3 protein sigma OS=Homo sapiens GN=SFN PE=1 SV=1 -	1433S		0	29184.3	0	0
	P05089	Arginase-1 OS=Homo sapiens GN=ARG1 PE=1 SV=2 - [ARGI1_HUMAN]	ARGI1			123074	103338	108864					121057																													P31948	Stress-induced-phosphoprotein 1 OS=Homo sapiens GN=STIP1 PE=1 SV=1 -	STIP1		0	112342	0	0
	P05106	Integrin beta-3 OS=Homo sapiens GN=ITGB3 PE=1 SV=2 - [ITB3_HUMAN]	ITB3		896957	1.01643e+06	691965	290325			226048	627741	548990	398941			103834	165975	292620	209193		62104.6	208978	341049	231961	365116	388909			19701.5	18025.3	26876.8	38841.7	0	31932	31625.4	43449.9	35998.8	0			P32321	Deoxycytidylate deaminase OS=Homo sapiens GN=DCTD PE=1 SV=2 -	DCTD
	P05107	Integrin beta-2 OS=Homo sapiens GN=ITGB2 PE=1 SV=2 - [ITB2_HUMAN]	ITB2		43134.6	116348	65935.8	59100.9				140547	139547	56881.1																												P32942	Intercellular adhesion molecule 3 OS=Homo sapiens GN=ICAM3 PE=1 SV=2 -	ICAM3		0	0	64336.2	50120.7
	P05155	Plasma protease C1 inhibitor OS=Homo sapiens GN=SERPING1 PE=1 SV=2 - [IC1_HUMAN]	IC1			56293	63905.8	93090.5			83680.6	78478	111332	98844.6		47000.4	93521.7	128741	182855	305439	806714	71692.2	52017.9	53019.3	54525.3	212842	465812		12710.8	0	9555.04	31821.3	149633	0	0	0	0	17522.2	35573.9			P33241	Lymphocyte-specific protein 1 OS=Homo sapiens GN=LSP1 PE=1 SV=1 -	LSP1		0	0	71272.7	0
	P05362	Intercellular adhesion molecule 1 OS=Homo sapiens GN=ICAM1 PE=1 SV=2 - [ICAM1_HUMAN]	ICAM1		16668.9	51659	48599.7					69179.3																														P34932	Heat shock 70 kDa protein 4 OS=Homo sapiens GN=HSPA4 PE=1 SV=4 -	HSP74		0	59038.3	58988.1	0
	P05546	Heparin cofactor 2 OS=Homo sapiens GN=SERPIND1 PE=1 SV=3 - [HEP2_HUMAN]	HEP2																		303659						156290															P35858	Insulin-like growth factor-binding protein complex acid labile subunit OS=Homo sapiens GN=IGFALS PE=1 SV=1 -	ALS
	P06241	Tyrosine-protein kinase Fyn OS=Homo sapiens GN=FYN PE=1 SV=3 - [FYN_HUMAN]	FYN			284149	336827	66964.8				208502	154485	62708.4																												P36543	V-type proton ATPase subunit E 1 OS=Homo sapiens GN=ATP6V1E1 PE=1 SV=1 -	VATE1		0	24689.5	0	0
	P06396	Gelsolin OS=Homo sapiens GN=GSN PE=1 SV=1 - [GELS_HUMAN]	GELS		69189.3	212900	284499	167790			87616.8	336838	457143	166788		51880	102391	97357.4	173900	201205	221552	74291.7	98693.9	118409	138713	172048	343606			17824.6	16571	25365	55582.8	0	0	0	46978.7	24644	3147.75			P37802	Transgelin-2 OS=Homo sapiens GN=TAGLN2 PE=1 SV=3 -	TAGL2
	P06576	ATP synthase subunit beta, mitochondrial OS=Homo sapiens GN=ATP5B PE=1 SV=3 - [ATPB_HUMAN]	ATPB					76813				164811	186283	175100			90719.7																									P38606	V-type proton ATPase catalytic subunit A OS=Homo sapiens GN=ATP6V1A PE=1 SV=2 -	VATA		0	36047.4	57178.7	0
	P06702	Protein S100-A9 OS=Homo sapiens GN=S100A9 PE=1 SV=1 - [S10A9_HUMAN]	S10A9													45725.5	57896.6	60571.5	85387.5			55149.3	53729.8	50308.3	50092.5	98887.4	147166															P40197	Platelet glycoprotein V OS=Homo sapiens GN=GP5 PE=1 SV=1 -	GPV
	P06727	Apolipoprotein A-IV OS=Homo sapiens GN=APOA4 PE=1 SV=3 - [APOA4_HUMAN]	APOA4		107412	129477	187693	172329			96745.1	74492.9	71777.3	162151		88661.7	157741	140131	227464	184426	309397	85201.6	62014.4	63533.2	43532.2	73877.4	268996	11555.4	17138.5	0	16545.8	25191.2	43242.9	29631.6	0	0	0	0	32385.7			P40227	T-complex protein 1 subunit zeta OS=Homo sapiens GN=CCT6A PE=1 SV=3 -	TCPZ		0	80277.5	73545.8	0
	P06744	Glucose-6-phosphate isomerase OS=Homo sapiens GN=GPI PE=1 SV=4 - [G6PI_HUMAN]	G6PI			87728.7	89072.8	48453				94298.7								54411.3				36643.6	40726.3		72691.1															P45974	Ubiquitin carboxyl-terminal hydrolase 5 OS=Homo sapiens GN=USP5 PE=1 SV=2 -	UBP5		0	69258.5	48681.5	0
	P07203	Glutathione peroxidase 1 OS=Homo sapiens GN=GPX1 PE=1 SV=4 - [GPX1_HUMAN]	GPX1			59538.6							71902.5																													P48426	Phosphatidylinositol 5-phosphate 4-kinase type-2 alpha OS=Homo sapiens GN=PIP4K2A PE=1 SV=2 -	PI42A		0	106964	57977	0
	P07225	Vitamin K-dependent protein S OS=Homo sapiens GN=PROS1 PE=1 SV=1 - [PROS_HUMAN]	PROS				118134	101447						73262.4		46561.7	154207	90334.1	127539	188989	238898	34261.9	90372	52046.1	132213	363448	393270					21003.1	87696.8	0	0	0	0	0	28823.4			P48594	Serpin B4 OS=Homo sapiens GN=SERPINB4 PE=1 SV=2 -	SPB4		0	0	76809.9	0
	P07339	Cathepsin D OS=Homo sapiens GN=CTSD PE=1 SV=1 - [CATD_HUMAN]	CATD													36408.6		43650.6				35146.7																				P48637	Glutathione synthetase OS=Homo sapiens GN=GSS PE=1 SV=1 -	GSHB		0	77986.3	124324	0
	P07359	Platelet glycoprotein Ib alpha chain OS=Homo sapiens GN=GP1BA PE=1 SV=2 - [GP1BA_HUMAN]	GP1BA		100550	183831	884651	493862			13341.5	111883	257183	254732									90802.2	101636	118315	160916																P48740	Mannan-binding lectin serine protease 1 OS=Homo sapiens GN=MASP1 PE=1 SV=3 -	MASP1
	P07384	Calpain-1 catalytic subunit OS=Homo sapiens GN=CAPN1 PE=1 SV=1 - [CAN1_HUMAN]	CAN1		23638	116730	86583.4	65168.1			72192.2	131720	145534	72877.6																												P49281	Natural resistance-associated macrophage protein 2 OS=Homo sapiens GN=SLC11A2 PE=1 SV=2 -	NRAM2
	P07437	Tubulin beta chain OS=Homo sapiens GN=TUBB PE=1 SV=2 - [TBB5_HUMAN]	TBB5			71755.9	152126	79770.1				129347	164571	153854																												P49326	Dimethylaniline monooxygenase N-oxide-forming] 5 OS=Homo sapiens GN=FMO5 PE=2 SV=2 -	FMO5
	P07738	Bisphosphoglycerate mutase OS=Homo sapiens GN=BPGM PE=1 SV=2 - [PMGE_HUMAN]	PMGE			361992	189812					122955																														P49407	Beta-arrestin-1 OS=Homo sapiens GN=ARRB1 PE=1 SV=2 -	ARRB1		0	90233.3	0	0
	P07741	Adenine phosphoribosyltransferase OS=Homo sapiens GN=APRT PE=1 SV=2 - [APT_HUMAN]	APT				56981						40837.7																													P49720	Proteasome subunit beta type-3 OS=Homo sapiens GN=PSMB3 PE=1 SV=2 -	PSB3		0	55466.1	71514.2	0
	P07766	T-cell surface glycoprotein CD3 epsilon chain OS=Homo sapiens GN=CD3E PE=1 SV=2 - [CD3E_HUMAN]	CD3E			69225.9	65291.9	36458.1				104880	103401																													P49913	Cathelicidin antimicrobial peptide OS=Homo sapiens GN=CAMP PE=1 SV=1 -	CAMP
	P07948	Tyrosine-protein kinase Lyn OS=Homo sapiens GN=LYN PE=1 SV=3 - [LYN_HUMAN]	LYN			177010	125179	93601.3				155813	202227	163396																												P50502	Hsc70-interacting protein OS=Homo sapiens GN=ST13 PE=1 SV=2 -	F10A1		0	90430.6	89830.9	0
	P08107	Heat shock 70 kDa protein 1A/1B OS=Homo sapiens GN=HSPA1A PE=1 SV=5 - [HSP71_HUMAN]	HSP71			141639	135173	115412			149087	154708	178940	77075.7					144810		320010			59096.3	52393.7																	P50570	Dynamin-2 OS=Homo sapiens GN=DNM2 PE=1 SV=2 -	DYN2		0	52065.4	70919.3	0
	P08185	Corticosteroid-binding globulin OS=Homo sapiens GN=SERPINA6 PE=1 SV=1 - [CBG_HUMAN]	CBG																	129989		40194.6					179649															P50895	Basal cell adhesion molecule OS=Homo sapiens GN=BCAM PE=1 SV=2 -	BCAM		0	88962.5	67086.7	79193.8
	P08473	Neprilysin OS=Homo sapiens GN=MME PE=1 SV=2 - [NEP_HUMAN]	NEP			46248.9	93468.8	87271					45881.9																													P51452	Dual specificity protein phosphatase 3 OS=Homo sapiens GN=DUSP3 PE=1 SV=1 -	DUS3		0	71866.6	0	61900.7
	P08514	Integrin alpha-IIb OS=Homo sapiens GN=ITGA2B PE=1 SV=3 - [ITA2B_HUMAN]	ITA2B		168561	1.03332e+06	1.14165e+06	2.08703e+06			234181	470555	2.01141e+06	1.11793e+06			93497.1	181047	544837	397495	657231	67921.2	217637	569362	987893	613551	390366		31711	93363.5	47403.6	87574.5	94993.6	35686.1	5145.49	44414.5	16367.3	67365.4	4879.76			P53708	Integrin alpha-8 OS=Homo sapiens GN=ITGA8 PE=1 SV=3 -	ITA8
	P08519	Apolipoprotein(a) OS=Homo sapiens GN=LPA PE=1 SV=1 - [APOA_HUMAN]	APOA		62162.5	147527	136358	181066			49027.2	39013.6				42287	60693	67661	138474	108899	232123						139954															P54709	Sodium/potassium-transporting ATPase subunit beta-3 OS=Homo sapiens GN=ATP1B3 PE=1 SV=1 -	AT1B3		0	71358	69032.7	73476.3
	P08567	Pleckstrin OS=Homo sapiens GN=PLEK PE=1 SV=3 - [PLEK_HUMAN]	PLEK		77954.6	465530	868029	205582			58919.4	194782	484537	188197				68483.1	111936	61091.4	74553.8		76149.4	104597	118078	144452	309880			0	14727.5	22088.5	40980.5	0	0	0	0	0	1688.79			P54760	Ephrin type-B receptor 4 OS=Homo sapiens GN=EPHB4 PE=1 SV=2 -	EPHB4
	P08575	Receptor-type tyrosine-protein phosphatase C OS=Homo sapiens GN=PTPRC PE=1 SV=2 - [PTPRC_HUMAN]	PTPRC			207615	331387	221964			10709.3	67460	77367.8	82319.5																												P54920	Alpha-soluble NSF attachment protein OS=Homo sapiens GN=NAPA PE=1 SV=3 -	SNAA
	P08648	Integrin alpha-5 OS=Homo sapiens GN=ITGA5 PE=1 SV=2 - [ITA5_HUMAN]	ITA5			65985.6						16009.5	23597.3																													P55056	Apolipoprotein C-IV OS=Homo sapiens GN=APOC4 PE=1 SV=1 -	APOC4
	P08697	Alpha-2-antiplasmin OS=Homo sapiens GN=SERPINF2 PE=1 SV=3 - [A2AP_HUMAN]	A2AP													50633.2	58218.7	63041.2	117069	113039	1.39492e+06						168528															P55058	Phospholipid transfer protein OS=Homo sapiens GN=PLTP PE=1 SV=1 -	PLTP
	P08754	Guanine nucleotide-binding protein G(k) subunit alpha OS=Homo sapiens GN=GNAI3 PE=1 SV=3 - [GNAI3_HUMAN]	GNAI3		30057.9	98325.8	56668.1	129855			57562.6	59863.1	167113	72058.1																												P56199	Integrin alpha-1 OS=Homo sapiens GN=ITGA1 PE=1 SV=2 -	ITA1		0	0	0	139646
	P09104	Gamma-enolase OS=Homo sapiens GN=ENO2 PE=1 SV=3 - [ENOG_HUMAN]	ENOG			57627.7	59632.3					59099.9																														P61018	Ras-related protein Rab-4B OS=Homo sapiens GN=RAB4B PE=1 SV=1 -	RAB4B		0	0	50087.1	0
	P09211	Glutathione S-transferase P OS=Homo sapiens GN=GSTP1 PE=1 SV=2 - [GSTP1_HUMAN]	GSTP1		44353.9	96940.1	100802	68325.1				116578	149927	121114																												P61086	Ubiquitin-conjugating enzyme E2 K OS=Homo sapiens GN=UBE2K PE=1 SV=3 -	UBE2K		0	0	48809.7	0
	P09543	2',3'-cyclic-nucleotide 3'-phosphodiesterase OS=Homo sapiens GN=CNP PE=1 SV=2 - [CN37_HUMAN]	CN37			58532	33727.8	34438.9				57717.6																														P61225	Ras-related protein Rap-2b OS=Homo sapiens GN=RAP2B PE=1 SV=1 -	RAP2B
	P09972	Fructose-bisphosphate aldolase C OS=Homo sapiens GN=ALDOC PE=1 SV=2 - [ALDOC_HUMAN]	ALDOC			87180.6	103844	91419.7				151448	143307																													P62714	Serine/threonine-protein phosphatase 2A catalytic subunit beta isoform OS=Homo sapiens GN=PPP2CB PE=1 SV=1 -	PP2AB		0	76209.7	0	0
	P0CG48	Polyubiquitin-C OS=Homo sapiens GN=UBC PE=1 SV=3 - [UBC_HUMAN]	UBC			214191		206652				340689				68996.8	108013	592834	421239	924114		69992.7	82065	118075	109471	210003																P62993	Growth factor receptor-bound protein 2 OS=Homo sapiens GN=GRB2 PE=1 SV=1 -	GRB2		0	49048.8	44289.8	0
	P10301	Ras-related protein R-Ras OS=Homo sapiens GN=RRAS PE=1 SV=1 - [RRAS_HUMAN]	RRAS			53395.4	84637.1					68902.2																														P80188	Neutrophil gelatinase-associated lipocalin OS=Homo sapiens GN=LCN2 PE=1 SV=2 -	NGAL
	P10909	Clusterin OS=Homo sapiens GN=CLU PE=1 SV=1 - [CLUS_HUMAN]	CLUS		48084.3	319997	297338	119378			100441	104932	259764	145293		89672.7	288070	544867	1.0268e+06	2.56164e+06	7.90131e+06	54097.8	72740.1	57166.9	77877.3	794182	789889	14738.1	12372.5	28151.5	42767	60424.1	506894	26169.7	6182.17	28974.9	0	23268	3742.12			P84095	Rho-related GTP-binding protein RhoG OS=Homo sapiens GN=RHOG PE=1 SV=1 -	RHOG		0	126556	0	0
	P11166	Solute carrier family 2, facilitated glucose transporter member 1 OS=Homo sapiens GN=SLC2A1 PE=1 SV=2 - [GTR1_HUMAN]	GTR1		48768.9	203548	1.12745e+06	239710			10762	72358.1	68127.4	43333.6				89641.4	79628.2				50807	119167	201047	70458.3																P98171	Rho GTPase-activating protein 4 OS=Homo sapiens GN=ARHGAP4 PE=1 SV=2 -	RHG04		0	57129.9	0	0
	P11169	Solute carrier family 2, facilitated glucose transporter member 3 OS=Homo sapiens GN=SLC2A3 PE=1 SV=1 - [GTR3_HUMAN]	GTR3			210196	129937	66929.1					31724.1																													P98182	Zinc finger protein 200 OS=Homo sapiens GN=ZNF200 PE=2 SV=2 -	ZN200
	P11171	Protein 4.1 OS=Homo sapiens GN=EPB41 PE=1 SV=4 - [41_HUMAN]	41			167801	136168	65097.3				122704	149648	44844.5																												Q02388	Collagen alpha-1(VII) chain OS=Homo sapiens GN=COL7A1 PE=1 SV=2 -	CO7A1
	P11215	Integrin alpha-M OS=Homo sapiens GN=ITGAM PE=1 SV=2 - [ITAM_HUMAN]	ITAM			35892	187863	140579				17112.1	21684.7	19406.7																												Q04609	Glutamate carboxypeptidase 2 OS=Homo sapiens GN=FOLH1 PE=1 SV=1 -	FOLH1
	P11226	Mannose-binding protein C OS=Homo sapiens GN=MBL2 PE=1 SV=2 - [MBL2_HUMAN]	MBL2													35739.1	62093.4	68127.7	193664	186255	758535			42648.3	62354.9	96242.9	261633															Q06033	Inter-alpha-trypsin inhibitor heavy chain H3 OS=Homo sapiens GN=ITIH3 PE=1 SV=2 -	ITIH3
	P11233	Ras-related protein Ral-A OS=Homo sapiens GN=RALA PE=1 SV=1 - [RALA_HUMAN]	RALA			71413.4	70024.9					84865.8	85367.9																													Q06323	Proteasome activator complex subunit 1 OS=Homo sapiens GN=PSME1 PE=1 SV=1 -	PSME1		0	0	0	52809.8
	P11234	Ras-related protein Ral-B OS=Homo sapiens GN=RALB PE=1 SV=1 - [RALB_HUMAN]	RALB		39219.2	164460	91070.6	138741			33102.8	120817	130622	142359																												Q07960	Rho GTPase-activating protein 1 OS=Homo sapiens GN=ARHGAP1 PE=1 SV=1 -	RHG01		0	38913.5	48379.9	0
	P11277	Spectrin beta chain, erythrocytic OS=Homo sapiens GN=SPTB PE=1 SV=5 - [SPTB1_HUMAN]	SPTB1				217123	177212				101882	53957.5	95858.1																												Q08554	Desmocollin-1 OS=Homo sapiens GN=DSC1 PE=1 SV=2 -	DSC1		0	107281	0	61444.5
	P11413	Glucose-6-phosphate 1-dehydrogenase OS=Homo sapiens GN=G6PD PE=1 SV=4 - [G6PD_HUMAN]	G6PD				132111					125599																														Q13094	Lymphocyte cytosolic protein 2 OS=Homo sapiens GN=LCP2 PE=1 SV=1 -	LCP2		0	0	70054.4	0
	P11597	Cholesteryl ester transfer protein OS=Homo sapiens GN=CETP PE=1 SV=2 - [CETP_HUMAN]	CETP														51192.4	33818.8	41391.1	75494.3	202662																					Q13547	Histone deacetylase 1 OS=Homo sapiens GN=HDAC1 PE=1 SV=1 -	HDAC1
	P12259	Coagulation factor V OS=Homo sapiens GN=F5 PE=1 SV=4 - [FA5_HUMAN]	FA5			45379.3	155558	129041						21859.6				62311.3	36306.2	40635.9	200726	59274.4	65953	97318.7	101837	53329	33843															Q13555	Calcium/calmodulin-dependent protein kinase type II subunit gamma OS=Homo sapiens GN=CAMK2G PE=1 SV=3 -	KCC2G
	P12273	Prolactin-inducible protein OS=Homo sapiens GN=PIP PE=1 SV=1 - [PIP_HUMAN]	PIP		56181.1						52832.1			62160.6		46618.5	90751.2	105860	121350			44592.4	71056.8	53311.4	56869.6	141327	180324															Q13613	Myotubularin-related protein 1 OS=Homo sapiens GN=MTMR1 PE=1 SV=4 -	MTMR1
	P12429	Annexin A3 OS=Homo sapiens GN=ANXA3 PE=1 SV=3 - [ANXA3_HUMAN]	ANXA3			58377.5		48310.4					88690.7																													Q13642	Four and a half LIM domains protein 1 OS=Homo sapiens GN=FHL1 PE=1 SV=4 -	FHL1		0	0	98483.6	0
	P12814	Alpha-actinin-1 OS=Homo sapiens GN=ACTN1 PE=1 SV=2 - [ACTN1_HUMAN]	ACTN1		0	148500	219460	107809			48980.5	166811	179095	193478							302694			65892.7	70191.4	72777.9						11606.8	26644.9	0	0	0	3217.69	1422.86	2257.18			Q13790	Apolipoprotein F OS=Homo sapiens GN=APOF PE=1 SV=2 -	APOF
	P12931	Proto-oncogene tyrosine-protein kinase Src OS=Homo sapiens GN=SRC PE=1 SV=3 - [SRC_HUMAN]	SRC		55351.6	246649	240299	155370				308746	184473	159811					68419.6				238252	139005	227768	76742.9	37521															Q13867	Bleomycin hydrolase OS=Homo sapiens GN=BLMH PE=1 SV=1 -	BLMH		0	0	0	83030.2
	P13224	Platelet glycoprotein Ib beta chain OS=Homo sapiens GN=GP1BB PE=1 SV=1 - [GP1BB_HUMAN]	GP1BB		50683	783311	333677	321717			153392	454079	620709	809685				106427					111938	468406	208155	399424				29816	32370	0	66296.1	0	0	0	0	24787.6	0			Q14254	Flotillin-2 OS=Homo sapiens GN=FLOT2 PE=1 SV=2 -	FLOT2
	P13489	Ribonuclease inhibitor OS=Homo sapiens GN=RNH1 PE=1 SV=2 - [RINI_HUMAN]	RINI			58775.9	55108.8					287852	162116																													Q14390	Gamma-glutamyltransferase light chain 2 OS=Homo sapiens GN=GGTLC2 PE=2 SV=4 -	GGTL2
	P13598	Intercellular adhesion molecule 2 OS=Homo sapiens GN=ICAM2 PE=1 SV=2 - [ICAM2_HUMAN]	ICAM2		64442.6	136725	108188	61781.5			60488.2	131083	141529	168710					25390.2		68528.3		47108.4	57177.8	75822.3	112998	105033															Q14574	Desmocollin-3 OS=Homo sapiens GN=DSC3 PE=1 SV=3 -	DSC3		0	53767.3	0	0
	P13716	Delta-aminolevulinic acid dehydratase OS=Homo sapiens GN=ALAD PE=1 SV=1 - [HEM2_HUMAN]	HEM2			76539	132612	88818.9				159775	174297																													Q14699	Raftlin OS=Homo sapiens GN=RFTN1 PE=1 SV=4 -	RFTN1		0	0	47491.1	0
	P13796	Plastin-2 OS=Homo sapiens GN=LCP1 PE=1 SV=6 - [PLSL_HUMAN]	PLSL			154514	175437	139041				192009	374352	195382																												Q14966	Zinc finger protein 638 OS=Homo sapiens GN=ZNF638 PE=1 SV=2 -	ZN638
	P14770	Platelet glycoprotein IX OS=Homo sapiens GN=GP9 PE=1 SV=3 - [GPIX_HUMAN]	GPIX		44393.4	132728		119605				130018	108496	141228																												Q15067	Peroxisomal acyl-coenzyme A oxidase 1 OS=Homo sapiens GN=ACOX1 PE=1 SV=3 -	ACOX1		0	0	0	41595.2
	P14780	Matrix metalloproteinase-9 OS=Homo sapiens GN=MMP9 PE=1 SV=3 - [MMP9_HUMAN]	MMP9				35040.3							47542.4																												Q15149	Plectin OS=Homo sapiens GN=PLEC PE=1 SV=3 -	PLEC
	P14923	Junction plakoglobin OS=Homo sapiens GN=JUP PE=1 SV=3 - [PLAK_HUMAN]	PLAK		121459	145427	118898	163556			42874.5	133170	133988	77755.7		46002.7	87155.4	60549.7			163191		76887.4																			Q15404	Ras suppressor protein 1 OS=Homo sapiens GN=RSU1 PE=1 SV=3 -	RSU1
	P15144	Aminopeptidase N OS=Homo sapiens GN=ANPEP PE=1 SV=4 - [AMPN_HUMAN]	AMPN			136164	376187	501254				22202.8	54466.8	63791.6																												Q15437	Protein transport protein Sec23B OS=Homo sapiens GN=SEC23B PE=1 SV=2 -	SC23B		0	54957.5	0	0
	P15153	Ras-related C3 botulinum toxin substrate 2 OS=Homo sapiens GN=RAC2 PE=1 SV=1 - [RAC2_HUMAN]	RAC2			96503.3	104179	63035.5				96176.7	110087	43610.4																												Q15485	Ficolin-2 OS=Homo sapiens GN=FCN2 PE=1 SV=2 -	FCN2
	P15924	Desmoplakin OS=Homo sapiens GN=DSP PE=1 SV=3 - [DESP_HUMAN]	DESP		88302.6	96467.6	77233.8	99364.8			73645.1	60378.6	131771	119088		30683.5	58742.9										115014															Q15517	Corneodesmosin OS=Homo sapiens GN=CDSN PE=1 SV=3 -	CDSN		0	56672.3	0	0
	P16152	Carbonyl reductase [NADPH] 1 OS=Homo sapiens GN=CBR1 PE=1 SV=3 - [CBR1_HUMAN]	NADPH] 1 OS=Homo sapiens GN=CBR1 PE=1 SV=3 -				49739.9					45357.7																														Q15746	Myosin light chain kinase, smooth muscle OS=Homo sapiens GN=MYLK PE=1 SV=4 -	MYLK		0	0	37737.9	0
	P16157	Ankyrin-1 OS=Homo sapiens GN=ANK1 PE=1 SV=3 - [ANK1_HUMAN]	ANK1			142610	256057	60124.5				141360	158972	41255.2																												Q15758	Neutral amino acid transporter B(0) OS=Homo sapiens GN=SLC1A5 PE=1 SV=2 -	AAAT		0	40677	89322.7	0
	P16284	Platelet endothelial cell adhesion molecule OS=Homo sapiens GN=PECAM1 PE=1 SV=1 - [PECA1_HUMAN]	PECA1		72328.1	244879	309632	307791			82796	157223	297924	293538				127183	155971			85696.8	77073.1	101941	122033	147162				20966.3	8140.08	32296.4	25297.4	0	0	22551.4	0	0	0			Q16352	Alpha-internexin OS=Homo sapiens GN=INA PE=1 SV=2 -	AINX
	P16383	GC-rich sequence DNA-binding factor 2 OS=Homo sapiens GN=GCFC2 PE=1 SV=2 - [GCFC2_HUMAN]	GCFC2																																							Q16555	Dihydropyrimidinase-related protein 2 OS=Homo sapiens GN=DPYSL2 PE=1 SV=1 -	DPYL2		0	146534	0	0
	P16671	Platelet glycoprotein 4 OS=Homo sapiens GN=CD36 PE=1 SV=2 - [CD36_HUMAN]	CD36		84310.1	208160	274528	143069			144515	216941	193792	185221			60894.8	88363.1	173796	199117	306065	42409	94432.7	178377	163402	135473	282753		19810.7	21990.7	16281.5	31910.4	45774.6	0	0	2322.34	22972.5	0	18936.5			Q16610	Extracellular matrix protein 1 OS=Homo sapiens GN=ECM1 PE=1 SV=2 -	ECM1
	P17301	Integrin alpha-2 OS=Homo sapiens GN=ITGA2 PE=1 SV=1 - [ITA2_HUMAN]	ITA2			116570	160577	139132				56030.2	53564.9	30470.6					79100.2							104323																Q5VW32	BRO1 domain-containing protein BROX OS=Homo sapiens GN=BROX PE=1 SV=1 -	BROX		0	47816.9	0	0
	P17612	cAMP-dependent protein kinase catalytic subunit alpha OS=Homo sapiens GN=PRKACA PE=1 SV=2 - [KAPCA_HUMAN]	KAPCA			40207.3	73790.9	43274.5				42666.7	57544.5	40794.4																												Q658P3	Metalloreductase STEAP3 OS=Homo sapiens GN=STEAP3 PE=1 SV=2 -	STEA3		0	189332	187585	0
	P18054	Arachidonate 12-lipoxygenase, 12S-type OS=Homo sapiens GN=ALOX12 PE=1 SV=4 - [LOX12_HUMAN]	LOX12			58591.4	48888.4					61174.2		33964.9																												Q68EM7	Rho GTPase-activating protein 17 OS=Homo sapiens GN=ARHGAP17 PE=1 SV=1 -	RHG17		0	0	22696.5	0
	P18206	Vinculin OS=Homo sapiens GN=VCL PE=1 SV=4 - [VINC_HUMAN]	VINC		60007.8	268799	340944	201902			49038.3	287990	224913	146524						38984.5	122444		56764.1	125985	144433	106735	115674			13948.3		27440	16105.4	0	0	0	0	23565.9	0			Q6IAA8	Ragulator complex protein LAMTOR1 OS=Homo sapiens GN=LAMTOR1 PE=1 SV=2 -	LTOR1		0	0	49509	0
	P18428	Lipopolysaccharide-binding protein OS=Homo sapiens GN=LBP PE=1 SV=3 - [LBP_HUMAN]	LBP					63383.9					81088.9	96206		40933.7	61876.2	97437.7	110656	187179	566664	56664.8	43414.4	67690	42017.3	63980.1	195799															Q6P996	Pyridoxal-dependent decarboxylase domain-containing protein 1 OS=Homo sapiens GN=PDXDC1 PE=1 SV=2 -	PDXD1
	P18577	Blood group Rh(CE) polypeptide OS=Homo sapiens GN=RHCE PE=1 SV=2 - [RHCE_HUMAN]	RHCE				264982					25830.9																														Q6PXP3	Solute carrier family 2, facilitated glucose transporter member 7 OS=Homo sapiens GN=SLC2A7 PE=2 SV=2 -	GTR7
	P18669	Phosphoglycerate mutase 1 OS=Homo sapiens GN=PGAM1 PE=1 SV=2 - [PGAM1_HUMAN]	PGAM1			58608.3	65789.1					71618.9	45478.2	58806.2																												Q6UWD8	Transmembrane protein C16orf54 OS=Homo sapiens GN=C16orf54 PE=1 SV=1 -	CP054		0	33877.7	0	49240.3
	P19086	Guanine nucleotide-binding protein G(z) subunit alpha OS=Homo sapiens GN=GNAZ PE=2 SV=3 - [GNAZ_HUMAN]	GNAZ			103639	95476.9	120806				107489	160728	59984.7																												Q6UWL2	Sushi domain-containing protein 1 OS=Homo sapiens GN=SUSD1 PE=1 SV=1 -	SUSD1		0	77223.6	0	0
	P19105	Myosin regulatory light chain 12A OS=Homo sapiens GN=MYL12A PE=1 SV=2 - [ML12A_HUMAN]	ML12A			72314.8	131735					177716	195779	93977.4							298369			168899			231503															Q6UX06	Olfactomedin-4 OS=Homo sapiens GN=OLFM4 PE=1 SV=1 -	OLFM4		0	0	0	60474.7
	P19823	Inter-alpha-trypsin inhibitor heavy chain H2 OS=Homo sapiens GN=ITIH2 PE=1 SV=2 - [ITIH2_HUMAN]	ITIH2				203223	210433				26781.8	38014.2	52049.5		59062.3	109992	117151	154325	206125	423595	75210.6	74098.7	92021.2	60563	110588	192728					16181.4	50334.2	0	0	0	0	0	18525.6			Q6YBV0	Proton-coupled amino acid transporter 4 OS=Homo sapiens GN=SLC36A4 PE=1 SV=1 -	S36A4
	P19827	Inter-alpha-trypsin inhibitor heavy chain H1 OS=Homo sapiens GN=ITIH1 PE=1 SV=3 - [ITIH1_HUMAN]	ITIH1			71882.4	134029	239111				16138.7	45171	59805		43202.5	98186.7	66643	127746	59871.3	95466.1					65253.7						12934.5	31133	0	0	0	0	0	2449.45			Q70J99	Protein unc-13 homolog D OS=Homo sapiens GN=UNC13D PE=1 SV=1 -	UN13D		0	31410.1	0	0
	P19971	Thymidine phosphorylase OS=Homo sapiens GN=TYMP PE=1 SV=2 - [TYPH_HUMAN]	TYPH				67579.9					137436																														Q7LDG7	RAS guanyl-releasing protein 2 OS=Homo sapiens GN=RASGRP2 PE=1 SV=1 -	GRP2		0	104955	90226.2	32460.8
	P20073	Annexin A7 OS=Homo sapiens GN=ANXA7 PE=1 SV=3 - [ANXA7_HUMAN]	ANXA7			131554						118406						97278	111706					80991.6	70382.9																	Q86SJ6	Desmoglein-4 OS=Homo sapiens GN=DSG4 PE=1 SV=1 -	DSG4		33157.3	0	0	0
	P20701	Integrin alpha-L OS=Homo sapiens GN=ITGAL PE=1 SV=3 - [ITAL_HUMAN]	ITAL			78745.6	130620	120900				26232.7	28420.6	21885.9																												Q86WI1	Fibrocystin-L OS=Homo sapiens GN=PKHD1L1 PE=2 SV=2 -	PKHL1		0	0	143439	0
	P21291	Cysteine and glycine-rich protein 1 OS=Homo sapiens GN=CSRP1 PE=1 SV=3 - [CSRP1_HUMAN]	CSRP1			78486.9	67077.2					135356	129034																													Q86X02	Cerebellar degeneration-related protein 2-like OS=Homo sapiens GN=CDR2L PE=2 SV=2 -	CDR2L
	P22303	Acetylcholinesterase OS=Homo sapiens GN=ACHE PE=1 SV=1 - [ACES_HUMAN]	ACES			89858.9	73282.4					90188.5																														Q86Y82	Syntaxin-12 OS=Homo sapiens GN=STX12 PE=1 SV=1 -	STX12		0	0	56319.9	0
	P22694	cAMP-dependent protein kinase catalytic subunit beta OS=Homo sapiens GN=PRKACB PE=1 SV=2 - [KAPCB_HUMAN]	KAPCB			91924.3	52084.6						64719.6	59479.8																												Q8IUI8	Cytokine receptor-like factor 3 OS=Homo sapiens GN=CRLF3 PE=1 SV=2 -	CRLF3		0	0	101508	0
	P22792	Carboxypeptidase N subunit 2 OS=Homo sapiens GN=CPN2 PE=1 SV=3 - [CPN2_HUMAN]	CPN2					24052.3						95380.9			48613.1	51265	65038.6	118312	349409						237896															Q8IVL1	Neuron navigator 2 OS=Homo sapiens GN=NAV2 PE=1 SV=3 -	NAV2
	P23142	Fibulin-1 OS=Homo sapiens GN=FBLN1 PE=1 SV=4 - [FBLN1_HUMAN]	FBLN1														41660.7		71068.8	129557	289364					74239.3	150151															Q8IWA5	Choline transporter-like protein 2 OS=Homo sapiens GN=SLC44A2 PE=1 SV=3 -	CTL2
	P25311	Zinc-alpha-2-glycoprotein OS=Homo sapiens GN=AZGP1 PE=1 SV=2 - [ZA2G_HUMAN]	ZA2G		28933.3	109798					62632.3			93548.2		57916.7	42212.7					50686	107326	72903.4	69767.2	269219																Q8IWZ3	Ankyrin repeat and KH domain-containing protein 1 OS=Homo sapiens GN=ANKHD1 PE=1 SV=1 -	ANKH1
	P27169	Serum paraoxonase/arylesterase 1 OS=Homo sapiens GN=PON1 PE=1 SV=3 - [PON1_HUMAN]	PON1					39599.1						108867		57699.2	90242.9	99595.3	175542	251646	232914	63946.4	76618.7	74214.9	67283.6	158009	364307			14356.8	14676.3	21140.9	62964.9	0	0	0	0	0	26735.3			Q8IZ83	Aldehyde dehydrogenase family 16 member A1 OS=Homo sapiens GN=ALDH16A1 PE=1 SV=2 -	A16A1
	P27487	Dipeptidyl peptidase 4 OS=Homo sapiens GN=DPP4 PE=1 SV=2 - [DPP4_HUMAN]	DPP4																		45767.6			91425.7																		Q8N392	Rho GTPase-activating protein 18 OS=Homo sapiens GN=ARHGAP18 PE=1 SV=3 -	RHG18
	P27918	Properdin OS=Homo sapiens GN=CFP PE=1 SV=2 - [PROP_HUMAN]	PROP				180581	376372					203523	214560																												Q8N5T2	TBC1 domain family member 19 OS=Homo sapiens GN=TBC1D19 PE=2 SV=2 -	TBC19
	P28906	Hematopoietic progenitor cell antigen CD34 OS=Homo sapiens GN=CD34 PE=1 SV=2 - [CD34_HUMAN]	CD34			143196	47473.4	39184.7				14200.8	46963.1																													Q8N699	Myc target protein 1 OS=Homo sapiens GN=MYCT1 PE=2 SV=1 -	MYCT1		0	140938	132354	0
	P29350	Tyrosine-protein phosphatase non-receptor type 6 OS=Homo sapiens GN=PTPN6 PE=1 SV=1 - [PTN6_HUMAN]	PTN6			37952.5	60621					119903	131506																													Q8N6R0	Methyltransferase-like protein 13 OS=Homo sapiens GN=METTL13 PE=1 SV=1 -	MET13
	P29508	Serpin B3 OS=Homo sapiens GN=SERPINB3 PE=1 SV=2 - [SPB3_HUMAN]	SPB3		34933.7			43704.2			36932.8	96964					35325.2	56810.3	118815																							Q8NB37	Parkinson disease 7 domain-containing protein 1 OS=Homo sapiens GN=PDDC1 PE=1 SV=1 -	PDDC1
	P29622	Kallistatin OS=Homo sapiens GN=SERPINA4 PE=1 SV=3 - [KAIN_HUMAN]	KAIN																																							Q8NGL9	Olfactory receptor 4C16 OS=Homo sapiens GN=OR4C16 PE=2 SV=2 -	OR4CG
	P29972	Aquaporin-1 OS=Homo sapiens GN=AQP1 PE=1 SV=3 - [AQP1_HUMAN]	AQP1															170103	27763	38518.9	40471.4			121896	94053.8																	Q8NHY3	GAS2-like protein 2 OS=Homo sapiens GN=GAS2L2 PE=2 SV=1 -	GA2L2
	P30041	Peroxiredoxin-6 OS=Homo sapiens GN=PRDX6 PE=1 SV=3 - [PRDX6_HUMAN]	PRDX6			131259	156238	100067				206325	311963	120910																												Q8TF42	Ubiquitin-associated and SH3 domain-containing protein B OS=Homo sapiens GN=UBASH3B PE=1 SV=2 -	UBS3B		0	42872.7	58866.5	0
	P30043	Flavin reductase (NADPH) OS=Homo sapiens GN=BLVRB PE=1 SV=3 - [BLVRB_HUMAN]	BLVRB			373406	184024	57182.8				113569	107157	107446																												Q8TF66	Leucine-rich repeat-containing protein 15 OS=Homo sapiens GN=LRRC15 PE=1 SV=2 -	LRC15		71918.3	0	0	0
	P30086	Phosphatidylethanolamine-binding protein 1 OS=Homo sapiens GN=PEBP1 PE=1 SV=3 - [PEBP1_HUMAN]	PEBP1			107084	67809.2					92356.1																														Q8WW52	Protein FAM151A OS=Homo sapiens GN=FAM151A PE=2 SV=2 -	F151A		0	0	0	85261.3
	P30153	Serine/threonine-protein phosphatase 2A 65 kDa regulatory subunit A alpha isoform OS=Homo sapiens GN=PPP2R1A PE=1 SV=4 - [2AAA_HUMAN]	2AAA			105989	64087.3						162287																													Q8WXH0	Nesprin-2 OS=Homo sapiens GN=SYNE2 PE=1 SV=3 -	SYNE2
	P30740	Leukocyte elastase inhibitor OS=Homo sapiens GN=SERPINB1 PE=1 SV=1 - [ILEU_HUMAN]	ILEU			91490.4	80311.8	68943.5				112631	146873	107662				48823.1						82392.8	48658.8	63116.8																Q92542	Nicastrin OS=Homo sapiens GN=NCSTN PE=1 SV=2 -	NICA		0	46029.8	0	0
	P30825	High affinity cationic amino acid transporter 1 OS=Homo sapiens GN=SLC7A1 PE=1 SV=1 - [CTR1_HUMAN]	CTR1															92112.9	201497					46750.6																		Q92734	Protein TFG OS=Homo sapiens GN=TFG PE=1 SV=2 -	TFG		0	159786	153856	0
	P30926	Neuronal acetylcholine receptor subunit beta-4 OS=Homo sapiens GN=CHRNB4 PE=1 SV=2 - [ACHB4_HUMAN]	ACHB4														87011.5					50509.2																				Q92783	Signal transducing adapter molecule 1 OS=Homo sapiens GN=STAM PE=1 SV=3 -	STAM1
	P31146	Coronin-1A OS=Homo sapiens GN=CORO1A PE=1 SV=4 - [COR1A_HUMAN]	COR1A			92653.4	134482	167708				103035	125960	169804																												Q92844	TRAF family member-associated NF-kappa-B activator OS=Homo sapiens GN=TANK PE=1 SV=2 -	TANK
	P31150	Rab GDP dissociation inhibitor alpha OS=Homo sapiens GN=GDI1 PE=1 SV=2 - [GDIA_HUMAN]	GDIA		23747	98997.9	167197	68117.8				128165	112026	74776.1																												Q92928	Putative Ras-related protein Rab-1C OS=Homo sapiens GN=RAB1C PE=5 SV=2 -	RAB1C
	P31151	Protein S100-A7 OS=Homo sapiens GN=S100A7 PE=1 SV=4 - [S10A7_HUMAN]	S10A7													39844.5						98594																				Q92954	Proteoglycan 4 OS=Homo sapiens GN=PRG4 PE=1 SV=2 -	PRG4
	P31944	Caspase-14 OS=Homo sapiens GN=CASP14 PE=1 SV=2 - [CASPE_HUMAN]	CASPE		72128.3			92810.4			71007.8																															Q93050	V-type proton ATPase 116 kDa subunit a isoform 1 OS=Homo sapiens GN=ATP6V0A1 PE=2 SV=3 -	VPP1		0	105865	0	0
	P35237	Serpin B6 OS=Homo sapiens GN=SERPINB6 PE=1 SV=3 - [SPB6_HUMAN]	SPB6			71988.2	91104.8						133494																													Q969G5	Protein kinase C delta-binding protein OS=Homo sapiens GN=PRKCDBP PE=1 SV=3 -	PRDBP
	P35241	Radixin OS=Homo sapiens GN=RDX PE=1 SV=1 - [RADI_HUMAN]	RADI			96446.5	80777.3	39491.5			121453	69695.5	109590	78742.9																												Q96BJ3	Axin interactor, dorsalization-associated protein OS=Homo sapiens GN=AIDA PE=1 SV=1 -	AIDA		0	51375	0	0
	P35858	Insulin-like growth factor-binding protein complex acid labile subunit OS=Homo sapiens GN=IGFALS PE=1 SV=1 - [ALS_HUMAN]	ALS														29268.6		49291.5	90046.4	260528						90115.2															Q96D46	60S ribosomal export protein NMD3 OS=Homo sapiens GN=NMD3 PE=1 SV=1 -	NMD3
	P36955	Pigment epithelium-derived factor OS=Homo sapiens GN=SERPINF1 PE=1 SV=4 - [PEDF_HUMAN]	PEDF																		265607						132987															Q96G03	Phosphoglucomutase-2 OS=Homo sapiens GN=PGM2 PE=1 SV=4 -	PGM2		0	0	24486.8	0
	P36959	GMP reductase 1 OS=Homo sapiens GN=GMPR PE=1 SV=1 - [GMPR1_HUMAN]	GMPR1				36963.5						29515.5																													Q96IU4	Alpha/beta hydrolase domain-containing protein 14B OS=Homo sapiens GN=ABHD14B PE=1 SV=1 -	ABHEB		0	0	82157.5	0
	P37802	Transgelin-2 OS=Homo sapiens GN=TAGLN2 PE=1 SV=3 - [TAGL2_HUMAN]	TAGL2		28093.3	128080	132229	114687			48452.5	132974	364350	90853				36708.5						60286.4	59375.8	123902	58690.9															Q96PD5	N-acetylmuramoyl-L-alanine amidase OS=Homo sapiens GN=PGLYRP2 PE=1 SV=1 -	PGRP2
	P37837	Transaldolase OS=Homo sapiens GN=TALDO1 PE=1 SV=2 - [TALDO_HUMAN]	TALDO				82633.4					101053	290302	60598.6																												Q96PL5	Erythroid membrane-associated protein OS=Homo sapiens GN=ERMAP PE=1 SV=1 -	ERMAP		0	114442	145750	0
	P40197	Platelet glycoprotein V OS=Homo sapiens GN=GP5 PE=1 SV=1 - [GPV_HUMAN]	GPV			100651	120959	167831			90769.9	171698	212417	121785						69234.8	287717			72319.6	77942.1	33851.8	47049.7															Q96RT1	Protein LAP2 OS=Homo sapiens GN=ERBB2IP PE=1 SV=2 -	LAP2		0	83634.2	0	0
	P40763	Signal transducer and activator of transcription 3 OS=Homo sapiens GN=STAT3 PE=1 SV=2 - [STAT3_HUMAN]	STAT3				39106.9					44643.4		32854.7																												Q96RU7	Tribbles homolog 3 OS=Homo sapiens GN=TRIB3 PE=1 SV=2 -	TRIB3
	P40925	Malate dehydrogenase, cytoplasmic OS=Homo sapiens GN=MDH1 PE=1 SV=4 - [MDHC_HUMAN]	MDHC			74862.1	112719					115191	131357																													Q96TA1	Niban-like protein 1 OS=Homo sapiens GN=FAM129B PE=1 SV=3 -	NIBL1		0	23430.7	25641.9	0
	P41226	Ubiquitin-like modifier-activating enzyme 7 OS=Homo sapiens GN=UBA7 PE=1 SV=2 - [UBA7_HUMAN]	UBA7				105573	54758.2					34861.5																													Q99627	COP9 signalosome complex subunit 8 OS=Homo sapiens GN=COPS8 PE=1 SV=1 -	CSN8		0	132696	0	0
	P41240	Tyrosine-protein kinase CSK OS=Homo sapiens GN=CSK PE=1 SV=1 - [CSK_HUMAN]	CSK			93673.8	45518.2					60054.5	99534																													Q99766	ATP synthase subunit s, mitochondrial OS=Homo sapiens GN=ATP5S PE=1 SV=3 -	ATP5S
	P42892	Endothelin-converting enzyme 1 OS=Homo sapiens GN=ECE1 PE=1 SV=2 - [ECE1_HUMAN]	ECE1			53454.7	86251.5					20996																														Q99828	Calcium and integrin-binding protein 1 OS=Homo sapiens GN=CIB1 PE=1 SV=4 -	CIB1
	P43487	Ran-specific GTPase-activating protein OS=Homo sapiens GN=RANBP1 PE=1 SV=1 - [RANG_HUMAN]	RANG				117876						70791.3																													Q99829	Copine-1 OS=Homo sapiens GN=CPNE1 PE=1 SV=1 -	CPNE1		0	116168	119554	0
	P43652	Afamin OS=Homo sapiens GN=AFM PE=1 SV=1 - [AFAM_HUMAN]	AFAM																								181451															Q9BTC0	Death-inducer obliterator 1 OS=Homo sapiens GN=DIDO1 PE=1 SV=5 -	DIDO1
	P46109	Crk-like protein OS=Homo sapiens GN=CRKL PE=1 SV=1 - [CRKL_HUMAN]	CRKL			215642							157540																													Q9BTU6	Phosphatidylinositol 4-kinase type 2-alpha OS=Homo sapiens GN=PI4K2A PE=1 SV=1 -	P4K2A		0	0	128199	0
	P46940	Ras GTPase-activating-like protein IQGAP1 OS=Homo sapiens GN=IQGAP1 PE=1 SV=1 - [IQGA1_HUMAN]	IQGA1			76877.7	175707	55422.2				19334	200496	161713																												Q9BXM0	Periaxin OS=Homo sapiens GN=PRX PE=1 SV=2 -	PRAX
	P47755	F-actin-capping protein subunit alpha-2 OS=Homo sapiens GN=CAPZA2 PE=1 SV=3 - [CAZA2_HUMAN]	CAZA2			122191	122378	98005.6				97323	207743	103835																												Q9BXS5	AP-1 complex subunit mu-1 OS=Homo sapiens GN=AP1M1 PE=1 SV=3 -	AP1M1
	P47756	F-actin-capping protein subunit beta OS=Homo sapiens GN=CAPZB PE=1 SV=4 - [CAPZB_HUMAN]	CAPZB		27144.9	92459.4	158371	70230				116978	183372	73929.7																												Q9BZV1	UBX domain-containing protein 6 OS=Homo sapiens GN=UBXN6 PE=1 SV=1 -	UBXN6		0	42980.6	0	0
	P47929	Galectin-7 OS=Homo sapiens GN=LGALS7 PE=1 SV=2 - [LEG7_HUMAN]	LEG7		25151.6	93285					35517.2																															Q9C0H2	Protein tweety homolog 3 OS=Homo sapiens GN=TTYH3 PE=1 SV=3 -	TTYH3
	P48059	LIM and senescent cell antigen-like-containing domain protein 1 OS=Homo sapiens GN=LIMS1 PE=1 SV=4 - [LIMS1_HUMAN]	LIMS1			114164	142343	95348.3				131169	171185	92101.3							194042			71935.1	62609.3	40469.7																Q9H0X4	Protein ITFG3 OS=Homo sapiens GN=ITFG3 PE=1 SV=1 -	ITFG3		0	39138.1	0	0
	P49908	Selenoprotein P OS=Homo sapiens GN=SEPP1 PE=1 SV=3 - [SEPP1_HUMAN]	SEPP1																		88227.6						33521.4															Q9H201	Epsin-3 OS=Homo sapiens GN=EPN3 PE=2 SV=1 -	EPN3
	P50148	Guanine nucleotide-binding protein G(q) subunit alpha OS=Homo sapiens GN=GNAQ PE=1 SV=4 - [GNAQ_HUMAN]	GNAQ		47466.5	115984	102434	105795			65386.8	188232	205675	120103																												Q9H2K8	Serine/threonine-protein kinase TAO3 OS=Homo sapiens GN=TAOK3 PE=1 SV=2 -	TAOK3		0	48879.2	81878.3	0
	P50213	Isocitrate dehydrogenase [NAD] subunit alpha, mitochondrial OS=Homo sapiens GN=IDH3A PE=1 SV=1 - [IDH3A_HUMAN]	IDH3A													67908.2	95414.3	83836	149449	179359		38161.7		72676.9			216669															Q9H3S7	Tyrosine-protein phosphatase non-receptor type 23 OS=Homo sapiens GN=PTPN23 PE=1 SV=1 -	PTN23		0	65344.2	0	0
	P50552	Vasodilator-stimulated phosphoprotein OS=Homo sapiens GN=VASP PE=1 SV=3 - [VASP_HUMAN]	VASP			68281.5	39687	41645.7				62108.9	89525.9	42754																												Q9H4K1	RIB43A-like with coiled-coils protein 2 OS=Homo sapiens GN=RIBC2 PE=2 SV=1 -	RIBC2
	P50895	Basal cell adhesion molecule OS=Homo sapiens GN=BCAM PE=1 SV=2 - [BCAM_HUMAN]	BCAM																						75332.7																	Q9H4M9	EH domain-containing protein 1 OS=Homo sapiens GN=EHD1 PE=1 SV=2 -	EHD1
	P52209	6-phosphogluconate dehydrogenase, decarboxylating OS=Homo sapiens GN=PGD PE=1 SV=3 - [6PGD_HUMAN]	6PGD			63843.3	64058.9					62011.7	114227																													Q9H853	Putative tubulin-like protein alpha-4B OS=Homo sapiens GN=TUBA4B PE=5 SV=2 -	TBA4B
	P52565	Rho GDP-dissociation inhibitor 1 OS=Homo sapiens GN=ARHGDIA PE=1 SV=3 - [GDIR1_HUMAN]	GDIR1			108107	115408	96055				126756	106483	85027.3																												Q9H939	Proline-serine-threonine phosphatase-interacting protein 2 OS=Homo sapiens GN=PSTPIP2 PE=1 SV=4 -	PPIP2		0	0	70326.1	0
	P52566	Rho GDP-dissociation inhibitor 2 OS=Homo sapiens GN=ARHGDIB PE=1 SV=3 - [GDIR2_HUMAN]	GDIR2			132349	115318	61751.7				129325	112298	76594.2																												Q9HBA9	Putative N-acetylated-alpha-linked acidic dipeptidase OS=Homo sapiens GN=FOLH1B PE=2 SV=1 -	FOH1B
	P52907	F-actin-capping protein subunit alpha-1 OS=Homo sapiens GN=CAPZA1 PE=1 SV=3 - [CAZA1_HUMAN]	CAZA1		38328.4	116428	144990	102707				198414	418939	188562																												Q9HBI1	Beta-parvin OS=Homo sapiens GN=PARVB PE=1 SV=1 -	PARVB
	P53004	Biliverdin reductase A OS=Homo sapiens GN=BLVRA PE=1 SV=2 - [BIEA_HUMAN]	BIEA				88793.3						112739																													Q9NQW7	Xaa-Pro aminopeptidase 1 OS=Homo sapiens GN=XPNPEP1 PE=1 SV=3 -	XPP1		0	0	33660.4	0
	P54578	Ubiquitin carboxyl-terminal hydrolase 14 OS=Homo sapiens GN=USP14 PE=1 SV=3 - [UBP14_HUMAN]	UBP14			102999							108407																													Q9NTK5	Obg-like ATPase 1 OS=Homo sapiens GN=OLA1 PE=1 SV=2 -	OLA1		0	42574	0	0
	P54920	Alpha-soluble NSF attachment protein OS=Homo sapiens GN=NAPA PE=1 SV=3 - [SNAA_HUMAN]	SNAA		36517.6	158146	141400	119389				158451	184347	99421.6				51888.3	83547.4		372608		44847.4	81756.4	70116.7																	Q9NYU2	UDP-glucose:glycoprotein glucosyltransferase 1 OS=Homo sapiens GN=UGGT1 PE=1 SV=3 -	UGGG1
	P55058	Phospholipid transfer protein OS=Homo sapiens GN=PLTP PE=1 SV=1 - [PLTP_HUMAN]	PLTP																																							Q9P265	Disco-interacting protein 2 homolog B OS=Homo sapiens GN=DIP2B PE=1 SV=3 -	DIP2B
	P55196	Afadin OS=Homo sapiens GN=MLLT4 PE=1 SV=3 - [AFAD_HUMAN]	AFAD														49180.5	134906									165083															Q9UBQ7	Glyoxylate reductase/hydroxypyruvate reductase OS=Homo sapiens GN=GRHPR PE=1 SV=1 -	GRHPR		0	0	111550	0
	P55786	Puromycin-sensitive aminopeptidase OS=Homo sapiens GN=NPEPPS PE=1 SV=2 - [PSA_HUMAN]	PSA			265350	54147.3	60760.7				59979.5		87078.8																												Q9UGI6	Small conductance calcium-activated potassium channel protein 3 OS=Homo sapiens GN=KCNN3 PE=2 SV=1 -	KCNN3
	P59998	Actin-related protein 2/3 complex subunit 4 OS=Homo sapiens GN=ARPC4 PE=1 SV=3 - [ARPC4_HUMAN]	ARPC4			92753.2	125390	105669				98016.4	119060	97026.5																												Q9UHC9	Niemann-Pick C1-like protein 1 OS=Homo sapiens GN=NPC1L1 PE=1 SV=2 -	NPCL1
	P60660	Myosin light polypeptide 6 OS=Homo sapiens GN=MYL6 PE=1 SV=2 - [MYL6_HUMAN]	MYL6				66991.2						90128.4																													Q9UIA9	Exportin-7 OS=Homo sapiens GN=XPO7 PE=1 SV=3 -	XPO7		0	0	43112.9	0
	P60842	Eukaryotic initiation factor 4A-I OS=Homo sapiens GN=EIF4A1 PE=1 SV=1 - [IF4A1_HUMAN]	IF4A1			74879.6								72945.1																												Q9UIQ6	Leucyl-cystinyl aminopeptidase OS=Homo sapiens GN=LNPEP PE=1 SV=3 -	LCAP		0	0	106842	0
	P60981	Destrin OS=Homo sapiens GN=DSTN PE=1 SV=3 - [DEST_HUMAN]	DEST			92286.9	78256.2	73856.3					100950	47032.8																												Q9UL25	Ras-related protein Rab-21 OS=Homo sapiens GN=RAB21 PE=1 SV=3 -	RAB21		0	126441	92232.2	0
	P61019	Ras-related protein Rab-2A OS=Homo sapiens GN=RAB2A PE=1 SV=1 - [RAB2A_HUMAN]	RAB2A				77274.5					106165																														Q9UL46	Proteasome activator complex subunit 2 OS=Homo sapiens GN=PSME2 PE=1 SV=4 -	PSME2		0	40396.4	54388	0
	P61088	Ubiquitin-conjugating enzyme E2 N OS=Homo sapiens GN=UBE2N PE=1 SV=1 - [UBE2N_HUMAN]	UBE2N			105635	115153						98934.4																													Q9UM73	ALK tyrosine kinase receptor OS=Homo sapiens GN=ALK PE=1 SV=3 -	ALK
	P61158	Actin-related protein 3 OS=Homo sapiens GN=ACTR3 PE=1 SV=3 - [ARP3_HUMAN]	ARP3			93346.2	161974	146738				69061.2	124813	136944																												Q9UNK0	Syntaxin-8 OS=Homo sapiens GN=STX8 PE=1 SV=2 -	STX8
	P61160	Actin-related protein 2 OS=Homo sapiens GN=ACTR2 PE=1 SV=1 - [ARP2_HUMAN]	ARP2			98961.9	96398.2	110608				100500	118643	151780																												Q9UPV0	Centrosomal protein of 164 kDa OS=Homo sapiens GN=CEP164 PE=1 SV=3 -	CE164
	P61163	Alpha-centractin OS=Homo sapiens GN=ACTR1A PE=1 SV=1 - [ACTZ_HUMAN]	ACTZ			40303	61877.4					62717.5	88200.9																													Q9UQB8	Brain-specific angiogenesis inhibitor 1-associated protein 2 OS=Homo sapiens GN=BAIAP2 PE=1 SV=1 -	BAIP2		0	0	152238	79154.7
	P61204	ADP-ribosylation factor 3 OS=Homo sapiens GN=ARF3 PE=1 SV=2 - [ARF3_HUMAN]	ARF3		43525.6	303802	153197	103682			46162.3	127731	203033	111401																												Q9Y265	RuvB-like 1 OS=Homo sapiens GN=RUVBL1 PE=1 SV=1 -	RUVB1		0	0	204477	0
	P61225	Ras-related protein Rap-2b OS=Homo sapiens GN=RAP2B PE=1 SV=1 - [RAP2B_HUMAN]	RAP2B		32492.5	371134	235009	135068			39625	212408	170965	62682.2					79463.9			46723.4	46258.6	59997.6	47908.1	65139																Q9Y4F9	Protein FAM65B OS=Homo sapiens GN=FAM65B PE=1 SV=4 -	FA65B		0	0	39474.9	0
	P61421	V-type proton ATPase subunit d 1 OS=Homo sapiens GN=ATP6V0D1 PE=1 SV=1 - [VA0D1_HUMAN]	VA0D1			88096	111076	68633.4				93666.4	82667.9											44702.4	43729.4	102856																Q9Y536	Peptidyl-prolyl cis-trans isomerase A-like 4A/B/C OS=Homo sapiens GN=PPIAL4A PE=2 SV=1 -	PAL4A
	P61626	Lysozyme C OS=Homo sapiens GN=LYZ PE=1 SV=1 - [LYSC_HUMAN]	LYSC		91657.5		206051	83411.8			77876.5					79836.6						40219.9	83650.5	35850.6					14944.6		0			0	0	0	0	167.118	1912.46			Q9Y5K6	CD2-associated protein OS=Homo sapiens GN=CD2AP PE=1 SV=1 -	CD2AP		0	40097.4	0	0
	P61769	Beta-2-microglobulin OS=Homo sapiens GN=B2M PE=1 SV=1 - [B2MG_HUMAN]	B2MG															46064.2	61400.4				37166.2	33743.2	47707	60964.3	119943															Q9Y5S2	Serine/threonine-protein kinase MRCK beta OS=Homo sapiens GN=CDC42BPB PE=1 SV=2 -	MRCKB		0	0	156996	0
	P62136	Serine/threonine-protein phosphatase PP1-alpha catalytic subunit OS=Homo sapiens GN=PPP1CA PE=1 SV=1 - [PP1A_HUMAN]	PP1A			62630.7	102469	69501.8				69237.9	134859	74560.9
	P62158	Calmodulin OS=Homo sapiens GN=CALM1 PE=1 SV=2 - [CALM_HUMAN]	CALM			145851							77866.1
	P62330	ADP-ribosylation factor 6 OS=Homo sapiens GN=ARF6 PE=1 SV=2 - [ARF6_HUMAN]	ARF6		19257.1	101695	95041	68769				97267.1	112402	55893.6
	P62745	Rho-related GTP-binding protein RhoB OS=Homo sapiens GN=RHOB PE=1 SV=1 - [RHOB_HUMAN]	RHOB			164449	107358	103328				78185.9	83921.5	78042.4
	P62834	Ras-related protein Rap-1A OS=Homo sapiens GN=RAP1A PE=1 SV=1 - [RAP1A_HUMAN]	RAP1A		72363	136446	297323	282229			163973	183621	362650	268224
	P63010	AP-2 complex subunit beta OS=Homo sapiens GN=AP2B1 PE=1 SV=1 - [AP2B1_HUMAN]	AP2B1			49459.9	56667.9					16166.1	44527.1
	P63241	Eukaryotic translation initiation factor 5A-1 OS=Homo sapiens GN=EIF5A PE=1 SV=2 - [IF5A1_HUMAN]	IF5A1			81728	68042.9					59903.7	124493	38944.8
	P67936	Tropomyosin alpha-4 chain OS=Homo sapiens GN=TPM4 PE=1 SV=3 - [TPM4_HUMAN]	TPM4			86296.6	118340	81304.7				105212	138797	58391.7
	P68032	Actin, alpha cardiac muscle 1 OS=Homo sapiens GN=ACTC1 PE=1 SV=1 - [ACTC_HUMAN]	ACTC		95570.8	642263	1.12437e+06	352098			184561	707919	1.00379e+06	237223
	P68366	Tubulin alpha-4A chain OS=Homo sapiens GN=TUBA4A PE=1 SV=1 - [TBA4A_HUMAN]	TBA4A		38438.5	164099	201630	113042			32224.5	280238	316862	173921
	P68371	Tubulin beta-4B chain OS=Homo sapiens GN=TUBB4B PE=1 SV=1 - [TBB4B_HUMAN]	TBB4B			56701.7	77447.5					77091	182120	92873.8
	P68871	Hemoglobin subunit beta OS=Homo sapiens GN=HBB PE=1 SV=2 - [HBB_HUMAN]	HBB														89447.9	98612.4	336725	238128	419973	40514.7	116238	167157	300189	157875	230997		15659.8	24912.7	31512.8	23473.6	111727	0	27849.2	54186.1	138244	82177.6	26362.5
	P69905	Hemoglobin subunit alpha OS=Homo sapiens GN=HBA1 PE=1 SV=2 - [HBA_HUMAN]	HBA														93296.2	146081	291514	157252	566524		99667.6	263399	281659	797596			20431.3	31707.7	22041.7	24982.9	73524.4	0	18756	3484.58	44232.6	3271.16	5112.42
	P78417	Glutathione S-transferase omega-1 OS=Homo sapiens GN=GSTO1 PE=1 SV=2 - [GSTO1_HUMAN]	GSTO1			99890.6	119300					129612	181126	57295.8
	P80188	Neutrophil gelatinase-associated lipocalin OS=Homo sapiens GN=LCN2 PE=1 SV=2 - [NGAL_HUMAN]	NGAL			61707.4	55894.6							59560
	Q00013	55 kDa erythrocyte membrane protein OS=Homo sapiens GN=MPP1 PE=1 SV=2 - [EM55_HUMAN]	EM55			141914	160235	91239				207830	161598
	Q01064	Calcium/calmodulin-dependent 3',5'-cyclic nucleotide phosphodiesterase 1B OS=Homo sapiens GN=PDE1B PE=1 SV=2 - [PDE1B_HUMAN]	PDE1B
	Q01518	Adenylyl cyclase-associated protein 1 OS=Homo sapiens GN=CAP1 PE=1 SV=5 - [CAP1_HUMAN]	CAP1			134733	244051	94316.5				212733	296263	158845							53252.3		58396.5	79123	92548.6	71112.2	115788
	Q01813	ATP-dependent 6-phosphofructokinase, platelet type OS=Homo sapiens GN=PFKP PE=1 SV=2 - [PFKAP_HUMAN]	PFKAP				42696						52696
	Q02413	Desmoglein-1 OS=Homo sapiens GN=DSG1 PE=1 SV=2 - [DSG1_HUMAN]	DSG1		108568	143038	70051.6	160880			138449	91760.1	45417.7	146357		47331.8	41884.8	85000.4	80819.6			50141	63262	71043	37916.3	72571.3
	Q08188	Protein-glutamine gamma-glutamyltransferase E OS=Homo sapiens GN=TGM3 PE=1 SV=4 - [TGM3_HUMAN]	TGM3					152214			11493.1	43657.2							47322.7			41231.2
	Q0VG99	Mesoderm posterior protein 2 OS=Homo sapiens GN=MESP2 PE=1 SV=2 - [MESP2_HUMAN]	MESP2														6249348						171233	5.51654e+06			2.71516e+06
	Q12913	Receptor-type tyrosine-protein phosphatase eta OS=Homo sapiens GN=PTPRJ PE=1 SV=3 - [PTPRJ_HUMAN]	PTPRJ		92444.1	306612	327504	272667			16195.2	137385	53033.6	26807.8
	Q13201	Multimerin-1 OS=Homo sapiens GN=MMRN1 PE=1 SV=3 - [MMRN1_HUMAN]	MMRN1				85851.9	185915					47172.1																			0	23841.8	0	0	0	0	29451.7	0
	Q13228	Selenium-binding protein 1 OS=Homo sapiens GN=SELENBP1 PE=1 SV=2 - [SBP1_HUMAN]	SBP1			171399	199057	119008				123739
	Q13418	Integrin-linked protein kinase OS=Homo sapiens GN=ILK PE=1 SV=2 - [ILK_HUMAN]	ILK		65121.1	198212	234142	129132				217171	226918	205519				64781.4	95449					66294	85667		322841
	Q13576	Ras GTPase-activating-like protein IQGAP2 OS=Homo sapiens GN=IQGAP2 PE=1 SV=4 - [IQGA2_HUMAN]	IQGA2			95633.9	170061	147588				54692.2	85295.6	21701.9
	Q13867	Bleomycin hydrolase OS=Homo sapiens GN=BLMH PE=1 SV=1 - [BLMH_HUMAN]	BLMH													34341.3						56236.8	61158.8	74443.7
	Q14019	Coactosin-like protein OS=Homo sapiens GN=COTL1 PE=1 SV=3 - [COTL1_HUMAN]	COTL1				92348.5						64320.1
	Q14247	Src substrate cortactin OS=Homo sapiens GN=CTTN PE=1 SV=2 - [SRC8_HUMAN]	SRC8			81021.7	63220.6					106169		50985.9
	Q14254	Flotillin-2 OS=Homo sapiens GN=FLOT2 PE=1 SV=2 - [FLOT2_HUMAN]	FLOT2		92232.3	265513	313125	104521				115562	90945.9	111867			113080	142044	166999	131320	348943			61327.6
	Q14344	Guanine nucleotide-binding protein subunit alpha-13 OS=Homo sapiens GN=GNA13 PE=1 SV=2 - [GNA13_HUMAN]	GNA13		24645.5	91230.2	83772.8	50059.4			37139.3	121350	120030	108231
	Q14624	Inter-alpha-trypsin inhibitor heavy chain H4 OS=Homo sapiens GN=ITIH4 PE=1 SV=4 - [ITIH4_HUMAN]	ITIH4			93884.9	106980	96228.2			17105.9	50224.9	78110.4	150317		44899	102608	147206	257955	353022	515197	64211.4	71831.8	74219.5	71156.9	169357	384713				25159.3	33330.4	155917	0	0	0	0	0	54774.5
	Q14642	Type I inositol 1,4,5-trisphosphate 5-phosphatase OS=Homo sapiens GN=INPP5A PE=1 SV=1 - [I5P1_HUMAN]	I5P1			37796.9		55374.5					72540.1
	Q14644	Ras GTPase-activating protein 3 OS=Homo sapiens GN=RASA3 PE=1 SV=3 - [RASA3_HUMAN]	RASA3			140647	99328.8	59092.1				134690	114069	93671.4
	Q15019	Septin-2 OS=Homo sapiens GN=SEPT2 PE=1 SV=1 - [SEPT2_HUMAN]	2002-09-01				47274.8						49040.2
	Q15257	Serine/threonine-protein phosphatase 2A activator OS=Homo sapiens GN=PPP2R4 PE=1 SV=3 - [PTPA_HUMAN]	PTPA				88995.5	48671.6					101266
	Q15365	Poly(rC)-binding protein 1 OS=Homo sapiens GN=PCBP1 PE=1 SV=2 - [PCBP1_HUMAN]	PCBP1			61751.8						127917
	Q15404	Ras suppressor protein 1 OS=Homo sapiens GN=RSU1 PE=1 SV=3 - [RSU1_HUMAN]	RSU1		29910.7	261132	195846	120555				193551	457375	96475				56658.3	67817.4	67053.8			42095.6	73077	82593.6	87081.3	137704
	Q15555	Microtubule-associated protein RP/EB family member 2 OS=Homo sapiens GN=MAPRE2 PE=1 SV=1 - [MARE2_HUMAN]	MARE2			50981	91384.3	74480.2				111007	113155	71158.8
	Q15599	Na(+)/H(+) exchange regulatory cofactor NHE-RF2 OS=Homo sapiens GN=SLC9A3R2 PE=1 SV=2 - [NHRF2_HUMAN]	NHRF2			339581	53785.9	51990.8					99367.3
	Q15691	Microtubule-associated protein RP/EB family member 1 OS=Homo sapiens GN=MAPRE1 PE=1 SV=3 - [MARE1_HUMAN]	MARE1			51544.2	50839.1					47383.7	46100.4	34986.6
	Q15758	Neutral amino acid transporter B(0) OS=Homo sapiens GN=SLC1A5 PE=1 SV=2 - [AAAT_HUMAN]	AAAT																91669.3					41378.2	46364.4	82695.3
	Q15762	CD226 antigen OS=Homo sapiens GN=CD226 PE=1 SV=2 - [CD226_HUMAN]	CD226			152096	131159	98966				174647
	Q15833	Syntaxin-binding protein 2 OS=Homo sapiens GN=STXBP2 PE=1 SV=2 - [STXB2_HUMAN]	STXB2			99221.7	101616	46371.6				176460	164934	128975
	Q15942	Zyxin OS=Homo sapiens GN=ZYX PE=1 SV=1 - [ZYX_HUMAN]	ZYX			85364	95734.2	49281.2				91199.9	159252	62468.2
	Q16851	UTP--glucose-1-phosphate uridylyltransferase OS=Homo sapiens GN=UGP2 PE=1 SV=5 - [UGPA_HUMAN]	UGPA			94742						153679
	Q3ZCW2	Galectin-related protein OS=Homo sapiens GN=LGALSL PE=1 SV=2 - [LEGL_HUMAN]	LEGL				134101					103333	158651	81558.8
	Q5D862	Filaggrin-2 OS=Homo sapiens GN=FLG2 PE=1 SV=1 - [FILA2_HUMAN]	FILA2			59471.8		94568.2						37094.9		41630.9	59623.7	35451.5	59293.1				43070.8	39324.3	64803.4	82797.2
	Q5SQ64	Lymphocyte antigen 6 complex locus protein G6f OS=Homo sapiens GN=LY6G6F PE=1 SV=2 - [LY66F_HUMAN]	LY66F			97358.9						92655.3
	Q5T749	Keratinocyte proline-rich protein OS=Homo sapiens GN=KPRP PE=1 SV=1 - [KPRP_HUMAN]	KPRP					46841.4			44828.2	31176.5	42962	33283.9
	Q6IBS0	Twinfilin-2 OS=Homo sapiens GN=TWF2 PE=1 SV=2 - [TWF2_HUMAN]	TWF2			73862.8	84225.5	35352.4				121310	156128	83864.2
	Q6Q788	Apolipoprotein A-V OS=Homo sapiens GN=APOA5 PE=1 SV=1 - [APOA5_HUMAN]	APOA5																		102615						76104.8
	Q6UWD8	Transmembrane protein C16orf54 OS=Homo sapiens GN=C16orf54 PE=1 SV=1 - [CP054_HUMAN]	CP054															60628.2	72696.7	276971	326950			47838.9	43377.7	113134
	Q6YHK3	CD109 antigen OS=Homo sapiens GN=CD109 PE=1 SV=2 - [CD109_HUMAN]	CD109			60405.5						11632	14601.1
	Q6ZP01	RNA-binding protein 44 OS=Homo sapiens GN=RBM44 PE=2 SV=2 - [RBM44_HUMAN]	RBM44																		478897						222382
	Q7L576	Cytoplasmic FMR1-interacting protein 1 OS=Homo sapiens GN=CYFIP1 PE=1 SV=1 - [CYFP1_HUMAN]	CYFP1				135106						52671.8
	Q86UX7	Fermitin family homolog 3 OS=Homo sapiens GN=FERMT3 PE=1 SV=1 - [URP2_HUMAN]	URP2		82451.6	888935	563730	268445			57615.1	239799	336192	225717		43046	48773	82122.1	124864	326099	245379		106494	223077	144289	339117	286447		21076.4	40299.7	22569.2	48921.7	115464	0	0	0	32195.1	1889.37	23162.6
	Q86VP6	Cullin-associated NEDD8-dissociated protein 1 OS=Homo sapiens GN=CAND1 PE=1 SV=2 - [CAND1_HUMAN]	CAND1			39410.1	33198.1						61950.8
	Q8IWA5	Choline transporter-like protein 2 OS=Homo sapiens GN=SLC44A2 PE=1 SV=3 - [CTL2_HUMAN]	CTL2			58780.5						18325.6
	Q8IZ83	Aldehyde dehydrogenase family 16 member A1 OS=Homo sapiens GN=ALDH16A1 PE=1 SV=2 - [A16A1_HUMAN]	A16A1			26687.2		20275.7					39864.8
	Q8IZP0	Abl interactor 1 OS=Homo sapiens GN=ABI1 PE=1 SV=4 - [ABI1_HUMAN]	ABI1			95506.3	65678.2	109606				63199
	Q8N392	Rho GTPase-activating protein 18 OS=Homo sapiens GN=ARHGAP18 PE=1 SV=3 - [RHG18_HUMAN]	RHG18			67804	55921.5					62197.6	143034
	Q8N699	Myc target protein 1 OS=Homo sapiens GN=MYCT1 PE=2 SV=1 - [MYCT1_HUMAN]	MYCT1																164163					67093.9	66528.7
	Q8NG11	Tetraspanin-14 OS=Homo sapiens GN=TSPAN14 PE=1 SV=1 - [TSN14_HUMAN]	TSN14															63779.5	71923.4					46431.6	38061.9
	Q8TC07	TBC1 domain family member 15 OS=Homo sapiens GN=TBC1D15 PE=1 SV=2 - [TBC15_HUMAN]	TBC15														149380					91719.6	85011
	Q8WWI5	Choline transporter-like protein 1 OS=Homo sapiens GN=SLC44A1 PE=1 SV=1 - [CTL1_HUMAN]	CTL1			156781	84329.8					21745.3	24138.4				43697.9	32724.5	76820.6					48358.6
	Q92783	Signal transducing adapter molecule 1 OS=Homo sapiens GN=STAM PE=1 SV=3 - [STAM1_HUMAN]	STAM1			58744.2						325050
	Q92930	Ras-related protein Rab-8B OS=Homo sapiens GN=RAB8B PE=1 SV=2 - [RAB8B_HUMAN]	RAB8B															63679.3					55760.7	51301.5	51426.8	161595
	Q92954	Proteoglycan 4 OS=Homo sapiens GN=PRG4 PE=1 SV=2 - [PRG4_HUMAN]	PRG4													27726.1	41617.5	59618.8	76033.4	114871	471687			91257.7	37738.8	67858.5	127140
	Q969T9	WW domain-binding protein 2 OS=Homo sapiens GN=WBP2 PE=1 SV=1 - [WBP2_HUMAN]	WBP2																					83484.9			68048.1
	Q96AP7	Endothelial cell-selective adhesion molecule OS=Homo sapiens GN=ESAM PE=1 SV=1 - [ESAM_HUMAN]	ESAM			105806	68740.4					79503.7	67044.6											97026.1			71837.6
	Q99439	Calponin-2 OS=Homo sapiens GN=CNN2 PE=1 SV=4 - [CNN2_HUMAN]	CNN2			73105.5		46110.6				88465.2	94181.4	68180.6
	Q99497	Protein DJ-1 OS=Homo sapiens GN=PARK7 PE=1 SV=2 - [PARK7_HUMAN]	PARK7			72504.2	48417.8					66261.9	103815	51627.5
	Q99685	Monoglyceride lipase OS=Homo sapiens GN=MGLL PE=1 SV=2 - [MGLL_HUMAN]	MGLL			39579.5	48377.5	41574.8				35827	48564.9
	Q9BUL8	Programmed cell death protein 10 OS=Homo sapiens GN=PDCD10 PE=1 SV=1 - [PDC10_HUMAN]	PDC10			77395.2	79774					103424	113908	114799
	Q9BX67	Junctional adhesion molecule C OS=Homo sapiens GN=JAM3 PE=1 SV=1 - [JAM3_HUMAN]	JAM3		41475.6							128312
	Q9GZV4	Eukaryotic translation initiation factor 5A-2 OS=Homo sapiens GN=EIF5A2 PE=1 SV=3 - [IF5A2_HUMAN]	IF5A2																	149806				98531.4
	Q9H0U4	Ras-related protein Rab-1B OS=Homo sapiens GN=RAB1B PE=1 SV=1 - [RAB1B_HUMAN]	RAB1B		103917	115286		180164				152349
	Q9H4B7	Tubulin beta-1 chain OS=Homo sapiens GN=TUBB1 PE=1 SV=1 - [TBB1_HUMAN]	TBB1			201987	225312	166203				461590	452682	181788							189771			98695	76213.7	116502	117284
	Q9H4M9	EH domain-containing protein 1 OS=Homo sapiens GN=EHD1 PE=1 SV=2 - [EHD1_HUMAN]	EHD1		79218.8	177662	184112	130333				254767	240474	241119							228754			131028	63477.4
	Q9HAV0	Guanine nucleotide-binding protein subunit beta-4 OS=Homo sapiens GN=GNB4 PE=1 SV=3 - [GBB4_HUMAN]	GBB4			45340.5	42952.3						81360.5	55563.7
	Q9HBI1	Beta-parvin OS=Homo sapiens GN=PARVB PE=1 SV=1 - [PARVB_HUMAN]	PARVB		43692.4	212366	215154	190992			41455	287886	385666	197278				38293	45040.8	65488.7	207830		72881.1	216126	135612	236753	85978.8
	Q9NRW1	Ras-related protein Rab-6B OS=Homo sapiens GN=RAB6B PE=1 SV=1 - [RAB6B_HUMAN]	RAB6B			78479.1						84153.7	104585	79364.5
	Q9NUQ9	Protein FAM49B OS=Homo sapiens GN=FAM49B PE=1 SV=1 - [FA49B_HUMAN]	FA49B			79510	93573	61640.1				91528.1	97486.6	44976.5
	Q9NZA1	Chloride intracellular channel protein 5 OS=Homo sapiens GN=CLIC5 PE=1 SV=3 - [CLIC5_HUMAN]	CLIC5		0	48458.9	85619.5	0				51076.3
	Q9NZN3	EH domain-containing protein 3 OS=Homo sapiens GN=EHD3 PE=1 SV=2 - [EHD3_HUMAN]	EHD3			200124	308295	172701				204959	146263	234404
	Q9UBW5	Bridging integrator 2 OS=Homo sapiens GN=BIN2 PE=1 SV=3 - [BIN2_HUMAN]	BIN2			68786.2	53072.4					89781.7	121395
	Q9UIB8	SLAM family member 5 OS=Homo sapiens GN=CD84 PE=1 SV=1 - [SLAF5_HUMAN]	SLAF5			117740	93685					113217	148979
	Q9UJU6	Drebrin-like protein OS=Homo sapiens GN=DBNL PE=1 SV=1 - [DBNL_HUMAN]	DBNL			95409.3	125843						135122	89889.5
	Q9ULV4	Coronin-1C OS=Homo sapiens GN=CORO1C PE=1 SV=1 - [COR1C_HUMAN]	COR1C			57615.9	120445	74609.7				110217	191710	146821
	Q9Y2A7	Nck-associated protein 1 OS=Homo sapiens GN=NCKAP1 PE=1 SV=1 - [NCKP1_HUMAN]	NCKP1			84361.7	54166.1					18673.2	29711
	Q9Y376	Calcium-binding protein 39 OS=Homo sapiens GN=CAB39 PE=1 SV=1 - [CAB39_HUMAN]	CAB39			111741	146501	85444.8				147796	163601	101497
	Q9Y490	Talin-1 OS=Homo sapiens GN=TLN1 PE=1 SV=3 - [TLN1_HUMAN]	TLN1		131148	708213	887992	553765			87705.5	292347	411687	340207							62622.9		51236.4	161310	139413	276076	208480			15329.2	14363.5	26518.6	45438.7	0	0	0	27168.9	16351.4	3244.84
	Q9Y624	Junctional adhesion molecule A OS=Homo sapiens GN=F11R PE=1 SV=1 - [JAM1_HUMAN]	JAM1		67708.2	155797	113719	193129			45366	147588	185570	105319				110713					52561.4	102640	65504.4	137639
	Q9Y696	Chloride intracellular channel protein 4 OS=Homo sapiens GN=CLIC4 PE=1 SV=4 - [CLIC4_HUMAN]	CLIC4		0	80247.5	128752	0				131512	75860.1	47969.9
	Q9Y6E0	Serine/threonine-protein kinase 24 OS=Homo sapiens GN=STK24 PE=1 SV=1 - [STK24_HUMAN]	STK24			132968	93509.9	59963.4					69018.9	76822.8
	Q9Y6W5	Wiskott-Aldrich syndrome protein family member 2 OS=Homo sapiens GN=WASF2 PE=1 SV=3 - [WASF2_HUMAN]	WASF2			70555	50756.7	27957.1					116291
[truncated: 36 more columns]

## Sheet: TEM
Diameter distribution of EXO and MV in fraction 5
exo-5					mv-5						exo-5	mv-5	exo-5	mv-5			exo5	mv5
22.6283					53.722					0	0	0	0	0		min	22.6283	53.722
25.0299		min	22.6283		55.8935		min	53.722		50	34	0	10.2102	0		q1-min	51.08	61.4547
25.9631		q1	73.7083		59.5777		q1	115.177		100	123	26	36.9369	14.6067		q2-q1	28.391	47.8336
26.0905		mediana	102.099		61.4315		mediana	163.01		150	94	51	28.2282	28.6517		q3-q2	44.7954	66.5943
30.474		q2	146.895		62.6299		q2	229.605		200	46	37	13.8138	20.7865		max-q3	191.56	129.508
31.4315		max	338.455		63.5905		max	359.112		250	24	28	7.20721	15.7303
32.1878					67.0552					300	8	23	2.4024	12.9213
34.0444					70.6196					350	1	11	0.3003	6.17978
34.0974		q1-min	51.08		73.8241		q1-min	61.4547		400	0	2	0	1.1236
34.9126		q2-q1	28.391		75.5989		q2-q1	47.8336		450	0	0	0	0
36.2566		q3-q2	44.7954		81.663		q3-q2	66.5943		500	0	0	0	0
36.4871		max-q3	191.56		81.7868		max-q3	129.508			333	178
36.5365					83.6877
36.8588					88.5269
37.1416					89.7396
37.7601					90.1458
38.4039					91.5101
39.7131					92.063
40.2903					93.8885
41.061					94.9604
41.2889					95.2323
42.473					95.2609
42.864					96.5829
43.4607					97.3983
44.1614					98.768
44.7083					100.349
45.3864					101.898
46.1659					101.937
46.8844					101.949
47.1983					102.521
47.6176					103.198
49.729					103.537
49.7412					103.866
49.9873					104.554
51.3195					106.054
51.6938					106.224
51.8217					107.545
51.9013					107.881
52.4852					108.112
52.4852					109.786
53.8289					111.395
54.9256					111.648
55.2017					113.908
55.7335					114.414
56.3407					115.082
56.3975					115.46
58.5242					117.237
59.2487					118.433
59.3514					119.042
59.3514					119.68
60.7677					119.999
60.9723					120.003
61.8653					122.694
61.8653					128.63
62.6579					129.17
62.9012					129.255
63.2294					129.8
63.7046					130.253
64.0025					131.956
64.1886					133.384
64.5212					134.368
65.3166					134.665
66.4258					134.698
67.4275					135.034
67.636					135.769
68.0356					137.031
68.7699					139.708
68.9261					140.882
69.5629					143.003
69.9125					144.478
69.9405					144.808
70.0251					146.429
70.4712					146.592
70.6927					146.6
70.8435					146.923
71.208					148.301
71.7865					149.491
71.9647					151.545
71.9742					151.849
71.9742					153.062
72.5409					153.908
72.5629					156.952
73.3996					157.95
74.6346					158.581
75.322					159.016
75.5275					160.155
76.101					160.588
76.8871					161.244
76.8871					161.386
77.2287					164.634
77.2824					165.823
77.2824					167.906
77.5186					169.16
78.067					170.44
79.2276					173.895
80.0787					175.462
80.299					177.361
80.3749					177.936
80.602					177.941
80.9792					181.335
81.5043					182.435
81.6381					183.795
81.7351					185.993
81.9833					188.26
82.1745					190.106
82.3034					190.192
82.4688					190.885
82.9611					192.335
83.1533					192.504
83.7709					195.233
83.7903					195.33
84.4423					198.418
84.5145					198.752
85.0178					198.851
85.1704					200.564
85.8737					201.117
87.4908					201.871
87.5497					206.199
88.1374					209.188
88.1462					209.322
88.4737					211.82
88.8328					211.979
88.8541					212.974
89.01					215.298
89.01					217.859
89.01					219.481
89.01					219.528
89.4881					219.797
89.8146					220.56
90.2765					221.651
90.6384					227.311
90.7409					227.43
91.041					227.755
91.3751					230.221
92.1719					231.115
92.436					232.669
92.755					235.12
93.6578					241.18
94.0051					245.116
94.2496					247.637
95.2208					247.995
95.2929					249.642
95.2929					256.395
95.3111					257.735
95.7381					258.508
95.8668					258.585
96.0573					262.025
96.2231					264.792
96.5635					266.15
97.3961					268.096
97.6067					268.742
97.8176					277.495
98.3148					280.009
98.7478					282.081
98.8095					282.787
98.8095					283.443
99.3017					283.876
100.63					284.074
100.955					285.357
101.307					288.806
101.307					290.72
101.487					293.189
101.667					294.03
101.755					295.187
101.993					296.441
102.205					303.005
102.681					305.184
103.155					306.969
104.796					310.495
105.665					318.347
106.062					321.221
107.039					336.912
107.512					338.126
107.834					338.471
108.072					338.973
108.229					340.86
108.398					357.323
108.454					359.112
108.454
108.735
109.175
110.223
110.385
110.954
111.338
111.468
112.427
112.617
113.142
113.291
113.943
114.791
115.265
115.423
115.53
115.581
116.265
117.529
118.354
118.754
119.2
119.408
119.481
120.385
121.006
121.163
121.461
121.794
122.642
122.662
122.761
124.619
124.938
124.962
125.346
127.466
127.74
127.86
128.005
128.027
128.742
128.751
128.959
129.194
129.224
129.365
129.766
129.929
132.943
133.629
133.811
134.01
134.101
134.855
134.9
135.166
137.467
137.665
139.779
139.825
140.737
141.213
141.471
144.54
145.782
145.841
146.118
147.154
148.86
150.26
150.308
150.728
150.772
151.458
152.845
152.885
156.329
156.818
158.333
158.996
160.22
160.636
161.176
161.431
162.747
163.454
163.457
164.247
165.485
165.942
167.969
169.036
169.353
169.505
170.215
171.925
172.927
173.634
174.598
174.925
175.465
175.515
176.162
176.351
176.528
183.482
185.072
186.435
186.525
187.052
188.845
190.873
192.273
193.159
195.837
196.393
196.568
201.437
204.559
204.75
205.424
212.537
215.233
216.54
218.705
218.727
226.855
227.568
229.602
231.829
233.079
233.341
234.187
235.065
235.369
239.765
244.225
245.905
247.461
249.43
249.643
256.996
258.932
266.301
272.378
275.007
280.019
289.103
297.905
338.455
