# Supplementary material for: Proteomic analysis of plasma exosomes from Cystic Echinococcosis patients provides in vivo support for distinct immune response profiles in active vs inactive infection and suggests potential biomarkers
Source: PLoS Negl Trop Dis. 2020 Oct 5;14(10):e0008586. doi: 10.1371/journal.pntd.0008586 (PMC7535053; doi:10.1371/journal.pntd.0008586)
Supplement: S2 Table — The file contains three sheets, respectively named “active”, “inactive”, “controls”, in which all the identified proteins in each sample pool are listed and the relative processing to define the selected datasets for each sample are reported. In the fourth sheet the table used for the final cluster is reported. (XLSX) [file pntd.0008586.s003.xlsx]

## Sheet: active
AP_Cluster: PAP clustering of proteins identified in both replicas of the active CE pools, whose PAP correlation is higher then 0.7													median and normalized values										Protein identified in each replica, manually revised to eliminate contaminat most abundant plasma proteins and to select proteins identified in both replicas, the Top3 abundance values in each fraction are reported
							experiment 2			experiment 3				median values				normalized values										experiment 2								experiment 3				selected protein for AP clustering
AP cluster	Accession	Protein ID	Organism	Protein description	Gene ID	ExoCarta#report	A2_ 4	A2_ 5+6	A2_ 7	A3_4	A3_5-6	A3_7		AM_4	AM_5+6	AM_7	Accession	N_AM_4	N_AM_5+6	N_AM_7				#repliche	ID replica	Protein Descriptions	Protein Group Accessions	A2_ 4	A2_ 5+6	A2_ 7		#repliche	ID replica	Protein Descriptions	Protein Group Accessions	A3_4	A3_5-6	A3_7		Protein Descriptions	Protein Group Accessions	A2_ 4	A2_ 5+6	A2_ 7	A3_4	A3_5-6	A3_7
cl4_0.75	P63104	1433Z	HUMAN	14-3-3 protein zeta/delta (Protein kinase C inhibitor protein 1) (KCIP-1)	YWHAZ	69	125518	400162	325135	0	283639	503442		62758.8	341901	414288	P63104	0.151486	0.825272	1				2	A_I	2',3'-cyclic-nucleotide 3'-phosphodiesterase OS=Homo sapiens GN=CNP PE=1 SV=2 - [CN37_HUMAN]	P09543	0	48353.5	0		2	A_II	2',3'-cyclic-nucleotide 3'-phosphodiesterase OS=Homo sapiens GN=CNP PE=1 SV=2 - [CN37_HUMAN]	P09543	0	257721	0		14-3-3 protein zeta/delta OS=Homo sapiens GN=YWHAZ PE=1 SV=1 - [1433Z_HUMAN]	P63104	125518	400162	325135	0	283639	503442
cl1_0.78	P09543	CN37	HUMAN	2',3'-cyclic-nucleotide 3'-phosphodiesterase (CNP) (CNPase) (EC 3.1.4.37)	CNP		0	48353.5	0	0	257721	0		0	153037	0	P09543	0	1	0				2	A_I	4F2 cell-surface antigen heavy chain OS=Homo sapiens GN=SLC3A2 PE=1 SV=3 - [4F2_HUMAN]	P08195	0	221188	126931		2	A_II	4F2 cell-surface antigen heavy chain OS=Homo sapiens GN=SLC3A2 PE=1 SV=3 - [4F2_HUMAN]	P08195	0	467083	182433		2',3'-cyclic-nucleotide 3'-phosphodiesterase OS=Homo sapiens GN=CNP PE=1 SV=2 - [CN37_HUMAN]	P09543	0	48353.5	0	0	257721	0
cl4_0.75	P08195	4F2	HUMAN	4F2 cell-surface antigen heavy chain (4F2hc) (4F2 heavy chain antigen) (Lymphocyte activation antigen 4F2 large subunit) (Solute carrier family 3 member 2) (CD antigen CD98)	SLC3A2	57	0	221188	126931	0	467083	182433		0	344136	154682	P08195	0	1	0.44948				2	A_I	55 kDa erythrocyte membrane protein OS=Homo sapiens GN=MPP1 PE=1 SV=2 - [EM55_HUMAN]	Q00013	0	283611	0		2	A_II	55 kDa erythrocyte membrane protein OS=Homo sapiens GN=MPP1 PE=1 SV=2 - [EM55_HUMAN]	Q00013	0	124279	0		4F2 cell-surface antigen heavy chain OS=Homo sapiens GN=SLC3A2 PE=1 SV=3 - [4F2_HUMAN]	P08195	0	221188	126931	0	467083	182433
cl1_0.78	Q00013	EM55	HUMAN	55 kDa erythrocyte membrane protein (p55) (Membrane protein, palmitoylated 1)	MPP1		0	283611	0	0	124279	0		0	203945	0	Q00013	0	1	0				2	A_I	60 kDa heat shock protein, mitochondrial OS=Homo sapiens GN=HSPD1 PE=1 SV=2 - [CH60_HUMAN]	P10809	0	234234	363382		2	A_II	60 kDa heat shock protein, mitochondrial OS=Homo sapiens GN=HSPD1 PE=1 SV=2 - [CH60_HUMAN]	P10809	0	334500	923493		55 kDa erythrocyte membrane protein OS=Homo sapiens GN=MPP1 PE=1 SV=2 - [EM55_HUMAN]	Q00013	0	283611	0	0	124279	0
cl1_0.78	P21589	5NTD	HUMAN	5'-nucleotidase (5'-NT) (EC 3.1.3.5) (Ecto-5'-nucleotidase) (CD antigen CD73)	NT5E		0	512604	0	0	1.06371e+06	969514		0	788158	484757	P21589	0	1	0.61505				2	A_I	Actin, cytoplasmic 1 OS=Homo sapiens GN=ACTB PE=1 SV=1 - [ACTB_HUMAN]	P60709	137896	831378	1.01944e+06		2	A_II	Actin, cytoplasmic 1 OS=Homo sapiens GN=ACTB PE=1 SV=1 - [ACTB_HUMAN]	P60709	0	585970	583261		5'-nucleotidase OS=Homo sapiens GN=NT5E PE=1 SV=1 - [5NTD_HUMAN]	P21589	0	512604	0	0	1.06371e+06	969514
cl4_0.75	P10809	CH60	HUMAN	60 kDa heat shock protein, mitochondrial (EC 3.6.4.9) (60 kDa chaperonin) (Chaperonin 60) (CPN60) (Heat shock protein 60) (HSP-60) (Hsp60) (HuCHA60) (Mitochondrial matrix protein P1) (P60 lymphocyte protein)	HSPD1		0	234234	363382	0	334500	923493		0	284367	643437	P10809	0	0.44195	1				2	A_I	Actin-2 OS=Echinococcus granulosus GN=ACTII PE=3 SV=1 - [ACT2_ECHGR]	Q03341	0	179389	1.06578e+06		2	A_II	Actin-2 OS=Echinococcus granulosus GN=ACTII PE=3 SV=1 - [ACT2_ECHGR]	Q03341	0	167287	301087		60 kDa heat shock protein, mitochondrial OS=Homo sapiens GN=HSPD1 PE=1 SV=2 - [CH60_HUMAN]	P10809	0	234234	363382	0	334500	923493
cl4_0.75	P05388	RLA0	HUMAN	60S acidic ribosomal protein P0 (60S ribosomal protein L10E) (Large ribosomal subunit protein uL10)	RPLP0		0	0	128143	0	177146	200296		0	88573.2	164219	P05388	0	0.539359	1				2	A_I	Actin-related protein 2/3 complex subunit 2 OS=Homo sapiens GN=ARPC2 PE=1 SV=1 - [ARPC2_HUMAN]	O15144	0	470728	0		2	A_II	Actin-related protein 2/3 complex subunit 2 OS=Homo sapiens GN=ARPC2 PE=1 SV=1 - [ARPC2_HUMAN]	O15144	0	287113	0		60S acidic ribosomal protein P0 OS=Homo sapiens GN=RPLP0 PE=1 SV=1 - [RLA0_HUMAN]	P05388	0	0	128143	0	177146	200296
cl4_0.75	P68032	ACTC	HUMAN	Actin, alpha cardiac muscle 1 (Alpha-cardiac actin)	ACTC1		465010	603209	1.37872e+06	99245.4	3.01641e+06	2.53956e+06		282127	1.80981e+06	1.95914e+06	P68032	0.144006	0.923778	1				2	A_I	ADP/ATP translocase 2 OS=Homo sapiens GN=SLC25A5 PE=1 SV=7 - [ADT2_HUMAN]	P05141	0	149450	153826		2	A_II	ADP/ATP translocase 2 OS=Homo sapiens GN=SLC25A5 PE=1 SV=7 - [ADT2_HUMAN]	P05141	0	142484	211961		Actin, alpha cardiac muscle 1 OS=Homo sapiens GN=ACTC1 PE=1 SV=1 - [ACTC_HUMAN]	P68032	465010	603209	1.37872e+06	99245.4	3.01641e+06	2.53956e+06
cl4_0.75	P60709	ACTB	HUMAN	Actin, cytoplasmic 1 (Beta-actin) [Cleaved into: Actin, cytoplasmic 1, N-terminally processed]	ACTB	93	137896	831378	1.01944e+06	0	585970	583261		68948.1	708674	801352	P60709	0.0860398	0.884349	1				2	A_I	ADP/ATP translocase 3 OS=Homo sapiens GN=SLC25A6 PE=1 SV=4 - [ADT3_HUMAN]	P12236	0	183565	170060		2	A_II	ADP/ATP translocase 3 OS=Homo sapiens GN=SLC25A6 PE=1 SV=4 - [ADT3_HUMAN]	P12236	0	131203	141916		Actin, cytoplasmic 1 OS=Homo sapiens GN=ACTB PE=1 SV=1 - [ACTB_HUMAN]	P60709	137896	831378	1.01944e+06	0	585970	583261
cl4_0.75	Q03341	ACT2	ECHGR	Actin-2	ACTII		0	179389	1.06578e+06	0	167287	301087		0	173338	683432	Q03341	0	0.253629	1				2	A_I	Afamin OS=Homo sapiens GN=AFM PE=1 SV=1 - [AFAM_HUMAN]	P43652	128527	154916	154119		2	A_II	Afamin OS=Homo sapiens GN=AFM PE=1 SV=1 - [AFAM_HUMAN]	P43652	0	313803	343376		Actin-2 OS=Echinococcus granulosus GN=ACTII PE=3 SV=1 - [ACT2_ECHGR]	Q03341	0	179389	1.06578e+06	0	167287	301087
cl1_0.78	O15144	ARPC2	HUMAN	Actin-related protein 2/3 complex subunit 2 (Arp2/3 complex 34 kDa subunit) (p34-ARC)	ARPC2		0	470728	0	0	287113	0		0	378921	0	O15144	0	1	0				2	A_I	Alpha-1-antitrypsin OS=Homo sapiens GN=SERPINA1 PE=1 SV=3 - [A1AT_HUMAN]	P01009	1.03764e+06	4386191	5673908		2	A_II	Alpha-1-antitrypsin OS=Homo sapiens GN=SERPINA1 PE=1 SV=3 - [A1AT_HUMAN]	P01009	647316	1.11844e+07	1.79059e+07		Actin-related protein 2/3 complex subunit 2 OS=Homo sapiens GN=ARPC2 PE=1 SV=1 - [ARPC2_HUMAN]	O15144	0	470728	0	0	287113	0
cl3_0.82	P61158	ARP3	HUMAN	Actin-related protein 3 (Actin-like protein 3)	ACTR3		0	363256	40431.5	0	167093	487749		0	265174	264090	P61158	0	1	0.995911				2	A_I	Alpha-1B-glycoprotein OS=Homo sapiens GN=A1BG PE=1 SV=4 - [A1BG_HUMAN]	P04217	220654	791226	229999		2	A_II	Alpha-1B-glycoprotein OS=Homo sapiens GN=A1BG PE=1 SV=4 - [A1BG_HUMAN]	P04217	275278	1043389	439139		Actin-related protein 3 OS=Homo sapiens GN=ACTR3 PE=1 SV=3 - [ARP3_HUMAN]	P61158	0	363256	40431.5	0	167093	487749
cl2_0.74	Q01518	CAP1	HUMAN	Adenylyl cyclase-associated protein 1 (CAP 1)	CAP1		0	296611	408975	0	401657	104398		0	349134	256687	Q01518	0	1	0.73521				2	A_I	Alpha-2-antiplasmin OS=Homo sapiens GN=SERPINF2 PE=1 SV=3 - [A2AP_HUMAN]	P08697	106769	464229	321852		2	A_II	Alpha-2-antiplasmin OS=Homo sapiens GN=SERPINF2 PE=1 SV=3 - [A2AP_HUMAN]	P08697	123973	340835	354147		Adenylyl cyclase-associated protein 1 OS=Homo sapiens GN=CAP1 PE=1 SV=5 - [CAP1_HUMAN]	Q01518	0	296611	408975	0	401657	104398
cl4_0.75	P05141	ADT2	HUMAN	ADP/ATP translocase 2 (ADP,ATP carrier protein 2) (ADP,ATP carrier protein, fibroblast isoform) (Adenine nucleotide translocator 2) (ANT 2) (Solute carrier family 25 member 5) [Cleaved into: ADP/ATP translocase 2, N-terminally processed]	SLC25A5		0	149450	153826	0	142484	211961		0	145967	182893	P05141	0	0.7981	1				2	A_I	Alpha-2-macroglobulin OS=Homo sapiens GN=A2M PE=1 SV=3 - [A2MG_HUMAN]	P01023	337863	3.18542e+06	4.47228e+06		2	A_II	Alpha-2-macroglobulin OS=Homo sapiens GN=A2M PE=1 SV=3 - [A2MG_HUMAN]	P01023	657315	1.23842e+06	3.13228e+06		ADP/ATP translocase 2 OS=Homo sapiens GN=SLC25A5 PE=1 SV=7 - [ADT2_HUMAN]	P05141	0	149450	153826	0	142484	211961
cl4_0.75	P12236	ADT3	HUMAN	ADP/ATP translocase 3 (ADP,ATP carrier protein 3) (ADP,ATP carrier protein, isoform T2) (ANT 2) (Adenine nucleotide translocator 3) (ANT 3) (Solute carrier family 25 member 6) [Cleaved into: ADP/ATP translocase 3, N-terminally processed]	SLC25A6		0	183565	170060	0	131203	141916		0	157384	155988	P12236	0	1	0.991134				2	A_I	Alpha-actinin-1 OS=Homo sapiens GN=ACTN1 PE=1 SV=2 - [ACTN1_HUMAN]	P12814	0	510028	684280		2	A_II	Alpha-actinin-1 OS=Homo sapiens GN=ACTN1 PE=1 SV=2 - [ACTN1_HUMAN]	P12814	0	250138	321081		ADP/ATP translocase 3 OS=Homo sapiens GN=SLC25A6 PE=1 SV=4 - [ADT3_HUMAN]	P12236	0	183565	170060	0	131203	141916
cl1_0.78	P04217	A1BG	HUMAN	Alpha-1B-glycoprotein (Alpha-1-B glycoprotein)	A1BG		220654	791226	229999	275278	1043389	439139		247966	917308	334569	P04217	0.270319	1	0.364729				2	A_I	Alpha-adducin OS=Homo sapiens GN=ADD1 PE=1 SV=2 - [ADDA_HUMAN]	P35611	0	116363	0		2	A_II	Alpha-adducin OS=Homo sapiens GN=ADD1 PE=1 SV=2 - [ADDA_HUMAN]	P35611	0	177182	0		Afamin OS=Homo sapiens GN=AFM PE=1 SV=1 - [AFAM_HUMAN]	P43652	128527	154916	154119	0	313803	343376
cl4_0.75	P08697	A2AP	HUMAN	Alpha-2-antiplasmin (Alpha-2-AP) (Alpha-2-plasmin inhibitor) (Alpha-2-PI) (Serpin F2)	SERPINF2		106769	464229	321852	123973	340835	354147		115371	402532	338000	P08697	0.286613	1	0.839684				2	A_I	Alpha-centractin OS=Homo sapiens GN=ACTR1A PE=1 SV=1 - [ACTZ_HUMAN]	P61163	0	275299	396201		2	A_II	Alpha-centractin OS=Homo sapiens GN=ACTR1A PE=1 SV=1 - [ACTZ_HUMAN]	P61163	0	189925	178812		Alpha-1-acid glycoprotein 2 OS=Homo sapiens GN=ORM2 PE=1 SV=2 - [A1AG2_HUMAN]	P19652	422651	0	0	0	240135	309335
cl4_0.75	P01023	A2MG	HUMAN	Alpha-2-macroglobulin (Alpha-2-M) (C3 and PZP-like alpha-2-macroglobulin domain-containing protein 5)	A2M	54	337863	3.18542e+06	4.47228e+06	657315	1.23842e+06	3.13228e+06		497589	2.21192e+06	3.80228e+06	P01023	0.130866	0.581735	1				2	A_I	Aminopeptidase N OS=Homo sapiens GN=ANPEP PE=1 SV=4 - [AMPN_HUMAN]	P15144	0	731059	792312		2	A_II	Aminopeptidase N OS=Homo sapiens GN=ANPEP PE=1 SV=4 - [AMPN_HUMAN]	P15144	60080.5	1.46473e+06	974626		Alpha-1B-glycoprotein OS=Homo sapiens GN=A1BG PE=1 SV=4 - [A1BG_HUMAN]	P04217	220654	791226	229999	275278	1043389	439139
cl4_0.75	P12814	ACTN1	HUMAN	Alpha-actinin-1 (Alpha-actinin cytoskeletal isoform) (F-actin cross-linking protein) (Non-muscle alpha-actinin-1)	ACTN1		0	510028	684280	0	250138	321081		0	380083	502681	P12814	0	0.756112	1				2	A_I	Angiopoietin-related protein 6 OS=Homo sapiens GN=ANGPTL6 PE=1 SV=1 - [ANGL6_HUMAN]	Q8NI99	0	314057	0		2	A_II	Angiopoietin-related protein 6 OS=Homo sapiens GN=ANGPTL6 PE=1 SV=1 - [ANGL6_HUMAN]	Q8NI99	0	536777	0		Alpha-2-antiplasmin OS=Homo sapiens GN=SERPINF2 PE=1 SV=3 - [A2AP_HUMAN]	P08697	106769	464229	321852	123973	340835	354147
cl1_0.78	P35611	ADDA	HUMAN	Alpha-adducin (Erythrocyte adducin subunit alpha)	ADD1		0	116363	0	0	177182	0		0	146772	0	P35611	0	1	0				2	A_I	Angiotensin-converting enzyme OS=Homo sapiens GN=ACE PE=1 SV=1 - [ACE_HUMAN]	P12821	0	135751	128359		2	A_II	Angiotensin-converting enzyme OS=Homo sapiens GN=ACE PE=1 SV=1 - [ACE_HUMAN]	P12821	0	134458	203245		Alpha-2-HS-glycoprotein OS=Homo sapiens GN=AHSG PE=1 SV=1 - [FETUA_HUMAN]	P02765	496962	384242	0	282181	376847	594066
cl4_0.75	P61163	ACTZ	HUMAN	Alpha-centractin (Centractin) (ARP1) (Actin-RPV) (Centrosome-associated actin homolog)	ACTR1A		0	275299	396201	0	189925	178812		0	232612	287506	P61163	0	0.809068	1				2	A_I	Angiotensinogen OS=Homo sapiens GN=AGT PE=1 SV=1 - [ANGT_HUMAN]	P01019	178415	254146	479649		2	A_II	Angiotensinogen OS=Homo sapiens GN=AGT PE=1 SV=1 - [ANGT_HUMAN]	P01019	163095	615704	941193		Alpha-2-macroglobulin OS=Homo sapiens GN=A2M PE=1 SV=3 - [A2MG_HUMAN]	P01023	337863	3.18542e+06	4.47228e+06	657315	1.23842e+06	3.13228e+06
cl5_0.70	P06733	ENOA	HUMAN	Alpha-enolase (EC 4.2.1.11) (2-phospho-D-glycerate hydro-lyase) (C-myc promoter-binding protein) (Enolase 1) (MBP-1) (MPB-1) (Non-neural enolase) (NNE) (Phosphopyruvate hydratase) (Plasminogen-binding protein)	ENO1	78	186042	545744	537528	0	270373	752116		93021	408059	644822	P06733	0.144258	0.632823	1				2	A_I	Annexin A1 OS=Homo sapiens GN=ANXA1 PE=1 SV=2 - [ANXA1_HUMAN]	P04083	86271.1	116970	98156.1		2	A_II	Annexin A1 OS=Homo sapiens GN=ANXA1 PE=1 SV=2 - [ANXA1_HUMAN]	P04083	0	206887	143036		Alpha-actinin-1 OS=Homo sapiens GN=ACTN1 PE=1 SV=2 - [ACTN1_HUMAN]	P12814	0	510028	684280	0	250138	321081
cl4_0.75	P54920	SNAA	HUMAN	Alpha-soluble NSF attachment protein (SNAP-alpha) (N-ethylmaleimide-sensitive factor attachment protein alpha)	NAPA		0	321614	121817	0	194128	197091		0	257871	159454	P54920	0	1	0.618347				2	A_I	Annexin A4 OS=Homo sapiens GN=ANXA4 PE=1 SV=4 - [ANXA4_HUMAN]	P09525	0	151772	113391		2	A_II	Annexin A4 OS=Homo sapiens GN=ANXA4 PE=1 SV=4 - [ANXA4_HUMAN]	P09525	0	205892	186911		Alpha-adducin OS=Homo sapiens GN=ADD1 PE=1 SV=2 - [ADDA_HUMAN]	P35611	0	116363	0	0	177182	0
cl4_0.75	P15144	AMPN	HUMAN	Aminopeptidase N (AP-N) (hAPN) (EC 3.4.11.2) (Alanyl aminopeptidase) (Aminopeptidase M) (AP-M) (Microsomal aminopeptidase) (Myeloid plasma membrane glycoprotein CD13) (gp150) (CD antigen CD13)	ANPEP		0	731059	792312	60080.5	1.46473e+06	974626		30040.2	1.0979e+06	883469	P15144	0.0273617	1	0.804693				2	A_I	Annexin A5 OS=Homo sapiens GN=ANXA5 PE=1 SV=2 - [ANXA5_HUMAN]	P08758	0	240094	179135		2	A_II	Annexin A5 OS=Homo sapiens GN=ANXA5 PE=1 SV=2 - [ANXA5_HUMAN]	P08758	51385.3	210330	276136		Alpha-centractin OS=Homo sapiens GN=ACTR1A PE=1 SV=1 - [ACTZ_HUMAN]	P61163	0	275299	396201	0	189925	178812
cl1_0.78	Q8NI99	ANGL6	HUMAN	Angiopoietin-related protein 6 (Angiopoietin-like protein 6) (Angiopoietin-related growth factor) (Angiopoietin-related protein 5)	ANGPTL6		0	314057	0	0	536777	0		0	425417	0	Q8NI99	0	1	0				2	A_I	Annexin A6 OS=Homo sapiens GN=ANXA6 PE=1 SV=3 - [ANXA6_HUMAN]	P08133	0	142323	240188		2	A_II	Annexin A6 OS=Homo sapiens GN=ANXA6 PE=1 SV=3 - [ANXA6_HUMAN]	P08133	0	184530	959477		Alpha-enolase OS=Homo sapiens GN=ENO1 PE=1 SV=2 - [ENOA_HUMAN]	P06733	186042	545744	537528	0	270373	752116
cl4_0.75	P12821	ACE	HUMAN	Angiotensin-converting enzyme (ACE) (EC 3.2.1.-) (EC 3.4.15.1) (Dipeptidyl carboxypeptidase I) (Kininase II) (CD antigen CD143) [Cleaved into: Angiotensin-converting enzyme, soluble form]	ACE		0	135751	128359	0	134458	203245		0	135105	165802	P12821	0	0.814855	1				2	A_I	Annexin A7 OS=Homo sapiens GN=ANXA7 PE=1 SV=3 - [ANXA7_HUMAN]	P20073	0	224929	0		2	A_II	Annexin A7 OS=Homo sapiens GN=ANXA7 PE=1 SV=3 - [ANXA7_HUMAN]	P20073	0	218659	0		Alpha-soluble NSF attachment protein OS=Homo sapiens GN=NAPA PE=1 SV=3 - [SNAA_HUMAN]	P54920	0	321614	121817	0	194128	197091
cl4_0.75	P01019	ANGT	HUMAN	Angiotensinogen (Serpin A8) [Cleaved into: Angiotensin-1 (Angiotensin 1-10) (Angiotensin I) (Ang I); Angiotensin-2 (Angiotensin 1-8) (Angiotensin II) (Ang II); Angiotensin-3 (Angiotensin 2-8) (Angiotensin III) (Ang III) (Des-Asp[1]-angiotensin II); Angiotensin-4 (Angiotensin 3-8) (Angiotensin IV) (Ang IV); Angiotensin 1-9; Angiotensin 1-7; Angiotensin 1-5; Angiotensin 1-4]	AGT		178415	254146	479649	163095	615704	941193		170755	434925	710421	P01019	0.240357	0.612207	1				2	A_I	Anoctamin-6 OS=Homo sapiens GN=ANO6 PE=1 SV=2 - [ANO6_HUMAN]	Q4KMQ2	0	95653.6	220027		2	A_II	Anoctamin-6 OS=Homo sapiens GN=ANO6 PE=1 SV=2 - [ANO6_HUMAN]	Q4KMQ2	0	0	93654.6		Aminopeptidase N OS=Homo sapiens GN=ANPEP PE=1 SV=4 - [AMPN_HUMAN]	P15144	0	731059	792312	60080.5	1.46473e+06	974626
cl4_0.75	P16157	ANK1	HUMAN	Ankyrin-1 (ANK-1) (Ankyrin-R) (Erythrocyte ankyrin)	ANK1		0	1.70908e+06	705279	0	237043	268612		0	973059	486946	P16157	0	1	0.500428				2	A_I	Antithrombin-III OS=Homo sapiens GN=SERPINC1 PE=1 SV=1 - [ANT3_HUMAN]	P01008	323313	429144	748231		2	A_II	Antithrombin-III OS=Homo sapiens GN=SERPINC1 PE=1 SV=1 - [ANT3_HUMAN]	P01008	158129	553401	1.05443e+06		Angiopoietin-related protein 6 OS=Homo sapiens GN=ANGPTL6 PE=1 SV=1 - [ANGL6_HUMAN]	Q8NI99	0	314057	0	0	536777	0
cl1_0.78	P50995	ANX11	HUMAN	Annexin A11 (56 kDa autoantigen) (Annexin XI) (Annexin-11) (Calcyclin-associated annexin 50) (CAP-50)	ANXA11	49	0	113896	0	0	163411	198769		0	138653	99384.7	P50995	0	1	0.716785				2	A_I	AP-2 complex subunit beta OS=Homo sapiens GN=AP2B1 PE=1 SV=1 - [AP2B1_HUMAN]	P63010	0	77140.7	0		2	A_II	AP-2 complex subunit beta OS=Homo sapiens GN=AP2B1 PE=1 SV=1 - [AP2B1_HUMAN]	P63010	0	130346	0		Angiotensin-converting enzyme OS=Homo sapiens GN=ACE PE=1 SV=1 - [ACE_HUMAN]	P12821	0	135751	128359	0	134458	203245
cl1_0.78	P12429	ANXA3	HUMAN	Annexin A3 (35-alpha calcimedin) (Annexin III) (Annexin-3) (Inositol 1,2-cyclic phosphate 2-phosphohydrolase) (Lipocortin III) (Placental anticoagulant protein III) (PAP-III)	ANXA3		0	213626	0	0	169673	181544		0	191650	90771.9	P12429	0	1	0.473634				2	A_I	Apolipoprotein B-100 OS=Homo sapiens GN=APOB PE=1 SV=2 - [APOB_HUMAN]	P04114	442853	2.09785e+06	3.60289e+06		2	A_II	Apolipoprotein B-100 OS=Homo sapiens GN=APOB PE=1 SV=2 - [APOB_HUMAN]	P04114	282736	900032	1.00122e+06		Angiotensinogen OS=Homo sapiens GN=AGT PE=1 SV=1 - [ANGT_HUMAN]	P01019	178415	254146	479649	163095	615704	941193
cl4_0.75	P09525	ANXA4	HUMAN	Annexin A4 (35-beta calcimedin) (Annexin IV) (Annexin-4) (Carbohydrate-binding protein p33/p41) (Chromobindin-4) (Endonexin I) (Lipocortin IV) (P32.5) (PP4-X) (Placental anticoagulant protein II) (PAP-II) (Protein II)	ANXA4	48	0	151772	113391	0	205892	186911		0	178832	150151	P09525	0	1	0.839619				2	A_I	Apolipoprotein E OS=Homo sapiens GN=APOE PE=1 SV=1 - [APOE_HUMAN]	P02649	380964	1.23623e+06	664881		2	A_II	Apolipoprotein E OS=Homo sapiens GN=APOE PE=1 SV=1 - [APOE_HUMAN]	P02649	81682.7	385407	291863		Ankyrin-1 OS=Homo sapiens GN=ANK1 PE=1 SV=3 - [ANK1_HUMAN]	P16157	0	1.70908e+06	705279	0	237043	268612
cl4_0.75	P08758	ANXA5	HUMAN	Annexin A5 (Anchorin CII) (Annexin V) (Annexin-5) (Calphobindin I) (CBP-I) (Endonexin II) (Lipocortin V) (Placental anticoagulant protein 4) (PP4) (Placental anticoagulant protein I) (PAP-I) (Thromboplastin inhibitor) (Vascular anticoagulant-alpha) (VAC-alpha)	ANXA5	67	0	240094	179135	51385.3	210330	276136		25692.7	225212	227635	P08758	0.112868	0.989354	1				2	A_I	ATP synthase subunit alpha, mitochondrial OS=Homo sapiens GN=ATP5A1 PE=1 SV=1 - [ATPA_HUMAN]	P25705	0	346991	707428		2	A_II	ATP synthase subunit alpha, mitochondrial OS=Homo sapiens GN=ATP5A1 PE=1 SV=1 - [ATPA_HUMAN]	P25705	0	236758	413421		Annexin A1 OS=Homo sapiens GN=ANXA1 PE=1 SV=2 - [ANXA1_HUMAN]	P04083	86271.1	116970	98156.1	0	206887	143036
cl4_0.75	P08133	ANXA6	HUMAN	Annexin A6 (67 kDa calelectrin) (Annexin VI) (Annexin-6) (Calphobindin-II) (CPB-II) (Chromobindin-20) (Lipocortin VI) (Protein III) (p68) (p70)	ANXA6	49	0	142323	240188	0	184530	959477		0	163426	599832	P08133	0	0.272454	1				2	A_I	ATP synthase subunit beta, mitochondrial OS=Homo sapiens GN=ATP5B PE=1 SV=3 - [ATPB_HUMAN]	P06576	0	305265	884102		2	A_II	ATP synthase subunit beta, mitochondrial OS=Homo sapiens GN=ATP5B PE=1 SV=3 - [ATPB_HUMAN]	P06576	0	224632	432562		Annexin A11 OS=Homo sapiens GN=ANXA11 PE=1 SV=1 - [ANX11_HUMAN]	P50995	0	113896	0	0	163411	198769
cl1_0.78	P20073	ANXA7	HUMAN	Annexin A7 (Annexin VII) (Annexin-7) (Synexin)	ANXA7		0	224929	0	0	218659	0		0	221794	0	P20073	0	1	0				2	A_I	ATP-citrate synthase OS=Homo sapiens GN=ACLY PE=1 SV=3 - [ACLY_HUMAN]	P53396	0	485100	0		2	A_II	ATP-citrate synthase OS=Homo sapiens GN=ACLY PE=1 SV=3 - [ACLY_HUMAN]	P53396	0	145891	0		Annexin A2 OS=Homo sapiens GN=ANXA2 PE=1 SV=2 - [ANXA2_HUMAN]	P07355	286066	355331	172459	0	182160	155748
cl5_0.70	Q4KMQ2	ANO6	HUMAN	Anoctamin-6 (Small-conductance calcium-activated nonselective cation channel) (SCAN channel) (Transmembrane protein 16F)	ANO6		0	95653.6	220027	0	0	93654.6		0	47826.8	156841	Q4KMQ2	0	0.304938	1				2	A_I	Band 3 anion transport protein OS=Homo sapiens GN=SLC4A1 PE=1 SV=3 - [B3AT_HUMAN]	P02730	120027	5.66183e+06	1267799		2	A_II	Band 3 anion transport protein OS=Homo sapiens GN=SLC4A1 PE=1 SV=3 - [B3AT_HUMAN]	P02730	176729	1.12199e+06	434546		Annexin A3 OS=Homo sapiens GN=ANXA3 PE=1 SV=3 - [ANXA3_HUMAN]	P12429	0	213626	0	0	169673	181544
cl4_0.75	P01008	ANT3	HUMAN	Antithrombin-III (ATIII) (Serpin C1)	SERPINC1		323313	429144	748231	158129	553401	1.05443e+06		240721	491273	901332	P01008	0.267073	0.545052	1				2	A_I	Basigin OS=Homo sapiens GN=BSG PE=1 SV=2 - [BASI_HUMAN]	P35613	0	462624	0		2	A_II	Basigin OS=Homo sapiens GN=BSG PE=1 SV=2 - [BASI_HUMAN]	P35613	0	896230	0		Annexin A4 OS=Homo sapiens GN=ANXA4 PE=1 SV=4 - [ANXA4_HUMAN]	P09525	0	151772	113391	0	205892	186911
cl1_0.78	P63010	AP2B1	HUMAN	AP-2 complex subunit beta (AP105B) (Adaptor protein complex AP-2 subunit beta) (Adaptor-related protein complex 2 subunit beta) (Beta-2-adaptin) (Beta-adaptin) (Clathrin assembly protein complex 2 beta large chain) (Plasma membrane adaptor HA2/AP2 adaptin beta subunit)	AP2B1		0	77140.7	0	0	130346	0		0	103743	0	P63010	0	1	0				2	A_I	Beta-parvin OS=Homo sapiens GN=PARVB PE=1 SV=1 - [PARVB_HUMAN]	Q9HBI1	0	528152	733692		2	A_II	Beta-parvin OS=Homo sapiens GN=PARVB PE=1 SV=1 - [PARVB_HUMAN]	Q9HBI1	0	239221	382982		Annexin A5 OS=Homo sapiens GN=ANXA5 PE=1 SV=2 - [ANXA5_HUMAN]	P08758	0	240094	179135	51385.3	210330	276136
cl4_0.75	P02647	APOA1	HUMAN	Apolipoprotein A-I (Apo-AI) (ApoA-I) (Apolipoprotein A1) [Cleaved into: Proapolipoprotein A-I (ProapoA-I); Truncated apolipoprotein A-I (Apolipoprotein A-I(1-242))]	APOA1		1.79541e+06	4.31908e+06	8.09424e+06	257174	559585	461301		1.02629e+06	2.43933e+06	4.27777e+06	P02647	0.239913	0.570235	1				2	A_I	Brain-specific angiogenesis inhibitor 1-associated protein 2 OS=Homo sapiens GN=BAIAP2 PE=1 SV=1 - [BAIP2_HUMAN]	Q9UQB8	0	105460	0		2	A_II	Brain-specific angiogenesis inhibitor 1-associated protein 2 OS=Homo sapiens GN=BAIAP2 PE=1 SV=1 - [BAIP2_HUMAN]	Q9UQB8	0	997786	241883		Annexin A6 OS=Homo sapiens GN=ANXA6 PE=1 SV=3 - [ANXA6_HUMAN]	P08133	0	142323	240188	0	184530	959477
cl2_0.74	P06727	APOA4	HUMAN	Apolipoprotein A-IV (Apo-AIV) (ApoA-IV) (Apolipoprotein A4)	APOA4		502960	690505	872298	314823	2.91947e+06	800433		408891	1.80499e+06	836365	P06727	0.226534	1	0.463363				2	A_I	C4b-binding protein alpha chain OS=Homo sapiens GN=C4BPA PE=1 SV=2 - [C4BPA_HUMAN]	P04003	2.95914e+06	2.14302e+07	1.98155e+06		2	A_II	C4b-binding protein alpha chain OS=Homo sapiens GN=C4BPA PE=1 SV=2 - [C4BPA_HUMAN]	P04003	296593	5.60082e+06	2.70555e+06		Annexin A7 OS=Homo sapiens GN=ANXA7 PE=1 SV=3 - [ANXA7_HUMAN]	P20073	0	224929	0	0	218659	0
cl2_0.74	Q6Q788	APOA5	HUMAN	Apolipoprotein A-V (Apo-AV) (ApoA-V) (Apolipoprotein A5) (Regeneration-associated protein 3)	APOA5		0	0	185846	0	209798	0		0	104899	92922.9	Q6Q788	0	1	0.885834				2	A_I	Calnexin OS=Homo sapiens GN=CANX PE=1 SV=2 - [CALX_HUMAN]	P27824	0	193102	238526		2	A_II	Calnexin OS=Homo sapiens GN=CANX PE=1 SV=2 - [CALX_HUMAN]	P27824	0	307847	668508		Anoctamin-6 OS=Homo sapiens GN=ANO6 PE=1 SV=2 - [ANO6_HUMAN]	Q4KMQ2	0	95653.6	220027	0	0	93654.6
cl4_0.75	P04114	APOB	HUMAN	Apolipoprotein B-100 (Apo B-100) [Cleaved into: Apolipoprotein B-48 (Apo B-48)]	APOB		442853	2.09785e+06	3.60289e+06	282736	900032	1.00122e+06		362794	1.49894e+06	2.30206e+06	P04114	0.157596	0.65113	1				2	A_I	Calpain-1 catalytic subunit OS=Homo sapiens GN=CAPN1 PE=1 SV=1 - [CAN1_HUMAN]	P07384	0	296436	193166		2	A_II	Calpain-1 catalytic subunit OS=Homo sapiens GN=CAPN1 PE=1 SV=1 - [CAN1_HUMAN]	P07384	0	443167	294674		Antithrombin-III OS=Homo sapiens GN=SERPINC1 PE=1 SV=1 - [ANT3_HUMAN]	P01008	323313	429144	748231	158129	553401	1.05443e+06
cl4_0.75	P02649	APOE	HUMAN	Apolipoprotein E (Apo-E)	APOE		380964	1.23623e+06	664881	81682.7	385407	291863		231323	810817	478372	P02649	0.285297	1	0.589988				2	A_I	cAMP-dependent protein kinase catalytic subunit alpha OS=Homo sapiens GN=PRKACA PE=1 SV=2 - [KAPCA_HUMAN]	P17612	0	92899.9	161909		2	A_II	cAMP-dependent protein kinase catalytic subunit alpha OS=Homo sapiens GN=PRKACA PE=1 SV=2 - [KAPCA_HUMAN]	P17612	0	0	123003		AP-2 complex subunit beta OS=Homo sapiens GN=AP2B1 PE=1 SV=1 - [AP2B1_HUMAN]	P63010	0	77140.7	0	0	130346	0
cl4_0.75	O14791	APOL1	HUMAN	Apolipoprotein L1 (Apolipoprotein L) (Apo-L) (ApoL) (Apolipoprotein L-I) (ApoL-I)	APOL1		0	256547	103973	0	286426	308885		0	271486	206429	O14791	0	1	0.760368				2	A_I	Carbonic anhydrase 1 OS=Homo sapiens GN=CA1 PE=1 SV=2 - [CAH1_HUMAN]	P00915	129031	629852	291021		2	A_II	Carbonic anhydrase 1 OS=Homo sapiens GN=CA1 PE=1 SV=2 - [CAH1_HUMAN]	P00915	0	235238	209175		Apolipoprotein A-I OS=Homo sapiens GN=APOA1 PE=1 SV=1 - [APOA1_HUMAN]	P02647	1.79541e+06	4.31908e+06	8.09424e+06	257174	559585	461301
cl4_0.75	P25705	ATPA	HUMAN	ATP synthase subunit alpha, mitochondrial	ATP5A1		0	346991	707428	0	236758	413421		0	291874	560425	P25705	0	0.520809	1				2	A_I	Carboxypeptidase N subunit 2 OS=Homo sapiens GN=CPN2 PE=1 SV=3 - [CPN2_HUMAN]	P22792	0	220098	160423		2	A_II	Carboxypeptidase N subunit 2 OS=Homo sapiens GN=CPN2 PE=1 SV=3 - [CPN2_HUMAN]	P22792	69941.8	446214	384536		Apolipoprotein A-IV OS=Homo sapiens GN=APOA4 PE=1 SV=3 - [APOA4_HUMAN]	P06727	502960	690505	872298	314823	2.91947e+06	800433
cl4_0.75	P06576	ATPB	HUMAN	ATP synthase subunit beta, mitochondrial (EC 3.6.3.14)	ATP5B		0	305265	884102	0	224632	432562		0	264948	658332	P06576	0	0.402454	1				2	A_I	Catalase OS=Homo sapiens GN=CAT PE=1 SV=3 - [CATA_HUMAN]	P04040	0	345252	0		2	A_II	Catalase OS=Homo sapiens GN=CAT PE=1 SV=3 - [CATA_HUMAN]	P04040	0	564361	308607		Apolipoprotein A-V OS=Homo sapiens GN=APOA5 PE=1 SV=1 - [APOA5_HUMAN]	Q6Q788	0	0	185846	0	209798	0
cl4_0.75	P36542	ATPG	HUMAN	ATP synthase subunit gamma, mitochondrial (F-ATPase gamma subunit)	ATP5C1		0	0	227797	0	128297	127177		0	64148.6	177487	P36542	0	0.361426	1				2	A_I	Cation efflux protein: zinc transporter OS=Echinococcus granulosus GN=EgrG_001002800 PE=4 SV=1 - [A0A068WI65_ECHGR]	A0A068WI65	0	668026	139825		2	A_II	Cation efflux protein: zinc transporter OS=Echinococcus granulosus GN=EgrG_001002800 PE=4 SV=1 - [A0A068WI65_ECHGR]	A0A068WI65	0	426947	0		Apolipoprotein B-100 OS=Homo sapiens GN=APOB PE=1 SV=2 - [APOB_HUMAN]	P04114	442853	2.09785e+06	3.60289e+06	282736	900032	1.00122e+06
cl1_0.78	P53396	ACLY	HUMAN	ATP-citrate synthase (EC 2.3.3.8) (ATP-citrate (pro-S-)-lyase) (ACL) (Citrate cleavage enzyme)	ACLY	48	0	485100	0	0	145891	0		0	315495	0	P53396	0	1	0				2	A_I	CD226 antigen OS=Homo sapiens GN=CD226 PE=1 SV=2 - [CD226_HUMAN]	Q15762	0	411929	791484		2	A_II	CD226 antigen OS=Homo sapiens GN=CD226 PE=1 SV=2 - [CD226_HUMAN]	Q15762	0	846534	1.41568e+06		Apolipoprotein E OS=Homo sapiens GN=APOE PE=1 SV=1 - [APOE_HUMAN]	P02649	380964	1.23623e+06	664881	81682.7	385407	291863
cl3_0.82	P17858	PFKAL	HUMAN	ATP-dependent 6-phosphofructokinase, liver type (ATP-PFK) (PFK-L) (EC 2.7.1.11) (6-phosphofructokinase type B) (Phosphofructo-1-kinase isozyme B) (PFK-B) (Phosphohexokinase)	PFKL		0	300820	0	0	0	114601		0	150410	57300.5	P17858	0	1	0.380962				2	A_I	CD5 antigen-like OS=Homo sapiens GN=CD5L PE=1 SV=1 - [CD5L_HUMAN]	O43866	236449	727398	1.38547e+06		2	A_II	CD5 antigen-like OS=Homo sapiens GN=CD5L PE=1 SV=1 - [CD5L_HUMAN]	O43866	0	224697	686691		Apolipoprotein L1 OS=Homo sapiens GN=APOL1 PE=1 SV=5 - [APOL1_HUMAN]	O14791	0	256547	103973	0	286426	308885
cl1_0.78	P02730	B3AT	HUMAN	Band 3 anion transport protein (Anion exchange protein 1) (AE 1) (Anion exchanger 1) (Solute carrier family 4 member 1) (CD antigen CD233)	SLC4A1		120027	5.66183e+06	1267799	176729	1.12199e+06	434546		148378	3.39191e+06	851173	P02730	0.0437447	1	0.250942				2	A_I	Ceruloplasmin OS=Homo sapiens GN=CP PE=1 SV=1 - [CERU_HUMAN]	P00450	166691	975245	1.86782e+06		2	A_II	Ceruloplasmin OS=Homo sapiens GN=CP PE=1 SV=1 - [CERU_HUMAN]	P00450	235437	652693	1.41314e+06		Apolipoprotein(a) OS=Homo sapiens GN=LPA PE=1 SV=1 - [APOA_HUMAN]	P08519	180086	228208	0	128423	122709	210122
cl2_0.74	Q9Y2J2	E41L3	HUMAN	Band 4.1-like protein 3 (4.1B) (Differentially expressed in adenocarcinoma of the lung protein 1) (DAL-1) [Cleaved into: Band 4.1-like protein 3, N-terminally processed]	EPB41L3		0	0	326968	0	294470	0		0	147235	163484	Q9Y2J2	0	0.900609	1				2	A_I	Chloride intracellular channel protein 1 OS=Homo sapiens GN=CLIC1 PE=1 SV=4 - [CLIC1_HUMAN]	O00299	0	213651	157830		2	A_II	Chloride intracellular channel protein 1 OS=Homo sapiens GN=CLIC1 PE=1 SV=4 - [CLIC1_HUMAN]	O00299	0	285870	231622		ATP synthase subunit alpha, mitochondrial OS=Homo sapiens GN=ATP5A1 PE=1 SV=1 - [ATPA_HUMAN]	P25705	0	346991	707428	0	236758	413421
cl1_0.78	P35613	BASI	HUMAN	Basigin (5F7) (Collagenase stimulatory factor) (Extracellular matrix metalloproteinase inducer) (EMMPRIN) (Leukocyte activation antigen M6) (OK blood group antigen) (Tumor cell-derived collagenase stimulatory factor) (TCSF) (CD antigen CD147)	BSG	45	0	462624	0	0	896230	0		0	679427	0	P35613	0	1	0				2	A_I	Clathrin heavy chain 1 OS=Homo sapiens GN=CLTC PE=1 SV=5 - [CLH1_HUMAN]	Q00610	0	108847	296314		2	A_II	Clathrin heavy chain 1 OS=Homo sapiens GN=CLTC PE=1 SV=5 - [CLH1_HUMAN]	Q00610	0	132086	197878		ATP synthase subunit beta, mitochondrial OS=Homo sapiens GN=ATP5B PE=1 SV=3 - [ATPB_HUMAN]	P06576	0	305265	884102	0	224632	432562
cl3_0.82	P02749	APOH	HUMAN	Beta-2-glycoprotein 1 (APC inhibitor) (Activated protein C-binding protein) (Anticardiolipin cofactor) (Apolipoprotein H) (Apo-H) (Beta-2-glycoprotein I) (B2GPI) (Beta(2)GPI)	APOH		456594	2.20566e+06	560413	128138	670715	1.15572e+06		292366	1.43819e+06	858069	P02749	0.203288	1	0.596633				2	A_I	Coagulation factor V OS=Homo sapiens GN=F5 PE=1 SV=4 - [FA5_HUMAN]	P12259	0	614901	556323		2	A_II	Coagulation factor V OS=Homo sapiens GN=F5 PE=1 SV=4 - [FA5_HUMAN]	P12259	33661.7	243553	239125		ATP synthase subunit gamma, mitochondrial OS=Homo sapiens GN=ATP5C1 PE=1 SV=1 - [ATPG_HUMAN]	P36542	0	0	227797	0	128297	127177
cl2_0.74	Q562R1	ACTBL	HUMAN	Beta-actin-like protein 2 (Kappa-actin)	ACTBL2		0	445787	441583	0	703039	0		0	574413	220792	Q562R1	0	1	0.384378				2	A_I	Coagulation factor XIII A chain OS=Homo sapiens GN=F13A1 PE=1 SV=4 - [F13A_HUMAN]	P00488	38371.3	472661	413436		2	A_II	Coagulation factor XIII A chain OS=Homo sapiens GN=F13A1 PE=1 SV=4 - [F13A_HUMAN]	P00488	62303.9	441944	363655		ATP-citrate synthase OS=Homo sapiens GN=ACLY PE=1 SV=3 - [ACLY_HUMAN]	P53396	0	485100	0	0	145891	0
cl4_0.75	Q9HBI1	PARVB	HUMAN	Beta-parvin (Affixin)	PARVB		0	528152	733692	0	239221	382982		0	383686	558337	Q9HBI1	0	0.687195	1				2	A_I	Complement C1q subcomponent subunit A OS=Homo sapiens GN=C1QA PE=1 SV=2 - [C1QA_HUMAN]	P02745	121457	176666	243951		2	A_II	Complement C1q subcomponent subunit A OS=Homo sapiens GN=C1QA PE=1 SV=2 - [C1QA_HUMAN]	P02745	95620	230281	347590		ATP-dependent 6-phosphofructokinase, liver type OS=Homo sapiens GN=PFKL PE=1 SV=6 - [PFKAL_HUMAN]	P17858	0	300820	0	0	0	114601
cl1_0.78	Q9UQB8	BAIP2	HUMAN	Brain-specific angiogenesis inhibitor 1-associated protein 2 (BAI-associated protein 2) (BAI1-associated protein 2) (Protein BAP2) (Fas ligand-associated factor 3) (FLAF3) (Insulin receptor substrate p53/p58) (IRS-58) (IRSp53/58) (Insulin receptor substrate protein of 53 kDa) (IRSp53) (Insulin receptor substrate p53)	BAIAP2		0	105460	0	0	997786	241883		0	551623	120941	Q9UQB8	0	1	0.219246				2	A_I	Complement C1q subcomponent subunit B OS=Homo sapiens GN=C1QB PE=1 SV=3 - [C1QB_HUMAN]	P02746	299794	923458	2.53341e+06		2	A_II	Complement C1q subcomponent subunit B OS=Homo sapiens GN=C1QB PE=1 SV=3 - [C1QB_HUMAN]	P02746	35004.9	1.69231e+06	2.14908e+06		Band 3 anion transport protein OS=Homo sapiens GN=SLC4A1 PE=1 SV=3 - [B3AT_HUMAN]	P02730	120027	5.66183e+06	1267799	176729	1.12199e+06	434546
cl1_0.78	Q9Y376	CAB39	HUMAN	Calcium-binding protein 39 (MO25alpha) (Protein Mo25)	CAB39		0	100051	0	0	224228	141262		0	162140	70631.2	Q9Y376	0	1	0.43562				2	A_I	Complement C1r subcomponent OS=Homo sapiens GN=C1R PE=1 SV=2 - [C1R_HUMAN]	P00736	317195	988980	906496		2	A_II	Complement C1r subcomponent OS=Homo sapiens GN=C1R PE=1 SV=2 - [C1R_HUMAN]	P00736	128230	1.19199e+06	709714		Band 4.1-like protein 3 OS=Homo sapiens GN=EPB41L3 PE=1 SV=2 - [E41L3_HUMAN]	Q9Y2J2	0	0	326968	0	294470	0
cl4_0.75	P27824	CALX	HUMAN	Calnexin (IP90) (Major histocompatibility complex class I antigen-binding protein p88) (p90)	CANX		0	193102	238526	0	307847	668508		0	250474	453517	P27824	0	0.552293	1				2	A_I	Complement C1s subcomponent OS=Homo sapiens GN=C1S PE=1 SV=1 - [C1S_HUMAN]	P09871	134622	342529	375818		2	A_II	Complement C1s subcomponent OS=Homo sapiens GN=C1S PE=1 SV=1 - [C1S_HUMAN]	P09871	112919	425093	369465		Basigin OS=Homo sapiens GN=BSG PE=1 SV=2 - [BASI_HUMAN]	P35613	0	462624	0	0	896230	0
cl4_0.75	P07384	CAN1	HUMAN	Calpain-1 catalytic subunit (EC 3.4.22.52) (Calcium-activated neutral proteinase 1) (CANP 1) (Calpain mu-type) (Calpain-1 large subunit) (Cell proliferation-inducing gene 30 protein) (Micromolar-calpain) (muCANP)	CAPN1		0	296436	193166	0	443167	294674		0	369802	243920	P07384	0	1	0.659598				2	A_I	Complement C2 OS=Homo sapiens GN=C2 PE=1 SV=2 - [CO2_HUMAN]	P06681	0	349945	185109		2	A_II	Complement C2 OS=Homo sapiens GN=C2 PE=1 SV=2 - [CO2_HUMAN]	P06681	0	481305	233917		Beta-2-glycoprotein 1 OS=Homo sapiens GN=APOH PE=1 SV=3 - [APOH_HUMAN]	P02749	456594	2.20566e+06	560413	128138	670715	1.15572e+06
cl5_0.70	P17612	KAPCA	HUMAN	cAMP-dependent protein kinase catalytic subunit alpha (PKA C-alpha) (EC 2.7.11.11)	PRKACA		0	92899.9	161909	0	0	123003		0	46449.9	142456	P17612	0	0.326065	1				2	A_I	Complement C3 OS=Homo sapiens GN=C3 PE=1 SV=2 - [CO3_HUMAN]	P01024	1.15025e+06	4.01861e+06	3772678		2	A_II	Complement C3 OS=Homo sapiens GN=C3 PE=1 SV=2 - [CO3_HUMAN]	P01024	696875	7.22967e+06	1.07125e+07		Beta-actin-like protein 2 OS=Homo sapiens GN=ACTBL2 PE=1 SV=2 - [ACTBL_HUMAN]	Q562R1	0	445787	441583	0	703039	0
cl2_0.74	P22694	KAPCB	HUMAN	cAMP-dependent protein kinase catalytic subunit beta (PKA C-beta) (EC 2.7.11.11)	PRKACB		0	111455	93355.3	0	297354	0		0	204404	46677.6	P22694	0	1	0.228359				2	A_I	Complement C4-A OS=Homo sapiens GN=C4A PE=1 SV=2 - [CO4A_HUMAN]	P0C0L4	101409	444007	135530		2	A_II	Complement C4-A OS=Homo sapiens GN=C4A PE=1 SV=2 - [CO4A_HUMAN]	P0C0L4	69857.3	437165	315184		Beta-parvin OS=Homo sapiens GN=PARVB PE=1 SV=1 - [PARVB_HUMAN]	Q9HBI1	0	528152	733692	0	239221	382982
cl3_0.82	P10644	KAP0	HUMAN	cAMP-dependent protein kinase type I-alpha regulatory subunit (Tissue-specific extinguisher 1) (TSE1)	PRKAR1A		0	260185	0	0	253885	535137		0	257035	267569	P10644	0	0.960631	1				2	A_I	Complement C4-B OS=Homo sapiens GN=C4B PE=1 SV=2 - [CO4B_HUMAN]	P0C0L5	263606	1.66847e+06	1.9934e+06		2	A_II	Complement C4-B OS=Homo sapiens GN=C4B PE=1 SV=2 - [CO4B_HUMAN]	P0C0L5	93531.5	821614	542300		Brain-specific angiogenesis inhibitor 1-associated protein 2 OS=Homo sapiens GN=BAIAP2 PE=1 SV=1 - [BAIP2_HUMAN]	Q9UQB8	0	105460	0	0	997786	241883
cl4_0.75	P00915	CAH1	HUMAN	Carbonic anhydrase 1 (EC 4.2.1.1) (Carbonate dehydratase I) (Carbonic anhydrase B) (CAB) (Carbonic anhydrase I) (CA-I)	CA1		129031	629852	291021	0	235238	209175		64515.3	432545	250098	P00915	0.149153	1	0.578201				2	A_I	Complement C5 OS=Homo sapiens GN=C5 PE=1 SV=4 - [CO5_HUMAN]	P01031	61695.5	372550	453981		2	A_II	Complement C5 OS=Homo sapiens GN=C5 PE=1 SV=4 - [CO5_HUMAN]	P01031	98605.1	374694	525264		Calcium-binding protein 39 OS=Homo sapiens GN=CAB39 PE=1 SV=1 - [CAB39_HUMAN]	Q9Y376	0	100051	0	0	224228	141262
cl3_0.82	P00918	CAH2	HUMAN	Carbonic anhydrase 2 (EC 4.2.1.1) (Carbonate dehydratase II) (Carbonic anhydrase C) (CAC) (Carbonic anhydrase II) (CA-II)	CA2		0	460286	58567.1	0	0	194989		0	230143	126778	P00918	0	1	0.550866				2	A_I	Complement component C8 alpha chain OS=Homo sapiens GN=C8A PE=1 SV=2 - [CO8A_HUMAN]	P07357	0	451330	0		2	A_II	Complement component C8 alpha chain OS=Homo sapiens GN=C8A PE=1 SV=2 - [CO8A_HUMAN]	P07357	0	135948	0		Calnexin OS=Homo sapiens GN=CANX PE=1 SV=2 - [CALX_HUMAN]	P27824	0	193102	238526	0	307847	668508
cl2_0.74	P15169	CBPN	HUMAN	Carboxypeptidase N catalytic chain (CPN) (EC 3.4.17.3) (Anaphylatoxin inactivator) (Arginine carboxypeptidase) (Carboxypeptidase N polypeptide 1) (Carboxypeptidase N small subunit) (Kininase-1) (Lysine carboxypeptidase) (Plasma carboxypeptidase B) (Serum carboxypeptidase N) (SCPN)	CPN1		0	0	191898	0	133532	0		0	66766	95949.2	P15169	0	0.695848	1				2	A_I	Complement component C9 OS=Homo sapiens GN=C9 PE=1 SV=2 - [CO9_HUMAN]	P02748	242096	535951	605130		2	A_II	Complement component C9 OS=Homo sapiens GN=C9 PE=1 SV=2 - [CO9_HUMAN]	P02748	173241	740756	839135		Calpain-1 catalytic subunit OS=Homo sapiens GN=CAPN1 PE=1 SV=1 - [CAN1_HUMAN]	P07384	0	296436	193166	0	443167	294674
cl4_0.75	P22792	CPN2	HUMAN	Carboxypeptidase N subunit 2 (Carboxypeptidase N 83 kDa chain) (Carboxypeptidase N large subunit) (Carboxypeptidase N polypeptide 2) (Carboxypeptidase N regulatory subunit)	CPN2		0	220098	160423	69941.8	446214	384536		34970.9	333156	272479	P22792	0.104968	1	0.817873				2	A_I	Complement factor H OS=Homo sapiens GN=CFH PE=1 SV=4 - [CFAH_HUMAN]	P08603	133817	210230	756578		2	A_II	Complement factor H OS=Homo sapiens GN=CFH PE=1 SV=4 - [CFAH_HUMAN]	P08603	0	138348	252866		cAMP-dependent protein kinase catalytic subunit alpha OS=Homo sapiens GN=PRKACA PE=1 SV=2 - [KAPCA_HUMAN]	P17612	0	92899.9	161909	0	0	123003
cl1_0.78	P31944	CASPE	HUMAN	Caspase-14 (CASP-14) (EC 3.4.22.-) [Cleaved into: Caspase-14 subunit p17, mature form; Caspase-14 subunit p10, mature form; Caspase-14 subunit p20, intermediate form; Caspase-14 subunit p8, intermediate form]	CASP14		130381	201169	0	0	178454	0		65190.4	189812	0	P31944	0.343448	1	0				2	A_I	Complement factor I OS=Homo sapiens GN=CFI PE=1 SV=2 - [CFAI_HUMAN]	P05156	0	66498.1	139242		2	A_II	Complement factor I OS=Homo sapiens GN=CFI PE=1 SV=2 - [CFAI_HUMAN]	P05156	0	0	319835		cAMP-dependent protein kinase catalytic subunit beta OS=Homo sapiens GN=PRKACB PE=1 SV=2 - [KAPCB_HUMAN]	P22694	0	111455	93355.3	0	297354	0
cl1_0.78	P04040	CATA	HUMAN	Catalase (EC 1.11.1.6)	CAT		0	345252	0	0	564361	308607		0	454807	154303	P04040	0	1	0.339272				2	A_I	Cytochrome b-c1 complex subunit 2, mitochondrial OS=Homo sapiens GN=UQCRC2 PE=1 SV=3 - [QCR2_HUMAN]	P22695	0	0	602996		2	A_II	Cytochrome b-c1 complex subunit 2, mitochondrial OS=Homo sapiens GN=UQCRC2 PE=1 SV=3 - [QCR2_HUMAN]	P22695	0	0	181297		cAMP-dependent protein kinase type I-alpha regulatory subunit OS=Homo sapiens GN=PRKAR1A PE=1 SV=1 - [KAP0_HUMAN]	P10644	0	260185	0	0	253885	535137
cl1_0.78	A0A068WI65	A0A068WI65	ECHGR	Cation efflux protein: zinc transporter	EgrG_001002800		0	668026	139825	0	426947	0		0	547486	69912.6	A0A068WI65	0	1	0.127697				2	A_I	Cytoplasmic FMR1-interacting protein 1 OS=Homo sapiens GN=CYFIP1 PE=1 SV=1 - [CYFP1_HUMAN]	Q7L576	0	187838	324959		2	A_II	Cytoplasmic FMR1-interacting protein 1 OS=Homo sapiens GN=CYFIP1 PE=1 SV=1 - [CYFP1_HUMAN]	Q7L576	0	110642	276801		Carbonic anhydrase 1 OS=Homo sapiens GN=CA1 PE=1 SV=2 - [CAH1_HUMAN]	P00915	129031	629852	291021	0	235238	209175
cl4_0.75	O95810	CAVN2	HUMAN	Caveolae-associated protein 2 (Cavin-2) (PS-p68) (Phosphatidylserine-binding protein) (Serum deprivation-response protein)	CAVIN2		0	197484	291039	0	138472	262869		0	167978	276954	O95810	0	0.606519	1				2	A_I	Delta-aminolevulinic acid dehydratase OS=Homo sapiens GN=ALAD PE=1 SV=1 - [HEM2_HUMAN]	P13716	0	96239.2	0		2	A_II	Delta-aminolevulinic acid dehydratase OS=Homo sapiens GN=ALAD PE=1 SV=1 - [HEM2_HUMAN]	P13716	0	232939	0		Carbonic anhydrase 2 OS=Homo sapiens GN=CA2 PE=1 SV=2 - [CAH2_HUMAN]	P00918	0	460286	58567.1	0	0	194989
cl4_0.75	Q15762	CD226	HUMAN	CD226 antigen (DNAX accessory molecule 1) (DNAM-1) (CD antigen CD226)	CD226		0	411929	791484	0	846534	1.41568e+06		0	629231	1.10358e+06	Q15762	0	0.570171	1				2	A_I	Dematin OS=Homo sapiens GN=DMTN PE=1 SV=3 - [DEMA_HUMAN]	Q08495	0	220518	0		2	A_II	Dematin OS=Homo sapiens GN=DMTN PE=1 SV=3 - [DEMA_HUMAN]	Q08495	0	251648	0		Carboxypeptidase N catalytic chain OS=Homo sapiens GN=CPN1 PE=1 SV=1 - [CBPN_HUMAN]	P15169	0	0	191898	0	133532	0
cl4_0.75	O43866	CD5L	HUMAN	CD5 antigen-like (Apoptosis inhibitor expressed by macrophages) (hAIM) (CT-2) (IgM-associated peptide) (SP-alpha)	CD5L		236449	727398	1.38547e+06	0	224697	686691		118225	476047	1.03608e+06	O43866	0.114107	0.459468	1				2	A_I	Deoxyribonuclease-1-like 1 OS=Homo sapiens GN=DNASE1L1 PE=1 SV=1 - [DNSL1_HUMAN]	P49184	0	30365	0		2	A_II	Deoxyribonuclease-1-like 1 OS=Homo sapiens GN=DNASE1L1 PE=1 SV=1 - [DNSL1_HUMAN]	P49184	0	122915	0		Carboxypeptidase N subunit 2 OS=Homo sapiens GN=CPN2 PE=1 SV=3 - [CPN2_HUMAN]	P22792	0	220098	160423	69941.8	446214	384536
cl1_0.78	P27701	CD82	HUMAN	CD82 antigen (C33 antigen) (IA4) (Inducible membrane protein R2) (Metastasis suppressor Kangai-1) (Suppressor of tumorigenicity 6 protein) (Tetraspanin-27) (Tspan-27) (CD antigen CD82)	CD82		0	411131	0	0	201655	232562		0	306393	116281	P27701	0	1	0.379516				2	A_I	Desmoplakin OS=Homo sapiens GN=DSP PE=1 SV=3 - [DESP_HUMAN]	P15924	320230	584197	269285		2	A_II	Desmoplakin OS=Homo sapiens GN=DSP PE=1 SV=3 - [DESP_HUMAN]	P15924	75082.9	222464	0		Caspase-14 OS=Homo sapiens GN=CASP14 PE=1 SV=2 - [CASPE_HUMAN]	P31944	130381	201169	0	0	178454	0
cl2_0.74	P21926	CD9	HUMAN	CD9 antigen (5H9 antigen) (Cell growth-inhibiting gene 2 protein) (Leukocyte antigen MIC3) (Motility-related protein) (MRP-1) (Tetraspanin-29) (Tspan-29) (p24) (CD antigen CD9)	CD9	98	0	409962	385866	0	151873	0		0	280918	192933	P21926	0	1	0.686796				2	A_I	Dolichyl-diphosphooligosaccharide--protein glycosyltransferase subunit 1 OS=Homo sapiens GN=RPN1 PE=1 SV=1 - [RPN1_HUMAN]	P04843	0	317101	238055		2	A_II	Dolichyl-diphosphooligosaccharide--protein glycosyltransferase subunit 1 OS=Homo sapiens GN=RPN1 PE=1 SV=1 - [RPN1_HUMAN]	P04843	0	255105	261784		Catalase OS=Homo sapiens GN=CAT PE=1 SV=3 - [CATA_HUMAN]	P04040	0	345252	0	0	564361	308607
cl4_0.75	P00450	CERU	HUMAN	Ceruloplasmin (EC 1.16.3.1) (Ferroxidase)	CP		166691	975245	1.86782e+06	235437	652693	1.41314e+06		201064	813969	1.64048e+06	P00450	0.122564	0.496176	1				2	A_I	Electron transfer flavoprotein subunit alpha, mitochondrial OS=Homo sapiens GN=ETFA PE=1 SV=1 - [ETFA_HUMAN]	P13804	0	0	31393		2	A_II	Electron transfer flavoprotein subunit alpha, mitochondrial OS=Homo sapiens GN=ETFA PE=1 SV=1 - [ETFA_HUMAN]	P13804	0	0	257913		Cation efflux protein: zinc transporter OS=Echinococcus granulosus GN=EgrG_001002800 PE=4 SV=1 - [A0A068WI65_ECHGR]	A0A068WI65	0	668026	139825	0	426947	0
cl4_0.75	O00299	CLIC1	HUMAN	Chloride intracellular channel protein 1 (Chloride channel ABP) (Nuclear chloride ion channel 27) (NCC27) (Regulatory nuclear chloride ion channel protein) (hRNCC)	CLIC1	56	0	213651	157830	0	285870	231622		0	249761	194726	O00299	0	1	0.779652				2	A_I	Endoplasmin OS=Homo sapiens GN=HSP90B1 PE=1 SV=1 - [ENPL_HUMAN]	P14625	0	227560	161256		2	A_II	Endoplasmin OS=Homo sapiens GN=HSP90B1 PE=1 SV=1 - [ENPL_HUMAN]	P14625	0	598854	133987		CD226 antigen OS=Homo sapiens GN=CD226 PE=1 SV=2 - [CD226_HUMAN]	Q15762	0	411929	791484	0	846534	1.41568e+06
cl4_0.75	P11597	CETP	HUMAN	Cholesteryl ester transfer protein (Lipid transfer protein I)	CETP		0	99344.8	133324	57448.6	229596	144687		28724.3	164470	139006	P11597	0.174647	1	0.845174				2	A_I	Endothelin-converting enzyme 1 OS=Homo sapiens GN=ECE1 PE=1 SV=2 - [ECE1_HUMAN]	P42892	0	181465	0		2	A_II	Endothelin-converting enzyme 1 OS=Homo sapiens GN=ECE1 PE=1 SV=2 - [ECE1_HUMAN]	P42892	0	89094.3	0		CD5 antigen-like OS=Homo sapiens GN=CD5L PE=1 SV=1 - [CD5L_HUMAN]	O43866	236449	727398	1.38547e+06	0	224697	686691
cl1_0.78	Q8IWA5	CTL2	HUMAN	Choline transporter-like protein 2 (Solute carrier family 44 member 2)	SLC44A2		0	167992	0	0	194024	124492		0	181008	62246.2	Q8IWA5	0	1	0.343886				2	A_I	Epidermal growth factor receptor kinase substrate 8 OS=Homo sapiens GN=EPS8 PE=1 SV=1 - [EPS8_HUMAN]	Q12929	0	181761	0		2	A_II	Epidermal growth factor receptor kinase substrate 8 OS=Homo sapiens GN=EPS8 PE=1 SV=1 - [EPS8_HUMAN]	Q12929	0	266060	0		CD82 antigen OS=Homo sapiens GN=CD82 PE=1 SV=1 - [CD82_HUMAN]	P27701	0	411131	0	0	201655	232562
cl4_0.75	Q00610	CLH1	HUMAN	Clathrin heavy chain 1 (Clathrin heavy chain on chromosome 17) (CLH-17)	CLTC	64	0	108847	296314	0	132086	197878		0	120467	247096	Q00610	0	0.48753	1				2	A_I	Erythrocyte band 7 integral membrane protein OS=Homo sapiens GN=STOM PE=1 SV=3 - [STOM_HUMAN]	P27105	170928	1.17145e+06	2.04118e+06		2	A_II	Erythrocyte band 7 integral membrane protein OS=Homo sapiens GN=STOM PE=1 SV=3 - [STOM_HUMAN]	P27105	64676.5	255108	256814		CD9 antigen OS=Homo sapiens GN=CD9 PE=1 SV=4 - [CD9_HUMAN]	P21926	0	409962	385866	0	151873	0
cl4_0.75	P10909	CLUS	HUMAN	Clusterin (Aging-associated gene 4 protein) (Apolipoprotein J) (Apo-J) (Complement cytolysis inhibitor) (CLI) (Complement-associated protein SP-40,40) (Ku70-binding protein 1) (NA1/NA2) (Testosterone-repressed prostate message 2) (TRPM-2) [Cleaved into: Clusterin beta chain (ApoJalpha) (Complement cytolysis inhibitor a chain); Clusterin alpha chain (ApoJbeta) (Complement cytolysis inhibitor b cha…	CLU		369046	4.34973e+06	8.30311e+06	419726	4.67566e+06	3.76242e+06		394386	4.51269e+06	6.03277e+06	P10909	0.0653739	0.74803	1				2	A_I	Erythrocyte membrane protein band 4.2 OS=Homo sapiens GN=EPB42 PE=1 SV=3 - [EPB42_HUMAN]	P16452	0	977476	146067		2	A_II	Erythrocyte membrane protein band 4.2 OS=Homo sapiens GN=EPB42 PE=1 SV=3 - [EPB42_HUMAN]	P16452	0	699472	429954		Ceruloplasmin OS=Homo sapiens GN=CP PE=1 SV=1 - [CERU_HUMAN]	P00450	166691	975245	1.86782e+06	235437	652693	1.41314e+06
cl5_0.70	P53621	COPA	HUMAN	Coatomer subunit alpha (Alpha-coat protein) (Alpha-COP) (HEP-COP) (HEPCOP) [Cleaved into: Xenin (Xenopsin-related peptide); Proxenin]	COPA		0	160146	252304	0	0	97339.2		0	80072.9	174822	P53621	0	0.458026	1				2	A_I	F-actin-capping protein subunit alpha-1 OS=Homo sapiens GN=CAPZA1 PE=1 SV=3 - [CAZA1_HUMAN]	P52907	0	206819	236240		2	A_II	F-actin-capping protein subunit alpha-1 OS=Homo sapiens GN=CAPZA1 PE=1 SV=3 - [CAZA1_HUMAN]	P52907	0	236759	267096		Chloride intracellular channel protein 1 OS=Homo sapiens GN=CLIC1 PE=1 SV=4 - [CLIC1_HUMAN]	O00299	0	213651	157830	0	285870	231622
cl2_0.74	Q9ULV4	COR1C	HUMAN	Coronin-1C (Coronin-3) (hCRNN4)	CORO1C		0	271096	286541	0	109546	0		0	190321	143271	Q9ULV4	0	1	0.752784				2	A_I	F-actin-capping protein subunit alpha-2 OS=Homo sapiens GN=CAPZA2 PE=1 SV=3 - [CAZA2_HUMAN]	P47755	0	187949	193647		2	A_II	F-actin-capping protein subunit alpha-2 OS=Homo sapiens GN=CAPZA2 PE=1 SV=3 - [CAZA2_HUMAN]	P47755	0	147001	282532		Cholesteryl ester transfer protein OS=Homo sapiens GN=CETP PE=1 SV=2 - [CETP_HUMAN]	P11597	0	99344.8	133324	57448.6	229596	144687
cl2_0.74	Q86VP6	CAND1	HUMAN	Cullin-associated NEDD8-dissociated protein 1 (Cullin-associated and neddylation-dissociated protein 1) (TBP-interacting protein of 120 kDa A) (TBP-interacting protein 120A) (p120 CAND1)	CAND1		0	82586.2	75386.9	0	93327.5	0		0	87956.8	37693.4	Q86VP6	0	1	0.428545				2	A_I	Fatty acid synthase OS=Homo sapiens GN=FASN PE=1 SV=3 - [FAS_HUMAN]	P49327	0	0	50119.8		2	A_II	Fatty acid synthase OS=Homo sapiens GN=FASN PE=1 SV=3 - [FAS_HUMAN]	P49327	0	0	95443.7		Choline transporter-like protein 2 OS=Homo sapiens GN=SLC44A2 PE=1 SV=3 - [CTL2_HUMAN]	Q8IWA5	0	167992	0	0	194024	124492
cl5_0.70	P22695	QCR2	HUMAN	Cytochrome b-c1 complex subunit 2, mitochondrial (Complex III subunit 2) (Core protein II) (Ubiquinol-cytochrome-c reductase complex core protein 2)	UQCRC2		0	0	602996	0	0	181297		0	0	392147	P22695	0	0	1				2	A_I	Fermitin family homolog 3 OS=Homo sapiens GN=FERMT3 PE=1 SV=1 - [URP2_HUMAN]	Q86UX7	0	907656	805101		2	A_II	Fermitin family homolog 3 OS=Homo sapiens GN=FERMT3 PE=1 SV=1 - [URP2_HUMAN]	Q86UX7	0	729689	908391		Clathrin heavy chain 1 OS=Homo sapiens GN=CLTC PE=1 SV=5 - [CLH1_HUMAN]	Q00610	0	108847	296314	0	132086	197878
cl4_0.75	Q7L576	CYFP1	HUMAN	Cytoplasmic FMR1-interacting protein 1 (Specifically Rac1-associated protein 1) (Sra-1) (p140sra-1)	CYFIP1		0	187838	324959	0	110642	276801		0	149240	300880	Q7L576	0	0.496012	1				2	A_I	Fibrinogen beta chain OS=Homo sapiens GN=FGB PE=1 SV=2 - [FIBB_HUMAN]	P02675	1.54286e+06	5.81855e+06	8.72837e+06		2	A_II	Fibrinogen beta chain OS=Homo sapiens GN=FGB PE=1 SV=2 - [FIBB_HUMAN]	P02675	1.16111e+06	7.09834e+06	2.19609e+07		Clusterin OS=Homo sapiens GN=CLU PE=1 SV=1 - [CLUS_HUMAN]	P10909	369046	4.34973e+06	8.30311e+06	419726	4.67566e+06	3.76242e+06
cl1_0.78	P13716	HEM2	HUMAN	Delta-aminolevulinic acid dehydratase (ALADH) (EC 4.2.1.24) (Porphobilinogen synthase)	ALAD		0	96239.2	0	0	232939	0		0	164589	0	P13716	0	1	0				2	A_I	Fibrinogen gamma chain OS=Homo sapiens GN=FGG PE=1 SV=3 - [FIBG_HUMAN]	P02679	1.02257e+06	7.67609e+06	1.27471e+07		2	A_II	Fibrinogen gamma chain OS=Homo sapiens GN=FGG PE=1 SV=3 - [FIBG_HUMAN]	P02679	345729	7.59472e+06	1.02835e+07		Coatomer subunit alpha OS=Homo sapiens GN=COPA PE=1 SV=2 - [COPA_HUMAN]	P53621	0	160146	252304	0	0	97339.2
cl1_0.78	Q08495	DEMA	HUMAN	Dematin (Dematin actin-binding protein) (Erythrocyte membrane protein band 4.9)	DMTN		0	220518	0	0	251648	0		0	236083	0	Q08495	0	1	0				2	A_I	Fibrinogen-like protein 1 OS=Homo sapiens GN=FGL1 PE=1 SV=3 - [FGL1_HUMAN]	Q08830	0	0	444221		2	A_II	Fibrinogen-like protein 1 OS=Homo sapiens GN=FGL1 PE=1 SV=3 - [FGL1_HUMAN]	Q08830	0	316940	873327		Coronin-1C OS=Homo sapiens GN=CORO1C PE=1 SV=1 - [COR1C_HUMAN]	Q9ULV4	0	271096	286541	0	109546	0
cl1_0.78	P49184	DNSL1	HUMAN	Deoxyribonuclease-1-like 1 (EC 3.1.21.-) (DNase X) (Deoxyribonuclease I-like 1) (DNase I-like 1) (Muscle-specific DNase I-like) (XIB)	DNASE1L1		0	30365	0	0	122915	0		0	76639.9	0	P49184	0	1	0				2	A_I	Fibronectin OS=Homo sapiens GN=FN1 PE=1 SV=4 - [FINC_HUMAN]	P02751	159438	1.97642e+06	2406256		2	A_II	Fibronectin OS=Homo sapiens GN=FN1 PE=1 SV=4 - [FINC_HUMAN]	P02751	102148	657728	1.18175e+06		Corticosteroid-binding globulin OS=Homo sapiens GN=SERPINA6 PE=1 SV=1 - [CBG_HUMAN]	P08185	251718	242836	0	0	292439	627571
cl1_0.78	P15924	DESP	HUMAN	Desmoplakin (DP) (250/210 kDa paraneoplastic pemphigus antigen)	DSP		320230	584197	269285	75082.9	222464	0		197656	403331	134643	P15924	0.49006	1	0.333827				2	A_I	Fibulin-1 OS=Homo sapiens GN=FBLN1 PE=1 SV=4 - [FBLN1_HUMAN]	P23142	0	186653	0		2	A_II	Fibulin-1 OS=Homo sapiens GN=FBLN1 PE=1 SV=4 - [FBLN1_HUMAN]	P23142	0	111375	0		Cullin-associated NEDD8-dissociated protein 1 OS=Homo sapiens GN=CAND1 PE=1 SV=2 - [CAND1_HUMAN]	Q86VP6	0	82586.2	75386.9	0	93327.5	0
cl1_0.78	P27487	DPP4	HUMAN	Dipeptidyl peptidase 4 (EC 3.4.14.5) (ADABP) (Adenosine deaminase complexing protein 2) (ADCP-2) (Dipeptidyl peptidase IV) (DPP IV) (T-cell activation antigen CD26) (TP103) (CD antigen CD26) [Cleaved into: Dipeptidyl peptidase 4 membrane form (Dipeptidyl peptidase IV membrane form); Dipeptidyl peptidase 4 soluble form (Dipeptidyl peptidase IV soluble form)]	DPP4		0	427763	0	0	248065	269906		0	337914	134953	P27487	0	1	0.39937				2	A_I	Ficolin-2 OS=Homo sapiens GN=FCN2 PE=1 SV=2 - [FCN2_HUMAN]	Q15485	0	141119	216091		2	A_II	Ficolin-2 OS=Homo sapiens GN=FCN2 PE=1 SV=2 - [FCN2_HUMAN]	Q15485	0	149701	263243		Cytochrome b-c1 complex subunit 2, mitochondrial OS=Homo sapiens GN=UQCRC2 PE=1 SV=3 - [QCR2_HUMAN]	P22695	0	0	602996	0	0	181297
cl1_0.78	O14672	ADA10	HUMAN	Disintegrin and metalloproteinase domain-containing protein 10 (ADAM 10) (EC 3.4.24.81) (CDw156) (Kuzbanian protein homolog) (Mammalian disintegrin-metalloprotease) (CD antigen CD156c)	ADAM10		0	222891	0	0	568206	634034		0	395548	317017	O14672	0	1	0.801462				2	A_I	Ficolin-3 OS=Homo sapiens GN=FCN3 PE=1 SV=2 - [FCN3_HUMAN]	O75636	0	418676	383098		2	A_II	Ficolin-3 OS=Homo sapiens GN=FCN3 PE=1 SV=2 - [FCN3_HUMAN]	O75636	0	257165	284816		Cytoplasmic FMR1-interacting protein 1 OS=Homo sapiens GN=CYFIP1 PE=1 SV=1 - [CYFP1_HUMAN]	Q7L576	0	187838	324959	0	110642	276801
cl2_0.74	P39656	OST48	HUMAN	Dolichyl-diphosphooligosaccharide--protein glycosyltransferase 48 kDa subunit (DDOST 48 kDa subunit) (Oligosaccharyl transferase 48 kDa subunit)	DDOST		0	0	502890	0	122693	0		0	61346.6	251445	P39656	0	0.243976	1				2	A_I	Filamin-A OS=Homo sapiens GN=FLNA PE=1 SV=4 - [FLNA_HUMAN]	P21333	125450	1.2579e+06	1.35957e+06		2	A_II	Filamin-A OS=Homo sapiens GN=FLNA PE=1 SV=4 - [FLNA_HUMAN]	P21333	0	990583	1.27326e+06		Delta-aminolevulinic acid dehydratase OS=Homo sapiens GN=ALAD PE=1 SV=1 - [HEM2_HUMAN]	P13716	0	96239.2	0	0	232939	0
cl4_0.75	P04843	RPN1	HUMAN	Dolichyl-diphosphooligosaccharide--protein glycosyltransferase subunit 1 (Dolichyl-diphosphooligosaccharide--protein glycosyltransferase 67 kDa subunit) (Ribophorin I) (RPN-I) (Ribophorin-1)	RPN1		0	317101	238055	0	255105	261784		0	286103	249919	P04843	0	1	0.87353				2	A_I	Flotillin-2 OS=Homo sapiens GN=FLOT2 PE=1 SV=2 - [FLOT2_HUMAN]	Q14254	0	492821	486243		2	A_II	Flotillin-2 OS=Homo sapiens GN=FLOT2 PE=1 SV=2 - [FLOT2_HUMAN]	Q14254	0	255383	218910		Dematin OS=Homo sapiens GN=DMTN PE=1 SV=3 - [DEMA_HUMAN]	Q08495	0	220518	0	0	251648	0
cl2_0.74	O00429	DNM1L	HUMAN	Dynamin-1-like protein (EC 3.6.5.5) (Dnm1p/Vps1p-like protein) (DVLP) (Dynamin family member proline-rich carboxyl-terminal domain less) (Dymple) (Dynamin-like protein) (Dynamin-like protein 4) (Dynamin-like protein IV) (HdynIV) (Dynamin-related protein 1)	DNM1L		0	0	180983	0	89632.9	0		0	44816.5	90491.5	O00429	0	0.495256	1				2	A_I	Fructose-bisphosphate aldolase A OS=Homo sapiens GN=ALDOA PE=1 SV=2 - [ALDOA_HUMAN]	P04075	0	494771	683827		2	A_II	Fructose-bisphosphate aldolase A OS=Homo sapiens GN=ALDOA PE=1 SV=2 - [ALDOA_HUMAN]	P04075	0	319795	469301		Deoxyribonuclease-1-like 1 OS=Homo sapiens GN=DNASE1L1 PE=1 SV=1 - [DNSL1_HUMAN]	P49184	0	30365	0	0	122915	0
cl4_0.75	P50570	DYN2	HUMAN	Dynamin-2 (EC 3.6.5.5)	DNM2		0	0	107911	0	99799.7	93172.5		0	49899.9	100542	P50570	0	0.49631	1				2	A_I	Gelsolin OS=Homo sapiens GN=GSN PE=1 SV=1 - [GELS_HUMAN]	P06396	169970	492927	507476		2	A_II	Gelsolin OS=Homo sapiens GN=GSN PE=1 SV=1 - [GELS_HUMAN]	P06396	103003	751456	842504		Desmoplakin OS=Homo sapiens GN=DSP PE=1 SV=3 - [DESP_HUMAN]	P15924	320230	584197	269285	75082.9	222464	0
cl3_0.82	Q9H4M9	EHD1	HUMAN	EH domain-containing protein 1 (PAST homolog 1) (hPAST1) (Testilin)	EHD1		0	630939	253081	0	360256	536590		0	495598	394835	Q9H4M9	0	1	0.796685				2	A_I	Glyceraldehyde-3-phosphate dehydrogenase OS=Homo sapiens GN=GAPDH PE=1 SV=3 - [G3P_HUMAN]	P04406	291059	632822	640315		2	A_II	Glyceraldehyde-3-phosphate dehydrogenase OS=Homo sapiens GN=GAPDH PE=1 SV=3 - [G3P_HUMAN]	P04406	0	391849	506018		Dipeptidyl peptidase 4 OS=Homo sapiens GN=DPP4 PE=1 SV=2 - [DPP4_HUMAN]	P27487	0	427763	0	0	248065	269906
cl5_0.70	P13804	ETFA	HUMAN	Electron transfer flavoprotein subunit alpha, mitochondrial (Alpha-ETF)	ETFA		0	0	31393	0	0	257913		0	0	144653	P13804	0	0	1				2	A_I	Glycophorin-A OS=Homo sapiens GN=GYPA PE=1 SV=2 - [GLPA_HUMAN]	P02724	0	327252	0		2	A_II	Glycophorin-A OS=Homo sapiens GN=GYPA PE=1 SV=2 - [GLPA_HUMAN]	P02724	0	683668	0		Disintegrin and metalloproteinase domain-containing protein 10 OS=Homo sapiens GN=ADAM10 PE=1 SV=1 - [ADA10_HUMAN]	O14672	0	222891	0	0	568206	634034
cl4_0.75	P14625	ENPL	HUMAN	Endoplasmin (94 kDa glucose-regulated protein) (GRP-94) (Heat shock protein 90 kDa beta member 1) (Tumor rejection antigen 1) (gp96 homolog)	HSP90B1		0	227560	161256	0	598854	133987		0	413207	147622	P14625	0	1	0.357259				2	A_I	Guanine nucleotide-binding protein G(i) subunit alpha-2 OS=Homo sapiens GN=GNAI2 PE=1 SV=3 - [GNAI2_HUMAN]	P04899	0	383090	527687		2	A_II	Guanine nucleotide-binding protein G(i) subunit alpha-2 OS=Homo sapiens GN=GNAI2 PE=1 SV=3 - [GNAI2_HUMAN]	P04899	81646.1	304086	296882		Dolichyl-diphosphooligosaccharide--protein glycosyltransferase 48 kDa subunit OS=Homo sapiens GN=DDOST PE=1 SV=4 - [OST48_HUMAN]	P39656	0	0	502890	0	122693	0
cl1_0.78	P42892	ECE1	HUMAN	Endothelin-converting enzyme 1 (ECE-1) (EC 3.4.24.71)	ECE1		0	181465	0	0	89094.3	0		0	135280	0	P42892	0	1	0				2	A_I	Guanine nucleotide-binding protein G(q) subunit alpha OS=Homo sapiens GN=GNAQ PE=1 SV=4 - [GNAQ_HUMAN]	P50148	0	516894	438880		2	A_II	Guanine nucleotide-binding protein G(q) subunit alpha OS=Homo sapiens GN=GNAQ PE=1 SV=4 - [GNAQ_HUMAN]	P50148	0	217997	329927		Dolichyl-diphosphooligosaccharide--protein glycosyltransferase subunit 1 OS=Homo sapiens GN=RPN1 PE=1 SV=1 - [RPN1_HUMAN]	P04843	0	317101	238055	0	255105	261784
cl1_0.78	Q12929	EPS8	HUMAN	Epidermal growth factor receptor kinase substrate 8	EPS8		0	181761	0	0	266060	0		0	223910	0	Q12929	0	1	0				2	A_I	Guanine nucleotide-binding protein G(s) subunit alpha isoforms short OS=Homo sapiens GN=GNAS PE=1 SV=1 - [GNAS2_HUMAN]	P63092	0	127564	57496.9		2	A_II	Guanine nucleotide-binding protein G(s) subunit alpha isoforms short OS=Homo sapiens GN=GNAS PE=1 SV=1 - [GNAS2_HUMAN]	P63092	0	286104	155016		Dynamin-1-like protein OS=Homo sapiens GN=DNM1L PE=1 SV=2 - [DNM1L_HUMAN]	O00429	0	0	180983	0	89632.9	0
cl4_0.75	P27105	STOM	HUMAN	Erythrocyte band 7 integral membrane protein (Protein 7.2b) (Stomatin)	STOM	44	170928	1.17145e+06	2.04118e+06	64676.5	255108	256814		117802	713278	1.149e+06	P27105	0.102526	0.620784	1				2	A_I	Guanine nucleotide-binding protein subunit alpha-13 OS=Homo sapiens GN=GNA13 PE=1 SV=2 - [GNA13_HUMAN]	Q14344	0	202764	192434		2	A_II	Guanine nucleotide-binding protein subunit alpha-13 OS=Homo sapiens GN=GNA13 PE=1 SV=2 - [GNA13_HUMAN]	Q14344	0	274417	199898		Dynamin-2 OS=Homo sapiens GN=DNM2 PE=1 SV=2 - [DYN2_HUMAN]	P50570	0	0	107911	0	99799.7	93172.5
cl1_0.78	P16452	EPB42	HUMAN	Erythrocyte membrane protein band 4.2 (Erythrocyte protein 4.2) (P4.2)	EPB42		0	977476	146067	0	699472	429954		0	838474	288011	P16452	0	1	0.343494				2	A_I	Heat shock cognate 71 kDa protein OS=Homo sapiens GN=HSPA8 PE=1 SV=1 - [HSP7C_HUMAN]	P11142	0	784891	583809		2	A_II	Heat shock cognate 71 kDa protein OS=Homo sapiens GN=HSPA8 PE=1 SV=1 - [HSP7C_HUMAN]	P11142	0	1.33371e+06	575884		EH domain-containing protein 1 OS=Homo sapiens GN=EHD1 PE=1 SV=2 - [EHD1_HUMAN]	Q9H4M9	0	630939	253081	0	360256	536590
cl2_0.74	A0A068WQT6	A0A068WQT6	ECHGR	Expressed conserved protein	EgrG_000337300		0	698155	508673	0	185509	0		0	441832	254336	A0A068WQT6	0	1	0.57564				2	A_I	Hemoglobin subunit alpha OS=Homo sapiens GN=HBA1 PE=1 SV=2 - [HBA_HUMAN]	P69905	319490	4.65538e+06	1.1392e+06		2	A_II	Hemoglobin subunit alpha OS=Homo sapiens GN=HBA1 PE=1 SV=2 - [HBA_HUMAN]	P69905	0	469123	0		Electron transfer flavoprotein subunit alpha, mitochondrial OS=Homo sapiens GN=ETFA PE=1 SV=1 - [ETFA_HUMAN]	P13804	0	0	31393	0	0	257913
cl4_0.75	P15311	EZRI	HUMAN	Ezrin (Cytovillin) (Villin-2) (p81)	EZR	48	0	36151.2	62657.8	0	486087	375801		0	261119	219229	P15311	0	1	0.839577				2	A_I	Hemoglobin subunit beta OS=Homo sapiens GN=HBB PE=1 SV=2 - [HBB_HUMAN]	P68871	310038	2.29475e+06	649397		2	A_II	Hemoglobin subunit beta OS=Homo sapiens GN=HBB PE=1 SV=2 - [HBB_HUMAN]	P68871	65486.6	456128	280016		Elongation factor 1-alpha 1 OS=Homo sapiens GN=EEF1A1 PE=1 SV=1 - [EF1A1_HUMAN]	P68104	127672	0	181504	0	288176	187826
cl4_0.75	P52907	CAZA1	HUMAN	F-actin-capping protein subunit alpha-1 (CapZ alpha-1)	CAPZA1		0	206819	236240	0	236759	267096		0	221789	251668	P52907	0	0.881277	1				2	A_I	Heparin cofactor 2 OS=Homo sapiens GN=SERPIND1 PE=1 SV=3 - [HEP2_HUMAN]	P05546	0	451226	783110		2	A_II	Heparin cofactor 2 OS=Homo sapiens GN=SERPIND1 PE=1 SV=3 - [HEP2_HUMAN]	P05546	106988	566923	743601		Endoplasmin OS=Homo sapiens GN=HSP90B1 PE=1 SV=1 - [ENPL_HUMAN]	P14625	0	227560	161256	0	598854	133987
cl4_0.75	P47755	CAZA2	HUMAN	F-actin-capping protein subunit alpha-2 (CapZ alpha-2)	CAPZA2		0	187949	193647	0	147001	282532		0	167475	238090	P47755	0	0.703412	1				2	A_I	Heterogeneous nuclear ribonucleoprotein A1-like 2 OS=Homo sapiens GN=HNRNPA1L2 PE=2 SV=2 - [RA1L2_HUMAN]	Q32P51	0	132550	127222		2	A_II	Heterogeneous nuclear ribonucleoprotein A1-like 2 OS=Homo sapiens GN=HNRNPA1L2 PE=2 SV=2 - [RA1L2_HUMAN]	Q32P51	0	162223	277227		Endothelin-converting enzyme 1 OS=Homo sapiens GN=ECE1 PE=1 SV=2 - [ECE1_HUMAN]	P42892	0	181465	0	0	89094.3	0
cl2_0.74	P47756	CAPZB	HUMAN	F-actin-capping protein subunit beta (CapZ beta)	CAPZB		0	138794	258266	0	136379	0		0	137586	129133	P47756	0	1	0.938559				2	A_I	Histidine-rich glycoprotein OS=Homo sapiens GN=HRG PE=1 SV=1 - [HRG_HUMAN]	P04196	86930.1	199316	311096		2	A_II	Histidine-rich glycoprotein OS=Homo sapiens GN=HRG PE=1 SV=1 - [HRG_HUMAN]	P04196	103388	166029	171307		Epidermal growth factor receptor kinase substrate 8 OS=Homo sapiens GN=EPS8 PE=1 SV=1 - [EPS8_HUMAN]	Q12929	0	181761	0	0	266060	0
cl5_0.70	P49327	FAS	HUMAN	Fatty acid synthase (EC 2.3.1.85) [Includes: [Acyl-carrier-protein] S-acetyltransferase (EC 2.3.1.38); [Acyl-carrier-protein] S-malonyltransferase (EC 2.3.1.39); 3-oxoacyl-[acyl-carrier-protein] synthase (EC 2.3.1.41); 3-oxoacyl-[acyl-carrier-protein] reductase (EC 1.1.1.100); 3-hydroxyacyl-[acyl-carrier-protein] dehydratase (EC 4.2.1.59); Enoyl-[acyl-carrier-protein] reductase (EC 1.3.1.39); Ole…	FASN	66	0	0	50119.8	0	0	95443.7		0	0	72781.8	P49327	0	0	1				2	A_I	HLA class II histocompatibility antigen, DR alpha chain OS=Homo sapiens GN=HLA-DRA PE=1 SV=1 - [DRA_HUMAN]	P01903	0	425734	307520		2	A_II	HLA class II histocompatibility antigen, DR alpha chain OS=Homo sapiens GN=HLA-DRA PE=1 SV=1 - [DRA_HUMAN]	P01903	0	224480	261002		Erythrocyte band 7 integral membrane protein OS=Homo sapiens GN=STOM PE=1 SV=3 - [STOM_HUMAN]	P27105	170928	1.17145e+06	2.04118e+06	64676.5	255108	256814
cl4_0.75	Q86UX7	URP2	HUMAN	Fermitin family homolog 3 (Kindlin-3) (MIG2-like protein) (Unc-112-related protein 2)	FERMT3		0	907656	805101	0	729689	908391		0	818672	856746	Q86UX7	0	0.95556	1				2	A_I	Ig alpha-1 chain C region OS=Homo sapiens GN=IGHA1 PE=1 SV=2 - [IGHA1_HUMAN]	P01876	697252	4.98677e+06	6.51901e+06		2	A_II	Ig alpha-1 chain C region OS=Homo sapiens GN=IGHA1 PE=1 SV=2 - [IGHA1_HUMAN]	P01876	827290	7.99911e+06	6.45648e+06		Erythrocyte membrane protein band 4.2 OS=Homo sapiens GN=EPB42 PE=1 SV=3 - [EPB42_HUMAN]	P16452	0	977476	146067	0	699472	429954
cl4_0.75	P02751	FINC	HUMAN	Fibronectin (FN) (Cold-insoluble globulin) (CIG) [Cleaved into: Anastellin; Ugl-Y1; Ugl-Y2; Ugl-Y3]	FN1		159438	1.97642e+06	2406256	102148	657728	1.18175e+06		130793	1.31708e+06	1.794e+06	P02751	0.0729056	0.734156	1				2	A_I	Ig delta chain C region OS=Homo sapiens GN=IGHD PE=1 SV=2 - [IGHD_HUMAN]	P01880	0	292924	256298		2	A_II	Ig delta chain C region OS=Homo sapiens GN=IGHD PE=1 SV=2 - [IGHD_HUMAN]	P01880	0	151754	232868		Expressed conserved protein OS=Echinococcus granulosus GN=EgrG_000337300 PE=4 SV=1 - [A0A068WQT6_ECHGR]	A0A068WQT6	0	698155	508673	0	185509	0
cl1_0.78	P23142	FBLN1	HUMAN	Fibulin-1 (FIBL-1)	FBLN1		0	186653	0	0	111375	0		0	149014	0	P23142	0	1	0				2	A_I	Ig gamma-1 chain C region OS=Homo sapiens GN=IGHG1 PE=1 SV=1 - [IGHG1_HUMAN]	P01857	5643312	2.38365e+07	1.66291e+07		2	A_II	Ig gamma-1 chain C region OS=Homo sapiens GN=IGHG1 PE=1 SV=1 - [IGHG1_HUMAN]	P01857	1.3604e+06	2.60769e+07	2.45465e+07		Ezrin OS=Homo sapiens GN=EZR PE=1 SV=4 - [EZRI_HUMAN]	P15311	0	36151.2	62657.8	0	486087	375801
cl4_0.75	Q15485	FCN2	HUMAN	Ficolin-2 (37 kDa elastin-binding protein) (Collagen/fibrinogen domain-containing protein 2) (EBP-37) (Ficolin-B) (Ficolin-beta) (Hucolin) (L-ficolin) (Serum lectin p35)	FCN2		0	141119	216091	0	149701	263243		0	145410	239667	Q15485	0	0.606716	1				2	A_I	Ig gamma-2 chain C region OS=Homo sapiens GN=IGHG2 PE=1 SV=2 - [IGHG2_HUMAN]	P01859	575431	1.19545e+06	6.26703e+06		2	A_II	Ig gamma-2 chain C region OS=Homo sapiens GN=IGHG2 PE=1 SV=2 - [IGHG2_HUMAN]	P01859	863887	5925070	8637758		F-actin-capping protein subunit alpha-1 OS=Homo sapiens GN=CAPZA1 PE=1 SV=3 - [CAZA1_HUMAN]	P52907	0	206819	236240	0	236759	267096
cl4_0.75	O75636	FCN3	HUMAN	Ficolin-3 (Collagen/fibrinogen domain-containing lectin 3 p35) (Collagen/fibrinogen domain-containing protein 3) (Hakata antigen)	FCN3		0	418676	383098	0	257165	284816		0	337921	333957	O75636	0	1	0.98827				2	A_I	Ig gamma-4 chain C region OS=Homo sapiens GN=IGHG4 PE=1 SV=1 - [IGHG4_HUMAN]	P01861	168311	2.55247e+06	5421489		2	A_II	Ig gamma-4 chain C region OS=Homo sapiens GN=IGHG4 PE=1 SV=1 - [IGHG4_HUMAN]	P01861	174390	2.80656e+06	4.58633e+06		F-actin-capping protein subunit alpha-2 OS=Homo sapiens GN=CAPZA2 PE=1 SV=3 - [CAZA2_HUMAN]	P47755	0	187949	193647	0	147001	282532
cl4_0.75	P21333	FLNA	HUMAN	Filamin-A (FLN-A) (Actin-binding protein 280) (ABP-280) (Alpha-filamin) (Endothelial actin-binding protein) (Filamin-1) (Non-muscle filamin)	FLNA	56	125450	1.2579e+06	1.35957e+06	0	990583	1.27326e+06		62724.8	1.12424e+06	1.31641e+06	P21333	0.0476482	0.854017	1				2	A_I	Ig heavy chain V-II region NEWM OS=Homo sapiens PE=1 SV=1 - [HV207_HUMAN]	P01825	295488	1.08981e+06	993293		2	A_II	Ig heavy chain V-II region NEWM OS=Homo sapiens PE=1 SV=1 - [HV207_HUMAN]	P01825	0	511585	169110		F-actin-capping protein subunit beta OS=Homo sapiens GN=CAPZB PE=1 SV=4 - [CAPZB_HUMAN]	P47756	0	138794	258266	0	136379	0
cl3_0.82	O75955	FLOT1	HUMAN	Flotillin-1	FLOT1	56	0	500651	114109	0	253043	518197		0	376847	316153	O75955	0	1	0.838942				2	A_I	Ig heavy chain V-III region 23 OS=Homo sapiens GN=IGHV3-23 PE=1 SV=2 - [HV303_HUMAN]	P01764	390518	1.59765e+06	839540		2	A_II	Ig heavy chain V-III region 23 OS=Homo sapiens GN=IGHV3-23 PE=1 SV=2 - [HV303_HUMAN]	P01764	345841	2.78885e+06	452586		Fanconi anemia group J protein OS=Homo sapiens GN=BRIP1 PE=1 SV=1 - [FANCJ_HUMAN]	Q9BX63	77065.8	0	0	0	0	222517
cl4_0.75	Q14254	FLOT2	HUMAN	Flotillin-2 (Epidermal surface antigen) (ESA) (Membrane component chromosome 17 surface marker 1)	FLOT2		0	492821	486243	0	255383	218910		0	374102	352576	Q14254	0	1	0.94246				2	A_I	Ig heavy chain V-III region BRO OS=Homo sapiens PE=1 SV=1 - [HV305_HUMAN]	P01766	1300112	1.81661e+06	2.32696e+06		2	A_II	Ig heavy chain V-III region BRO OS=Homo sapiens PE=1 SV=1 - [HV305_HUMAN]	P01766	563767	6783110	24760360		Fatty acid synthase OS=Homo sapiens GN=FASN PE=1 SV=3 - [FAS_HUMAN]	P49327	0	0	50119.8	0	0	95443.7
cl4_0.75	P04075	ALDOA	HUMAN	Fructose-bisphosphate aldolase A (EC 4.1.2.13) (Lung cancer antigen NY-LU-1) (Muscle-type aldolase)	ALDOA	69	0	494771	683827	0	319795	469301		0	407283	576564	P04075	0	0.706397	1				2	A_I	Ig heavy chain V-III region BUT OS=Homo sapiens PE=1 SV=1 - [HV306_HUMAN]	P01767	0	398182	774850		2	A_II	Ig heavy chain V-III region BUT OS=Homo sapiens PE=1 SV=1 - [HV306_HUMAN]	P01767	0	530395	971080		Fermitin family homolog 3 OS=Homo sapiens GN=FERMT3 PE=1 SV=1 - [URP2_HUMAN]	Q86UX7	0	907656	805101	0	729689	908391
cl4_0.75	Q08380	LG3BP	HUMAN	Galectin-3-binding protein (Basement membrane autoantigen p105) (Lectin galactoside-binding soluble 3-binding protein) (Mac-2-binding protein) (MAC2BP) (Mac-2 BP) (Tumor-associated antigen 90K)	LGALS3BP	53	0	801363	495255	112669	320126	661986		56334.4	560745	578621	Q08380	0.0973598	0.969106	1				2	A_I	Ig heavy chain V-III region GAL OS=Homo sapiens PE=1 SV=1 - [HV320_HUMAN]	P01781	5.30873e+06	2.29873e+06	925567		2	A_II	Ig heavy chain V-III region GAL OS=Homo sapiens PE=1 SV=1 - [HV320_HUMAN]	P01781	1.29773e+06	926206	0		Fibronectin OS=Homo sapiens GN=FN1 PE=1 SV=4 - [FINC_HUMAN]	P02751	159438	1.97642e+06	2406256	102148	657728	1.18175e+06
cl4_0.75	P06396	GELS	HUMAN	Gelsolin (AGEL) (Actin-depolymerizing factor) (ADF) (Brevin)	GSN		169970	492927	507476	103003	751456	842504		136487	622192	674990	P06396	0.202206	0.92178	1				2	A_I	Ig heavy chain V-III region JON OS=Homo sapiens PE=1 SV=1 - [HV319_HUMAN]	P01780	0	542453	830093		2	A_II	Ig heavy chain V-III region JON OS=Homo sapiens PE=1 SV=1 - [HV319_HUMAN]	P01780	0	1.09364e+06	1.13508e+06		Fibulin-1 OS=Homo sapiens GN=FBLN1 PE=1 SV=4 - [FBLN1_HUMAN]	P23142	0	186653	0	0	111375	0
cl3_0.82	P06744	G6PI	HUMAN	Glucose-6-phosphate isomerase (GPI) (EC 5.3.1.9) (Autocrine motility factor) (AMF) (Neuroleukin) (NLK) (Phosphoglucose isomerase) (PGI) (Phosphohexose isomerase) (PHI) (Sperm antigen 36) (SA-36)	GPI		0	106455	40596.9	0	0	323269		0	53227.5	181933	P06744	0	0.292567	1				2	A_I	Ig heavy chain V-III region TIL OS=Homo sapiens PE=1 SV=1 - [HV304_HUMAN]	P01765	415615	703400	4990920		2	A_II	Ig heavy chain V-III region TIL OS=Homo sapiens PE=1 SV=1 - [HV304_HUMAN]	P01765	249536	4698250	11151420		Ficolin-2 OS=Homo sapiens GN=FCN2 PE=1 SV=2 - [FCN2_HUMAN]	Q15485	0	141119	216091	0	149701	263243
cl3_0.82	Q04609	FOLH1	HUMAN	Glutamate carboxypeptidase 2 (EC 3.4.17.21) (Cell growth-inhibiting gene 27 protein) (Folate hydrolase 1) (Folylpoly-gamma-glutamate carboxypeptidase) (FGCP) (Glutamate carboxypeptidase II) (GCPII) (Membrane glutamate carboxypeptidase) (mGCP) (N-acetylated-alpha-linked acidic dipeptidase I) (NAALADase I) (Prostate-specific membrane antigen) (PSM) (PSMA) (Pteroylpoly-gamma-glutamate carboxypeptida…	FOLH1		0	123471	0	0	0	1.1277e+06		0	61735.6	563851	Q04609	0	0.109489	1				2	A_I	Ig kappa chain C region OS=Homo sapiens GN=IGKC PE=1 SV=1 - [IGKC_HUMAN]	P01834	2.42292e+06	1.89651e+07	42444473		2	A_II	Ig kappa chain C region OS=Homo sapiens GN=IGKC PE=1 SV=1 - [IGKC_HUMAN]	P01834	881284	1.09616e+06	2.84191e+06		Ficolin-3 OS=Homo sapiens GN=FCN3 PE=1 SV=2 - [FCN3_HUMAN]	O75636	0	418676	383098	0	257165	284816
cl1_0.78	Q07075	AMPE	HUMAN	Glutamyl aminopeptidase (EAP) (EC 3.4.11.7) (Aminopeptidase A) (AP-A) (Differentiation antigen gp160) (CD antigen CD249)	ENPEP		0	123050	0	0	124892	87589		0	123971	43794.5	Q07075	0	1	0.353264				2	A_I	Ig kappa chain V-I region CAR OS=Homo sapiens PE=1 SV=1 - [KV104_HUMAN]	P01596	214698	457892	2.53923e+06		2	A_II	Ig kappa chain V-I region CAR OS=Homo sapiens PE=1 SV=1 - [KV104_HUMAN]	P01596	0	0	221553		Filaggrin-2 OS=Homo sapiens GN=FLG2 PE=1 SV=1 - [FILA2_HUMAN]	Q5D862	133291	142538	132267	69491.4	0	0
cl2_0.74	P78417	GSTO1	HUMAN	Glutathione S-transferase omega-1 (GSTO-1) (EC 2.5.1.18) (Glutathione S-transferase omega 1-1) (GSTO 1-1) (Glutathione-dependent dehydroascorbate reductase) (EC 1.8.5.1) (Monomethylarsonic acid reductase) (MMA(V) reductase) (EC 1.20.4.2) (S-(Phenacyl)glutathione reductase) (SPG-R)	GSTO1		0	187515	173891	0	121066	0		0	154290	86945.3	P78417	0	1	0.563517				2	A_I	Ig kappa chain V-I region Lay OS=Homo sapiens PE=1 SV=1 - [KV113_HUMAN]	P01605	0	0	237072		2	A_II	Ig kappa chain V-I region Lay OS=Homo sapiens PE=1 SV=1 - [KV113_HUMAN]	P01605	0	0	144661		Filamin-A OS=Homo sapiens GN=FLNA PE=1 SV=4 - [FLNA_HUMAN]	P21333	125450	1.2579e+06	1.35957e+06	0	990583	1.27326e+06
cl4_0.75	P04406	G3P	HUMAN	Glyceraldehyde-3-phosphate dehydrogenase (GAPDH) (EC 1.2.1.12) (Peptidyl-cysteine S-nitrosylase GAPDH) (EC 2.6.99.-)	GAPDH	95	291059	632822	640315	0	391849	506018		145530	512335	573167	P04406	0.253905	0.893868	1				2	A_I	Ig kappa chain V-I region Ni OS=Homo sapiens PE=1 SV=1 - [KV121_HUMAN]|Ig kappa chain V-I region AG OS=Homo sapiens PE=1 SV=1 - [KV101_HUMAN]	P01613	0	310685	771452		2	A_II	Ig kappa chain V-I region Ni OS=Homo sapiens PE=1 SV=1 - [KV121_HUMAN]	P01613	0	0	216846		Flotillin-1 OS=Homo sapiens GN=FLOT1 PE=1 SV=3 - [FLOT1_HUMAN]	O75955	0	500651	114109	0	253043	518197
cl1_0.78	P02724	GLPA	HUMAN	Glycophorin-A (MN sialoglycoprotein) (PAS-2) (Sialoglycoprotein alpha) (CD antigen CD235a)	GYPA		0	327252	0	0	683668	0		0	505460	0	P02724	0	1	0				2	A_I	Ig kappa chain V-II region TEW OS=Homo sapiens PE=1 SV=1 - [KV204_HUMAN]	P01617	0	149083	360465		2	A_II	Ig kappa chain V-II region TEW OS=Homo sapiens PE=1 SV=1 - [KV204_HUMAN]	P01617	42461.6	0	238323		Flotillin-2 OS=Homo sapiens GN=FLOT2 PE=1 SV=2 - [FLOT2_HUMAN]	Q14254	0	492821	486243	0	255383	218910
cl1_0.78	Q9NQ84	GPC5C	HUMAN	G-protein coupled receptor family C group 5 member C (Retinoic acid-induced gene 3 protein) (RAIG-3)	GPRC5C		0	312889	0	0	350466	252175		0	331677	126087	Q9NQ84	0	1	0.380151				2	A_I	Ig kappa chain V-III region CLL OS=Homo sapiens PE=4 SV=2 - [KV308_HUMAN]	P04207	240970	442250	3554465		2	A_II	Ig kappa chain V-III region CLL OS=Homo sapiens PE=4 SV=2 - [KV308_HUMAN]	P04207	48253.9	156216	428323		Fructose-bisphosphate aldolase A OS=Homo sapiens GN=ALDOA PE=1 SV=2 - [ALDOA_HUMAN]	P04075	0	494771	683827	0	319795	469301
cl4_0.75	P04899	GNAI2	HUMAN	Guanine nucleotide-binding protein G(i) subunit alpha-2 (Adenylate cyclase-inhibiting G alpha protein)	GNAI2	53	0	383090	527687	81646.1	304086	296882		40823	343588	412285	P04899	0.0990167	0.833375	1				2	A_I	Ig kappa chain V-III region SIE OS=Homo sapiens PE=1 SV=1 - [KV302_HUMAN]|Ig kappa chain V-III region HAH OS=Homo sapiens PE=2 SV=1 - [KV312_HUMAN]	P01620	585118	5.05841e+06	10277460		2	A_II	Ig kappa chain V-III region SIE OS=Homo sapiens PE=1 SV=1 - [KV302_HUMAN]	P01620	91805.2	251301	999564		Galectin-3-binding protein OS=Homo sapiens GN=LGALS3BP PE=1 SV=1 - [LG3BP_HUMAN]	Q08380	0	801363	495255	112669	320126	661986
cl3_0.82	P62879	GBB2	HUMAN	Guanine nucleotide-binding protein G(I)/G(S)/G(T) subunit beta-2 (G protein subunit beta-2) (Transducin beta chain 2)	GNB2	57	0	139674	0	0	223859	486254		0	181767	243127	P62879	0	0.74762	1				2	A_I	Ig kappa chain V-IV region Len OS=Homo sapiens PE=1 SV=2 - [KV402_HUMAN]	P01625	206635	768549	2.05543e+06		2	A_II	Ig kappa chain V-IV region Len OS=Homo sapiens PE=1 SV=2 - [KV402_HUMAN]	P01625	81108.5	225618	362847		Gelsolin OS=Homo sapiens GN=GSN PE=1 SV=1 - [GELS_HUMAN]	P06396	169970	492927	507476	103003	751456	842504
cl4_0.75	P08754	GNAI3	HUMAN	Guanine nucleotide-binding protein G(k) subunit alpha (G(i) alpha-3)	GNAI3		0	223121	54489	0	221787	232258		0	222454	143374	P08754	0	1	0.644508				2	A_I	Ig lambda chain V-I region WAH OS=Homo sapiens PE=1 SV=1 - [LV106_HUMAN]	P04208	0	0	846246		2	A_II	Ig lambda chain V-I region WAH OS=Homo sapiens PE=1 SV=1 - [LV106_HUMAN]	P04208	0	0	162555		Glucose-6-phosphate isomerase OS=Homo sapiens GN=GPI PE=1 SV=4 - [G6PI_HUMAN]	P06744	0	106455	40596.9	0	0	323269
cl4_0.75	P50148	GNAQ	HUMAN	Guanine nucleotide-binding protein G(q) subunit alpha (Guanine nucleotide-binding protein alpha-q)	GNAQ		0	516894	438880	0	217997	329927		0	367446	384404	P50148	0	0.955885	1				2	A_I	Ig lambda chain V-III region SH OS=Homo sapiens PE=1 SV=1 - [LV301_HUMAN]	P01714	148842	262843	875634		2	A_II	Ig lambda chain V-III region SH OS=Homo sapiens PE=1 SV=1 - [LV301_HUMAN]	P01714	0	0	244374		Glutamate carboxypeptidase 2 OS=Homo sapiens GN=FOLH1 PE=1 SV=1 - [FOLH1_HUMAN]	Q04609	0	123471	0	0	0	1.1277e+06
cl4_0.75	P63092	GNAS2	HUMAN	Guanine nucleotide-binding protein G(s) subunit alpha isoforms short (Adenylate cyclase-stimulating G alpha protein)	GNAS	50	0	127564	57496.9	0	286104	155016		0	206834	106256	P63092	0	1	0.513727				2	A_I	Ig lambda chain V-IV region Hil OS=Homo sapiens PE=1 SV=1 - [LV403_HUMAN]	P01717	170574	373584	995240		2	A_II	Ig lambda chain V-IV region Hil OS=Homo sapiens PE=1 SV=1 - [LV403_HUMAN]	P01717	0	0	244495		Glutamyl aminopeptidase OS=Homo sapiens GN=ENPEP PE=1 SV=3 - [AMPE_HUMAN]	Q07075	0	123050	0	0	124892	87589
cl4_0.75	P19086	GNAZ	HUMAN	Guanine nucleotide-binding protein G(z) subunit alpha (G(x) alpha chain) (Gz-alpha)	GNAZ		0	135545	335295	0	291782	177143		0	213663	256219	P19086	0	0.833909	1				2	A_I	Ig lambda-1 chain C regions OS=Homo sapiens GN=IGLC1 PE=1 SV=1 - [LAC1_HUMAN]	P0CG04	195295	652446	1.01709e+06		2	A_II	Ig lambda-1 chain C regions OS=Homo sapiens GN=IGLC1 PE=1 SV=1 - [LAC1_HUMAN]	P0CG04	64674.7	246670	743942		Glutathione S-transferase omega-1 OS=Homo sapiens GN=GSTO1 PE=1 SV=2 - [GSTO1_HUMAN]	P78417	0	187515	173891	0	121066	0
cl4_0.75	Q14344	GNA13	HUMAN	Guanine nucleotide-binding protein subunit alpha-13 (G alpha-13) (G-protein subunit alpha-13)	GNA13		0	202764	192434	0	274417	199898		0	238590	196166	Q14344	0	1	0.822188				2	A_I	Ig lambda-2 chain C regions OS=Homo sapiens GN=IGLC2 PE=1 SV=1 - [LAC2_HUMAN]	P0CG05	0	0	32030.5		2	A_II	Ig lambda-2 chain C regions OS=Homo sapiens GN=IGLC2 PE=1 SV=1 - [LAC2_HUMAN]	P0CG05	168950	814185	4.55322e+06		Glyceraldehyde-3-phosphate dehydrogenase OS=Homo sapiens GN=GAPDH PE=1 SV=3 - [G3P_HUMAN]	P04406	291059	632822	640315	0	391849	506018
cl5_0.70	P00738	HPT	HUMAN	Haptoglobin (Zonulin) [Cleaved into: Haptoglobin alpha chain; Haptoglobin beta chain]	HP		422762	1.56179e+06	1.92728e+06	177243	414658	1.64111e+06		300003	988223	1.7842e+06	P00738	0.168144	0.553875	1				2	A_I	Ig mu heavy chain disease protein OS=Homo sapiens PE=1 SV=1 - [MUCB_HUMAN]	P04220	0	386131	231407		2	A_II	Ig mu heavy chain disease protein OS=Homo sapiens PE=1 SV=1 - [MUCB_HUMAN]	P04220	0	95119.3	0		Glycophorin-A OS=Homo sapiens GN=GYPA PE=1 SV=2 - [GLPA_HUMAN]	P02724	0	327252	0	0	683668	0
cl4_0.75	P00739	HPTR	HUMAN	Haptoglobin-related protein	HPR		250411	551780	991999	127279	2.2479e+06	1.0441e+06		188845	1.39984e+06	1.01805e+06	P00739	0.134905	1	0.727262				2	A_I	Immunoglobulin lambda-like polypeptide 1 OS=Homo sapiens GN=IGLL1 PE=1 SV=1 - [IGLL1_HUMAN]	P15814	0	0	316836		2	A_II	Immunoglobulin lambda-like polypeptide 1 OS=Homo sapiens GN=IGLL1 PE=1 SV=1 - [IGLL1_HUMAN]	P15814	0	0	136391		G-protein coupled receptor family C group 5 member C OS=Homo sapiens GN=GPRC5C PE=1 SV=2 - [GPC5C_HUMAN]	Q9NQ84	0	312889	0	0	350466	252175
cl4_0.75	P0DMV9	HS71B	HUMAN	Heat shock 70 kDa protein 1B (Heat shock 70 kDa protein 2) (HSP70-2) (HSP70.2)	HSPA1B		0	502710	359607	0	534341	1.13972e+06		0	518526	749661	P0DMV9	0	0.69168	1				2	A_I	Integrin alpha-2 OS=Homo sapiens GN=ITGA2 PE=1 SV=1 - [ITA2_HUMAN]	P17301	0	180599	325751		2	A_II	Integrin alpha-2 OS=Homo sapiens GN=ITGA2 PE=1 SV=1 - [ITA2_HUMAN]	P17301	0	185687	179457		Guanine nucleotide-binding protein G(i) subunit alpha-2 OS=Homo sapiens GN=GNAI2 PE=1 SV=3 - [GNAI2_HUMAN]	P04899	0	383090	527687	81646.1	304086	296882
cl4_0.75	P11142	HSP7C	HUMAN	Heat shock cognate 71 kDa protein (Heat shock 70 kDa protein 8) (Lipopolysaccharide-associated protein 1) (LAP-1) (LPS-associated protein 1)	HSPA8	96	0	784891	583809	0	1.33371e+06	575884		0	1.0593e+06	579847	P11142	0	1	0.547385				2	A_I	Integrin alpha-6 OS=Homo sapiens GN=ITGA6 PE=1 SV=5 - [ITA6_HUMAN]	P23229	0	674014	660150		2	A_II	Integrin alpha-6 OS=Homo sapiens GN=ITGA6 PE=1 SV=5 - [ITA6_HUMAN]	P23229	0	657230	498626		Guanine nucleotide-binding protein G(I)/G(S)/G(T) subunit beta-2 OS=Homo sapiens GN=GNB2 PE=1 SV=3 - [GBB2_HUMAN]	P62879	0	139674	0	0	223859	486254
cl2_0.74	P08238	HS90B	HUMAN	Heat shock protein HSP 90-beta (HSP 90) (Heat shock 84 kDa) (HSP 84) (HSP84)	HSP90AB1	67	0	359108	399804	0	307891	0		0	333499	199902	P08238	0	1	0.599408				2	A_I	Integrin alpha-IIb OS=Homo sapiens GN=ITGA2B PE=1 SV=3 - [ITA2B_HUMAN]	P08514	229699	3.78113e+06	5.087e+06		2	A_II	Integrin alpha-IIb OS=Homo sapiens GN=ITGA2B PE=1 SV=3 - [ITA2B_HUMAN]	P08514	166027	2279359	4.87934e+06		Guanine nucleotide-binding protein G(k) subunit alpha OS=Homo sapiens GN=GNAI3 PE=1 SV=3 - [GNAI3_HUMAN]	P08754	0	223121	54489	0	221787	232258
cl1_0.78	P28906	CD34	HUMAN	Hematopoietic progenitor cell antigen CD34 (CD antigen CD34)	CD34		0	313862	0	0	288228	182068		0	301045	91033.9	P28906	0	1	0.302393				2	A_I	Integrin beta-3 OS=Homo sapiens GN=ITGB3 PE=1 SV=2 - [ITB3_HUMAN]	P05106	223914	986656	763749		2	A_II	Integrin beta-3 OS=Homo sapiens GN=ITGB3 PE=1 SV=2 - [ITB3_HUMAN]	P05106	99624.6	807257	516024		Guanine nucleotide-binding protein G(q) subunit alpha OS=Homo sapiens GN=GNAQ PE=1 SV=4 - [GNAQ_HUMAN]	P50148	0	516894	438880	0	217997	329927
cl4_0.75	P02790	HEMO	HUMAN	Hemopexin (Beta-1B-glycoprotein)	HPX		426264	2.39471e+06	1.84712e+06	191188	586253	1.28764e+06		308726	1.49048e+06	1.56738e+06	P02790	0.19697	0.950941	1				2	A_I	Integrin-linked protein kinase OS=Homo sapiens GN=ILK PE=1 SV=2 - [ILK_HUMAN]	Q13418	0	449452	532786		2	A_II	Integrin-linked protein kinase OS=Homo sapiens GN=ILK PE=1 SV=2 - [ILK_HUMAN]	Q13418	0	354050	526252		Guanine nucleotide-binding protein G(s) subunit alpha isoforms short OS=Homo sapiens GN=GNAS PE=1 SV=1 - [GNAS2_HUMAN]	P63092	0	127564	57496.9	0	286104	155016
cl4_0.75	P05546	HEP2	HUMAN	Heparin cofactor 2 (Heparin cofactor II) (HC-II) (Protease inhibitor leuserpin-2) (HLS2) (Serpin D1)	SERPIND1		0	451226	783110	106988	566923	743601		53494.1	509075	763356	P05546	0.0700775	0.66689	1				2	A_I	Inter-alpha-trypsin inhibitor heavy chain H1 OS=Homo sapiens GN=ITIH1 PE=1 SV=3 - [ITIH1_HUMAN]	P19827	85953.9	1.01844e+06	2.70099e+06		2	A_II	Inter-alpha-trypsin inhibitor heavy chain H1 OS=Homo sapiens GN=ITIH1 PE=1 SV=3 - [ITIH1_HUMAN]	P19827	60406.1	216707	316299		Guanine nucleotide-binding protein G(z) subunit alpha OS=Homo sapiens GN=GNAZ PE=2 SV=3 - [GNAZ_HUMAN]	P19086	0	135545	335295	0	291782	177143
cl4_0.75	Q32P51	RA1L2	HUMAN	Heterogeneous nuclear ribonucleoprotein A1-like 2 (hnRNP A1-like 2) (hnRNP core protein A1-like 2)	HNRNPA1L2		0	132550	127222	0	162223	277227		0	147387	202225	Q32P51	0	0.728827	1				2	A_I	Inter-alpha-trypsin inhibitor heavy chain H2 OS=Homo sapiens GN=ITIH2 PE=1 SV=2 - [ITIH2_HUMAN]	P19823	227193	772942	972443		2	A_II	Inter-alpha-trypsin inhibitor heavy chain H2 OS=Homo sapiens GN=ITIH2 PE=1 SV=2 - [ITIH2_HUMAN]	P19823	67268.4	343220	371557		Guanine nucleotide-binding protein subunit alpha-13 OS=Homo sapiens GN=GNA13 PE=1 SV=2 - [GNA13_HUMAN]	Q14344	0	202764	192434	0	274417	199898
cl4_0.75	P04196	HRG	HUMAN	Histidine-rich glycoprotein (Histidine-proline-rich glycoprotein) (HPRG)	HRG		86930.1	199316	311096	103388	166029	171307		95158.9	182673	241202	P04196	0.39452	0.757345	1				2	A_I	Inter-alpha-trypsin inhibitor heavy chain H4 OS=Homo sapiens GN=ITIH4 PE=1 SV=4 - [ITIH4_HUMAN]	Q14624	143737	608249	1.13673e+06		2	A_II	Inter-alpha-trypsin inhibitor heavy chain H4 OS=Homo sapiens GN=ITIH4 PE=1 SV=4 - [ITIH4_HUMAN]	Q14624	148364	823469	1.41543e+06		Haptoglobin OS=Homo sapiens GN=HP PE=1 SV=1 - [HPT_HUMAN]	P00738	422762	1.56179e+06	1.92728e+06	177243	414658	1.64111e+06
cl1_0.78	P04439	1A03	HUMAN	HLA class I histocompatibility antigen, A-3 alpha chain (MHC class I antigen A*3)	HLA-A		0	290671	0	0	211277	285116		0	250974	142558	P04439	0	1	0.56802				2	A_I	Intercellular adhesion molecule 1 OS=Homo sapiens GN=ICAM1 PE=1 SV=2 - [ICAM1_HUMAN]	P05362	0	625997	255276		2	A_II	Intercellular adhesion molecule 1 OS=Homo sapiens GN=ICAM1 PE=1 SV=2 - [ICAM1_HUMAN]	P05362	0	398415	0		Haptoglobin-related protein OS=Homo sapiens GN=HPR PE=2 SV=2 - [HPTR_HUMAN]	P00739	250411	551780	991999	127279	2.2479e+06	1.0441e+06
cl5_0.70	P30481	1B44	HUMAN	HLA class I histocompatibility antigen, B-44 alpha chain (Bw-44) (MHC class I antigen B*44)	HLA-B		0	201251	307042	0	0	199275		0	100626	253159	P30481	0	0.39748	1				2	A_I	Isocitrate dehydrogenase [NADP], mitochondrial OS=Homo sapiens GN=IDH2 PE=1 SV=2 - [IDHP_HUMAN]	P48735	0	110397	313826		2	A_II	Isocitrate dehydrogenase [NADP], mitochondrial OS=Homo sapiens GN=IDH2 PE=1 SV=2 - [IDHP_HUMAN]	P48735	0	0	305927		Heat shock 70 kDa protein 1-like OS=Homo sapiens GN=HSPA1L PE=1 SV=2 - [HS71L_HUMAN]|Heat shock 70 kDa protein 1B OS=Homo sapiens GN=HSPA1B PE=1 SV=1 - [HS71B_HUMAN]	P0DMV9	0	502710	359607	0	534341	1.13972e+06
cl4_0.75	P01903	DRA	HUMAN	HLA class II histocompatibility antigen, DR alpha chain (MHC class II antigen DRA)	HLA-DRA		0	425734	307520	0	224480	261002		0	325107	284261	P01903	0	1	0.87436				2	A_I	Junctional adhesion molecule A OS=Homo sapiens GN=F11R PE=1 SV=1 - [JAM1_HUMAN]	Q9Y624	0	302000	326690		2	A_II	Junctional adhesion molecule A OS=Homo sapiens GN=F11R PE=1 SV=1 - [JAM1_HUMAN]	Q9Y624	0	368715	290896		Heat shock cognate 71 kDa protein OS=Homo sapiens GN=HSPA8 PE=1 SV=1 - [HSP7C_HUMAN]	P11142	0	784891	583809	0	1.33371e+06	575884
cl3_0.82	P01911	2B1F	HUMAN	HLA class II histocompatibility antigen, DRB1-15 beta chain (DW2.2/DR2.2) (MHC class II antigen DRB1*15)	HLA-DRB1		0	117890	0	0	0	147526		0	58945.1	73763.1	P01911	0	0.799114	1				2	A_I	Kallistatin OS=Homo sapiens GN=SERPINA4 PE=1 SV=3 - [KAIN_HUMAN]	P29622	0	137675	100551		2	A_II	Kallistatin OS=Homo sapiens GN=SERPINA4 PE=1 SV=3 - [KAIN_HUMAN]	P29622	0	236465	244372		Heat shock protein HSP 90-beta OS=Homo sapiens GN=HSP90AB1 PE=1 SV=4 - [HS90B_HUMAN]	P08238	0	359108	399804	0	307891	0
cl4_0.75	Q14974	IMB1	HUMAN	Importin subunit beta-1 (Importin-90) (Karyopherin subunit beta-1) (Nuclear factor p97) (Pore targeting complex 97 kDa subunit) (PTAC97)	KPNB1	48	0	0	114228	0	126731	96502.8		0	63365.3	105365	Q14974	0	0.601386	1				2	A_I	Lactadherin OS=Homo sapiens GN=MFGE8 PE=1 SV=2 - [MFGM_HUMAN]	Q08431	0	107855	0		2	A_II	Lactadherin OS=Homo sapiens GN=MFGE8 PE=1 SV=2 - [MFGM_HUMAN]	Q08431	0	183329	0		Helicase with zinc finger domain 2 OS=Homo sapiens GN=HELZ2 PE=1 SV=6 - [HELZ2_HUMAN]	Q9BYK8	0	196741	199884	140210	133789	0
cl4_0.75	P35858	ALS	HUMAN	Insulin-like growth factor-binding protein complex acid labile subunit (ALS)	IGFALS		0	138000	671761	0	555296	635649		0	346648	653705	P35858	0	0.530282	1				2	A_I	Leucine-rich PPR motif-containing protein, mitochondrial OS=Homo sapiens GN=LRPPRC PE=1 SV=3 - [LPPRC_HUMAN]	P42704	0	0	29226.6		2	A_II	Leucine-rich PPR motif-containing protein, mitochondrial OS=Homo sapiens GN=LRPPRC PE=1 SV=3 - [LPPRC_HUMAN]	P42704	0	0	195351		Hematopoietic progenitor cell antigen CD34 OS=Homo sapiens GN=CD34 PE=1 SV=2 - [CD34_HUMAN]	P28906	0	313862	0	0	288228	182068
cl4_0.75	P17301	ITA2	HUMAN	Integrin alpha-2 (CD49 antigen-like family member B) (Collagen receptor) (Platelet membrane glycoprotein Ia) (GPIa) (VLA-2 subunit alpha) (CD antigen CD49b)	ITGA2		0	180599	325751	0	185687	179457		0	183143	252604	P17301	0	0.725019	1				2	A_I	Leukosialin OS=Homo sapiens GN=SPN PE=1 SV=1 - [LEUK_HUMAN]	P16150	0	0	511004		2	A_II	Leukosialin OS=Homo sapiens GN=SPN PE=1 SV=1 - [LEUK_HUMAN]	P16150	0	0	348527		Hemopexin OS=Homo sapiens GN=HPX PE=1 SV=2 - [HEMO_HUMAN]	P02790	426264	2.39471e+06	1.84712e+06	191188	586253	1.28764e+06
cl4_0.75	P23229	ITA6	HUMAN	Integrin alpha-6 (CD49 antigen-like family member F) (VLA-6) (CD antigen CD49f) [Cleaved into: Integrin alpha-6 heavy chain; Integrin alpha-6 light chain; Processed integrin alpha-6 (Alpha6p)]	ITGA6	45	0	674014	660150	0	657230	498626		0	665622	579388	P23229	0	1	0.870446				2	A_I	Lipopolysaccharide-binding protein OS=Homo sapiens GN=LBP PE=1 SV=3 - [LBP_HUMAN]	P18428	165512	579382	603160		2	A_II	Lipopolysaccharide-binding protein OS=Homo sapiens GN=LBP PE=1 SV=3 - [LBP_HUMAN]	P18428	249401	1.20848e+06	1.59366e+06		Heparin cofactor 2 OS=Homo sapiens GN=SERPIND1 PE=1 SV=3 - [HEP2_HUMAN]	P05546	0	451226	783110	106988	566923	743601
cl4_0.75	P08514	ITA2B	HUMAN	Integrin alpha-IIb (GPalpha IIb) (GPIIb) (Platelet membrane glycoprotein IIb) (CD antigen CD41) [Cleaved into: Integrin alpha-IIb heavy chain; Integrin alpha-IIb light chain, form 1; Integrin alpha-IIb light chain, form 2]	ITGA2B		229699	3.78113e+06	5.087e+06	166027	2279359	4.87934e+06		197863	3.03024e+06	4.98317e+06	P08514	0.0397063	0.608096	1				2	A_I	L-lactate dehydrogenase A chain OS=Homo sapiens GN=LDHA PE=1 SV=2 - [LDHA_HUMAN]	P00338	0	93039.8	62559.9		2	A_II	L-lactate dehydrogenase A chain OS=Homo sapiens GN=LDHA PE=1 SV=2 - [LDHA_HUMAN]	P00338	47263	180686	184977		Heterogeneous nuclear ribonucleoprotein A1-like 2 OS=Homo sapiens GN=HNRNPA1L2 PE=2 SV=2 - [RA1L2_HUMAN]	Q32P51	0	132550	127222	0	162223	277227
cl3_0.82	P20701	ITAL	HUMAN	Integrin alpha-L (CD11 antigen-like family member A) (Leukocyte adhesion glycoprotein LFA-1 alpha chain) (LFA-1A) (Leukocyte function-associated molecule 1 alpha chain) (CD antigen CD11a)	ITGAL		0	122307	0	0	97893.8	165863		0	110100	82931.5	P20701	0	1	0.753236				2	A_I	Lumican OS=Homo sapiens GN=LUM PE=1 SV=2 - [LUM_HUMAN]	P51884	0	246510	246063		2	A_II	Lumican OS=Homo sapiens GN=LUM PE=1 SV=2 - [LUM_HUMAN]	P51884	0	230177	212596		Histidine-rich glycoprotein OS=Homo sapiens GN=HRG PE=1 SV=1 - [HRG_HUMAN]	P04196	86930.1	199316	311096	103388	166029	171307
cl3_0.82	P11215	ITAM	HUMAN	Integrin alpha-M (CD11 antigen-like family member B) (CR-3 alpha chain) (Cell surface glycoprotein MAC-1 subunit alpha) (Leukocyte adhesion receptor MO1) (Neutrophil adherence receptor) (CD antigen CD11b)	ITGAM		0	334427	84182.5	0	0	225659		0	167214	154921	P11215	0	1	0.926484				2	A_I	Lymphocyte antigen 6 complex locus protein G6f OS=Homo sapiens GN=LY6G6F PE=1 SV=2 - [LY66F_HUMAN]	Q5SQ64	0	285204	510791		2	A_II	Lymphocyte antigen 6 complex locus protein G6f OS=Homo sapiens GN=LY6G6F PE=1 SV=2 - [LY66F_HUMAN]	Q5SQ64	0	242139	263557		HLA class I histocompatibility antigen, A-3 alpha chain OS=Homo sapiens GN=HLA-A PE=1 SV=2 - [1A03_HUMAN]|Putative HLA class I histocompatibility antigen, alpha chain H OS=Homo sapiens GN=HLA-H PE=5 SV=3 - [HLAH_HUMAN]	P04439	0	290671	0	0	211277	285116
cl3_0.82	P06756	ITAV	HUMAN	Integrin alpha-V (Vitronectin receptor) (Vitronectin receptor subunit alpha) (CD antigen CD51) [Cleaved into: Integrin alpha-V heavy chain; Integrin alpha-V light chain]	ITGAV		0	70044.3	0	0	0	198202		0	35022.1	99101.2	P06756	0	0.353398	1				2	A_I	Malate dehydrogenase, mitochondrial OS=Homo sapiens GN=MDH2 PE=1 SV=3 - [MDHM_HUMAN]	P40926	0	148840	173768		2	A_II	Malate dehydrogenase, mitochondrial OS=Homo sapiens GN=MDH2 PE=1 SV=3 - [MDHM_HUMAN]	P40926	0	282968	267448		HLA class I histocompatibility antigen, B-44 alpha chain OS=Homo sapiens GN=HLA-B PE=1 SV=1 - [1B44_HUMAN]	P30481	0	201251	307042	0	0	199275
cl5_0.70	P05556	ITB1	HUMAN	Integrin beta-1 (Fibronectin receptor subunit beta) (Glycoprotein IIa) (GPIIA) (VLA-4 subunit beta) (CD antigen CD29)	ITGB1	60	110822	562508	500695	0	169563	537478		55411	366035	519087	P05556	0.106747	0.705153	1				2	A_I	Mannose-binding protein C OS=Homo sapiens GN=MBL2 PE=1 SV=2 - [MBL2_HUMAN]	P11226	0	0	152543		2	A_II	Mannose-binding protein C OS=Homo sapiens GN=MBL2 PE=1 SV=2 - [MBL2_HUMAN]	P11226	0	0	173414		HLA class II histocompatibility antigen, DR alpha chain OS=Homo sapiens GN=HLA-DRA PE=1 SV=1 - [DRA_HUMAN]	P01903	0	425734	307520	0	224480	261002
cl4_0.75	P05106	ITB3	HUMAN	Integrin beta-3 (Platelet membrane glycoprotein IIIa) (GPIIIa) (CD antigen CD61)	ITGB3		223914	986656	763749	99624.6	807257	516024		161769	896956	639887	P05106	0.180353	1	0.713398				2	A_I	Mesoderm posterior protein 2 OS=Homo sapiens GN=MESP2 PE=1 SV=2 - [MESP2_HUMAN]	Q0VG99	382353	779472	24284320		2	A_II	Mesoderm posterior protein 2 OS=Homo sapiens GN=MESP2 PE=1 SV=2 - [MESP2_HUMAN]	Q0VG99	4.35677e+06	4.79755e+06	13410867		HLA class II histocompatibility antigen, DRB1-15 beta chain OS=Homo sapiens GN=HLA-DRB1 PE=1 SV=2 - [2B1F_HUMAN]	P01911	0	117890	0	0	0	147526
cl4_0.75	Q13418	ILK	HUMAN	Integrin-linked protein kinase (EC 2.7.11.1) (59 kDa serine/threonine-protein kinase) (ILK-1) (ILK-2) (p59ILK)	ILK		0	449452	532786	0	354050	526252		0	401751	529519	Q13418	0	0.75871	1				2	A_I	Metalloreductase STEAP3 OS=Homo sapiens GN=STEAP3 PE=1 SV=2 - [STEA3_HUMAN]	Q658P3	0	141744	0		2	A_II	Metalloreductase STEAP3 OS=Homo sapiens GN=STEAP3 PE=1 SV=2 - [STEA3_HUMAN]	Q658P3	0	137541	0		Importin subunit beta-1 OS=Homo sapiens GN=KPNB1 PE=1 SV=2 - [IMB1_HUMAN]	Q14974	0	0	114228	0	126731	96502.8
cl4_0.75	P19827	ITIH1	HUMAN	Inter-alpha-trypsin inhibitor heavy chain H1 (ITI heavy chain H1) (ITI-HC1) (Inter-alpha-inhibitor heavy chain 1) (Inter-alpha-trypsin inhibitor complex component III) (Serum-derived hyaluronan-associated protein) (SHAP)	ITIH1		85953.9	1.01844e+06	2.70099e+06	60406.1	216707	316299		73180	617575	1.50864e+06	P19827	0.0485071	0.409357	1				2	A_I	Moesin OS=Homo sapiens GN=MSN PE=1 SV=3 - [MOES_HUMAN]	P26038	83408.5	857661	493820		2	A_II	Moesin OS=Homo sapiens GN=MSN PE=1 SV=3 - [MOES_HUMAN]	P26038	0	951748	225284		Insulin-like growth factor-binding protein complex acid labile subunit OS=Homo sapiens GN=IGFALS PE=1 SV=1 - [ALS_HUMAN]	P35858	0	138000	671761	0	555296	635649
cl4_0.75	P19823	ITIH2	HUMAN	Inter-alpha-trypsin inhibitor heavy chain H2 (ITI heavy chain H2) (ITI-HC2) (Inter-alpha-inhibitor heavy chain 2) (Inter-alpha-trypsin inhibitor complex component II) (Serum-derived hyaluronan-associated protein) (SHAP)	ITIH2		227193	772942	972443	67268.4	343220	371557		147231	558081	672000	P19823	0.219094	0.830478	1				2	A_I	Monocyte differentiation antigen CD14 OS=Homo sapiens GN=CD14 PE=1 SV=2 - [CD14_HUMAN]	P08571	0	87446.3	145541		2	A_II	Monocyte differentiation antigen CD14 OS=Homo sapiens GN=CD14 PE=1 SV=2 - [CD14_HUMAN]	P08571	0	158072	182905		Integrin alpha-2 OS=Homo sapiens GN=ITGA2 PE=1 SV=1 - [ITA2_HUMAN]	P17301	0	180599	325751	0	185687	179457
cl4_0.75	Q14624	ITIH4	HUMAN	Inter-alpha-trypsin inhibitor heavy chain H4 (ITI heavy chain H4) (ITI-HC4) (Inter-alpha-inhibitor heavy chain 4) (Inter-alpha-trypsin inhibitor family heavy chain-related protein) (IHRP) (Plasma kallikrein sensitive glycoprotein 120) (Gp120) (PK-120) [Cleaved into: 70 kDa inter-alpha-trypsin inhibitor heavy chain H4; 35 kDa inter-alpha-trypsin inhibitor heavy chain H4]	ITIH4		143737	608249	1.13673e+06	148364	823469	1.41543e+06		146050	715859	1.27608e+06	Q14624	0.114452	0.560982	1				2	A_I	Monoglyceride lipase OS=Homo sapiens GN=MGLL PE=1 SV=2 - [MGLL_HUMAN]	Q99685	0	98658.6	0		2	A_II	Monoglyceride lipase OS=Homo sapiens GN=MGLL PE=1 SV=2 - [MGLL_HUMAN]	Q99685	0	233234	0		Integrin alpha-6 OS=Homo sapiens GN=ITGA6 PE=1 SV=5 - [ITA6_HUMAN]	P23229	0	674014	660150	0	657230	498626
cl1_0.78	P05362	ICAM1	HUMAN	Intercellular adhesion molecule 1 (ICAM-1) (Major group rhinovirus receptor) (CD antigen CD54)	ICAM1		0	625997	255276	0	398415	0		0	512206	127638	P05362	0	1	0.249192				2	A_I	Multimerin-1 OS=Homo sapiens GN=MMRN1 PE=1 SV=3 - [MMRN1_HUMAN]	Q13201	0	478395	655528		2	A_II	Multimerin-1 OS=Homo sapiens GN=MMRN1 PE=1 SV=3 - [MMRN1_HUMAN]	Q13201	0	129464	163553		Integrin alpha-IIb OS=Homo sapiens GN=ITGA2B PE=1 SV=3 - [ITA2B_HUMAN]	P08514	229699	3.78113e+06	5.087e+06	166027	2279359	4.87934e+06
cl3_0.82	P13598	ICAM2	HUMAN	Intercellular adhesion molecule 2 (ICAM-2) (CD antigen CD102)	ICAM2		0	480223	196576	0	370731	608966		0	425477	402771	P13598	0	1	0.946634				2	A_I	Myosin-9 OS=Homo sapiens GN=MYH9 PE=1 SV=4 - [MYH9_HUMAN]	P35579	101507	909149	1.39517e+06		2	A_II	Myosin-9 OS=Homo sapiens GN=MYH9 PE=1 SV=4 - [MYH9_HUMAN]	P35579	0	378606	1.13271e+06		Integrin alpha-L OS=Homo sapiens GN=ITGAL PE=1 SV=3 - [ITAL_HUMAN]	P20701	0	122307	0	0	97893.8	165863
cl2_0.74	Q27J81	INF2	HUMAN	Inverted formin-2 (HBEBP2-binding protein C)	INF2		0	0	60521.7	0	213445	0		0	106722	30260.8	Q27J81	0	1	0.283547				2	A_I	Neprilysin OS=Homo sapiens GN=MME PE=1 SV=2 - [NEP_HUMAN]	P08473	0	740496	280935		2	A_II	Neprilysin OS=Homo sapiens GN=MME PE=1 SV=2 - [NEP_HUMAN]	P08473	0	630585	316190		Integrin alpha-M OS=Homo sapiens GN=ITGAM PE=1 SV=2 - [ITAM_HUMAN]	P11215	0	334427	84182.5	0	0	225659
cl5_0.70	P50213	IDH3A	HUMAN	Isocitrate dehydrogenase [NAD] subunit alpha, mitochondrial (EC 1.1.1.41) (Isocitric dehydrogenase subunit alpha) (NAD(+)-specific ICDH subunit alpha)	IDH3A		144316	336418	258797	293467	628844	1.87039e+06		218891	482631	1.06459e+06	P50213	0.20561	0.453347	1				2	A_I	Neurobeachin-like protein 2 OS=Homo sapiens GN=NBEAL2 PE=1 SV=2 - [NBEL2_HUMAN]	Q6ZNJ1	0	0	247806		2	A_II	Neurobeachin-like protein 2 OS=Homo sapiens GN=NBEAL2 PE=1 SV=2 - [NBEL2_HUMAN]	Q6ZNJ1	0	0	90914.1		Integrin alpha-V OS=Homo sapiens GN=ITGAV PE=1 SV=2 - [ITAV_HUMAN]	P06756	0	70044.3	0	0	0	198202
cl5_0.70	P48735	IDHP	HUMAN	Isocitrate dehydrogenase [NADP], mitochondrial (IDH) (EC 1.1.1.42) (ICD-M) (IDP) (NADP(+)-specific ICDH) (Oxalosuccinate decarboxylase)	IDH2		0	110397	313826	0	0	305927		0	55198.6	309877	P48735	0	0.178131	1				2	A_I	Neutral amino acid transporter B(0) OS=Homo sapiens GN=SLC1A5 PE=1 SV=2 - [AAAT_HUMAN]	Q15758	0	318774	118371		2	A_II	Neutral amino acid transporter B(0) OS=Homo sapiens GN=SLC1A5 PE=1 SV=2 - [AAAT_HUMAN]	Q15758	0	281062	0		Integrin beta-1 OS=Homo sapiens GN=ITGB1 PE=1 SV=2 - [ITB1_HUMAN]	P05556	110822	562508	500695	0	169563	537478
cl5_0.70	P14923	PLAK	HUMAN	Junction plakoglobin (Catenin gamma) (Desmoplakin III) (Desmoplakin-3)	JUP		359097	526539	223663	0	0	152750		179549	263269	188206	P14923	0.681996	1	0.714881				2	A_I	Pantetheinase OS=Homo sapiens GN=VNN1 PE=1 SV=2 - [VNN1_HUMAN]	O95497	0	336811	0		2	A_II	Pantetheinase OS=Homo sapiens GN=VNN1 PE=1 SV=2 - [VNN1_HUMAN]	O95497	0	178599	0		Integrin beta-3 OS=Homo sapiens GN=ITGB3 PE=1 SV=2 - [ITB3_HUMAN]	P05106	223914	986656	763749	99624.6	807257	516024
cl4_0.75	Q9Y624	JAM1	HUMAN	Junctional adhesion molecule A (JAM-A) (Junctional adhesion molecule 1) (JAM-1) (Platelet F11 receptor) (Platelet adhesion molecule 1) (PAM-1) (CD antigen CD321)	F11R		0	302000	326690	0	368715	290896		0	335358	308793	Q9Y624	0	1	0.920787				2	A_I	Phosphoglycerate kinase 1 OS=Homo sapiens GN=PGK1 PE=1 SV=3 - [PGK1_HUMAN]	P00558	0	329912	189554		2	A_II	Phosphoglycerate kinase 1 OS=Homo sapiens GN=PGK1 PE=1 SV=3 - [PGK1_HUMAN]	P00558	0	250446	0		Integrin-linked protein kinase OS=Homo sapiens GN=ILK PE=1 SV=2 - [ILK_HUMAN]	Q13418	0	449452	532786	0	354050	526252
cl4_0.75	P29622	KAIN	HUMAN	Kallistatin (Kallikrein inhibitor) (Peptidase inhibitor 4) (PI-4) (Serpin A4)	SERPINA4		0	137675	100551	0	236465	244372		0	187070	172461	P29622	0	1	0.921909				2	A_I	Plasminogen OS=Homo sapiens GN=PLG PE=1 SV=2 - [PLMN_HUMAN]	P00747	166854	450775	333180		2	A_II	Plasminogen OS=Homo sapiens GN=PLG PE=1 SV=2 - [PLMN_HUMAN]	P00747	83657.1	320763	366328		Inter-alpha-trypsin inhibitor heavy chain H1 OS=Homo sapiens GN=ITIH1 PE=1 SV=3 - [ITIH1_HUMAN]	P19827	85953.9	1.01844e+06	2.70099e+06	60406.1	216707	316299
cl1_0.78	Q08431	MFGM	HUMAN	Lactadherin (Breast epithelial antigen BA46) (HMFG) (MFGM) (Milk fat globule-EGF factor 8) (MFG-E8) (SED1) [Cleaved into: Lactadherin short form; Medin]	MFGE8	52	0	107855	0	0	183329	0		0	145592	0	Q08431	0	1	0				2	A_I	Plastin-3 OS=Homo sapiens GN=PLS3 PE=1 SV=4 - [PLST_HUMAN]	P13797	0	154290	0		2	A_II	Plastin-3 OS=Homo sapiens GN=PLS3 PE=1 SV=4 - [PLST_HUMAN]	P13797	0	340146	172138		Inter-alpha-trypsin inhibitor heavy chain H2 OS=Homo sapiens GN=ITIH2 PE=1 SV=2 - [ITIH2_HUMAN]	P19823	227193	772942	972443	67268.4	343220	371557
cl4_0.75	P02750	A2GL	HUMAN	Leucine-rich alpha-2-glycoprotein (LRG)	LRG1		0	0	112701	0	146359	182665		0	73179.3	147683	P02750	0	0.495515	1				2	A_I	Platelet endothelial cell adhesion molecule OS=Homo sapiens GN=PECAM1 PE=1 SV=1 - [PECA1_HUMAN]	P16284	0	725685	557583		2	A_II	Platelet endothelial cell adhesion molecule OS=Homo sapiens GN=PECAM1 PE=1 SV=1 - [PECA1_HUMAN]	P16284	0	431137	602700		Inter-alpha-trypsin inhibitor heavy chain H3 OS=Homo sapiens GN=ITIH3 PE=1 SV=2 - [ITIH3_HUMAN]	Q06033	0	202229	481169	214818	219352	176875
cl5_0.70	P42704	LPPRC	HUMAN	Leucine-rich PPR motif-containing protein, mitochondrial (130 kDa leucine-rich protein) (LRP 130) (GP130)	LRPPRC		0	0	29226.6	0	0	195351		0	0	112289	P42704	0	0	1				2	A_I	Platelet glycoprotein Ib alpha chain OS=Homo sapiens GN=GP1BA PE=1 SV=2 - [GP1BA_HUMAN]	P07359	150944	786125	651442		2	A_II	Platelet glycoprotein Ib alpha chain OS=Homo sapiens GN=GP1BA PE=1 SV=2 - [GP1BA_HUMAN]	P07359	0	627526	477636		Inter-alpha-trypsin inhibitor heavy chain H4 OS=Homo sapiens GN=ITIH4 PE=1 SV=4 - [ITIH4_HUMAN]	Q14624	143737	608249	1.13673e+06	148364	823469	1.41543e+06
cl4_0.75	Q96AG4	LRC59	HUMAN	Leucine-rich repeat-containing protein 59 (Ribosome-binding protein p34) (p34)	LRRC59		0	0	149558	0	135534	220160		0	67767.1	184859	Q96AG4	0	0.366589	1				2	A_I	Platelet glycoprotein V OS=Homo sapiens GN=GP5 PE=1 SV=1 - [GPV_HUMAN]	P40197	0	340568	324442		2	A_II	Platelet glycoprotein V OS=Homo sapiens GN=GP5 PE=1 SV=1 - [GPV_HUMAN]	P40197	0	711353	559912		Intercellular adhesion molecule 1 OS=Homo sapiens GN=ICAM1 PE=1 SV=2 - [ICAM1_HUMAN]	P05362	0	625997	255276	0	398415	0
cl4_0.75	P30740	ILEU	HUMAN	Leukocyte elastase inhibitor (LEI) (Monocyte/neutrophil elastase inhibitor) (EI) (M/NEI) (Peptidase inhibitor 2) (PI-2) (Serpin B1)	SERPINB1		0	329748	161370	0	181597	429832		0	255673	295601	P30740	0	0.864925	1				2	A_I	Pleckstrin OS=Homo sapiens GN=PLEK PE=1 SV=3 - [PLEK_HUMAN]	P08567	133380	435777	667866		2	A_II	Pleckstrin OS=Homo sapiens GN=PLEK PE=1 SV=3 - [PLEK_HUMAN]	P08567	0	404833	444271		Intercellular adhesion molecule 2 OS=Homo sapiens GN=ICAM2 PE=1 SV=2 - [ICAM2_HUMAN]	P13598	0	480223	196576	0	370731	608966
cl5_0.70	P16150	LEUK	HUMAN	Leukosialin (Galactoglycoprotein) (GALGP) (Leukocyte sialoglycoprotein) (Sialophorin) (CD antigen CD43)	SPN		0	0	511004	0	0	348527		0	0	429766	P16150	0	0	1				2	A_I	Polyubiquitin-C OS=Homo sapiens GN=UBC PE=1 SV=3 - [UBC_HUMAN]	P0CG48	168382	671343	957008		2	A_II	Polyubiquitin-C OS=Homo sapiens GN=UBC PE=1 SV=3 - [UBC_HUMAN]	P0CG48	0	683888	1137918		Inverted formin-2 OS=Homo sapiens GN=INF2 PE=1 SV=2 - [INF2_HUMAN]	Q27J81	0	0	60521.7	0	213445	0
cl5_0.70	P48059	LIMS1	HUMAN	LIM and senescent cell antigen-like-containing domain protein 1 (Particularly interesting new Cys-His protein 1) (PINCH-1) (Renal carcinoma antigen NY-REN-48)	LIMS1		0	246832	205203	0	0	194074		0	123416	199638	P48059	0	0.618197	1				2	A_I	Pregnancy zone protein OS=Homo sapiens GN=PZP PE=1 SV=4 - [PZP_HUMAN]	P20742	0	84236.2	361132		2	A_II	Pregnancy zone protein OS=Homo sapiens GN=PZP PE=1 SV=4 - [PZP_HUMAN]	P20742	0	141306	243684		Isocitrate dehydrogenase [NAD] subunit alpha, mitochondrial OS=Homo sapiens GN=IDH3A PE=1 SV=1 - [IDH3A_HUMAN]	P50213	144316	336418	258797	293467	628844	1.87039e+06
cl4_0.75	P18428	LBP	HUMAN	Lipopolysaccharide-binding protein (LBP)	LBP		165512	579382	603160	249401	1.20848e+06	1.59366e+06		207457	893931	1.09841e+06	P18428	0.18887	0.813842	1				2	A_I	Programmed cell death 6-interacting protein OS=Homo sapiens GN=PDCD6IP PE=1 SV=1 - [PDC6I_HUMAN]	Q8WUM4	0	215336	44477.8		2	A_II	Programmed cell death 6-interacting protein OS=Homo sapiens GN=PDCD6IP PE=1 SV=1 - [PDC6I_HUMAN]	Q8WUM4	0	468298	360046		Isocitrate dehydrogenase [NADP], mitochondrial OS=Homo sapiens GN=IDH2 PE=1 SV=2 - [IDHP_HUMAN]	P48735	0	110397	313826	0	0	305927
cl4_0.75	P00338	LDHA	HUMAN	L-lactate dehydrogenase A chain (LDH-A) (EC 1.1.1.27) (Cell proliferation-inducing gene 19 protein) (LDH muscle subunit) (LDH-M) (Renal carcinoma antigen NY-REN-59)	LDHA	72	0	93039.8	62559.9	47263	180686	184977		23631.5	136863	123769	P00338	0.172665	1	0.904324				2	A_I	Prohibitin OS=Homo sapiens GN=PHB PE=1 SV=1 - [PHB_HUMAN]	P35232	0	263224	240568		2	A_II	Prohibitin OS=Homo sapiens GN=PHB PE=1 SV=1 - [PHB_HUMAN]	P35232	0	150194	157711		Junction plakoglobin OS=Homo sapiens GN=JUP PE=1 SV=3 - [PLAK_HUMAN]	P14923	359097	526539	223663	0	0	152750
cl4_0.75	P07195	LDHB	HUMAN	L-lactate dehydrogenase B chain (LDH-B) (EC 1.1.1.27) (LDH heart subunit) (LDH-H) (Renal carcinoma antigen NY-REN-46)	LDHB	50	0	197539	1.60191e+06	0	232527	287521		0	215033	944717	P07195	0	0.227617	1				2	A_I	Prohibitin-2 OS=Homo sapiens GN=PHB2 PE=1 SV=2 - [PHB2_HUMAN]	Q99623	0	191026	255764		2	A_II	Prohibitin-2 OS=Homo sapiens GN=PHB2 PE=1 SV=2 - [PHB2_HUMAN]	Q99623	0	182806	299550		Junctional adhesion molecule A OS=Homo sapiens GN=F11R PE=1 SV=1 - [JAM1_HUMAN]	Q9Y624	0	302000	326690	0	368715	290896
cl4_0.75	P51884	LUM	HUMAN	Lumican (Keratan sulfate proteoglycan lumican) (KSPG lumican)	LUM		0	246510	246063	0	230177	212596		0	238344	229330	P51884	0	1	0.962181				2	A_I	Protein 4.1 OS=Homo sapiens GN=EPB41 PE=1 SV=4 - [41_HUMAN]	P11171	0	468697	0		2	A_II	Protein 4.1 OS=Homo sapiens GN=EPB41 PE=1 SV=4 - [41_HUMAN]	P11171	0	392554	0		Kallistatin OS=Homo sapiens GN=SERPINA4 PE=1 SV=3 - [KAIN_HUMAN]	P29622	0	137675	100551	0	236465	244372
cl4_0.75	Q5SQ64	LY66F	HUMAN	Lymphocyte antigen 6 complex locus protein G6f	LY6G6F		0	285204	510791	0	242139	263557		0	263672	387174	Q5SQ64	0	0.681015	1				2	A_I	Protein AMBP OS=Homo sapiens GN=AMBP PE=1 SV=1 - [AMBP_HUMAN]	P02760	0	133342	171751		2	A_II	Protein AMBP OS=Homo sapiens GN=AMBP PE=1 SV=1 - [AMBP_HUMAN]	P02760	71060.6	188085	233447		Lactadherin OS=Homo sapiens GN=MFGE8 PE=1 SV=2 - [MFGM_HUMAN]	Q08431	0	107855	0	0	183329	0
cl4_0.75	P40926	MDHM	HUMAN	Malate dehydrogenase, mitochondrial (EC 1.1.1.37)	MDH2		0	148840	173768	0	282968	267448		0	215904	220608	P40926	0	0.978679	1				2	A_I	Protein disulfide-isomerase A6 OS=Homo sapiens GN=PDIA6 PE=1 SV=1 - [PDIA6_HUMAN]	Q15084	0	113323	226203		2	A_II	Protein disulfide-isomerase A6 OS=Homo sapiens GN=PDIA6 PE=1 SV=1 - [PDIA6_HUMAN]	Q15084	0	220532	195947		Lactotransferrin OS=Homo sapiens GN=LTF PE=1 SV=6 - [TRFL_HUMAN]	P02788	0	116945	0	68377	0	0
cl5_0.70	P11226	MBL2	HUMAN	Mannose-binding protein C (MBP-C) (Collectin-1) (MBP1) (Mannan-binding protein) (Mannose-binding lectin)	MBL2		0	0	152543	0	0	173414		0	0	162979	P11226	0	0	1				2	A_I	Protein XRP2 OS=Homo sapiens GN=RP2 PE=1 SV=4 - [XRP2_HUMAN]	O75695	0	140892	0		2	A_II	Protein XRP2 OS=Homo sapiens GN=RP2 PE=1 SV=4 - [XRP2_HUMAN]	O75695	0	209422	0		Leucine-rich alpha-2-glycoprotein OS=Homo sapiens GN=LRG1 PE=1 SV=2 - [A2GL_HUMAN]	P02750	0	0	112701	0	146359	182665
cl5_0.70	Q0VG99	MESP2	HUMAN	Mesoderm posterior protein 2 (Class C basic helix-loop-helix protein 6) (bHLHc6)	MESP2		382353	779472	24284320	4.35677e+06	4.79755e+06	13410867		2.36956e+06	2.78851e+06	1.88476e+07	Q0VG99	0.125722	0.14795	1				2	A_I	Proto-oncogene tyrosine-protein kinase Src OS=Homo sapiens GN=SRC PE=1 SV=3 - [SRC_HUMAN]	P12931	0	322683	57938.9		2	A_II	Proto-oncogene tyrosine-protein kinase Src OS=Homo sapiens GN=SRC PE=1 SV=3 - [SRC_HUMAN]	P12931	0	190615	0		Leucine-rich PPR motif-containing protein, mitochondrial OS=Homo sapiens GN=LRPPRC PE=1 SV=3 - [LPPRC_HUMAN]	P42704	0	0	29226.6	0	0	195351
cl1_0.78	Q658P3	STEA3	HUMAN	Metalloreductase STEAP3 (EC 1.16.1.-) (Dudulin-2) (Six-transmembrane epithelial antigen of prostate 3) (Tumor suppressor-activated pathway protein 6) (hTSAP6) (pHyde) (hpHyde)	STEAP3		0	141744	0	0	137541	0		0	139643	0	Q658P3	0	1	0				2	A_I	Pyruvate kinase PKM OS=Homo sapiens GN=PKM PE=1 SV=4 - [KPYM_HUMAN]	P14618	0	464908	357741		2	A_II	Pyruvate kinase PKM OS=Homo sapiens GN=PKM PE=1 SV=4 - [KPYM_HUMAN]	P14618	103344	1.12554e+06	1.07775e+06		Leucine-rich repeat-containing protein 59 OS=Homo sapiens GN=LRRC59 PE=1 SV=1 - [LRC59_HUMAN]	Q96AG4	0	0	149558	0	135534	220160
cl3_0.82	Q15691	MARE1	HUMAN	Microtubule-associated protein RP/EB family member 1 (APC-binding protein EB1) (End-binding protein 1) (EB1)	MAPRE1		0	398596	0	0	0	218473		0	199298	109236	Q15691	0	1	0.548105				2	A_I	Rab GDP dissociation inhibitor beta OS=Homo sapiens GN=GDI2 PE=1 SV=2 - [GDIB_HUMAN]	P50395	0	279062	100105		2	A_II	Rab GDP dissociation inhibitor beta OS=Homo sapiens GN=GDI2 PE=1 SV=2 - [GDIB_HUMAN]	P50395	0	290111	0		Leukocyte elastase inhibitor OS=Homo sapiens GN=SERPINB1 PE=1 SV=1 - [ILEU_HUMAN]	P30740	0	329748	161370	0	181597	429832
cl2_0.74	Q15555	MARE2	HUMAN	Microtubule-associated protein RP/EB family member 2 (APC-binding protein EB2) (End-binding protein 2) (EB2)	MAPRE2		0	96162.2	72958.2	0	197458	0		0	146810	36479.1	Q15555	0	1	0.248478				2	A_I	Ras GTPase-activating protein 3 OS=Homo sapiens GN=RASA3 PE=1 SV=3 - [RASA3_HUMAN]	Q14644	0	169744	0		2	A_II	Ras GTPase-activating protein 3 OS=Homo sapiens GN=RASA3 PE=1 SV=3 - [RASA3_HUMAN]	Q14644	0	304218	183625		Leukosialin OS=Homo sapiens GN=SPN PE=1 SV=1 - [LEUK_HUMAN]	P16150	0	0	511004	0	0	348527
cl4_0.75	P26038	MOES	HUMAN	Moesin (Membrane-organizing extension spike protein)	MSN	62	83408.5	857661	493820	0	951748	225284		41704.2	904704	359552	P26038	0.0460971	1	0.397425				2	A_I	Ras GTPase-activating-like protein IQGAP1 OS=Homo sapiens GN=IQGAP1 PE=1 SV=1 - [IQGA1_HUMAN]	P46940	0	191483	690334		2	A_II	Ras GTPase-activating-like protein IQGAP1 OS=Homo sapiens GN=IQGAP1 PE=1 SV=1 - [IQGA1_HUMAN]	P46940	0	0	205192		LIM and senescent cell antigen-like-containing domain protein 1 OS=Homo sapiens GN=LIMS1 PE=1 SV=4 - [LIMS1_HUMAN]	P48059	0	246832	205203	0	0	194074
cl4_0.75	P08571	CD14	HUMAN	Monocyte differentiation antigen CD14 (Myeloid cell-specific leucine-rich glycoprotein) (CD antigen CD14) [Cleaved into: Monocyte differentiation antigen CD14, urinary form; Monocyte differentiation antigen CD14, membrane-bound form]	CD14		0	87446.3	145541	0	158072	182905		0	122759	164223	P08571	0	0.747515	1				2	A_I	Receptor-type tyrosine-protein phosphatase C OS=Homo sapiens GN=PTPRC PE=1 SV=2 - [PTPRC_HUMAN]	P08575	0	246005	226689		2	A_II	Receptor-type tyrosine-protein phosphatase C OS=Homo sapiens GN=PTPRC PE=1 SV=2 - [PTPRC_HUMAN]	P08575	0	133145	207386		Lipopolysaccharide-binding protein OS=Homo sapiens GN=LBP PE=1 SV=3 - [LBP_HUMAN]	P18428	165512	579382	603160	249401	1.20848e+06	1.59366e+06
cl1_0.78	Q99685	MGLL	HUMAN	Monoglyceride lipase (MGL) (EC 3.1.1.23) (HU-K5) (Lysophospholipase homolog) (Lysophospholipase-like) (Monoacylglycerol lipase) (MAGL)	MGLL		0	98658.6	0	0	233234	0		0	165946	0	Q99685	0	1	0				2	A_I	Receptor-type tyrosine-protein phosphatase eta OS=Homo sapiens GN=PTPRJ PE=1 SV=3 - [PTPRJ_HUMAN]	Q12913	0	552254	591930		2	A_II	Receptor-type tyrosine-protein phosphatase eta OS=Homo sapiens GN=PTPRJ PE=1 SV=3 - [PTPRJ_HUMAN]	Q12913	0	109004	315294		L-lactate dehydrogenase A chain OS=Homo sapiens GN=LDHA PE=1 SV=2 - [LDHA_HUMAN]	P00338	0	93039.8	62559.9	47263	180686	184977
cl4_0.75	P22234	PUR6	HUMAN	Multifunctional protein ADE2 [Includes: Phosphoribosylaminoimidazole-succinocarboxamide synthase (EC 6.3.2.6) (SAICAR synthetase); Phosphoribosylaminoimidazole carboxylase (EC 4.1.1.21) (AIR carboxylase) (AIRC)]	PAICS		0	72794.3	141294	0	242431	158888		0	157613	150091	P22234	0	1	0.952278				2	A_I	Ribose-phosphate pyrophosphokinase 2 OS=Homo sapiens GN=PRPS2 PE=1 SV=2 - [PRPS2_HUMAN]	P11908	0	168585	29300.3		2	A_II	Ribose-phosphate pyrophosphokinase 2 OS=Homo sapiens GN=PRPS2 PE=1 SV=2 - [PRPS2_HUMAN]	P11908	0	260375	0		L-lactate dehydrogenase B chain OS=Homo sapiens GN=LDHB PE=1 SV=2 - [LDHB_HUMAN]	P07195	0	197539	1.60191e+06	0	232527	287521
cl4_0.75	Q13201	MMRN1	HUMAN	Multimerin-1 (EMILIN-4) (Elastin microfibril interface located protein 4) (Elastin microfibril interfacer 4) (Endothelial cell multimerin) [Cleaved into: Platelet glycoprotein Ia*; 155 kDa platelet multimerin (p-155) (p155)]	MMRN1		0	478395	655528	0	129464	163553		0	303930	409540	Q13201	0	0.742125	1				2	A_I	Serum deprivation-response protein OS=Homo sapiens GN=SDPR PE=1 SV=3 - [SDPR_HUMAN]	O95810	0	197484	291039		2	A_II	Serum deprivation-response protein OS=Homo sapiens GN=SDPR PE=1 SV=3 - [SDPR_HUMAN]	O95810	0	138472	262869		Lumican OS=Homo sapiens GN=LUM PE=1 SV=2 - [LUM_HUMAN]	P51884	0	246510	246063	0	230177	212596
cl2_0.74	Q8N699	MYCT1	HUMAN	Myc target protein 1 (Myc target in myeloid cells protein 1)	MYCT1		0	209856	190727	0	122979	0		0	166418	95363.6	Q8N699	0	1	0.573037				2	A_I	Sex hormone-binding globulin OS=Homo sapiens GN=SHBG PE=1 SV=2 - [SHBG_HUMAN]	P04278	0	84522.8	143262		2	A_II	Sex hormone-binding globulin OS=Homo sapiens GN=SHBG PE=1 SV=2 - [SHBG_HUMAN]	P04278	74903.9	223198	192202		Lymphocyte antigen 6 complex locus protein G6f OS=Homo sapiens GN=LY6G6F PE=1 SV=2 - [LY66F_HUMAN]	Q5SQ64	0	285204	510791	0	242139	263557
cl4_0.75	P35579	MYH9	HUMAN	Myosin-9 (Cellular myosin heavy chain, type A) (Myosin heavy chain 9) (Myosin heavy chain, non-muscle IIa) (Non-muscle myosin heavy chain A) (NMMHC-A) (Non-muscle myosin heavy chain IIa) (NMMHC II-a) (NMMHC-IIA)	MYH9	44	101507	909149	1.39517e+06	0	378606	1.13271e+06		50753.7	643878	1.26394e+06	P35579	0.0401552	0.509421	1				2	A_I	Sodium/potassium-transporting ATPase subunit alpha-1 OS=Homo sapiens GN=ATP1A1 PE=1 SV=1 - [AT1A1_HUMAN]	P05023	0	167751	98760.2		2	A_II	Sodium/potassium-transporting ATPase subunit alpha-1 OS=Homo sapiens GN=ATP1A1 PE=1 SV=1 - [AT1A1_HUMAN]	P05023	0	253314	0		Lysozyme C OS=Homo sapiens GN=LYZ PE=1 SV=1 - [LYSC_HUMAN]	P61626	491118	511610	256349	300972	0	0
cl5_0.70	Q96PD5	PGRP2	HUMAN	N-acetylmuramoyl-L-alanine amidase (EC 3.5.1.28) (Peptidoglycan recognition protein 2) (Peptidoglycan recognition protein long) (PGRP-L)	PGLYRP2		0	141399	179278	191856	128769	307280		95927.8	135084	243279	Q96PD5	0.394312	0.555265	1				2	A_I	Solute carrier family 2, facilitated glucose transporter member 1 OS=Homo sapiens GN=SLC2A1 PE=1 SV=2 - [GTR1_HUMAN]	P11166	0	432895	382732		2	A_II	Solute carrier family 2, facilitated glucose transporter member 1 OS=Homo sapiens GN=SLC2A1 PE=1 SV=2 - [GTR1_HUMAN]	P11166	0	249889	179480		Malate dehydrogenase, mitochondrial OS=Homo sapiens GN=MDH2 PE=1 SV=3 - [MDHM_HUMAN]	P40926	0	148840	173768	0	282968	267448
cl2_0.74	P00387	NB5R3	HUMAN	NADH-cytochrome b5 reductase 3 (B5R) (Cytochrome b5 reductase) (EC 1.6.2.2) (Diaphorase-1) [Cleaved into: NADH-cytochrome b5 reductase 3 membrane-bound form; NADH-cytochrome b5 reductase 3 soluble form]	CYB5R3		0	0	290607	0	186242	0		0	93121.2	145303	P00387	0	0.640874	1				2	A_I	Spectrin beta chain, erythrocytic OS=Homo sapiens GN=SPTB PE=1 SV=5 - [SPTB1_HUMAN]	P11277	0	1.54823e+06	1.04239e+06		2	A_II	Spectrin beta chain, erythrocytic OS=Homo sapiens GN=SPTB PE=1 SV=5 - [SPTB1_HUMAN]	P11277	65373.7	307099	290073		Mannose-binding protein C OS=Homo sapiens GN=MBL2 PE=1 SV=2 - [MBL2_HUMAN]	P11226	0	0	152543	0	0	173414
cl4_0.75	P08473	NEP	HUMAN	Neprilysin (EC 3.4.24.11) (Atriopeptidase) (Common acute lymphocytic leukemia antigen) (CALLA) (Enkephalinase) (Neutral endopeptidase 24.11) (NEP) (Neutral endopeptidase) (Skin fibroblast elastase) (SFE) (CD antigen CD10)	MME		0	740496	280935	0	630585	316190		0	685540	298562	P08473	0	1	0.435514				2	A_I	Succinate dehydrogenase [ubiquinone] flavoprotein subunit, mitochondrial OS=Echinococcus granulosus GN=EGR_02366 PE=3 SV=1 - [W6UMX7_ECHGR]	W6UMX7	0	0	128416		2	A_II	Succinate dehydrogenase [ubiquinone] flavoprotein subunit, mitochondrial OS=Echinococcus granulosus GN=EGR_02366 PE=3 SV=1 - [W6UMX7_ECHGR]	W6UMX7	0	0	154096		Mesoderm posterior protein 2 OS=Homo sapiens GN=MESP2 PE=1 SV=2 - [MESP2_HUMAN]	Q0VG99	382353	779472	24284320	4.35677e+06	4.79755e+06	13410867
cl5_0.70	Q6ZNJ1	NBEL2	HUMAN	Neurobeachin-like protein 2	NBEAL2		0	0	247806	0	0	90914.1		0	0	169360	Q6ZNJ1	0	0	1				2	A_I	Syntaxin-11 OS=Homo sapiens GN=STX11 PE=1 SV=1 - [STX11_HUMAN]	O75558	0	273433	186942		2	A_II	Syntaxin-11 OS=Homo sapiens GN=STX11 PE=1 SV=1 - [STX11_HUMAN]	O75558	0	137908	184108		Metalloreductase STEAP3 OS=Homo sapiens GN=STEAP3 PE=1 SV=2 - [STEA3_HUMAN]	Q658P3	0	141744	0	0	137541	0
cl3_0.82	Q14697	GANAB	HUMAN	Neutral alpha-glucosidase AB (EC 3.2.1.84) (Alpha-glucosidase 2) (Glucosidase II subunit alpha)	GANAB		0	369134	175637	0	0	215218		0	184567	195427	Q14697	0	0.944428	1				2	A_I	Syntaxin-7 OS=Homo sapiens GN=STX7 PE=1 SV=4 - [STX7_HUMAN]	O15400	0	214429	234034		2	A_II	Syntaxin-7 OS=Homo sapiens GN=STX7 PE=1 SV=4 - [STX7_HUMAN]	O15400	0	199163	496050		Microtubule-associated protein RP/EB family member 1 OS=Homo sapiens GN=MAPRE1 PE=1 SV=3 - [MARE1_HUMAN]	Q15691	0	398596	0	0	0	218473
cl1_0.78	Q15758	AAAT	HUMAN	Neutral amino acid transporter B(0) (ATB(0)) (Baboon M7 virus receptor) (RD114/simian type D retrovirus receptor) (Sodium-dependent neutral amino acid transporter type 2) (Solute carrier family 1 member 5)	SLC1A5		0	318774	118371	0	281062	0		0	299918	59185.7	Q15758	0	1	0.19734				2	A_I	Syntaxin-binding protein 2 OS=Homo sapiens GN=STXBP2 PE=1 SV=2 - [STXB2_HUMAN]	Q15833	0	215055	379105		2	A_II	Syntaxin-binding protein 2 OS=Homo sapiens GN=STXBP2 PE=1 SV=2 - [STXB2_HUMAN]	Q15833	0	342896	301017		Microtubule-associated protein RP/EB family member 2 OS=Homo sapiens GN=MAPRE2 PE=1 SV=1 - [MARE2_HUMAN]	Q15555	0	96162.2	72958.2	0	197458	0
cl2_0.74	Q96TA1	NIBL1	HUMAN	Niban-like protein 1 (Meg-3) (Melanoma invasion by ERK) (MINERVA) (Protein FAM129B)	FAM129B		0	0	60307.1	0	223695	0		0	111848	30153.6	Q96TA1	0	1	0.269595				2	A_I	Syntaxin-binding protein 3 OS=Homo sapiens GN=STXBP3 PE=1 SV=2 - [STXB3_HUMAN]	O00186	0	53336	0		2	A_II	Syntaxin-binding protein 3 OS=Homo sapiens GN=STXBP3 PE=1 SV=2 - [STXB3_HUMAN]	O00186	0	354213	0		Moesin OS=Homo sapiens GN=MSN PE=1 SV=3 - [MOES_HUMAN]	P26038	83408.5	857661	493820	0	951748	225284
cl1_0.78	O95497	VNN1	HUMAN	Pantetheinase (EC 3.5.1.92) (Pantetheine hydrolase) (Tiff66) (Vascular non-inflammatory molecule 1) (Vanin-1)	VNN1		0	336811	0	0	178599	0		0	257705	0	O95497	0	1	0				2	A_I	Talin-1 OS=Homo sapiens GN=TLN1 PE=1 SV=3 - [TLN1_HUMAN]	Q9Y490	118603	558097	792977		2	A_II	Talin-1 OS=Homo sapiens GN=TLN1 PE=1 SV=3 - [TLN1_HUMAN]	Q9Y490	0	474464	756972		Monocyte differentiation antigen CD14 OS=Homo sapiens GN=CD14 PE=1 SV=2 - [CD14_HUMAN]	P08571	0	87446.3	145541	0	158072	182905
cl3_0.82	P80108	PHLD	HUMAN	Phosphatidylinositol-glycan-specific phospholipase D (PI-G PLD) (EC 3.1.4.50) (Glycoprotein phospholipase D) (Glycosyl-phosphatidylinositol-specific phospholipase D) (GPI-PLD) (GPI-specific phospholipase D)	GPLD1		0	270342	0	80221.7	139088	200696		40110.8	204715	100348	P80108	0.195935	1	0.490183				2	A_I	T-complex protein 1 subunit beta OS=Homo sapiens GN=CCT2 PE=1 SV=4 - [TCPB_HUMAN]	P78371	0	78637.1	135277		2	A_II	T-complex protein 1 subunit beta OS=Homo sapiens GN=CCT2 PE=1 SV=4 - [TCPB_HUMAN]	P78371	0	235778	268228		Monoglyceride lipase OS=Homo sapiens GN=MGLL PE=1 SV=2 - [MGLL_HUMAN]	Q99685	0	98658.6	0	0	233234	0
cl2_0.74	P00558	PGK1	HUMAN	Phosphoglycerate kinase 1 (EC 2.7.2.3) (Cell migration-inducing gene 10 protein) (Primer recognition protein 2) (PRP 2)	PGK1	69	0	329912	189554	0	250446	0		0	290179	94776.8	P00558	0	1	0.326615				2	A_I	T-complex protein 1 subunit delta OS=Homo sapiens GN=CCT4 PE=1 SV=4 - [TCPD_HUMAN]	P50991	0	110387	0		2	A_II	T-complex protein 1 subunit delta OS=Homo sapiens GN=CCT4 PE=1 SV=4 - [TCPD_HUMAN]	P50991	0	1.07463e+06	635823		Multifunctional protein ADE2 OS=Homo sapiens GN=PAICS PE=1 SV=3 - [PUR6_HUMAN]	P22234	0	72794.3	141294	0	242431	158888
cl5_0.70	P36955	PEDF	HUMAN	Pigment epithelium-derived factor (PEDF) (Cell proliferation-inducing gene 35 protein) (EPC-1) (Serpin F1)	SERPINF1		264348	207951	302656	141598	177928	456328		202973	192939	379492	P36955	0.534855	0.508415	1				2	A_I	T-complex protein 1 subunit epsilon OS=Homo sapiens GN=CCT5 PE=1 SV=1 - [TCPE_HUMAN]	P48643	0	71363.2	122795		2	A_II	T-complex protein 1 subunit epsilon OS=Homo sapiens GN=CCT5 PE=1 SV=1 - [TCPE_HUMAN]	P48643	0	214482	239265		Multimerin-1 OS=Homo sapiens GN=MMRN1 PE=1 SV=3 - [MMRN1_HUMAN]	Q13201	0	478395	655528	0	129464	163553
cl4_0.75	P05155	IC1	HUMAN	Plasma protease C1 inhibitor (C1 Inh) (C1Inh) (C1 esterase inhibitor) (C1-inhibiting factor) (Serpin G1)	SERPING1		184550	885117	1.69281e+06	139898	2.58888e+06	1.89562e+06		162224	1.737e+06	1.79422e+06	P05155	0.0904149	0.96811	1				2	A_I	T-complex protein 1 subunit eta OS=Homo sapiens GN=CCT7 PE=1 SV=2 - [TCPH_HUMAN]	Q99832	0	92202.9	98927.2		2	A_II	T-complex protein 1 subunit eta OS=Homo sapiens GN=CCT7 PE=1 SV=2 - [TCPH_HUMAN]	Q99832	0	523322	845721		Myc target protein 1 OS=Homo sapiens GN=MYCT1 PE=1 SV=1 - [MYCT1_HUMAN]	Q8N699	0	209856	190727	0	122979	0
cl4_0.75	P00747	PLMN	HUMAN	Plasminogen (EC 3.4.21.7) [Cleaved into: Plasmin heavy chain A; Activation peptide; Angiostatin; Plasmin heavy chain A, short form; Plasmin light chain B]	PLG		166854	450775	333180	83657.1	320763	366328		125255	385769	349754	P00747	0.32469	1	0.906641				2	A_I	T-complex protein 1 subunit theta OS=Homo sapiens GN=CCT8 PE=1 SV=4 - [TCPQ_HUMAN]	P50990	0	310784	0		2	A_II	T-complex protein 1 subunit theta OS=Homo sapiens GN=CCT8 PE=1 SV=4 - [TCPQ_HUMAN]	P50990	0	383246	0		Myosin-9 OS=Homo sapiens GN=MYH9 PE=1 SV=4 - [MYH9_HUMAN]	P35579	101507	909149	1.39517e+06	0	378606	1.13271e+06
cl1_0.78	P13796	PLSL	HUMAN	Plastin-2 (L-plastin) (LC64P) (Lymphocyte cytosolic protein 1) (LCP-1)	LCP1		0	297009	0	0	228946	263357		0	262977	131679	P13796	0	1	0.500722				2	A_I	Tetraspanin-33 OS=Homo sapiens GN=TSPAN33 PE=2 SV=1 - [TSN33_HUMAN]	Q86UF1	0	111777	107147		2	A_II	Tetraspanin-33 OS=Homo sapiens GN=TSPAN33 PE=2 SV=1 - [TSN33_HUMAN]	Q86UF1	0	129551	139772		N-acetylmuramoyl-L-alanine amidase OS=Homo sapiens GN=PGLYRP2 PE=1 SV=1 - [PGRP2_HUMAN]	Q96PD5	0	141399	179278	191856	128769	307280
cl1_0.78	P13797	PLST	HUMAN	Plastin-3 (T-plastin)	PLS3		0	154290	0	0	340146	172138		0	247218	86069.1	P13797	0	1	0.348151				2	A_I	Thromboxane-A synthase OS=Homo sapiens GN=TBXAS1 PE=1 SV=3 - [THAS_HUMAN]	P24557	0	156718	0		2	A_II	Thromboxane-A synthase OS=Homo sapiens GN=TBXAS1 PE=1 SV=3 - [THAS_HUMAN]	P24557	0	535648	0		NADH-cytochrome b5 reductase 3 OS=Homo sapiens GN=CYB5R3 PE=1 SV=3 - [NB5R3_HUMAN]	P00387	0	0	290607	0	186242	0
cl4_0.75	P16284	PECA1	HUMAN	Platelet endothelial cell adhesion molecule (PECAM-1) (EndoCAM) (GPIIA') (PECA1) (CD antigen CD31)	PECAM1		0	725685	557583	0	431137	602700		0	578411	580141	P16284	0	0.997018	1				2	A_I	Transferrin receptor protein 1 OS=Homo sapiens GN=TFRC PE=1 SV=2 - [TFR1_HUMAN]	P02786	103427	4.37398e+06	2.44743e+06		2	A_II	Transferrin receptor protein 1 OS=Homo sapiens GN=TFRC PE=1 SV=2 - [TFR1_HUMAN]	P02786	118697	3.43564e+06	1.92643e+06		Neprilysin OS=Homo sapiens GN=MME PE=1 SV=2 - [NEP_HUMAN]	P08473	0	740496	280935	0	630585	316190
cl4_0.75	P16671	CD36	HUMAN	Platelet glycoprotein 4 (Fatty acid translocase) (FAT) (Glycoprotein IIIb) (GPIIIB) (Leukocyte differentiation antigen CD36) (PAS IV) (PAS-4) (Platelet collagen receptor) (Platelet glycoprotein IV) (GPIV) (Thrombospondin receptor) (CD antigen CD36)	CD36		144907	990365	1.41611e+06	93743.4	1.8491e+06	1.16495e+06		119325	1.41973e+06	1.29053e+06	P16671	0.0840477	1	0.908993				2	A_I	Transmembrane protein C16orf54 OS=Homo sapiens GN=C16orf54 PE=1 SV=1 - [CP054_HUMAN]	Q6UWD8	0	103656	180848		2	A_II	Transmembrane protein C16orf54 OS=Homo sapiens GN=C16orf54 PE=1 SV=1 - [CP054_HUMAN]	Q6UWD8	0	217281	199911		Neurobeachin-like protein 2 OS=Homo sapiens GN=NBEAL2 PE=1 SV=2 - [NBEL2_HUMAN]	Q6ZNJ1	0	0	247806	0	0	90914.1
cl4_0.75	P07359	GP1BA	HUMAN	Platelet glycoprotein Ib alpha chain (GP-Ib alpha) (GPIb-alpha) (GPIbA) (Glycoprotein Ibalpha) (Antigen CD42b-alpha) (CD antigen CD42b) [Cleaved into: Glycocalicin]	GP1BA		150944	786125	651442	0	627526	477636		75471.8	706826	564539	P07359	0.106776	1	0.798696				2	A_I	Tubulin alpha chain OS=Echinococcus granulosus GN=EgrG_000042500 PE=3 SV=1 - [A0A068WVR1_ECHGR]	A0A068WVR1	0	107304	214607		2	A_II	Tubulin alpha chain OS=Echinococcus granulosus GN=EgrG_000042500 PE=3 SV=1 - [A0A068WVR1_ECHGR]	A0A068WVR1	0	216014	223705		Neuron navigator 2 OS=Homo sapiens GN=NAV2 PE=1 SV=3 - [NAV2_HUMAN]	Q8IVL1	0	35832.9	0	83992	0	0
cl5_0.70	P13224	GP1BB	HUMAN	Platelet glycoprotein Ib beta chain (GP-Ib beta) (GPIb-beta) (GPIbB) (Antigen CD42b-beta) (CD antigen CD42c)	GP1BB		205252	952109	707514	0	0	183715		102626	476054	445614	P13224	0.215577	1	0.936057				2	A_I	Tubulin alpha chain-like 3 OS=Homo sapiens GN=TUBAL3 PE=1 SV=2 - [TBAL3_HUMAN]	A6NHL2	0	421324	172367		2	A_II	Tubulin alpha chain-like 3 OS=Homo sapiens GN=TUBAL3 PE=1 SV=2 - [TBAL3_HUMAN]	A6NHL2	0	425783	0		Neutral alpha-glucosidase AB OS=Homo sapiens GN=GANAB PE=1 SV=3 - [GANAB_HUMAN]	Q14697	0	369134	175637	0	0	215218
cl4_0.75	P40197	GPV	HUMAN	Platelet glycoprotein V (GPV) (Glycoprotein 5) (CD antigen CD42d)	GP5		0	340568	324442	0	711353	559912		0	525960	442177	P40197	0	1	0.840704				2	A_I	Tubulin alpha-1A chain OS=Homo sapiens GN=TUBA1A PE=1 SV=1 - [TBA1A_HUMAN]|Tubulin alpha-1B chain OS=Homo sapiens GN=TUBA1B PE=1 SV=1 - [TBA1B_HUMAN]|Tubulin alpha-1C chain OS=Homo sapiens GN=TUBA1C PE=1 SV=1 - [TBA1C_HUMAN]	Q71U36	0	341828	550428		2	A_II	Tubulin alpha-1A chain OS=Homo sapiens GN=TUBA1A PE=1 SV=1 - [TBA1A_HUMAN]|Tubulin alpha-1B chain OS=Homo sapiens GN=TUBA1B PE=1 SV=1 - [TBA1B_HUMAN]	Q71U36	0	321886	856107		Neutral amino acid transporter B(0) OS=Homo sapiens GN=SLC1A5 PE=1 SV=2 - [AAAT_HUMAN]	Q15758	0	318774	118371	0	281062	0
cl4_0.75	P08567	PLEK	HUMAN	Pleckstrin (Platelet 47 kDa protein) (p47)	PLEK		133380	435777	667866	0	404833	444271		66689.9	420305	556068	P08567	0.119931	0.755851	1				2	A_I	Tubulin alpha-4A chain OS=Homo sapiens GN=TUBA4A PE=1 SV=1 - [TBA4A_HUMAN]	P68366	95025.4	419986	578448		2	A_II	Tubulin alpha-1B chain OS=Homo sapiens GN=TUBA1B PE=1 SV=1 - [TBA1B_HUMAN]|Tubulin alpha-4A chain OS=Homo sapiens GN=TUBA4A PE=1 SV=1 - [TBA4A_HUMAN]	P68366	0	276426	549112		Niban-like protein 1 OS=Homo sapiens GN=FAM129B PE=1 SV=3 - [NIBL1_HUMAN]	Q96TA1	0	0	60307.1	0	223695	0
cl3_0.82	O15031	PLXB2	HUMAN	Plexin-B2 (MM1)	PLXNB2		0	219057	34846.6	0	91182.7	133152		0	155120	83999.5	O15031	0	1	0.541513				2	A_I	Tubulin beta-1 chain OS=Homo sapiens GN=TUBB1 PE=1 SV=1 - [TBB1_HUMAN]	Q9H4B7	0	741041	962556		2	A_II	Tubulin beta-1 chain OS=Homo sapiens GN=TUBB1 PE=1 SV=1 - [TBB1_HUMAN]	Q9H4B7	0	240636	505551		Pantetheinase OS=Homo sapiens GN=VNN1 PE=1 SV=2 - [VNN1_HUMAN]	O95497	0	336811	0	0	178599	0
cl2_0.74	P01833	PIGR	HUMAN	Polymeric immunoglobulin receptor (PIgR) (Poly-Ig receptor) (Hepatocellular carcinoma-associated protein TB6) [Cleaved into: Secretory component]	PIGR		107240	207239	491016	84356.8	288916	0		95798.6	248077	245508	P01833	0.386164	1	0.989642				2	A_I	Ubiquitin-like modifier-activating enzyme 1 OS=Homo sapiens GN=UBA1 PE=1 SV=3 - [UBA1_HUMAN]	P22314	0	100432	126311		2	A_II	Ubiquitin-like modifier-activating enzyme 1 OS=Homo sapiens GN=UBA1 PE=1 SV=3 - [UBA1_HUMAN]	P22314	0	151047	133453		Peroxiredoxin-6 OS=Homo sapiens GN=PRDX6 PE=1 SV=3 - [PRDX6_HUMAN]	P30041	0	294710	581153	74858.9	0	0
cl4_0.75	P0CG48	UBC	HUMAN	Polyubiquitin-C [Cleaved into: Ubiquitin]	UBC		168382	671343	957008	0	683888	1137918		84191.2	677615	1.04746e+06	P0CG48	0.0803763	0.646911	1				2	A_I	Vimentin OS=Homo sapiens GN=VIM PE=1 SV=4 - [VIME_HUMAN]	P08670	0	153349	0		2	A_II	Vimentin OS=Homo sapiens GN=VIM PE=1 SV=4 - [VIME_HUMAN]	P08670	0	382655	195748		Phosphatidylinositol-glycan-specific phospholipase D OS=Homo sapiens GN=GPLD1 PE=1 SV=3 - [PHLD_HUMAN]	P80108	0	270342	0	80221.7	139088	200696
cl4_0.75	P20742	PZP	HUMAN	Pregnancy zone protein (C3 and PZP-like alpha-2-macroglobulin domain-containing protein 6)	PZP		0	84236.2	361132	0	141306	243684		0	112771	302408	P20742	0	0.37291	1				2	A_I	Vitamin D-binding protein OS=Homo sapiens GN=GC PE=1 SV=1 - [VTDB_HUMAN]	P02774	376803	346976	455362		2	A_II	Vitamin D-binding protein OS=Homo sapiens GN=GC PE=1 SV=1 - [VTDB_HUMAN]	P02774	154927	159034	392008		Phosphoglycerate kinase 1 OS=Homo sapiens GN=PGK1 PE=1 SV=3 - [PGK1_HUMAN]	P00558	0	329912	189554	0	250446	0
cl1_0.78	Q8WUM4	PDC6I	HUMAN	Programmed cell death 6-interacting protein (PDCD6-interacting protein) (ALG-2-interacting protein 1) (ALG-2-interacting protein X) (Hp95)	PDCD6IP	96	0	215336	44477.8	0	468298	360046		0	341817	202262	Q8WUM4	0	1	0.591726				2	A_I	Vitronectin OS=Homo sapiens GN=VTN PE=1 SV=1 - [VTNC_HUMAN]	P04004	424559	2.32725e+06	2.64029e+06		2	A_II	Vitronectin OS=Homo sapiens GN=VTN PE=1 SV=1 - [VTNC_HUMAN]	P04004	267564	1.94019e+06	1.1785e+06		Pigment epithelium-derived factor OS=Homo sapiens GN=SERPINF1 PE=1 SV=4 - [PEDF_HUMAN]	P36955	264348	207951	302656	141598	177928	456328
cl4_0.75	P35232	PHB	HUMAN	Prohibitin	PHB		0	263224	240568	0	150194	157711		0	206709	199139	P35232	0	1	0.963378				2	A_I	Voltage-dependent anion-selective channel protein 1 OS=Homo sapiens GN=VDAC1 PE=1 SV=2 - [VDAC1_HUMAN]	P21796	0	273593	366286		2	A_II	Voltage-dependent anion-selective channel protein 1 OS=Homo sapiens GN=VDAC1 PE=1 SV=2 - [VDAC1_HUMAN]	P21796	0	170942	176437		Plasma protease C1 inhibitor OS=Homo sapiens GN=SERPING1 PE=1 SV=2 - [IC1_HUMAN]	P05155	184550	885117	1.69281e+06	139898	2.58888e+06	1.89562e+06
cl4_0.75	Q99623	PHB2	HUMAN	Prohibitin-2 (B-cell receptor-associated protein BAP37) (D-prohibitin) (Repressor of estrogen receptor activity)	PHB2		0	191026	255764	0	182806	299550		0	186916	277657	Q99623	0	0.673191	1				2	A_I	von Willebrand factor OS=Homo sapiens GN=VWF PE=1 SV=4 - [VWF_HUMAN]	P04275	188874	945214	1.533e+06		2	A_II	von Willebrand factor OS=Homo sapiens GN=VWF PE=1 SV=4 - [VWF_HUMAN]	P04275	148662	683385	1.77301e+06		Plasminogen OS=Homo sapiens GN=PLG PE=1 SV=2 - [PLMN_HUMAN]	P00747	166854	450775	333180	83657.1	320763	366328
cl1_0.78	P11171	EPB41	HUMAN	Protein 4.1 (P4.1) (4.1R) (Band 4.1) (EPB4.1)	EPB41		0	468697	0	0	392554	0		0	430625	0	P11171	0	1	0				2	A_I	Xaa-Pro aminopeptidase 2 OS=Homo sapiens GN=XPNPEP2 PE=2 SV=3 - [XPP2_HUMAN]	O43895	0	73547.1	0		2	A_II	Xaa-Pro aminopeptidase 2 OS=Homo sapiens GN=XPNPEP2 PE=2 SV=3 - [XPP2_HUMAN]	O43895	0	263308	135775		Plastin-2 OS=Homo sapiens GN=LCP1 PE=1 SV=6 - [PLSL_HUMAN]	P13796	0	297009	0	0	228946	263357
cl4_0.75	P02760	AMBP	HUMAN	Protein AMBP [Cleaved into: Alpha-1-microglobulin (Protein HC) (Alpha-1 microglycoprotein) (Complex-forming glycoprotein heterogeneous in charge); Inter-alpha-trypsin inhibitor light chain (ITI-LC) (Bikunin) (EDC1) (HI-30) (Uronic-acid-rich protein); Trypstatin]	AMBP		0	133342	171751	71060.6	188085	233447		35530.3	160714	202599	P02760	0.175373	0.793262	1				2	A_I	14-3-3 protein zeta/delta OS=Homo sapiens GN=YWHAZ PE=1 SV=1 - [1433Z_HUMAN]	P63104	125518	400162	325135		2	A_II	14-3-3 protein zeta/delta OS=Homo sapiens GN=YWHAZ PE=1 SV=1 - [1433Z_HUMAN]	P63104	0	283639	503442		Plastin-3 OS=Homo sapiens GN=PLS3 PE=1 SV=4 - [PLST_HUMAN]	P13797	0	154290	0	0	340146	172138
cl2_0.74	O60610	DIAP1	HUMAN	Protein diaphanous homolog 1 (Diaphanous-related formin-1) (DRF1)	DIAPH1		0	0	36964.3	0	121155	0		0	60577.6	18482.2	O60610	0	1	0.305099				2	A_I	5'-nucleotidase OS=Homo sapiens GN=NT5E PE=1 SV=1 - [5NTD_HUMAN]	P21589	0	512604	0		2	A_II	5'-nucleotidase OS=Homo sapiens GN=NT5E PE=1 SV=1 - [5NTD_HUMAN]	P21589	0	1.06371e+06	969514		Platelet endothelial cell adhesion molecule OS=Homo sapiens GN=PECAM1 PE=1 SV=1 - [PECA1_HUMAN]	P16284	0	725685	557583	0	431137	602700
cl4_0.75	Q15084	PDIA6	HUMAN	Protein disulfide-isomerase A6 (EC 5.3.4.1) (Endoplasmic reticulum protein 5) (ER protein 5) (ERp5) (Protein disulfide isomerase P5) (Thioredoxin domain-containing protein 7)	PDIA6		0	113323	226203	0	220532	195947		0	166928	211075	Q15084	0	0.790846	1				2	A_I	60S acidic ribosomal protein P0 OS=Homo sapiens GN=RPLP0 PE=1 SV=1 - [RLA0_HUMAN]	P05388	0	0	128143		2	A_II	60S acidic ribosomal protein P0 OS=Homo sapiens GN=RPLP0 PE=1 SV=1 - [RLA0_HUMAN]	P05388	0	177146	200296		Platelet glycoprotein 4 OS=Homo sapiens GN=CD36 PE=1 SV=2 - [CD36_HUMAN]	P16671	144907	990365	1.41611e+06	93743.4	1.8491e+06	1.16495e+06
cl4_0.75	P06702	S10A9	HUMAN	Protein S100-A9 (Calgranulin-B) (Calprotectin L1H subunit) (Leukocyte L1 complex heavy chain) (Migration inhibitory factor-related protein 14) (MRP-14) (p14) (S100 calcium-binding protein A9)	S100A9		122096	374229	208989	0	225578	306204		61048	299904	257596	P06702	0.203559	1	0.85893				2	A_I	Actin, alpha cardiac muscle 1 OS=Homo sapiens GN=ACTC1 PE=1 SV=1 - [ACTC_HUMAN]	P68032	465010	603209	1.37872e+06		2	A_II	Actin, alpha cardiac muscle 1 OS=Homo sapiens GN=ACTC1 PE=1 SV=1 - [ACTC_HUMAN]	P68032	99245.4	3.01641e+06	2.53956e+06		Platelet glycoprotein Ib alpha chain OS=Homo sapiens GN=GP1BA PE=1 SV=2 - [GP1BA_HUMAN]	P07359	150944	786125	651442	0	627526	477636
cl1_0.78	O75695	XRP2	HUMAN	Protein XRP2	RP2		0	140892	0	0	209422	0		0	175157	0	O75695	0	1	0				2	A_I	Actin-related protein 3 OS=Homo sapiens GN=ACTR3 PE=1 SV=3 - [ARP3_HUMAN]	P61158	0	363256	40431.5		2	A_II	Actin-related protein 3 OS=Homo sapiens GN=ACTR3 PE=1 SV=3 - [ARP3_HUMAN]	P61158	0	167093	487749		Platelet glycoprotein Ib beta chain OS=Homo sapiens GN=GP1BB PE=1 SV=1 - [GP1BB_HUMAN]	P13224	205252	952109	707514	0	0	183715
cl4_0.75	P00734	THRB	HUMAN	Prothrombin (EC 3.4.21.5) (Coagulation factor II) [Cleaved into: Activation peptide fragment 1; Activation peptide fragment 2; Thrombin light chain; Thrombin heavy chain]	F2		430090	391905	1.45229e+06	152716	472062	518125		291403	431984	985208	P00734	0.295778	0.438469	1				2	A_I	Adenylyl cyclase-associated protein 1 OS=Homo sapiens GN=CAP1 PE=1 SV=5 - [CAP1_HUMAN]	Q01518	0	296611	408975		2	A_II	Adenylyl cyclase-associated protein 1 OS=Homo sapiens GN=CAP1 PE=1 SV=5 - [CAP1_HUMAN]	Q01518	0	401657	104398		Platelet glycoprotein V OS=Homo sapiens GN=GP5 PE=1 SV=1 - [GPV_HUMAN]	P40197	0	340568	324442	0	711353	559912
cl1_0.78	P12931	SRC	HUMAN	Proto-oncogene tyrosine-protein kinase Src (EC 2.7.10.2) (Proto-oncogene c-Src) (pp60c-src) (p60-Src)	SRC		0	322683	57938.9	0	190615	0		0	256649	28969.5	P12931	0	1	0.112876				2	A_I	Alpha-1-acid glycoprotein 2 OS=Homo sapiens GN=ORM2 PE=1 SV=2 - [A1AG2_HUMAN]	P19652	422651	0	0		2	A_II	Alpha-1-acid glycoprotein 2 OS=Homo sapiens GN=ORM2 PE=1 SV=2 - [A1AG2_HUMAN]	P19652	0	240135	309335		Pleckstrin OS=Homo sapiens GN=PLEK PE=1 SV=3 - [PLEK_HUMAN]	P08567	133380	435777	667866	0	404833	444271
cl4_0.75	P00491	PNPH	HUMAN	Purine nucleoside phosphorylase (PNP) (EC 2.4.2.1) (Inosine phosphorylase) (Inosine-guanosine phosphorylase)	PNP		0	292452	117062	0	173695	208969		0	233073	163015	P00491	0	1	0.699415				2	A_I	Alpha-1-antichymotrypsin OS=Homo sapiens GN=SERPINA3 PE=1 SV=2 - [AACT_HUMAN]	P01011	537436	947440	763628		2	A_II	Alpha-1-antichymotrypsin OS=Homo sapiens GN=SERPINA3 PE=1 SV=2 - [AACT_HUMAN]	P01011	237766	851344	1.96137e+06		Plexin-B2 OS=Homo sapiens GN=PLXNB2 PE=1 SV=3 - [PLXB2_HUMAN]	O15031	0	219057	34846.6	0	91182.7	133152
cl4_0.75	P14618	KPYM	HUMAN	Pyruvate kinase PKM (EC 2.7.1.40) (Cytosolic thyroid hormone-binding protein) (CTHBP) (Opa-interacting protein 3) (OIP-3) (Pyruvate kinase 2/3) (Pyruvate kinase muscle isozyme) (Thyroid hormone-binding protein 1) (THBP1) (Tumor M2-PK) (p58)	PKM	72	0	464908	357741	103344	1.12554e+06	1.07775e+06		51672.2	795222	717744	P14618	0.0649783	1	0.90257				2	A_I	Alpha-2-HS-glycoprotein OS=Homo sapiens GN=AHSG PE=1 SV=1 - [FETUA_HUMAN]	P02765	496962	384242	0		2	A_II	Alpha-2-HS-glycoprotein OS=Homo sapiens GN=AHSG PE=1 SV=1 - [FETUA_HUMAN]	P02765	282181	376847	594066		Polymeric immunoglobulin receptor OS=Homo sapiens GN=PIGR PE=1 SV=4 - [PIGR_HUMAN]	P01833	107240	207239	491016	84356.8	288916	0
cl1_0.78	P50395	GDIB	HUMAN	Rab GDP dissociation inhibitor beta (Rab GDI beta) (Guanosine diphosphate dissociation inhibitor 2) (GDI-2)	GDI2	51	0	279062	100105	0	290111	0		0	284587	50052.6	P50395	0	1	0.175878				2	A_I	Alpha-enolase OS=Homo sapiens GN=ENO1 PE=1 SV=2 - [ENOA_HUMAN]	P06733	186042	545744	537528		2	A_II	Alpha-enolase OS=Homo sapiens GN=ENO1 PE=1 SV=2 - [ENOA_HUMAN]	P06733	0	270373	752116		Polyubiquitin-C OS=Homo sapiens GN=UBC PE=1 SV=3 - [UBC_HUMAN]	P0CG48	168382	671343	957008	0	683888	1137918
cl1_0.78	P35241	RADI	HUMAN	Radixin	RDX		0	231815	0	0	235831	219403		0	233823	109702	P35241	0	1	0.469165				2	A_I	Alpha-soluble NSF attachment protein OS=Homo sapiens GN=NAPA PE=1 SV=3 - [SNAA_HUMAN]	P54920	0	321614	121817		2	A_II	Alpha-soluble NSF attachment protein OS=Homo sapiens GN=NAPA PE=1 SV=3 - [SNAA_HUMAN]	P54920	0	194128	197091		Pregnancy zone protein OS=Homo sapiens GN=PZP PE=1 SV=4 - [PZP_HUMAN]	P20742	0	84236.2	361132	0	141306	243684
cl1_0.78	Q14644	RASA3	HUMAN	Ras GTPase-activating protein 3 (GAP1(IP4BP)) (Ins P4-binding protein)	RASA3		0	169744	0	0	304218	183625		0	236981	91812.7	Q14644	0	1	0.387427				2	A_I	Ankyrin-1 OS=Homo sapiens GN=ANK1 PE=1 SV=3 - [ANK1_HUMAN]	P16157	0	1.70908e+06	705279		2	A_II	Ankyrin-1 OS=Homo sapiens GN=ANK1 PE=1 SV=3 - [ANK1_HUMAN]	P16157	0	237043	268612		Probable tRNA N6-adenosine threonylcarbamoyltransferase OS=Echinococcus granulosus GN=EgrG_000105300 PE=3 SV=1 - [A0A068WVB2_ECHGR]	A0A068WVB2	424737	0	0	136806	229229	325128
cl5_0.70	P46940	IQGA1	HUMAN	Ras GTPase-activating-like protein IQGAP1 (p195)	IQGAP1		0	191483	690334	0	0	205192		0	95741.4	447763	P46940	0	0.213822	1				2	A_I	Annexin A11 OS=Homo sapiens GN=ANXA11 PE=1 SV=1 - [ANX11_HUMAN]	P50995	0	113896	0		2	A_II	Annexin A11 OS=Homo sapiens GN=ANXA11 PE=1 SV=1 - [ANX11_HUMAN]	P50995	0	163411	198769		Programmed cell death 6-interacting protein OS=Homo sapiens GN=PDCD6IP PE=1 SV=1 - [PDC6I_HUMAN]	Q8WUM4	0	215336	44477.8	0	468298	360046
cl2_0.74	Q7LDG7	GRP2	HUMAN	RAS guanyl-releasing protein 2 (Calcium and DAG-regulated guanine nucleotide exchange factor I) (CalDAG-GEFI) (Cdc25-like protein) (hCDC25L) (F25B3.3 kinase-like protein)	RASGRP2		0	0	75054.2	0	246815	0		0	123407	37527.1	Q7LDG7	0	1	0.304091				2	A_I	Annexin A2 OS=Homo sapiens GN=ANXA2 PE=1 SV=2 - [ANXA2_HUMAN]	P07355	286066	355331	172459		2	A_II	Annexin A2 OS=Homo sapiens GN=ANXA2 PE=1 SV=2 - [ANXA2_HUMAN]	P07355	0	182160	155748		Prohibitin OS=Homo sapiens GN=PHB PE=1 SV=1 - [PHB_HUMAN]	P35232	0	263224	240568	0	150194	157711
cl4_0.75	Q15404	RSU1	HUMAN	Ras suppressor protein 1 (RSP-1) (Rsu-1)	RSU1		0	282213	105956	0	137866	167421		0	210040	136689	Q15404	0	1	0.650776				2	A_I	Annexin A3 OS=Homo sapiens GN=ANXA3 PE=1 SV=3 - [ANXA3_HUMAN]	P12429	0	213626	0		2	A_II	Annexin A3 OS=Homo sapiens GN=ANXA3 PE=1 SV=3 - [ANXA3_HUMAN]	P12429	0	169673	181544		Prohibitin-2 OS=Homo sapiens GN=PHB2 PE=1 SV=2 - [PHB2_HUMAN]	Q99623	0	191026	255764	0	182806	299550
cl1_0.78	A6NIZ1	RP1BL	HUMAN	Ras-related protein Rap-1b-like protein			0	327146	0	77426.5	228446	192621		38713.2	277796	96310.5	A6NIZ1	0.139358	1	0.346695				2	A_I	Apolipoprotein A-I OS=Homo sapiens GN=APOA1 PE=1 SV=1 - [APOA1_HUMAN]	P02647	1.79541e+06	4.31908e+06	8.09424e+06		2	A_II	Apolipoprotein A-I OS=Homo sapiens GN=APOA1 PE=1 SV=1 - [APOA1_HUMAN]	P02647	257174	559585	461301		Protein 4.1 OS=Homo sapiens GN=EPB41 PE=1 SV=4 - [41_HUMAN]	P11171	0	468697	0	0	392554	0
cl2_0.74	P10301	RRAS	HUMAN	Ras-related protein R-Ras (p23)	RRAS		0	121636	249537	0	132304	0		0	126970	124769	P10301	0	1	0.982662				2	A_I	Apolipoprotein A-IV OS=Homo sapiens GN=APOA4 PE=1 SV=3 - [APOA4_HUMAN]	P06727	502960	690505	872298		2	A_II	Apolipoprotein A-IV OS=Homo sapiens GN=APOA4 PE=1 SV=3 - [APOA4_HUMAN]	P06727	314823	2.91947e+06	800433		Protein AMBP OS=Homo sapiens GN=AMBP PE=1 SV=1 - [AMBP_HUMAN]	P02760	0	133342	171751	71060.6	188085	233447
cl4_0.75	P08575	PTPRC	HUMAN	Receptor-type tyrosine-protein phosphatase C (EC 3.1.3.48) (Leukocyte common antigen) (L-CA) (T200) (CD antigen CD45)	PTPRC		0	246005	226689	0	133145	207386		0	189575	217037	P08575	0	0.873468	1				2	A_I	Apolipoprotein A-V OS=Homo sapiens GN=APOA5 PE=1 SV=1 - [APOA5_HUMAN]	Q6Q788	0	0	185846		2	A_II	Apolipoprotein A-V OS=Homo sapiens GN=APOA5 PE=1 SV=1 - [APOA5_HUMAN]	Q6Q788	0	209798	0		Protein diaphanous homolog 1 OS=Homo sapiens GN=DIAPH1 PE=1 SV=2 - [DIAP1_HUMAN]	O60610	0	0	36964.3	0	121155	0
cl4_0.75	Q12913	PTPRJ	HUMAN	Receptor-type tyrosine-protein phosphatase eta (Protein-tyrosine phosphatase eta) (R-PTP-eta) (EC 3.1.3.48) (Density-enhanced phosphatase 1) (DEP-1) (HPTP eta) (Protein-tyrosine phosphatase receptor type J) (R-PTP-J) (CD antigen CD148)	PTPRJ		0	552254	591930	0	109004	315294		0	330629	453612	Q12913	0	0.728881	1				2	A_I	Apolipoprotein L1 OS=Homo sapiens GN=APOL1 PE=1 SV=5 - [APOL1_HUMAN]	O14791	0	256547	103973		2	A_II	Apolipoprotein L1 OS=Homo sapiens GN=APOL1 PE=1 SV=5 - [APOL1_HUMAN]	O14791	0	286426	308885		Protein disulfide-isomerase A6 OS=Homo sapiens GN=PDIA6 PE=1 SV=1 - [PDIA6_HUMAN]	Q15084	0	113323	226203	0	220532	195947
cl1_0.78	P11908	PRPS2	HUMAN	Ribose-phosphate pyrophosphokinase 2 (EC 2.7.6.1) (PPRibP) (Phosphoribosyl pyrophosphate synthase II) (PRS-II)	PRPS2		0	168585	29300.3	0	260375	0		0	214480	14650.1	P11908	0	1	0.0683054				2	A_I	Apolipoprotein(a) OS=Homo sapiens GN=LPA PE=1 SV=1 - [APOA_HUMAN]	P08519	180086	228208	0		2	A_II	Apolipoprotein(a) OS=Homo sapiens GN=LPA PE=1 SV=1 - [APOA_HUMAN]	P08519	128423	122709	210122		Protein S100-A9 OS=Homo sapiens GN=S100A9 PE=1 SV=1 - [S10A9_HUMAN]	P06702	122096	374229	208989	0	225578	306204
cl4_0.75	P49908	SEPP1	HUMAN	Selenoprotein P (SeP)	SELENOP		0	0	36769.7	0	99420.8	133646		0	49710.4	85207.9	P49908	0	0.583402	1				2	A_I	ATP synthase subunit gamma, mitochondrial OS=Homo sapiens GN=ATP5C1 PE=1 SV=1 - [ATPG_HUMAN]	P36542	0	0	227797		2	A_II	ATP synthase subunit gamma, mitochondrial OS=Homo sapiens GN=ATP5C1 PE=1 SV=1 - [ATPG_HUMAN]	P36542	0	128297	127177		Protein XRP2 OS=Homo sapiens GN=RP2 PE=1 SV=4 - [XRP2_HUMAN]	O75695	0	140892	0	0	209422	0
cl2_0.74	Q9Y6E0	STK24	HUMAN	Serine/threonine-protein kinase 24 (EC 2.7.11.1) (Mammalian STE20-like protein kinase 3) (MST-3) (STE20-like kinase MST3) [Cleaved into: Serine/threonine-protein kinase 24 36 kDa subunit (Mammalian STE20-like protein kinase 3 N-terminal) (MST3/N); Serine/threonine-protein kinase 24 12 kDa subunit (Mammalian STE20-like protein kinase 3 C-terminal) (MST3/C)]	STK24		0	0	65348.1	0	202343	0		0	101172	32674	Q9Y6E0	0	1	0.322957				2	A_I	ATP-dependent 6-phosphofructokinase, liver type OS=Homo sapiens GN=PFKL PE=1 SV=6 - [PFKAL_HUMAN]	P17858	0	300820	0		2	A_II	ATP-dependent 6-phosphofructokinase, liver type OS=Homo sapiens GN=PFKL PE=1 SV=6 - [PFKAL_HUMAN]	P17858	0	0	114601		Prothrombin OS=Homo sapiens GN=F2 PE=1 SV=2 - [THRB_HUMAN]	P00734	430090	391905	1.45229e+06	152716	472062	518125
cl4_0.75	P02787	TRFE	HUMAN	Serotransferrin (Transferrin) (Beta-1 metal-binding globulin) (Siderophilin)	TF		692318	2.23386e+06	1.44491e+06	405518	1.98516e+06	2.3673e+06		548918	2.10951e+06	1.9061e+06	P02787	0.260211	1	0.903577				2	A_I	Band 4.1-like protein 3 OS=Homo sapiens GN=EPB41L3 PE=1 SV=2 - [E41L3_HUMAN]	Q9Y2J2	0	0	326968		2	A_II	Band 4.1-like protein 3 OS=Homo sapiens GN=EPB41L3 PE=1 SV=2 - [E41L3_HUMAN]	Q9Y2J2	0	294470	0		Proto-oncogene tyrosine-protein kinase Src OS=Homo sapiens GN=SRC PE=1 SV=3 - [SRC_HUMAN]	P12931	0	322683	57938.9	0	190615	0
cl2_0.74	P35237	SPB6	HUMAN	Serpin B6 (Cytoplasmic antiproteinase) (CAP) (Peptidase inhibitor 6) (PI-6) (Placental thrombin inhibitor)	SERPINB6		0	259198	312974	0	159061	0		0	209129	156487	P35237	0	1	0.748277				2	A_I	Beta-2-glycoprotein 1 OS=Homo sapiens GN=APOH PE=1 SV=3 - [APOH_HUMAN]	P02749	456594	2.20566e+06	560413		2	A_II	Beta-2-glycoprotein 1 OS=Homo sapiens GN=APOH PE=1 SV=3 - [APOH_HUMAN]	P02749	128138	670715	1.15572e+06		Purine nucleoside phosphorylase OS=Homo sapiens GN=PNP PE=1 SV=2 - [PNPH_HUMAN]	P00491	0	292452	117062	0	173695	208969
cl4_0.75	P27169	PON1	HUMAN	Serum paraoxonase/arylesterase 1 (PON 1) (EC 3.1.1.2) (EC 3.1.1.81) (EC 3.1.8.1) (Aromatic esterase 1) (A-esterase 1) (K-45) (Serum aryldialkylphosphatase 1)	PON1		202295	368358	794466	147383	1.36041e+06	811379		174839	864382	802922	P27169	0.20227	1	0.928897				2	A_I	Beta-actin-like protein 2 OS=Homo sapiens GN=ACTBL2 PE=1 SV=2 - [ACTBL_HUMAN]	Q562R1	0	445787	441583		2	A_II	Beta-actin-like protein 2 OS=Homo sapiens GN=ACTBL2 PE=1 SV=2 - [ACTBL_HUMAN]	Q562R1	0	703039	0		Pyruvate kinase PKM OS=Homo sapiens GN=PKM PE=1 SV=4 - [KPYM_HUMAN]	P14618	0	464908	357741	103344	1.12554e+06	1.07775e+06
cl4_0.75	P04278	SHBG	HUMAN	Sex hormone-binding globulin (SHBG) (Sex steroid-binding protein) (SBP) (Testis-specific androgen-binding protein) (ABP) (Testosterone-estradiol-binding globulin) (TeBG) (Testosterone-estrogen-binding globulin)	SHBG		0	84522.8	143262	74903.9	223198	192202		37451.9	153861	167732	P04278	0.223284	0.917299	1				2	A_I	C4b-binding protein beta chain OS=Homo sapiens GN=C4BPB PE=1 SV=1 - [C4BPB_HUMAN]	P20851	158186	574745	325961		2	A_II	C4b-binding protein beta chain OS=Homo sapiens GN=C4BPB PE=1 SV=1 - [C4BPB_HUMAN]	P20851	0	0	237685		Rab GDP dissociation inhibitor beta OS=Homo sapiens GN=GDI2 PE=1 SV=2 - [GDIB_HUMAN]	P50395	0	279062	100105	0	290111	0
cl2_0.74	P05023	AT1A1	HUMAN	Sodium/potassium-transporting ATPase subunit alpha-1 (Na(+)/K(+) ATPase alpha-1 subunit) (EC 3.6.3.9) (Sodium pump subunit alpha-1)	ATP1A1	57	0	167751	98760.2	0	253314	0		0	210533	49380.1	P05023	0	1	0.234549				2	A_I	Calcium-binding protein 39 OS=Homo sapiens GN=CAB39 PE=1 SV=1 - [CAB39_HUMAN]	Q9Y376	0	100051	0		2	A_II	Calcium-binding protein 39 OS=Homo sapiens GN=CAB39 PE=1 SV=1 - [CAB39_HUMAN]	Q9Y376	0	224228	141262		Radixin OS=Homo sapiens GN=RDX PE=1 SV=1 - [RADI_HUMAN]	P35241	0	231815	0	0	235831	219403
cl2_0.74	P54709	AT1B3	HUMAN	Sodium/potassium-transporting ATPase subunit beta-3 (Sodium/potassium-dependent ATPase subunit beta-3) (ATPB-3) (CD antigen CD298)	ATP1B3		0	171782	134415	0	145021	0		0	158401	67207.6	P54709	0	1	0.424286				2	A_I	cAMP-dependent protein kinase catalytic subunit beta OS=Homo sapiens GN=PRKACB PE=1 SV=2 - [KAPCB_HUMAN]	P22694	0	111455	93355.3		2	A_II	cAMP-dependent protein kinase catalytic subunit beta OS=Homo sapiens GN=PRKACB PE=1 SV=2 - [KAPCB_HUMAN]	P22694	0	297354	0		Ras GTPase-activating protein 3 OS=Homo sapiens GN=RASA3 PE=1 SV=3 - [RASA3_HUMAN]	Q14644	0	169744	0	0	304218	183625
cl4_0.75	P11166	GTR1	HUMAN	Solute carrier family 2, facilitated glucose transporter member 1 (Glucose transporter type 1, erythrocyte/brain) (GLUT-1) (HepG2 glucose transporter)	SLC2A1		0	432895	382732	0	249889	179480		0	341392	281106	P11166	0	1	0.823413				2	A_I	cAMP-dependent protein kinase type I-alpha regulatory subunit OS=Homo sapiens GN=PRKAR1A PE=1 SV=1 - [KAP0_HUMAN]	P10644	0	260185	0		2	A_II	cAMP-dependent protein kinase type I-alpha regulatory subunit OS=Homo sapiens GN=PRKAR1A PE=1 SV=1 - [KAP0_HUMAN]	P10644	0	253885	535137		Ras GTPase-activating-like protein IQGAP1 OS=Homo sapiens GN=IQGAP1 PE=1 SV=1 - [IQGA1_HUMAN]	P46940	0	191483	690334	0	0	205192
cl4_0.75	P02549	SPTA1	HUMAN	Spectrin alpha chain, erythrocytic 1 (Erythroid alpha-spectrin)	SPTA1		0	980562	1.98882e+06	0	176000	106041		0	578281	1.04743e+06	P02549	0	0.552096	1				2	A_I	Carbonic anhydrase 2 OS=Homo sapiens GN=CA2 PE=1 SV=2 - [CAH2_HUMAN]	P00918	0	460286	58567.1		2	A_II	Carbonic anhydrase 2 OS=Homo sapiens GN=CA2 PE=1 SV=2 - [CAH2_HUMAN]	P00918	0	0	194989		RAS guanyl-releasing protein 2 OS=Homo sapiens GN=RASGRP2 PE=1 SV=1 - [GRP2_HUMAN]	Q7LDG7	0	0	75054.2	0	246815	0
cl4_0.75	P11277	SPTB1	HUMAN	Spectrin beta chain, erythrocytic (Beta-I spectrin)	SPTB		0	1.54823e+06	1.04239e+06	65373.7	307099	290073		32686.9	927667	666231	P11277	0.0352356	1	0.718179				2	A_I	Carboxypeptidase N catalytic chain OS=Homo sapiens GN=CPN1 PE=1 SV=1 - [CBPN_HUMAN]	P15169	0	0	191898		2	A_II	Carboxypeptidase N catalytic chain OS=Homo sapiens GN=CPN1 PE=1 SV=1 - [CBPN_HUMAN]	P15169	0	133532	0		Ras suppressor protein 1 OS=Homo sapiens GN=RSU1 PE=1 SV=3 - [RSU1_HUMAN]	Q15404	0	282213	105956	0	137866	167421
cl4_0.75	Q9UJZ1	STML2	HUMAN	Stomatin-like protein 2, mitochondrial (SLP-2) (EPB72-like protein 2) (Paraprotein target 7) (Paratarg-7)	STOML2		0	0	89898.9	0	182023	251516		0	91011.7	170707	Q9UJZ1	0	0.533145	1				2	A_I	Caspase-14 OS=Homo sapiens GN=CASP14 PE=1 SV=2 - [CASPE_HUMAN]	P31944	130381	201169	0		2	A_II	Caspase-14 OS=Homo sapiens GN=CASP14 PE=1 SV=2 - [CASPE_HUMAN]	P31944	0	178454	0		Ras-related protein Rap-1b-like protein OS=Homo sapiens PE=2 SV=1 - [RP1BL_HUMAN]	A6NIZ1	0	327146	0	77426.5	228446	192621
cl5_0.70	W6UMX7	W6UMX7	ECHGR	Succinate dehydrogenase [ubiquinone] flavoprotein subunit, mitochondrial (EC 1.3.5.1)	EGR_02366		0	0	128416	0	0	154096		0	0	141256	W6UMX7	0	0	1				2	A_I	CD82 antigen OS=Homo sapiens GN=CD82 PE=1 SV=1 - [CD82_HUMAN]	P27701	0	411131	0		2	A_II	CD82 antigen OS=Homo sapiens GN=CD82 PE=1 SV=1 - [CD82_HUMAN]	P27701	0	201655	232562		Ras-related protein R-Ras OS=Homo sapiens GN=RRAS PE=1 SV=1 - [RRAS_HUMAN]	P10301	0	121636	249537	0	132304	0
cl5_0.70	Q4LDE5	SVEP1	HUMAN	Sushi, von Willebrand factor type A, EGF and pentraxin domain-containing protein 1 (CCP module-containing protein 22) (Polydom) (Selectin-like osteoblast-derived protein) (SEL-OB) (Serologically defined breast cancer antigen NY-BR-38)	SVEP1		0	160826	136330	0	0	142077		0	80412.9	139204	Q4LDE5	0	0.577664	1				2	A_I	CD9 antigen OS=Homo sapiens GN=CD9 PE=1 SV=4 - [CD9_HUMAN]	P21926	0	409962	385866		2	A_II	CD9 antigen OS=Homo sapiens GN=CD9 PE=1 SV=4 - [CD9_HUMAN]	P21926	0	151873	0		Receptor-type tyrosine-protein phosphatase C OS=Homo sapiens GN=PTPRC PE=1 SV=2 - [PTPRC_HUMAN]	P08575	0	246005	226689	0	133145	207386
cl4_0.75	O75558	STX11	HUMAN	Syntaxin-11	STX11		0	273433	186942	0	137908	184108		0	205671	185525	O75558	0	1	0.902049				2	A_I	Cholesteryl ester transfer protein OS=Homo sapiens GN=CETP PE=1 SV=2 - [CETP_HUMAN]	P11597	0	99344.8	133324		2	A_II	Cholesteryl ester transfer protein OS=Homo sapiens GN=CETP PE=1 SV=2 - [CETP_HUMAN]	P11597	57448.6	229596	144687		Receptor-type tyrosine-protein phosphatase eta OS=Homo sapiens GN=PTPRJ PE=1 SV=3 - [PTPRJ_HUMAN]	Q12913	0	552254	591930	0	109004	315294
cl4_0.75	O15400	STX7	HUMAN	Syntaxin-7	STX7		0	214429	234034	0	199163	496050		0	206796	365042	O15400	0	0.566499	1				2	A_I	Choline transporter-like protein 2 OS=Homo sapiens GN=SLC44A2 PE=1 SV=3 - [CTL2_HUMAN]	Q8IWA5	0	167992	0		2	A_II	Choline transporter-like protein 2 OS=Homo sapiens GN=SLC44A2 PE=1 SV=3 - [CTL2_HUMAN]	Q8IWA5	0	194024	124492		RIB43A-like with coiled-coils protein 2 OS=Homo sapiens GN=RIBC2 PE=1 SV=1 - [RIBC2_HUMAN]	Q9H4K1	529688	385025	990885	116417	0	0
cl4_0.75	Q15833	STXB2	HUMAN	Syntaxin-binding protein 2 (Protein unc-18 homolog 2) (Unc18-2) (Protein unc-18 homolog B) (Unc-18B)	STXBP2		0	215055	379105	0	342896	301017		0	278976	340061	Q15833	0	0.820369	1				2	A_I	Clusterin OS=Homo sapiens GN=CLU PE=1 SV=1 - [CLUS_HUMAN]	P10909	369046	4.34973e+06	8.30311e+06		2	A_II	Clusterin OS=Homo sapiens GN=CLU PE=1 SV=1 - [CLUS_HUMAN]	P10909	419726	4.67566e+06	3.76242e+06		Ribose-phosphate pyrophosphokinase 2 OS=Homo sapiens GN=PRPS2 PE=1 SV=2 - [PRPS2_HUMAN]	P11908	0	168585	29300.3	0	260375	0
cl1_0.78	O00186	STXB3	HUMAN	Syntaxin-binding protein 3 (Platelet Sec1 protein) (PSP) (Protein unc-18 homolog 3) (Unc18-3) (Protein unc-18 homolog C) (Unc-18C)	STXBP3		0	53336	0	0	354213	0		0	203774	0	O00186	0	1	0				2	A_I	Coagulation factor XII OS=Homo sapiens GN=F12 PE=1 SV=3 - [FA12_HUMAN]	P00748	0	261590	0		2	A_II	Coagulation factor XII OS=Homo sapiens GN=F12 PE=1 SV=3 - [FA12_HUMAN]	P00748	0	204086	654205		Selenoprotein P OS=Homo sapiens GN=SEPP1 PE=1 SV=3 - [SEPP1_HUMAN]	P49908	0	0	36769.7	0	99420.8	133646
cl4_0.75	Q9Y490	TLN1	HUMAN	Talin-1	TLN1		118603	558097	792977	0	474464	756972		59301.3	516281	774975	Q9Y490	0.0765203	0.66619	1				2	A_I	Coatomer subunit alpha OS=Homo sapiens GN=COPA PE=1 SV=2 - [COPA_HUMAN]	P53621	0	160146	252304		2	A_II	Coatomer subunit alpha OS=Homo sapiens GN=COPA PE=1 SV=2 - [COPA_HUMAN]	P53621	0	0	97339.2		Serine/threonine-protein kinase 24 OS=Homo sapiens GN=STK24 PE=1 SV=1 - [STK24_HUMAN]	Q9Y6E0	0	0	65348.1	0	202343	0
cl4_0.75	P78371	TCPB	HUMAN	T-complex protein 1 subunit beta (TCP-1-beta) (CCT-beta)	CCT2	56	0	78637.1	135277	0	235778	268228		0	157207	201753	P78371	0	0.779208	1				2	A_I	Complement C1q subcomponent subunit C OS=Homo sapiens GN=C1QC PE=1 SV=3 - [C1QC_HUMAN]	P02747	193477	547607	4.52355e+06		2	A_II	Complement C1q subcomponent subunit C OS=Homo sapiens GN=C1QC PE=1 SV=3 - [C1QC_HUMAN]	P02747	56179.2	0	0		Serotransferrin OS=Homo sapiens GN=TF PE=1 SV=3 - [TRFE_HUMAN]	P02787	692318	2.23386e+06	1.44491e+06	405518	1.98516e+06	2.3673e+06
cl1_0.78	P50991	TCPD	HUMAN	T-complex protein 1 subunit delta (TCP-1-delta) (CCT-delta) (Stimulator of TAR RNA-binding)	CCT4		0	110387	0	0	1.07463e+06	635823		0	592510	317912	P50991	0	1	0.53655				2	A_I	Complement component C6 OS=Homo sapiens GN=C6 PE=1 SV=3 - [CO6_HUMAN]	P13671	0	118748	88838.5		2	A_II	Complement component C6 OS=Homo sapiens GN=C6 PE=1 SV=3 - [CO6_HUMAN]	P13671	0	239691	651932		Serpin B6 OS=Homo sapiens GN=SERPINB6 PE=1 SV=3 - [SPB6_HUMAN]	P35237	0	259198	312974	0	159061	0
cl4_0.75	P48643	TCPE	HUMAN	T-complex protein 1 subunit epsilon (TCP-1-epsilon) (CCT-epsilon)	CCT5	46	0	71363.2	122795	0	214482	239265		0	142923	181030	P48643	0	0.789498	1				2	A_I	Complement component C7 OS=Homo sapiens GN=C7 PE=1 SV=2 - [CO7_HUMAN]	P10643	0	265844	750461		2	A_II	Complement component C7 OS=Homo sapiens GN=C7 PE=1 SV=2 - [CO7_HUMAN]	P10643	0	464057	316779		Serum amyloid P-component OS=Homo sapiens GN=APCS PE=1 SV=2 - [SAMP_HUMAN]	P02743	0	122804	0	34117.9	0	0
cl4_0.75	Q99832	TCPH	HUMAN	T-complex protein 1 subunit eta (TCP-1-eta) (CCT-eta) (HIV-1 Nef-interacting protein) [Cleaved into: T-complex protein 1 subunit eta, N-terminally processed]	CCT7		0	92202.9	98927.2	0	523322	845721		0	307763	472324	Q99832	0	0.651592	1				2	A_I	Complement component C8 beta chain OS=Homo sapiens GN=C8B PE=1 SV=3 - [CO8B_HUMAN]	P07358	176454	256209	441346		2	A_II	Complement component C8 beta chain OS=Homo sapiens GN=C8B PE=1 SV=3 - [CO8B_HUMAN]	P07358	121379	461979	485731		Serum deprivation-response protein OS=Homo sapiens GN=SDPR PE=1 SV=3 - [SDPR_HUMAN]	O95810	0	197484	291039	0	138472	262869
cl1_0.78	P50990	TCPQ	HUMAN	T-complex protein 1 subunit theta (TCP-1-theta) (CCT-theta) (Renal carcinoma antigen NY-REN-15)	CCT8		0	310784	0	0	383246	0		0	347015	0	P50990	0	1	0				2	A_I	Complement factor B OS=Homo sapiens GN=CFB PE=1 SV=2 - [CFAB_HUMAN]	P00751	156202	473281	369583		2	A_II	Complement factor B OS=Homo sapiens GN=CFB PE=1 SV=2 - [CFAB_HUMAN]	P00751	119543	156657	293238		Serum paraoxonase/arylesterase 1 OS=Homo sapiens GN=PON1 PE=1 SV=3 - [PON1_HUMAN]	P27169	202295	368358	794466	147383	1.36041e+06	811379
cl5_0.70	P40227	TCPZ	HUMAN	T-complex protein 1 subunit zeta (TCP-1-zeta) (Acute morphine dependence-related protein 2) (CCT-zeta-1) (HTR3) (Tcp20)	CCT6A		0	37430	33386.8	0	71523	345564		0	54476.5	189475	P40227	0	0.287512	1				2	A_I	Coronin-1C OS=Homo sapiens GN=CORO1C PE=1 SV=1 - [COR1C_HUMAN]	Q9ULV4	0	271096	286541		2	A_II	Coronin-1C OS=Homo sapiens GN=CORO1C PE=1 SV=1 - [COR1C_HUMAN]	Q9ULV4	0	109546	0		Sex hormone-binding globulin OS=Homo sapiens GN=SHBG PE=1 SV=2 - [SHBG_HUMAN]	P04278	0	84522.8	143262	74903.9	223198	192202
cl3_0.82	P24821	TENA	HUMAN	Tenascin (TN) (Cytotactin) (GMEM) (GP 150-225) (Glioma-associated-extracellular matrix antigen) (Hexabrachion) (JI) (Myotendinous antigen) (Neuronectin) (Tenascin-C) (TN-C)	TNC		75483.4	485240	0	0	0	104256		37741.7	242620	52127.9	P24821	0.155559	1	0.214854				2	A_I	Corticosteroid-binding globulin OS=Homo sapiens GN=SERPINA6 PE=1 SV=1 - [CBG_HUMAN]	P08185	251718	242836	0		2	A_II	Corticosteroid-binding globulin OS=Homo sapiens GN=SERPINA6 PE=1 SV=1 - [CBG_HUMAN]	P08185	0	292439	627571		Sodium/potassium-transporting ATPase subunit alpha-1 OS=Homo sapiens GN=ATP1A1 PE=1 SV=1 - [AT1A1_HUMAN]	P05023	0	167751	98760.2	0	253314	0
cl4_0.75	Q86UF1	TSN33	HUMAN	Tetraspanin-33 (Tspan-33) (Penumbra) (hPen) (Proerythroblast new membrane)	TSPAN33		0	111777	107147	0	129551	139772		0	120664	123459	Q86UF1	0	0.977355	1				2	A_I	Cullin-associated NEDD8-dissociated protein 1 OS=Homo sapiens GN=CAND1 PE=1 SV=2 - [CAND1_HUMAN]	Q86VP6	0	82586.2	75386.9		2	A_II	Cullin-associated NEDD8-dissociated protein 1 OS=Homo sapiens GN=CAND1 PE=1 SV=2 - [CAND1_HUMAN]	Q86VP6	0	93327.5	0		Sodium/potassium-transporting ATPase subunit beta-3 OS=Homo sapiens GN=ATP1B3 PE=1 SV=1 - [AT1B3_HUMAN]	P54709	0	171782	134415	0	145021	0
cl4_0.75	O75954	TSN9	HUMAN	Tetraspanin-9 (Tspan-9) (Tetraspan NET-5)	TSPAN9		0	53666.8	401905	0	162005	129433		0	107836	265669	O75954	0	0.405903	1				2	A_I	Dipeptidyl peptidase 4 OS=Homo sapiens GN=DPP4 PE=1 SV=2 - [DPP4_HUMAN]	P27487	0	427763	0		2	A_II	Dipeptidyl peptidase 4 OS=Homo sapiens GN=DPP4 PE=1 SV=2 - [DPP4_HUMAN]	P27487	0	248065	269906		Solute carrier family 2, facilitated glucose transporter member 1 OS=Homo sapiens GN=SLC2A1 PE=1 SV=2 - [GTR1_HUMAN]	P11166	0	432895	382732	0	249889	179480
cl4_0.75	P07996	TSP1	HUMAN	Thrombospondin-1	THBS1	46	80935.6	559757	772695	0	670515	376700		40467.8	615136	574698	P07996	0.0657867	1	0.934261				2	A_I	Disintegrin and metalloproteinase domain-containing protein 10 OS=Homo sapiens GN=ADAM10 PE=1 SV=1 - [ADA10_HUMAN]	O14672	0	222891	0		2	A_II	Disintegrin and metalloproteinase domain-containing protein 10 OS=Homo sapiens GN=ADAM10 PE=1 SV=1 - [ADA10_HUMAN]	O14672	0	568206	634034		Spectrin alpha chain, erythrocytic 1 OS=Homo sapiens GN=SPTA1 PE=1 SV=5 - [SPTA1_HUMAN]	P02549	0	980562	1.98882e+06	0	176000	106041
cl1_0.78	P24557	THAS	HUMAN	Thromboxane-A synthase (TXA synthase) (TXS) (EC 5.3.99.5) (Cytochrome P450 5A1)	TBXAS1		0	156718	0	0	535648	0		0	346183	0	P24557	0	1	0				2	A_I	Dolichyl-diphosphooligosaccharide--protein glycosyltransferase 48 kDa subunit OS=Homo sapiens GN=DDOST PE=1 SV=4 - [OST48_HUMAN]	P39656	0	0	502890		2	A_II	Dolichyl-diphosphooligosaccharide--protein glycosyltransferase 48 kDa subunit OS=Homo sapiens GN=DDOST PE=1 SV=4 - [OST48_HUMAN]	P39656	0	122693	0		Spectrin beta chain, erythrocytic OS=Homo sapiens GN=SPTB PE=1 SV=5 - [SPTB1_HUMAN]	P11277	0	1.54823e+06	1.04239e+06	65373.7	307099	290073
cl4_0.75	P05543	THBG	HUMAN	Thyroxine-binding globulin (Serpin A7) (T4-binding globulin)	SERPINA7		0	254611	226643	0	158372	347863		0	206492	287253	P05543	0	0.71885	1				2	A_I	Dynamin-1-like protein OS=Homo sapiens GN=DNM1L PE=1 SV=2 - [DNM1L_HUMAN]	O00429	0	0	180983		2	A_II	Dynamin-1-like protein OS=Homo sapiens GN=DNM1L PE=1 SV=2 - [DNM1L_HUMAN]	O00429	0	89632.9	0		Stomatin-like protein 2, mitochondrial OS=Homo sapiens GN=STOML2 PE=1 SV=1 - [STML2_HUMAN]	Q9UJZ1	0	0	89898.9	0	182023	251516
cl4_0.75	P02786	TFR1	HUMAN	Transferrin receptor protein 1 (TR) (TfR) (TfR1) (Trfr) (T9) (p90) (CD antigen CD71) [Cleaved into: Transferrin receptor protein 1, serum form (sTfR)]	TFRC	47	103427	4.37398e+06	2.44743e+06	118697	3.43564e+06	1.92643e+06		111062	3.90481e+06	2.18693e+06	P02786	0.0284423	1	0.560061				2	A_I	Dynamin-2 OS=Homo sapiens GN=DNM2 PE=1 SV=2 - [DYN2_HUMAN]	P50570	0	0	107911		2	A_II	Dynamin-2 OS=Homo sapiens GN=DNM2 PE=1 SV=2 - [DYN2_HUMAN]	P50570	0	99799.7	93172.5		Succinate dehydrogenase [ubiquinone] flavoprotein subunit, mitochondrial OS=Echinococcus granulosus GN=EGR_02366 PE=3 SV=1 - [W6UMX7_ECHGR]	W6UMX7	0	0	128416	0	0	154096
cl2_0.74	P01137	TGFB1	HUMAN	Transforming growth factor beta-1 (TGF-beta-1) [Cleaved into: Latency-associated peptide (LAP)]	TGFB1		0	83019	209345	0	191116	0		0	137068	104672	P01137	0	1	0.763656				2	A_I	EH domain-containing protein 1 OS=Homo sapiens GN=EHD1 PE=1 SV=2 - [EHD1_HUMAN]	Q9H4M9	0	630939	253081		2	A_II	EH domain-containing protein 1 OS=Homo sapiens GN=EHD1 PE=1 SV=2 - [EHD1_HUMAN]	Q9H4M9	0	360256	536590		Sushi, von Willebrand factor type A, EGF and pentraxin domain-containing protein 1 OS=Homo sapiens GN=SVEP1 PE=1 SV=3 - [SVEP1_HUMAN]	Q4LDE5	0	160826	136330	0	0	142077
cl4_0.75	P55072	TERA	HUMAN	Transitional endoplasmic reticulum ATPase (TER ATPase) (EC 3.6.4.6) (15S Mg(2+)-ATPase p97 subunit) (Valosin-containing protein) (VCP)	VCP	62	65930	184989	132134	0	216548	294758		32965	200769	213446	P55072	0.154442	0.940606	1				2	A_I	Elongation factor 1-alpha 1 OS=Homo sapiens GN=EEF1A1 PE=1 SV=1 - [EF1A1_HUMAN]	P68104	127672	0	181504		2	A_II	Elongation factor 1-alpha 1 OS=Homo sapiens GN=EEF1A1 PE=1 SV=1 - [EF1A1_HUMAN]	P68104	0	288176	187826		Syntaxin-11 OS=Homo sapiens GN=STX11 PE=1 SV=1 - [STX11_HUMAN]	O75558	0	273433	186942	0	137908	184108
cl3_0.82	P29401	TKT	HUMAN	Transketolase (TK) (EC 2.2.1.1)	TKT	44	0	180877	0	0	0	110725		0	90438.4	55362.4	P29401	0	1	0.612156				2	A_I	Expressed conserved protein OS=Echinococcus granulosus GN=EgrG_000337300 PE=4 SV=1 - [A0A068WQT6_ECHGR]	A0A068WQT6	0	698155	508673		2	A_II	Expressed conserved protein OS=Echinococcus granulosus GN=EgrG_000337300 PE=4 SV=1 - [A0A068WQT6_ECHGR]	A0A068WQT6	0	185509	0		Syntaxin-7 OS=Homo sapiens GN=STX7 PE=1 SV=4 - [STX7_HUMAN]	O15400	0	214429	234034	0	199163	496050
cl4_0.75	Q6UWD8	CP054	HUMAN	Transmembrane protein C16orf54	C16orf54		0	103656	180848	0	217281	199911		0	160468	190380	Q6UWD8	0	0.842886	1				2	A_I	Ezrin OS=Homo sapiens GN=EZR PE=1 SV=4 - [EZRI_HUMAN]	P15311	0	36151.2	62657.8		2	A_II	Ezrin OS=Homo sapiens GN=EZR PE=1 SV=4 - [EZRI_HUMAN]	P15311	0	486087	375801		Syntaxin-binding protein 2 OS=Homo sapiens GN=STXBP2 PE=1 SV=2 - [STXB2_HUMAN]	Q15833	0	215055	379105	0	342896	301017
cl5_0.70	P02766	TTHY	HUMAN	Transthyretin (ATTR) (Prealbumin) (TBPA)	TTR		383921	746483	451678	0	0	158607		191961	373241	305143	P02766	0.514307	1	0.817548				2	A_I	F-actin-capping protein subunit beta OS=Homo sapiens GN=CAPZB PE=1 SV=4 - [CAPZB_HUMAN]	P47756	0	138794	258266		2	A_II	F-actin-capping protein subunit beta OS=Homo sapiens GN=CAPZB PE=1 SV=4 - [CAPZB_HUMAN]	P47756	0	136379	0		Syntaxin-binding protein 3 OS=Homo sapiens GN=STXBP3 PE=1 SV=2 - [STXB3_HUMAN]	O00186	0	53336	0	0	354213	0
cl2_0.74	P28289	TMOD1	HUMAN	Tropomodulin-1 (Erythrocyte tropomodulin) (E-Tmod)	TMOD1		0	182885	189358	0	202031	0		0	192458	94679.2	P28289	0	1	0.491947				2	A_I	Fanconi anemia group J protein OS=Homo sapiens GN=BRIP1 PE=1 SV=1 - [FANCJ_HUMAN]	Q9BX63	77065.8	0	0		2	A_II	Fanconi anemia group J protein OS=Homo sapiens GN=BRIP1 PE=1 SV=1 - [FANCJ_HUMAN]	Q9BX63	0	0	222517		Talin-1 OS=Homo sapiens GN=TLN1 PE=1 SV=3 - [TLN1_HUMAN]	Q9Y490	118603	558097	792977	0	474464	756972
cl2_0.74	P67936	TPM4	HUMAN	Tropomyosin alpha-4 chain (TM30p1) (Tropomyosin-4)	TPM4		0	0	321706	0	150952	0		0	75476	160853	P67936	0	0.469224	1				2	A_I	Fibrinogen alpha chain OS=Homo sapiens GN=FGA PE=1 SV=2 - [FIBA_HUMAN]	P02671	909885	3.89056e+06	1.15034e+07		2	A_II	Fibrinogen alpha chain OS=Homo sapiens GN=FGA PE=1 SV=2 - [FIBA_HUMAN]	P02671	1.13681e+06	1.51163e+07	8.34046e+06		T-complex protein 1 subunit beta OS=Homo sapiens GN=CCT2 PE=1 SV=4 - [TCPB_HUMAN]	P78371	0	78637.1	135277	0	235778	268228
cl4_0.75	A0A068WVR1	A0A068WVR1	ECHGR	Tubulin alpha chain	EgrG_000042500		0	107304	214607	0	216014	223705		0	161659	219156	A0A068WVR1	0	0.737644	1				2	A_I	Filaggrin-2 OS=Homo sapiens GN=FLG2 PE=1 SV=1 - [FILA2_HUMAN]	Q5D862	133291	142538	132267		2	A_II	Filaggrin-2 OS=Homo sapiens GN=FLG2 PE=1 SV=1 - [FILA2_HUMAN]	Q5D862	69491.4	0	0		T-complex protein 1 subunit delta OS=Homo sapiens GN=CCT4 PE=1 SV=4 - [TCPD_HUMAN]	P50991	0	110387	0	0	1.07463e+06	635823
cl1_0.78	A6NHL2	TBAL3	HUMAN	Tubulin alpha chain-like 3	TUBAL3		0	421324	172367	0	425783	0		0	423554	86183.5	A6NHL2	0	1	0.203477				2	A_I	Flotillin-1 OS=Homo sapiens GN=FLOT1 PE=1 SV=3 - [FLOT1_HUMAN]	O75955	0	500651	114109		2	A_II	Flotillin-1 OS=Homo sapiens GN=FLOT1 PE=1 SV=3 - [FLOT1_HUMAN]	O75955	0	253043	518197		T-complex protein 1 subunit epsilon OS=Homo sapiens GN=CCT5 PE=1 SV=1 - [TCPE_HUMAN]	P48643	0	71363.2	122795	0	214482	239265
cl4_0.75	Q71U36	TBA1A	HUMAN	Tubulin alpha-1A chain (Alpha-tubulin 3) (Tubulin B-alpha-1) (Tubulin alpha-3 chain) [Cleaved into: Detyrosinated tubulin alpha-1A chain]	TUBA1A	44	0	341828	550428	0	321886	856107		0	331857	703268	Q71U36	0	0.471879	1				2	A_I	Galectin-3-binding protein OS=Homo sapiens GN=LGALS3BP PE=1 SV=1 - [LG3BP_HUMAN]	Q08380	0	801363	495255		2	A_II	Galectin-3-binding protein OS=Homo sapiens GN=LGALS3BP PE=1 SV=1 - [LG3BP_HUMAN]	Q08380	112669	320126	661986		T-complex protein 1 subunit eta OS=Homo sapiens GN=CCT7 PE=1 SV=2 - [TCPH_HUMAN]	Q99832	0	92202.9	98927.2	0	523322	845721
cl4_0.75	P68366	TBA4A	HUMAN	Tubulin alpha-4A chain (Alpha-tubulin 1) (Testis-specific alpha-tubulin) (Tubulin H2-alpha) (Tubulin alpha-1 chain)	TUBA4A		95025.4	419986	578448	0	276426	549112		47512.7	348206	563780	P68366	0.0842752	0.617627	1				2	A_I	Glucose-6-phosphate isomerase OS=Homo sapiens GN=GPI PE=1 SV=4 - [G6PI_HUMAN]	P06744	0	106455	40596.9		2	A_II	Glucose-6-phosphate isomerase OS=Homo sapiens GN=GPI PE=1 SV=4 - [G6PI_HUMAN]	P06744	0	0	323269		T-complex protein 1 subunit theta OS=Homo sapiens GN=CCT8 PE=1 SV=4 - [TCPQ_HUMAN]	P50990	0	310784	0	0	383246	0
cl4_0.75	P07437	TBB5	HUMAN	Tubulin beta chain (Tubulin beta-5 chain)	TUBB		0	228617	458775	0	328362	204517		0	278490	331646	P07437	0	0.839719	1				2	A_I	Glutamate carboxypeptidase 2 OS=Homo sapiens GN=FOLH1 PE=1 SV=1 - [FOLH1_HUMAN]	Q04609	0	123471	0		2	A_II	Glutamate carboxypeptidase 2 OS=Homo sapiens GN=FOLH1 PE=1 SV=1 - [FOLH1_HUMAN]	Q04609	0	0	1.1277e+06		T-complex protein 1 subunit zeta OS=Homo sapiens GN=CCT6A PE=1 SV=3 - [TCPZ_HUMAN]	P40227	0	37430	33386.8	0	71523	345564
cl4_0.75	Q9H4B7	TBB1	HUMAN	Tubulin beta-1 chain	TUBB1		0	741041	962556	0	240636	505551		0	490838	734054	Q9H4B7	0	0.668668	1				2	A_I	Glutamyl aminopeptidase OS=Homo sapiens GN=ENPEP PE=1 SV=3 - [AMPE_HUMAN]	Q07075	0	123050	0		2	A_II	Glutamyl aminopeptidase OS=Homo sapiens GN=ENPEP PE=1 SV=3 - [AMPE_HUMAN]	Q07075	0	124892	87589		Tenascin OS=Homo sapiens GN=TNC PE=1 SV=3 - [TENA_HUMAN]	P24821	75483.4	485240	0	0	0	104256
cl5_0.70	P68371	TBB4B	HUMAN	Tubulin beta-4B chain (Tubulin beta-2 chain) (Tubulin beta-2C chain)	TUBB4B		0	167803	183315	0	0	139546		0	83901.4	161430	P68371	0	0.519737	1				2	A_I	Glutathione S-transferase omega-1 OS=Homo sapiens GN=GSTO1 PE=1 SV=2 - [GSTO1_HUMAN]	P78417	0	187515	173891		2	A_II	Glutathione S-transferase omega-1 OS=Homo sapiens GN=GSTO1 PE=1 SV=2 - [GSTO1_HUMAN]	P78417	0	121066	0		Tetraspanin-33 OS=Homo sapiens GN=TSPAN33 PE=2 SV=1 - [TSN33_HUMAN]	Q86UF1	0	111777	107147	0	129551	139772
cl5_0.70	Q6IBS0	TWF2	HUMAN	Twinfilin-2 (A6-related protein) (hA6RP) (Protein tyrosine kinase 9-like) (Twinfilin-1-like protein)	TWF2		0	124265	117303	0	0	182937		0	62132.7	150120	Q6IBS0	0	0.413887	1				2	A_I	G-protein coupled receptor family C group 5 member C OS=Homo sapiens GN=GPRC5C PE=1 SV=2 - [GPC5C_HUMAN]	Q9NQ84	0	312889	0		2	A_II	G-protein coupled receptor family C group 5 member C OS=Homo sapiens GN=GPRC5C PE=1 SV=2 - [GPC5C_HUMAN]	Q9NQ84	0	350466	252175		Tetraspanin-9 OS=Homo sapiens GN=TSPAN9 PE=1 SV=1 - [TSN9_HUMAN]	O75954	0	53666.8	401905	0	162005	129433
cl2_0.74	P07948	LYN	HUMAN	Tyrosine-protein kinase Lyn (EC 2.7.10.2) (Lck/Yes-related novel protein tyrosine kinase) (V-yes-1 Yamaguchi sarcoma viral related oncogene homolog) (p53Lyn) (p56Lyn)	LYN		0	239667	343912	0	187873	0		0	213770	171956	P07948	0	1	0.804398				2	A_I	Guanine nucleotide-binding protein G(I)/G(S)/G(T) subunit beta-2 OS=Homo sapiens GN=GNB2 PE=1 SV=3 - [GBB2_HUMAN]	P62879	0	139674	0		2	A_II	Guanine nucleotide-binding protein G(I)/G(S)/G(T) subunit beta-2 OS=Homo sapiens GN=GNB2 PE=1 SV=3 - [GBB2_HUMAN]	P62879	0	223859	486254		Thrombospondin-1 OS=Homo sapiens GN=THBS1 PE=1 SV=2 - [TSP1_HUMAN]	P07996	80935.6	559757	772695	0	670515	376700
cl4_0.75	P22314	UBA1	HUMAN	Ubiquitin-like modifier-activating enzyme 1 (EC 6.2.1.45) (Protein A1S9) (Ubiquitin-activating enzyme E1)	UBA1	45	0	100432	126311	0	151047	133453		0	125740	129882	P22314	0	0.968108	1				2	A_I	Guanine nucleotide-binding protein G(k) subunit alpha OS=Homo sapiens GN=GNAI3 PE=1 SV=3 - [GNAI3_HUMAN]	P08754	0	223121	54489		2	A_II	Guanine nucleotide-binding protein G(k) subunit alpha OS=Homo sapiens GN=GNAI3 PE=1 SV=3 - [GNAI3_HUMAN]	P08754	0	221787	232258		Thromboxane-A synthase OS=Homo sapiens GN=TBXAS1 PE=1 SV=3 - [THAS_HUMAN]	P24557	0	156718	0	0	535648	0
cl1_0.78	B0I1T2	MYO1G	HUMAN	Unconventional myosin-Ig [Cleaved into: Minor histocompatibility antigen HA-2 (mHag HA-2)]	MYO1G		0	114051	0	0	185724	215163		0	149887	107581	B0I1T2	0	1	0.717748				2	A_I	Guanine nucleotide-binding protein G(z) subunit alpha OS=Homo sapiens GN=GNAZ PE=2 SV=3 - [GNAZ_HUMAN]	P19086	0	135545	335295		2	A_II	Guanine nucleotide-binding protein G(z) subunit alpha OS=Homo sapiens GN=GNAZ PE=2 SV=3 - [GNAZ_HUMAN]	P19086	0	291782	177143		Thyroxine-binding globulin OS=Homo sapiens GN=SERPINA7 PE=1 SV=2 - [THBG_HUMAN]	P05543	0	254611	226643	0	158372	347863
cl1_0.78	P08670	VIME	HUMAN	Vimentin	VIM		0	153349	0	0	382655	195748		0	268002	97874	P08670	0	1	0.365199				2	A_I	Haptoglobin OS=Homo sapiens GN=HP PE=1 SV=1 - [HPT_HUMAN]	P00738	422762	1.56179e+06	1.92728e+06		2	A_II	Haptoglobin OS=Homo sapiens GN=HP PE=1 SV=1 - [HPT_HUMAN]	P00738	177243	414658	1.64111e+06		Transferrin receptor protein 1 OS=Homo sapiens GN=TFRC PE=1 SV=2 - [TFR1_HUMAN]	P02786	103427	4.37398e+06	2.44743e+06	118697	3.43564e+06	1.92643e+06
cl3_0.82	P18206	VINC	HUMAN	Vinculin (Metavinculin) (MV)	VCL		0	630111	159769	0	261214	434053		0	445663	296911	P18206	0	1	0.666223				2	A_I	Haptoglobin-related protein OS=Homo sapiens GN=HPR PE=2 SV=2 - [HPTR_HUMAN]	P00739	250411	551780	991999		2	A_II	Haptoglobin-related protein OS=Homo sapiens GN=HPR PE=2 SV=2 - [HPTR_HUMAN]	P00739	127279	2.2479e+06	1.0441e+06		Transforming growth factor beta-1 OS=Homo sapiens GN=TGFB1 PE=1 SV=2 - [TGFB1_HUMAN]	P01137	0	83019	209345	0	191116	0
cl5_0.70	P02774	VTDB	HUMAN	Vitamin D-binding protein (DBP) (VDB) (Gc protein-derived macrophage activating factor) (Gc-MAF) (GcMAF) (Gc-globulin) (Group-specific component) (Gc) (Vitamin D-binding protein-macrophage activating factor) (DBP-maf)	GC		376803	346976	455362	154927	159034	392008		265865	253005	423685	P02774	0.627507	0.597154	1				2	A_I	Heat shock 70 kDa protein 1B OS=Homo sapiens GN=HSPA1B PE=1 SV=1 - [HS71B_HUMAN]|Heat shock 70 kDa protein 6 OS=Homo sapiens GN=HSPA6 PE=1 SV=2 - [HSP76_HUMAN]|Putative heat shock 70 kDa protein (Fragment) OS=Echinococcus granulosus GN=hsp70 PE=2 SV=1 - [Q56J96_ECHGR]	P0DMV9	0	502710	359607		2	A_II	Heat shock 70 kDa protein 1-like OS=Homo sapiens GN=HSPA1L PE=1 SV=2 - [HS71L_HUMAN]|Heat shock 70 kDa protein 1B OS=Homo sapiens GN=HSPA1B PE=1 SV=1 - [HS71B_HUMAN]	P0DMV9	0	534341	1.13972e+06		Transitional endoplasmic reticulum ATPase OS=Homo sapiens GN=VCP PE=1 SV=4 - [TERA_HUMAN]	P55072	65930	184989	132134	0	216548	294758
cl4_0.75	P07225	PROS	HUMAN	Vitamin K-dependent protein S	PROS1		337861	1.00326e+06	677608	62124.2	309550	501513		199993	656407	589560	P07225	0.304678	1	0.898163				2	A_I	Heat shock protein HSP 90-beta OS=Homo sapiens GN=HSP90AB1 PE=1 SV=4 - [HS90B_HUMAN]	P08238	0	359108	399804		2	A_II	Heat shock protein HSP 90-beta OS=Homo sapiens GN=HSP90AB1 PE=1 SV=4 - [HS90B_HUMAN]	P08238	0	307891	0		Transketolase OS=Homo sapiens GN=TKT PE=1 SV=3 - [TKT_HUMAN]	P29401	0	180877	0	0	0	110725
cl4_0.75	P04004	VTNC	HUMAN	Vitronectin (VN) (S-protein) (Serum-spreading factor) (V75) [Cleaved into: Vitronectin V65 subunit; Vitronectin V10 subunit; Somatomedin-B]	VTN		424559	2.32725e+06	2.64029e+06	267564	1.94019e+06	1.1785e+06		346062	2.13372e+06	1.90939e+06	P04004	0.162187	1	0.894865				2	A_I	Helicase with zinc finger domain 2 OS=Homo sapiens GN=HELZ2 PE=1 SV=6 - [HELZ2_HUMAN]	Q9BYK8	0	196741	199884		2	A_II	Helicase with zinc finger domain 2 OS=Homo sapiens GN=HELZ2 PE=1 SV=6 - [HELZ2_HUMAN]	Q9BYK8	140210	133789	0		Transmembrane protein C16orf54 OS=Homo sapiens GN=C16orf54 PE=1 SV=1 - [CP054_HUMAN]	Q6UWD8	0	103656	180848	0	217281	199911
cl4_0.75	P21796	VDAC1	HUMAN	Voltage-dependent anion-selective channel protein 1 (VDAC-1) (hVDAC1) (Outer mitochondrial membrane protein porin 1) (Plasmalemmal porin) (Porin 31HL) (Porin 31HM)	VDAC1		0	273593	366286	0	170942	176437		0	222268	271361	P21796	0	0.819084	1				2	A_I	Hematopoietic progenitor cell antigen CD34 OS=Homo sapiens GN=CD34 PE=1 SV=2 - [CD34_HUMAN]	P28906	0	313862	0		2	A_II	Hematopoietic progenitor cell antigen CD34 OS=Homo sapiens GN=CD34 PE=1 SV=2 - [CD34_HUMAN]	P28906	0	288228	182068		Transthyretin OS=Homo sapiens GN=TTR PE=1 SV=1 - [TTHY_HUMAN]	P02766	383921	746483	451678	0	0	158607
cl4_0.75	P45880	VDAC2	HUMAN	Voltage-dependent anion-selective channel protein 2 (VDAC-2) (hVDAC2) (Outer mitochondrial membrane protein porin 2)	VDAC2		0	0	252102	0	172991	134632		0	86495.3	193367	P45880	0	0.447312	1				2	A_I	Hemopexin OS=Homo sapiens GN=HPX PE=1 SV=2 - [HEMO_HUMAN]	P02790	426264	2.39471e+06	1.84712e+06		2	A_II	Hemopexin OS=Homo sapiens GN=HPX PE=1 SV=2 - [HEMO_HUMAN]	P02790	191188	586253	1.28764e+06		Tropomodulin-1 OS=Homo sapiens GN=TMOD1 PE=1 SV=1 - [TMOD1_HUMAN]	P28289	0	182885	189358	0	202031	0
cl4_0.75	P04275	VWF	HUMAN	von Willebrand factor (vWF) [Cleaved into: von Willebrand antigen 2 (von Willebrand antigen II)]	VWF		188874	945214	1.533e+06	148662	683385	1.77301e+06		168768	814300	1.653e+06	P04275	0.102098	0.492618	1				2	A_I	HLA class I histocompatibility antigen, A-3 alpha chain OS=Homo sapiens GN=HLA-A PE=1 SV=2 - [1A03_HUMAN]|Putative HLA class I histocompatibility antigen, alpha chain H OS=Homo sapiens GN=HLA-H PE=5 SV=3 - [HLAH_HUMAN]	P04439	0	290671	0		2	A_II	HLA class I histocompatibility antigen, A-3 alpha chain OS=Homo sapiens GN=HLA-A PE=1 SV=2 - [1A03_HUMAN]|Putative HLA class I histocompatibility antigen, alpha chain H OS=Homo sapiens GN=HLA-H PE=5 SV=3 - [HLAH_HUMAN]	P04439	0	211277	285116		Tropomyosin alpha-4 chain OS=Homo sapiens GN=TPM4 PE=1 SV=3 - [TPM4_HUMAN]	P67936	0	0	321706	0	150952	0
cl1_0.78	O43895	XPP2	HUMAN	Xaa-Pro aminopeptidase 2 (EC 3.4.11.9) (Aminoacylproline aminopeptidase) (Membrane-bound aminopeptidase P) (Membrane-bound APP) (Membrane-bound AmP) (mAmP) (X-Pro aminopeptidase 2)	XPNPEP2		0	73547.1	0	0	263308	135775		0	168428	67887.7	O43895	0	1	0.403067				2	A_I	HLA class I histocompatibility antigen, B-44 alpha chain OS=Homo sapiens GN=HLA-B PE=1 SV=1 - [1B44_HUMAN]	P30481	0	201251	307042		2	A_II	HLA class I histocompatibility antigen, B-44 alpha chain OS=Homo sapiens GN=HLA-B PE=1 SV=1 - [1B44_HUMAN]	P30481	0	0	199275		Tubulin alpha chain OS=Echinococcus granulosus GN=EgrG_000042500 PE=3 SV=1 - [A0A068WVR1_ECHGR]	A0A068WVR1	0	107304	214607	0	216014	223705
cl3_0.82	P98182	ZN200	HUMAN	Zinc finger protein 200	ZNF200		0	109515	0	108880	98045.2	186668		54440	103780	93333.8	P98182	0.524571	1	0.899343				2	A_I	HLA class II histocompatibility antigen, DRB1-15 beta chain OS=Homo sapiens GN=HLA-DRB1 PE=1 SV=2 - [2B1F_HUMAN]	P01911	0	117890	0		2	A_II	HLA class II histocompatibility antigen, DRB1-15 beta chain OS=Homo sapiens GN=HLA-DRB1 PE=1 SV=2 - [2B1F_HUMAN]	P01911	0	0	147526		Tubulin alpha chain-like 3 OS=Homo sapiens GN=TUBAL3 PE=1 SV=2 - [TBAL3_HUMAN]	A6NHL2	0	421324	172367	0	425783	0
																								2	A_I	Ig gamma-3 chain C region OS=Homo sapiens GN=IGHG3 PE=1 SV=2 - [IGHG3_HUMAN]	P01860	265862	1.81658e+06	1.18074e+06		2	A_II	Ig gamma-3 chain C region OS=Homo sapiens GN=IGHG3 PE=1 SV=2 - [IGHG3_HUMAN]	P01860	185351	817700	5.17968e+06		Tubulin alpha-1A chain OS=Homo sapiens GN=TUBA1A PE=1 SV=1 - [TBA1A_HUMAN]|Tubulin alpha-1B chain OS=Homo sapiens GN=TUBA1B PE=1 SV=1 - [TBA1B_HUMAN]	Q71U36	0	341828	550428	0	321886	856107
																								2	A_I	Ig heavy chain V-I region 5 (Fragment) OS=Homo sapiens GN=IGKV1-5 PE=4 SV=2 - [KV110_HUMAN]	P01602	175403	416484	413119		2	A_II	Ig heavy chain V-I region 5 (Fragment) OS=Homo sapiens GN=IGKV1-5 PE=4 SV=2 - [KV110_HUMAN]	P01602	0	0	280035		Tubulin alpha-1B chain OS=Homo sapiens GN=TUBA1B PE=1 SV=1 - [TBA1B_HUMAN]|Tubulin alpha-4A chain OS=Homo sapiens GN=TUBA4A PE=1 SV=1 - [TBA4A_HUMAN]	P68366	95025.4	419986	578448	0	276426	549112
																								2	A_I	Ig heavy chain V-I region HG3 OS=Homo sapiens PE=3 SV=1 - [HV102_HUMAN]	P01743	0	146742	319369		2	A_II	Ig heavy chain V-I region HG3 OS=Homo sapiens PE=3 SV=1 - [HV102_HUMAN]	P01743	0	262678	0		Tubulin beta chain OS=Homo sapiens GN=TUBB PE=1 SV=2 - [TBB5_HUMAN]	P07437	0	228617	458775	0	328362	204517
																								2	A_I	Ig heavy chain V-III region WEA OS=Homo sapiens PE=1 SV=1 - [HV302_HUMAN]	P01763	0	262911	695621		2	A_II	Ig heavy chain V-III region WEA OS=Homo sapiens PE=1 SV=1 - [HV302_HUMAN]	P01763	0	730572	0		Tubulin beta-1 chain OS=Homo sapiens GN=TUBB1 PE=1 SV=1 - [TBB1_HUMAN]	Q9H4B7	0	741041	962556	0	240636	505551
																								2	A_I	Ig kappa chain V-III region B6 OS=Homo sapiens PE=1 SV=1 - [KV301_HUMAN]	P01619	0	598977	499685		2	A_II	Ig kappa chain V-III region B6 OS=Homo sapiens PE=1 SV=1 - [KV301_HUMAN]	P01619	0	0	298809		Tubulin beta-2A chain OS=Homo sapiens GN=TUBB2A PE=1 SV=1 - [TBB2A_HUMAN]|Tubulin beta-4B chain OS=Homo sapiens GN=TUBB4B PE=1 SV=1 - [TBB4B_HUMAN]	P68371	0	167803	183315	0	0	139546
																								2	A_I	Ig kappa chain V-III region IARC/BL41 OS=Homo sapiens PE=4 SV=1 - [KV311_HUMAN]	P06311	142681	316349	914774		2	A_II	Ig kappa chain V-III region IARC/BL41 OS=Homo sapiens PE=4 SV=1 - [KV311_HUMAN]	P06311	70234.3	0	0		Twinfilin-2 OS=Homo sapiens GN=TWF2 PE=1 SV=2 - [TWF2_HUMAN]	Q6IBS0	0	124265	117303	0	0	182937
																								2	A_I	Ig kappa chain V-III region VG (Fragment) OS=Homo sapiens PE=1 SV=1 - [KV309_HUMAN]	P04433	291525	548404	721750		2	A_II	Ig kappa chain V-III region VG (Fragment) OS=Homo sapiens PE=1 SV=1 - [KV309_HUMAN]	P04433	62459.9	0	307307		Tyrosine-protein kinase Lyn OS=Homo sapiens GN=LYN PE=1 SV=3 - [LYN_HUMAN]	P07948	0	239667	343912	0	187873	0
																								2	A_I	Ig mu chain C region OS=Homo sapiens GN=IGHM PE=1 SV=3 - [IGHM_HUMAN]	P01871	1.03101e+06	2.24552e+07	1.12196e+07		2	A_II	Ig mu chain C region OS=Homo sapiens GN=IGHM PE=1 SV=3 - [IGHM_HUMAN]	P01871	508902	1.33798e+06	2.74785e+06		Ubiquitin-like modifier-activating enzyme 1 OS=Homo sapiens GN=UBA1 PE=1 SV=3 - [UBA1_HUMAN]	P22314	0	100432	126311	0	151047	133453
																								2	A_I	Importin subunit beta-1 OS=Homo sapiens GN=KPNB1 PE=1 SV=2 - [IMB1_HUMAN]	Q14974	0	0	114228		2	A_II	Importin subunit beta-1 OS=Homo sapiens GN=KPNB1 PE=1 SV=2 - [IMB1_HUMAN]	Q14974	0	126731	96502.8		Unconventional myosin-Ig OS=Homo sapiens GN=MYO1G PE=1 SV=2 - [MYO1G_HUMAN]	B0I1T2	0	114051	0	0	185724	215163
																								2	A_I	Insulin-like growth factor-binding protein complex acid labile subunit OS=Homo sapiens GN=IGFALS PE=1 SV=1 - [ALS_HUMAN]	P35858	0	138000	671761		2	A_II	Insulin-like growth factor-binding protein complex acid labile subunit OS=Homo sapiens GN=IGFALS PE=1 SV=1 - [ALS_HUMAN]	P35858	0	555296	635649		Vimentin OS=Homo sapiens GN=VIM PE=1 SV=4 - [VIME_HUMAN]	P08670	0	153349	0	0	382655	195748
																								2	A_I	Integrin alpha-L OS=Homo sapiens GN=ITGAL PE=1 SV=3 - [ITAL_HUMAN]	P20701	0	122307	0		2	A_II	Integrin alpha-L OS=Homo sapiens GN=ITGAL PE=1 SV=3 - [ITAL_HUMAN]	P20701	0	97893.8	165863		Vinculin OS=Homo sapiens GN=VCL PE=1 SV=4 - [VINC_HUMAN]	P18206	0	630111	159769	0	261214	434053
																								2	A_I	Integrin alpha-M OS=Homo sapiens GN=ITGAM PE=1 SV=2 - [ITAM_HUMAN]	P11215	0	334427	84182.5		2	A_II	Integrin alpha-M OS=Homo sapiens GN=ITGAM PE=1 SV=2 - [ITAM_HUMAN]	P11215	0	0	225659		Vitamin D-binding protein OS=Homo sapiens GN=GC PE=1 SV=1 - [VTDB_HUMAN]	P02774	376803	346976	455362	154927	159034	392008
																								2	A_I	Integrin alpha-V OS=Homo sapiens GN=ITGAV PE=1 SV=2 - [ITAV_HUMAN]	P06756	0	70044.3	0		2	A_II	Integrin alpha-V OS=Homo sapiens GN=ITGAV PE=1 SV=2 - [ITAV_HUMAN]	P06756	0	0	198202		Vitamin K-dependent protein S OS=Homo sapiens GN=PROS1 PE=1 SV=1 - [PROS_HUMAN]	P07225	337861	1.00326e+06	677608	62124.2	309550	501513
																								2	A_I	Integrin beta-1 OS=Homo sapiens GN=ITGB1 PE=1 SV=2 - [ITB1_HUMAN]	P05556	110822	562508	500695		2	A_II	Integrin beta-1 OS=Homo sapiens GN=ITGB1 PE=1 SV=2 - [ITB1_HUMAN]	P05556	0	169563	537478		Vitronectin OS=Homo sapiens GN=VTN PE=1 SV=1 - [VTNC_HUMAN]	P04004	424559	2.32725e+06	2.64029e+06	267564	1.94019e+06	1.1785e+06
																								2	A_I	Inter-alpha-trypsin inhibitor heavy chain H3 OS=Homo sapiens GN=ITIH3 PE=1 SV=2 - [ITIH3_HUMAN]	Q06033	0	202229	481169		2	A_II	Inter-alpha-trypsin inhibitor heavy chain H3 OS=Homo sapiens GN=ITIH3 PE=1 SV=2 - [ITIH3_HUMAN]	Q06033	214818	219352	176875		Voltage-dependent anion-selective channel protein 1 OS=Homo sapiens GN=VDAC1 PE=1 SV=2 - [VDAC1_HUMAN]	P21796	0	273593	366286	0	170942	176437
																								2	A_I	Intercellular adhesion molecule 2 OS=Homo sapiens GN=ICAM2 PE=1 SV=2 - [ICAM2_HUMAN]	P13598	0	480223	196576		2	A_II	Intercellular adhesion molecule 2 OS=Homo sapiens GN=ICAM2 PE=1 SV=2 - [ICAM2_HUMAN]	P13598	0	370731	608966		Voltage-dependent anion-selective channel protein 2 OS=Homo sapiens GN=VDAC2 PE=1 SV=2 - [VDAC2_HUMAN]	P45880	0	0	252102	0	172991	134632
																								2	A_I	Inverted formin-2 OS=Homo sapiens GN=INF2 PE=1 SV=2 - [INF2_HUMAN]	Q27J81	0	0	60521.7		2	A_II	Inverted formin-2 OS=Homo sapiens GN=INF2 PE=1 SV=2 - [INF2_HUMAN]	Q27J81	0	213445	0		von Willebrand factor OS=Homo sapiens GN=VWF PE=1 SV=4 - [VWF_HUMAN]	P04275	188874	945214	1.533e+06	148662	683385	1.77301e+06
																								2	A_I	Isocitrate dehydrogenase [NAD] subunit alpha, mitochondrial OS=Homo sapiens GN=IDH3A PE=1 SV=1 - [IDH3A_HUMAN]	P50213	144316	336418	258797		2	A_II	Isocitrate dehydrogenase [NAD] subunit alpha, mitochondrial OS=Homo sapiens GN=IDH3A PE=1 SV=1 - [IDH3A_HUMAN]	P50213	293467	628844	1.87039e+06		Xaa-Pro aminopeptidase 2 OS=Homo sapiens GN=XPNPEP2 PE=2 SV=3 - [XPP2_HUMAN]	O43895	0	73547.1	0	0	263308	135775
																								2	A_I	Junction plakoglobin OS=Homo sapiens GN=JUP PE=1 SV=3 - [PLAK_HUMAN]	P14923	359097	526539	223663		2	A_II	Junction plakoglobin OS=Homo sapiens GN=JUP PE=1 SV=3 - [PLAK_HUMAN]	P14923	0	0	152750		Zinc finger protein 200 OS=Homo sapiens GN=ZNF200 PE=2 SV=2 - [ZN200_HUMAN]	P98182	0	109515	0	108880	98045.2	186668
																								2	A_I	Lactotransferrin OS=Homo sapiens GN=LTF PE=1 SV=6 - [TRFL_HUMAN]	P02788	0	116945	0		2	A_II	Lactotransferrin OS=Homo sapiens GN=LTF PE=1 SV=6 - [TRFL_HUMAN]	P02788	68377	0	0		Alpha-1-antichymotrypsin OS=Homo sapiens GN=SERPINA3 PE=1 SV=2 - [AACT_HUMAN]	P01011	537436	947440	763628	237766	851344	1.96137e+06
																								2	A_I	Leucine-rich alpha-2-glycoprotein OS=Homo sapiens GN=LRG1 PE=1 SV=2 - [A2GL_HUMAN]	P02750	0	0	112701		2	A_II	Leucine-rich alpha-2-glycoprotein OS=Homo sapiens GN=LRG1 PE=1 SV=2 - [A2GL_HUMAN]	P02750	0	146359	182665		Alpha-1-antitrypsin OS=Homo sapiens GN=SERPINA1 PE=1 SV=3 - [A1AT_HUMAN]	P01009	1.03764e+06	4386191	5673908	647316	1.11844e+07	1.79059e+07
																								2	A_I	Leucine-rich repeat-containing protein 59 OS=Homo sapiens GN=LRRC59 PE=1 SV=1 - [LRC59_HUMAN]	Q96AG4	0	0	149558		2	A_II	Leucine-rich repeat-containing protein 59 OS=Homo sapiens GN=LRRC59 PE=1 SV=1 - [LRC59_HUMAN]	Q96AG4	0	135534	220160		C4b-binding protein alpha chain OS=Homo sapiens GN=C4BPA PE=1 SV=2 - [C4BPA_HUMAN]	P04003	2.95914e+06	2.14302e+07	1.98155e+06	296593	5.60082e+06	2.70555e+06
																								2	A_I	Leukocyte elastase inhibitor OS=Homo sapiens GN=SERPINB1 PE=1 SV=1 - [ILEU_HUMAN]	P30740	0	329748	161370		2	A_II	Leukocyte elastase inhibitor OS=Homo sapiens GN=SERPINB1 PE=1 SV=1 - [ILEU_HUMAN]	P30740	0	181597	429832		C4b-binding protein beta chain OS=Homo sapiens GN=C4BPB PE=1 SV=1 - [C4BPB_HUMAN]	P20851	158186	574745	325961	0	0	237685
																								2	A_I	LIM and senescent cell antigen-like-containing domain protein 1 OS=Homo sapiens GN=LIMS1 PE=1 SV=4 - [LIMS1_HUMAN]	P48059	0	246832	205203		2	A_II	LIM and senescent cell antigen-like-containing domain protein 1 OS=Homo sapiens GN=LIMS1 PE=1 SV=4 - [LIMS1_HUMAN]	P48059	0	0	194074		Coagulation factor XII OS=Homo sapiens GN=F12 PE=1 SV=3 - [FA12_HUMAN]	P00748	0	261590	0	0	204086	654205
																								2	A_I	L-lactate dehydrogenase B chain OS=Homo sapiens GN=LDHB PE=1 SV=2 - [LDHB_HUMAN]	P07195	0	197539	1.60191e+06		2	A_II	L-lactate dehydrogenase B chain OS=Homo sapiens GN=LDHB PE=1 SV=2 - [LDHB_HUMAN]	P07195	0	232527	287521		Fibrinogen alpha chain OS=Homo sapiens GN=FGA PE=1 SV=2 - [FIBA_HUMAN]	P02671	909885	3.89056e+06	1.15034e+07	1.13681e+06	1.51163e+07	8.34046e+06
																								2	A_I	Lysozyme C OS=Homo sapiens GN=LYZ PE=1 SV=1 - [LYSC_HUMAN]	P61626	491118	511610	256349		2	A_II	Lysozyme C OS=Homo sapiens GN=LYZ PE=1 SV=1 - [LYSC_HUMAN]	P61626	300972	0	0		Serum albumin OS=Homo sapiens GN=ALB PE=1 SV=2 - [ALBU_HUMAN]	P02768	41271776	3.32839e+07	1.28304e+07	7.45656e+06	1.73132e+07	1.21215e+07
																								2	A_I	Microtubule-associated protein RP/EB family member 1 OS=Homo sapiens GN=MAPRE1 PE=1 SV=3 - [MARE1_HUMAN]	Q15691	0	398596	0		2	A_II	Microtubule-associated protein RP/EB family member 1 OS=Homo sapiens GN=MAPRE1 PE=1 SV=3 - [MARE1_HUMAN]	Q15691	0	0	218473		Coagulation factor V OS=Homo sapiens GN=F5 PE=1 SV=4 - [FA5_HUMAN]	P12259	0	614901	556323	33661.7	243553	239125
																								2	A_I	Microtubule-associated protein RP/EB family member 2 OS=Homo sapiens GN=MAPRE2 PE=1 SV=1 - [MARE2_HUMAN]	Q15555	0	96162.2	72958.2		2	A_II	Microtubule-associated protein RP/EB family member 2 OS=Homo sapiens GN=MAPRE2 PE=1 SV=1 - [MARE2_HUMAN]	Q15555	0	197458	0		Coagulation factor XIII A chain OS=Homo sapiens GN=F13A1 PE=1 SV=4 - [F13A_HUMAN]	P00488	38371.3	472661	413436	62303.9	441944	363655
																								2	A_I	Multifunctional protein ADE2 OS=Homo sapiens GN=PAICS PE=1 SV=3 - [PUR6_HUMAN]	P22234	0	72794.3	141294		2	A_II	Multifunctional protein ADE2 OS=Homo sapiens GN=PAICS PE=1 SV=3 - [PUR6_HUMAN]	P22234	0	242431	158888		Complement C1q subcomponent subunit A OS=Homo sapiens GN=C1QA PE=1 SV=2 - [C1QA_HUMAN]	P02745	121457	176666	243951	95620	230281	347590
																								2	A_I	Myc target protein 1 OS=Homo sapiens GN=MYCT1 PE=1 SV=1 - [MYCT1_HUMAN]	Q8N699	0	209856	190727		2	A_II	Myc target protein 1 OS=Homo sapiens GN=MYCT1 PE=1 SV=1 - [MYCT1_HUMAN]	Q8N699	0	122979	0		Complement C1q subcomponent subunit B OS=Homo sapiens GN=C1QB PE=1 SV=3 - [C1QB_HUMAN]	P02746	299794	923458	2.53341e+06	35004.9	1.69231e+06	2.14908e+06
																								2	A_I	N-acetylmuramoyl-L-alanine amidase OS=Homo sapiens GN=PGLYRP2 PE=1 SV=1 - [PGRP2_HUMAN]	Q96PD5	0	141399	179278		2	A_II	N-acetylmuramoyl-L-alanine amidase OS=Homo sapiens GN=PGLYRP2 PE=1 SV=1 - [PGRP2_HUMAN]	Q96PD5	191856	128769	307280		Complement C1q subcomponent subunit C OS=Homo sapiens GN=C1QC PE=1 SV=3 - [C1QC_HUMAN]	P02747	193477	547607	4.52355e+06	56179.2	0	0
																								2	A_I	NADH-cytochrome b5 reductase 3 OS=Homo sapiens GN=CYB5R3 PE=1 SV=3 - [NB5R3_HUMAN]	P00387	0	0	290607		2	A_II	NADH-cytochrome b5 reductase 3 OS=Homo sapiens GN=CYB5R3 PE=1 SV=3 - [NB5R3_HUMAN]	P00387	0	186242	0		Complement C1r subcomponent OS=Homo sapiens GN=C1R PE=1 SV=2 - [C1R_HUMAN]	P00736	317195	988980	906496	128230	1.19199e+06	709714
																								2	A_I	Neuron navigator 2 OS=Homo sapiens GN=NAV2 PE=1 SV=3 - [NAV2_HUMAN]	Q8IVL1	0	35832.9	0		2	A_II	Neuron navigator 2 OS=Homo sapiens GN=NAV2 PE=1 SV=3 - [NAV2_HUMAN]	Q8IVL1	83992	0	0		Complement C1s subcomponent OS=Homo sapiens GN=C1S PE=1 SV=1 - [C1S_HUMAN]	P09871	134622	342529	375818	112919	425093	369465
																								2	A_I	Neutral alpha-glucosidase AB OS=Homo sapiens GN=GANAB PE=1 SV=3 - [GANAB_HUMAN]	Q14697	0	369134	175637		2	A_II	Neutral alpha-glucosidase AB OS=Homo sapiens GN=GANAB PE=1 SV=3 - [GANAB_HUMAN]	Q14697	0	0	215218		Complement C2 OS=Homo sapiens GN=C2 PE=1 SV=2 - [CO2_HUMAN]	P06681	0	349945	185109	0	481305	233917
																								2	A_I	Niban-like protein 1 OS=Homo sapiens GN=FAM129B PE=1 SV=3 - [NIBL1_HUMAN]	Q96TA1	0	0	60307.1		2	A_II	Niban-like protein 1 OS=Homo sapiens GN=FAM129B PE=1 SV=3 - [NIBL1_HUMAN]	Q96TA1	0	223695	0		Complement C3 OS=Homo sapiens GN=C3 PE=1 SV=2 - [CO3_HUMAN]	P01024	1.15025e+06	4.01861e+06	3772678	696875	7.22967e+06	1.07125e+07
																								2	A_I	Peroxiredoxin-6 OS=Homo sapiens GN=PRDX6 PE=1 SV=3 - [PRDX6_HUMAN]	P30041	0	294710	581153		2	A_II	Peroxiredoxin-6 OS=Homo sapiens GN=PRDX6 PE=1 SV=3 - [PRDX6_HUMAN]	P30041	74858.9	0	0		Complement C4-A OS=Homo sapiens GN=C4A PE=1 SV=2 - [CO4A_HUMAN]	P0C0L4	101409	444007	135530	69857.3	437165	315184
																								2	A_I	Phosphatidylinositol-glycan-specific phospholipase D OS=Homo sapiens GN=GPLD1 PE=1 SV=3 - [PHLD_HUMAN]	P80108	0	270342	0		2	A_II	Phosphatidylinositol-glycan-specific phospholipase D OS=Homo sapiens GN=GPLD1 PE=1 SV=3 - [PHLD_HUMAN]	P80108	80221.7	139088	200696		Complement C4-B OS=Homo sapiens GN=C4B PE=1 SV=2 - [CO4B_HUMAN]	P0C0L5	263606	1.66847e+06	1.9934e+06	93531.5	821614	542300
																								2	A_I	Pigment epithelium-derived factor OS=Homo sapiens GN=SERPINF1 PE=1 SV=4 - [PEDF_HUMAN]	P36955	264348	207951	302656		2	A_II	Pigment epithelium-derived factor OS=Homo sapiens GN=SERPINF1 PE=1 SV=4 - [PEDF_HUMAN]	P36955	141598	177928	456328		Complement C5 OS=Homo sapiens GN=C5 PE=1 SV=4 - [CO5_HUMAN]	P01031	61695.5	372550	453981	98605.1	374694	525264
																								2	A_I	Plasma protease C1 inhibitor OS=Homo sapiens GN=SERPING1 PE=1 SV=2 - [IC1_HUMAN]	P05155	184550	885117	1.69281e+06		2	A_II	Plasma protease C1 inhibitor OS=Homo sapiens GN=SERPING1 PE=1 SV=2 - [IC1_HUMAN]	P05155	139898	2.58888e+06	1.89562e+06		Complement component C6 OS=Homo sapiens GN=C6 PE=1 SV=3 - [CO6_HUMAN]	P13671	0	118748	88838.5	0	239691	651932
																								2	A_I	Plastin-2 OS=Homo sapiens GN=LCP1 PE=1 SV=6 - [PLSL_HUMAN]	P13796	0	297009	0		2	A_II	Plastin-2 OS=Homo sapiens GN=LCP1 PE=1 SV=6 - [PLSL_HUMAN]	P13796	0	228946	263357		Complement component C7 OS=Homo sapiens GN=C7 PE=1 SV=2 - [CO7_HUMAN]	P10643	0	265844	750461	0	464057	316779
																								2	A_I	Platelet glycoprotein 4 OS=Homo sapiens GN=CD36 PE=1 SV=2 - [CD36_HUMAN]	P16671	144907	990365	1.41611e+06		2	A_II	Platelet glycoprotein 4 OS=Homo sapiens GN=CD36 PE=1 SV=2 - [CD36_HUMAN]	P16671	93743.4	1.8491e+06	1.16495e+06		Complement component C8 alpha chain OS=Homo sapiens GN=C8A PE=1 SV=2 - [CO8A_HUMAN]	P07357	0	451330	0	0	135948	0
																								2	A_I	Platelet glycoprotein Ib beta chain OS=Homo sapiens GN=GP1BB PE=1 SV=1 - [GP1BB_HUMAN]	P13224	205252	952109	707514		2	A_II	Platelet glycoprotein Ib beta chain OS=Homo sapiens GN=GP1BB PE=1 SV=1 - [GP1BB_HUMAN]	P13224	0	0	183715		Complement component C8 beta chain OS=Homo sapiens GN=C8B PE=1 SV=3 - [CO8B_HUMAN]	P07358	176454	256209	441346	121379	461979	485731
																								2	A_I	Plexin-B2 OS=Homo sapiens GN=PLXNB2 PE=1 SV=3 - [PLXB2_HUMAN]	O15031	0	219057	34846.6		2	A_II	Plexin-B2 OS=Homo sapiens GN=PLXNB2 PE=1 SV=3 - [PLXB2_HUMAN]	O15031	0	91182.7	133152		Complement component C9 OS=Homo sapiens GN=C9 PE=1 SV=2 - [CO9_HUMAN]	P02748	242096	535951	605130	173241	740756	839135
																								2	A_I	Polymeric immunoglobulin receptor OS=Homo sapiens GN=PIGR PE=1 SV=4 - [PIGR_HUMAN]	P01833	107240	207239	491016		2	A_II	Polymeric immunoglobulin receptor OS=Homo sapiens GN=PIGR PE=1 SV=4 - [PIGR_HUMAN]	P01833	84356.8	288916	0		Complement factor B OS=Homo sapiens GN=CFB PE=1 SV=2 - [CFAB_HUMAN]	P00751	156202	473281	369583	119543	156657	293238
																								2	A_I	Probable tRNA N6-adenosine threonylcarbamoyltransferase OS=Echinococcus granulosus GN=EgrG_000105300 PE=3 SV=1 - [A0A068WVB2_ECHGR]	A0A068WVB2	424737	0	0		2	A_II	Probable tRNA N6-adenosine threonylcarbamoyltransferase OS=Echinococcus granulosus GN=EgrG_000105300 PE=3 SV=1 - [A0A068WVB2_ECHGR]	A0A068WVB2	136806	229229	325128		Complement factor H OS=Homo sapiens GN=CFH PE=1 SV=4 - [CFAH_HUMAN]	P08603	133817	210230	756578	0	138348	252866
																								2	A_I	Protein diaphanous homolog 1 OS=Homo sapiens GN=DIAPH1 PE=1 SV=2 - [DIAP1_HUMAN]	O60610	0	0	36964.3		2	A_II	Protein diaphanous homolog 1 OS=Homo sapiens GN=DIAPH1 PE=1 SV=2 - [DIAP1_HUMAN]	O60610	0	121155	0		Complement factor I OS=Homo sapiens GN=CFI PE=1 SV=2 - [CFAI_HUMAN]	P05156	0	66498.1	139242	0	0	319835
																								2	A_I	Protein S100-A9 OS=Homo sapiens GN=S100A9 PE=1 SV=1 - [S10A9_HUMAN]	P06702	122096	374229	208989		2	A_II	Protein S100-A9 OS=Homo sapiens GN=S100A9 PE=1 SV=1 - [S10A9_HUMAN]	P06702	0	225578	306204		Fibrinogen beta chain OS=Homo sapiens GN=FGB PE=1 SV=2 - [FIBB_HUMAN]	P02675	1.54286e+06	5.81855e+06	8.72837e+06	1.16111e+06	7.09834e+06	2.19609e+07
																								2	A_I	Prothrombin OS=Homo sapiens GN=F2 PE=1 SV=2 - [THRB_HUMAN]	P00734	430090	391905	1.45229e+06		2	A_II	Prothrombin OS=Homo sapiens GN=F2 PE=1 SV=2 - [THRB_HUMAN]	P00734	152716	472062	518125		Fibrinogen gamma chain OS=Homo sapiens GN=FGG PE=1 SV=3 - [FIBG_HUMAN]	P02679	1.02257e+06	7.67609e+06	1.27471e+07	345729	7.59472e+06	1.02835e+07
																								2	A_I	Purine nucleoside phosphorylase OS=Homo sapiens GN=PNP PE=1 SV=2 - [PNPH_HUMAN]	P00491	0	292452	117062		2	A_II	Purine nucleoside phosphorylase OS=Homo sapiens GN=PNP PE=1 SV=2 - [PNPH_HUMAN]	P00491	0	173695	208969		Fibrinogen-like protein 1 OS=Homo sapiens GN=FGL1 PE=1 SV=3 - [FGL1_HUMAN]	Q08830	0	0	444221	0	316940	873327
																								2	A_I	Radixin OS=Homo sapiens GN=RDX PE=1 SV=1 - [RADI_HUMAN]	P35241	0	231815	0		2	A_II	Radixin OS=Homo sapiens GN=RDX PE=1 SV=1 - [RADI_HUMAN]	P35241	0	235831	219403		Hemoglobin subunit alpha OS=Homo sapiens GN=HBA1 PE=1 SV=2 - [HBA_HUMAN]	P69905	319490	4.65538e+06	1.1392e+06	0	469123	0
																								2	A_I	RAS guanyl-releasing protein 2 OS=Homo sapiens GN=RASGRP2 PE=1 SV=1 - [GRP2_HUMAN]	Q7LDG7	0	0	75054.2		2	A_II	RAS guanyl-releasing protein 2 OS=Homo sapiens GN=RASGRP2 PE=1 SV=1 - [GRP2_HUMAN]	Q7LDG7	0	246815	0		Hemoglobin subunit beta OS=Homo sapiens GN=HBB PE=1 SV=2 - [HBB_HUMAN]	P68871	310038	2.29475e+06	649397	65486.6	456128	280016
																								2	A_I	Ras suppressor protein 1 OS=Homo sapiens GN=RSU1 PE=1 SV=3 - [RSU1_HUMAN]	Q15404	0	282213	105956		2	A_II	Ras suppressor protein 1 OS=Homo sapiens GN=RSU1 PE=1 SV=3 - [RSU1_HUMAN]	Q15404	0	137866	167421		Ig alpha-1 chain C region OS=Homo sapiens GN=IGHA1 PE=1 SV=2 - [IGHA1_HUMAN]	P01876	697252	4.98677e+06	6.51901e+06	827290	7.99911e+06	6.45648e+06
																								2	A_I	Ras-related protein Rap-1b-like protein OS=Homo sapiens PE=2 SV=1 - [RP1BL_HUMAN]	A6NIZ1	0	327146	0		2	A_II	Ras-related protein Rap-1b-like protein OS=Homo sapiens PE=2 SV=1 - [RP1BL_HUMAN]	A6NIZ1	77426.5	228446	192621		Ig delta chain C region OS=Homo sapiens GN=IGHD PE=1 SV=2 - [IGHD_HUMAN]	P01880	0	292924	256298	0	151754	232868
																								2	A_I	Ras-related protein R-Ras OS=Homo sapiens GN=RRAS PE=1 SV=1 - [RRAS_HUMAN]	P10301	0	121636	249537		2	A_II	Ras-related protein R-Ras OS=Homo sapiens GN=RRAS PE=1 SV=1 - [RRAS_HUMAN]	P10301	0	132304	0		Ig gamma-1 chain C region OS=Homo sapiens GN=IGHG1 PE=1 SV=1 - [IGHG1_HUMAN]	P01857	5643312	2.38365e+07	1.66291e+07	1.3604e+06	2.60769e+07	2.45465e+07
																								2	A_I	RIB43A-like with coiled-coils protein 2 OS=Homo sapiens GN=RIBC2 PE=1 SV=1 - [RIBC2_HUMAN]	Q9H4K1	529688	385025	990885		2	A_II	RIB43A-like with coiled-coils protein 2 OS=Homo sapiens GN=RIBC2 PE=1 SV=1 - [RIBC2_HUMAN]	Q9H4K1	116417	0	0		Ig gamma-2 chain C region OS=Homo sapiens GN=IGHG2 PE=1 SV=2 - [IGHG2_HUMAN]	P01859	575431	1.19545e+06	6.26703e+06	863887	5925070	8637758
																								2	A_I	Selenoprotein P OS=Homo sapiens GN=SEPP1 PE=1 SV=3 - [SEPP1_HUMAN]	P49908	0	0	36769.7		2	A_II	Selenoprotein P OS=Homo sapiens GN=SEPP1 PE=1 SV=3 - [SEPP1_HUMAN]	P49908	0	99420.8	133646		Ig gamma-3 chain C region OS=Homo sapiens GN=IGHG3 PE=1 SV=2 - [IGHG3_HUMAN]	P01860	265862	1.81658e+06	1.18074e+06	185351	817700	5.17968e+06
																								2	A_I	Serine/threonine-protein kinase 24 OS=Homo sapiens GN=STK24 PE=1 SV=1 - [STK24_HUMAN]	Q9Y6E0	0	0	65348.1		2	A_II	Serine/threonine-protein kinase 24 OS=Homo sapiens GN=STK24 PE=1 SV=1 - [STK24_HUMAN]	Q9Y6E0	0	202343	0		Ig gamma-4 chain C region OS=Homo sapiens GN=IGHG4 PE=1 SV=1 - [IGHG4_HUMAN]	P01861	168311	2.55247e+06	5421489	174390	2.80656e+06	4.58633e+06
																								2	A_I	Serotransferrin OS=Homo sapiens GN=TF PE=1 SV=3 - [TRFE_HUMAN]	P02787	692318	2.23386e+06	1.44491e+06		2	A_II	Serotransferrin OS=Homo sapiens GN=TF PE=1 SV=3 - [TRFE_HUMAN]	P02787	405518	1.98516e+06	2.3673e+06		Ig heavy chain V-I region 5 (Fragment) OS=Homo sapiens GN=IGKV1-5 PE=4 SV=2 - [KV110_HUMAN]	P01602	175403	416484	413119	0	0	280035
																								2	A_I	Serpin B6 OS=Homo sapiens GN=SERPINB6 PE=1 SV=3 - [SPB6_HUMAN]	P35237	0	259198	312974		2	A_II	Serpin B6 OS=Homo sapiens GN=SERPINB6 PE=1 SV=3 - [SPB6_HUMAN]	P35237	0	159061	0		Ig heavy chain V-I region HG3 OS=Homo sapiens PE=3 SV=1 - [HV102_HUMAN]	P01743	0	146742	319369	0	262678	0
																								2	A_I	Serum albumin OS=Homo sapiens GN=ALB PE=1 SV=2 - [ALBU_HUMAN]	P02768	41271776	3.32839e+07	1.28304e+07		2	A_II	Serum albumin OS=Homo sapiens GN=ALB PE=1 SV=2 - [ALBU_HUMAN]	P02768	7.45656e+06	1.73132e+07	1.21215e+07		Ig heavy chain V-II region NEWM OS=Homo sapiens PE=1 SV=1 - [HV207_HUMAN]	P01825	295488	1.08981e+06	993293	0	511585	169110
																								2	A_I	Serum amyloid P-component OS=Homo sapiens GN=APCS PE=1 SV=2 - [SAMP_HUMAN]	P02743	0	122804	0		2	A_II	Serum amyloid P-component OS=Homo sapiens GN=APCS PE=1 SV=2 - [SAMP_HUMAN]	P02743	34117.9	0	0		Ig heavy chain V-III region 23 OS=Homo sapiens GN=IGHV3-23 PE=1 SV=2 - [HV303_HUMAN]	P01764	390518	1.59765e+06	839540	345841	2.78885e+06	452586
																								2	A_I	Serum paraoxonase/arylesterase 1 OS=Homo sapiens GN=PON1 PE=1 SV=3 - [PON1_HUMAN]	P27169	202295	368358	794466		2	A_II	Serum paraoxonase/arylesterase 1 OS=Homo sapiens GN=PON1 PE=1 SV=3 - [PON1_HUMAN]	P27169	147383	1.36041e+06	811379		Ig heavy chain V-III region BRO OS=Homo sapiens PE=1 SV=1 - [HV305_HUMAN]	P01766	1300112	1.81661e+06	2.32696e+06	563767	6783110	24760360
																								2	A_I	Sodium/potassium-transporting ATPase subunit beta-3 OS=Homo sapiens GN=ATP1B3 PE=1 SV=1 - [AT1B3_HUMAN]	P54709	0	171782	134415		2	A_II	Sodium/potassium-transporting ATPase subunit beta-3 OS=Homo sapiens GN=ATP1B3 PE=1 SV=1 - [AT1B3_HUMAN]	P54709	0	145021	0		Ig heavy chain V-III region BUT OS=Homo sapiens PE=1 SV=1 - [HV306_HUMAN]	P01767	0	398182	774850	0	530395	971080
																								2	A_I	Spectrin alpha chain, erythrocytic 1 OS=Homo sapiens GN=SPTA1 PE=1 SV=5 - [SPTA1_HUMAN]	P02549	0	980562	1.98882e+06		2	A_II	Spectrin alpha chain, erythrocytic 1 OS=Homo sapiens GN=SPTA1 PE=1 SV=5 - [SPTA1_HUMAN]	P02549	0	176000	106041		Ig heavy chain V-III region GAL OS=Homo sapiens PE=1 SV=1 - [HV320_HUMAN]	P01781	5.30873e+06	2.29873e+06	925567	1.29773e+06	926206	0
																								2	A_I	Stomatin-like protein 2, mitochondrial OS=Homo sapiens GN=STOML2 PE=1 SV=1 - [STML2_HUMAN]	Q9UJZ1	0	0	89898.9		2	A_II	Stomatin-like protein 2, mitochondrial OS=Homo sapiens GN=STOML2 PE=1 SV=1 - [STML2_HUMAN]	Q9UJZ1	0	182023	251516		Ig heavy chain V-III region JON OS=Homo sapiens PE=1 SV=1 - [HV319_HUMAN]	P01780	0	542453	830093	0	1.09364e+06	1.13508e+06
																								2	A_I	Sushi, von Willebrand factor type A, EGF and pentraxin domain-containing protein 1 OS=Homo sapiens GN=SVEP1 PE=1 SV=3 - [SVEP1_HUMAN]	Q4LDE5	0	160826	136330		2	A_II	Sushi, von Willebrand factor type A, EGF and pentraxin domain-containing protein 1 OS=Homo sapiens GN=SVEP1 PE=1 SV=3 - [SVEP1_HUMAN]	Q4LDE5	0	0	142077		Ig heavy chain V-III region TIL OS=Homo sapiens PE=1 SV=1 - [HV304_HUMAN]	P01765	415615	703400	4990920	249536	4698250	11151420
																								2	A_I	T-complex protein 1 subunit zeta OS=Homo sapiens GN=CCT6A PE=1 SV=3 - [TCPZ_HUMAN]	P40227	0	37430	33386.8		2	A_II	T-complex protein 1 subunit zeta OS=Homo sapiens GN=CCT6A PE=1 SV=3 - [TCPZ_HUMAN]	P40227	0	71523	345564		Ig heavy chain V-III region WEA OS=Homo sapiens PE=1 SV=1 - [HV302_HUMAN]	P01763	0	262911	695621	0	730572	0
																								2	A_I	Tenascin OS=Homo sapiens GN=TNC PE=1 SV=3 - [TENA_HUMAN]	P24821	75483.4	485240	0		2	A_II	Tenascin OS=Homo sapiens GN=TNC PE=1 SV=3 - [TENA_HUMAN]	P24821	0	0	104256		Ig kappa chain C region OS=Homo sapiens GN=IGKC PE=1 SV=1 - [IGKC_HUMAN]	P01834	2.42292e+06	1.89651e+07	42444473	881284	1.09616e+06	2.84191e+06
																								2	A_I	Tetraspanin-9 OS=Homo sapiens GN=TSPAN9 PE=1 SV=1 - [TSN9_HUMAN]	O75954	0	53666.8	401905		2	A_II	Tetraspanin-9 OS=Homo sapiens GN=TSPAN9 PE=1 SV=1 - [TSN9_HUMAN]	O75954	0	162005	129433		Ig kappa chain V-I region CAR OS=Homo sapiens PE=1 SV=1 - [KV104_HUMAN]	P01596	214698	457892	2.53923e+06	0	0	221553
																								2	A_I	Thrombospondin-1 OS=Homo sapiens GN=THBS1 PE=1 SV=2 - [TSP1_HUMAN]	P07996	80935.6	559757	772695		2	A_II	Thrombospondin-1 OS=Homo sapiens GN=THBS1 PE=1 SV=2 - [TSP1_HUMAN]	P07996	0	670515	376700		Ig kappa chain V-I region Lay OS=Homo sapiens PE=1 SV=1 - [KV113_HUMAN]	P01605	0	0	237072	0	0	144661
																								2	A_I	Thyroxine-binding globulin OS=Homo sapiens GN=SERPINA7 PE=1 SV=2 - [THBG_HUMAN]	P05543	0	254611	226643		2	A_II	Thyroxine-binding globulin OS=Homo sapiens GN=SERPINA7 PE=1 SV=2 - [THBG_HUMAN]	P05543	0	158372	347863		Ig kappa chain V-I region Ni OS=Homo sapiens PE=1 SV=1 - [KV121_HUMAN]	P01613	0	310685	771452	0	0	216846
																								2	A_I	Transforming growth factor beta-1 OS=Homo sapiens GN=TGFB1 PE=1 SV=2 - [TGFB1_HUMAN]	P01137	0	83019	209345		2	A_II	Transforming growth factor beta-1 OS=Homo sapiens GN=TGFB1 PE=1 SV=2 - [TGFB1_HUMAN]	P01137	0	191116	0		Ig kappa chain V-II region TEW OS=Homo sapiens PE=1 SV=1 - [KV204_HUMAN]	P01617	0	149083	360465	42461.6	0	238323
																								2	A_I	Transitional endoplasmic reticulum ATPase OS=Homo sapiens GN=VCP PE=1 SV=4 - [TERA_HUMAN]	P55072	65930	184989	132134		2	A_II	Transitional endoplasmic reticulum ATPase OS=Homo sapiens GN=VCP PE=1 SV=4 - [TERA_HUMAN]	P55072	0	216548	294758		Ig kappa chain V-III region B6 OS=Homo sapiens PE=1 SV=1 - [KV301_HUMAN]	P01619	0	598977	499685	0	0	298809
																								2	A_I	Transketolase OS=Homo sapiens GN=TKT PE=1 SV=3 - [TKT_HUMAN]	P29401	0	180877	0		2	A_II	Transketolase OS=Homo sapiens GN=TKT PE=1 SV=3 - [TKT_HUMAN]	P29401	0	0	110725		Ig kappa chain V-III region CLL OS=Homo sapiens PE=4 SV=2 - [KV308_HUMAN]	P04207	240970	442250	3554465	48253.9	156216	428323
																								2	A_I	Transthyretin OS=Homo sapiens GN=TTR PE=1 SV=1 - [TTHY_HUMAN]	P02766	383921	746483	451678		2	A_II	Transthyretin OS=Homo sapiens GN=TTR PE=1 SV=1 - [TTHY_HUMAN]	P02766	0	0	158607		Ig kappa chain V-III region IARC/BL41 OS=Homo sapiens PE=4 SV=1 - [KV311_HUMAN]	P06311	142681	316349	914774	70234.3	0	0
																								2	A_I	Tropomodulin-1 OS=Homo sapiens GN=TMOD1 PE=1 SV=1 - [TMOD1_HUMAN]	P28289	0	182885	189358		2	A_II	Tropomodulin-1 OS=Homo sapiens GN=TMOD1 PE=1 SV=1 - [TMOD1_HUMAN]	P28289	0	202031	0		Ig kappa chain V-III region SIE OS=Homo sapiens PE=1 SV=1 - [KV302_HUMAN]	P01620	585118	5.05841e+06	10277460	91805.2	251301	999564
																								2	A_I	Tropomyosin alpha-4 chain OS=Homo sapiens GN=TPM4 PE=1 SV=3 - [TPM4_HUMAN]	P67936	0	0	321706		2	A_II	Tropomyosin alpha-4 chain OS=Homo sapiens GN=TPM4 PE=1 SV=3 - [TPM4_HUMAN]	P67936	0	150952	0		Ig kappa chain V-III region VG (Fragment) OS=Homo sapiens PE=1 SV=1 - [KV309_HUMAN]	P04433	291525	548404	721750	62459.9	0	307307
																								2	A_I	Tubulin beta chain OS=Homo sapiens GN=TUBB PE=1 SV=2 - [TBB5_HUMAN]	P07437	0	228617	458775		2	A_II	Tubulin beta chain OS=Homo sapiens GN=TUBB PE=1 SV=2 - [TBB5_HUMAN]	P07437	0	328362	204517		Ig kappa chain V-IV region Len OS=Homo sapiens PE=1 SV=2 - [KV402_HUMAN]	P01625	206635	768549	2.05543e+06	81108.5	225618	362847
																								2	A_I	Tubulin beta-4B chain OS=Homo sapiens GN=TUBB4B PE=1 SV=1 - [TBB4B_HUMAN]	P68371	0	167803	183315		2	A_II	Tubulin beta-2A chain OS=Homo sapiens GN=TUBB2A PE=1 SV=1 - [TBB2A_HUMAN]|Tubulin beta-4B chain OS=Homo sapiens GN=TUBB4B PE=1 SV=1 - [TBB4B_HUMAN]	P68371	0	0	139546		Ig lambda chain V-I region WAH OS=Homo sapiens PE=1 SV=1 - [LV106_HUMAN]	P04208	0	0	846246	0	0	162555
																								2	A_I	Twinfilin-2 OS=Homo sapiens GN=TWF2 PE=1 SV=2 - [TWF2_HUMAN]	Q6IBS0	0	124265	117303		2	A_II	Twinfilin-2 OS=Homo sapiens GN=TWF2 PE=1 SV=2 - [TWF2_HUMAN]	Q6IBS0	0	0	182937		Ig lambda chain V-III region SH OS=Homo sapiens PE=1 SV=1 - [LV301_HUMAN]	P01714	148842	262843	875634	0	0	244374
																								2	A_I	Tyrosine-protein kinase Lyn OS=Homo sapiens GN=LYN PE=1 SV=3 - [LYN_HUMAN]	P07948	0	239667	343912		2	A_II	Tyrosine-protein kinase Lyn OS=Homo sapiens GN=LYN PE=1 SV=3 - [LYN_HUMAN]	P07948	0	187873	0		Ig lambda chain V-IV region Hil OS=Homo sapiens PE=1 SV=1 - [LV403_HUMAN]	P01717	170574	373584	995240	0	0	244495
																								2	A_I	Unconventional myosin-Ig OS=Homo sapiens GN=MYO1G PE=1 SV=2 - [MYO1G_HUMAN]	B0I1T2	0	114051	0		2	A_II	Unconventional myosin-Ig OS=Homo sapiens GN=MYO1G PE=1 SV=2 - [MYO1G_HUMAN]	B0I1T2	0	185724	215163		Ig lambda-1 chain C regions OS=Homo sapiens GN=IGLC1 PE=1 SV=1 - [LAC1_HUMAN]	P0CG04	195295	652446	1.01709e+06	64674.7	246670	743942
																								2	A_I	Vinculin OS=Homo sapiens GN=VCL PE=1 SV=4 - [VINC_HUMAN]	P18206	0	630111	159769		2	A_II	Vinculin OS=Homo sapiens GN=VCL PE=1 SV=4 - [VINC_HUMAN]	P18206	0	261214	434053		Ig lambda-2 chain C regions OS=Homo sapiens GN=IGLC2 PE=1 SV=1 - [LAC2_HUMAN]	P0CG05	0	0	32030.5	168950	814185	4.55322e+06
																								2	A_I	Vitamin K-dependent protein S OS=Homo sapiens GN=PROS1 PE=1 SV=1 - [PROS_HUMAN]	P07225	337861	1.00326e+06	677608		2	A_II	Vitamin K-dependent protein S OS=Homo sapiens GN=PROS1 PE=1 SV=1 - [PROS_HUMAN]	P07225	62124.2	309550	501513		Ig mu chain C region OS=Homo sapiens GN=IGHM PE=1 SV=3 - [IGHM_HUMAN]	P01871	1.03101e+06	2.24552e+07	1.12196e+07	508902	1.33798e+06	2.74785e+06
																								2	A_I	Voltage-dependent anion-selective channel protein 2 OS=Homo sapiens GN=VDAC2 PE=1 SV=2 - [VDAC2_HUMAN]	P45880	0	0	252102		2	A_II	Voltage-dependent anion-selective channel protein 2 OS=Homo sapiens GN=VDAC2 PE=1 SV=2 - [VDAC2_HUMAN]	P45880	0	172991	134632		Ig mu heavy chain disease protein OS=Homo sapiens PE=1 SV=1 - [MUCB_HUMAN]	P04220	0	386131	231407	0	95119.3	0
																								2	A_I	Zinc finger protein 200 OS=Homo sapiens GN=ZNF200 PE=2 SV=2 - [ZN200_HUMAN]	P98182	0	109515	0		2	A_II	Zinc finger protein 200 OS=Homo sapiens GN=ZNF200 PE=2 SV=2 - [ZN200_HUMAN]	P98182	108880	98045.2	186668		Immunoglobulin lambda-like polypeptide 1 OS=Homo sapiens GN=IGLL1 PE=1 SV=1 - [IGLL1_HUMAN]	P15814	0	0	316836	0	0	136391
																								1	A_I	[Pyruvate dehydrogenase (acetyl-transferring)] kinase isozyme 1, mitochondrial OS=Homo sapiens GN=PDK1 PE=1 SV=1 - [PDK1_HUMAN]	Q15118	0	0	238677		1	A_II	26S proteasome non-ATPase regulatory subunit 1 OS=Homo sapiens GN=PSMD1 PE=1 SV=2 - [PSMD1_HUMAN]	Q99460	0	313812	0
																								1	A_I	14-3-3 protein beta/alpha OS=Homo sapiens GN=YWHAB PE=1 SV=3 - [1433B_HUMAN]	P31946	0	84688.2	42874.8		1	A_II	28S ribosomal protein S29, mitochondrial OS=Homo sapiens GN=DAP3 PE=1 SV=1 - [RT29_HUMAN]	P51398	0	0	171763
																								1	A_I	14-3-3 protein epsilon OS=Homo sapiens GN=YWHAE PE=1 SV=1 - [1433E_HUMAN]	P62258	0	98937.8	112426		1	A_II	28S ribosomal protein S31, mitochondrial OS=Homo sapiens GN=MRPS31 PE=1 SV=3 - [RT31_HUMAN]	Q92665	0	153284	0
																								1	A_I	14-3-3 protein eta OS=Homo sapiens GN=YWHAH PE=1 SV=4 - [1433F_HUMAN]	Q04917	0	94329.1	62782.5		1	A_II	28S ribosomal protein S33, mitochondrial OS=Homo sapiens GN=MRPS33 PE=1 SV=1 - [RT33_HUMAN]	Q9Y291	0	167316	0
																								1	A_I	14-3-3 protein gamma OS=Homo sapiens GN=YWHAG PE=1 SV=2 - [1433G_HUMAN]	P61981	0	78327.5	0		1	A_II	40S ribosomal protein S2 OS=Homo sapiens GN=RPS2 PE=1 SV=2 - [RS2_HUMAN]	P15880	0	181247	206193
																								1	A_I	14-3-3 protein theta OS=Homo sapiens GN=YWHAQ PE=1 SV=1 - [1433T_HUMAN]	P27348	0	151196	183291		1	A_II	40S ribosomal protein S4, X isoform OS=Homo sapiens GN=RPS4X PE=1 SV=2 - [RS4X_HUMAN]	P62701	0	0	185328
																								1	A_I	26S proteasome non-ATPase regulatory subunit 13 OS=Homo sapiens GN=PSMD13 PE=1 SV=2 - [PSD13_HUMAN]	Q9UNM6	0	115678	0		1	A_II	4-aminobutyrate aminotransferase, mitochondrial OS=Homo sapiens GN=ABAT PE=1 SV=3 - [GABT_HUMAN]	P80404	0	0	131808
																								1	A_I	26S proteasome non-ATPase regulatory subunit 8 OS=Homo sapiens GN=PSMD8 PE=1 SV=2 - [PSMD8_HUMAN]	P48556	0	89130.1	45400.1		1	A_II	60 kDa SS-A/Ro ribonucleoprotein OS=Homo sapiens GN=TROVE2 PE=1 SV=2 - [RO60_HUMAN]	P10155	0	191768	0
																								1	A_I	3-hydroxyacyl-CoA dehydrogenase type-2 OS=Homo sapiens GN=HSD17B10 PE=1 SV=3 - [HCD2_HUMAN]	Q99714	0	0	177355		1	A_II	60S ribosomal protein L10a OS=Homo sapiens GN=RPL10A PE=1 SV=2 - [RL10A_HUMAN]	P62906	0	199140	161865
																								1	A_I	3-mercaptopyruvate sulfurtransferase OS=Homo sapiens GN=MPST PE=1 SV=3 - [THTM_HUMAN]	P25325	0	85350.5	0		1	A_II	60S ribosomal protein L4 OS=Homo sapiens GN=RPL4 PE=1 SV=5 - [RL4_HUMAN]	P36578	0	0	176562
																								1	A_I	40S ribosomal protein S5 OS=Homo sapiens GN=RPS5 PE=1 SV=4 - [RS5_HUMAN]	P46782	0	0	134510		1	A_II	60S ribosomal protein L6 OS=Homo sapiens GN=RPL6 PE=1 SV=3 - [RL6_HUMAN]	Q02878	0	161612	233219
																								1	A_I	40S ribosomal protein S7 OS=Homo sapiens GN=RPS7 PE=1 SV=1 - [RS7_HUMAN]	P62081	0	155129	0		1	A_II	60S ribosomal protein L7 OS=Homo sapiens GN=RPL7 PE=1 SV=1 - [RL7_HUMAN]	P18124	173115	0	0
																								1	A_I	60S ribosomal protein L12 OS=Homo sapiens GN=RPL12 PE=1 SV=1 - [RL12_HUMAN]	P30050	0	0	261409		1	A_II	60S ribosomal protein L9 OS=Homo sapiens GN=RPL9 PE=1 SV=1 - [RL9_HUMAN]	P32969	0	0	187254
																								1	A_I	6-phosphogluconate dehydrogenase, decarboxylating OS=Homo sapiens GN=PGD PE=1 SV=3 - [6PGD_HUMAN]	P52209	0	278804	0		1	A_II	78 kDa glucose-regulated protein OS=Homo sapiens GN=HSPA5 PE=1 SV=2 - [GRP78_HUMAN]	P11021	0	430321	496619
																								1	A_I	Aconitate hydratase, mitochondrial OS=Homo sapiens GN=ACO2 PE=1 SV=2 - [ACON_HUMAN]	Q99798	0	115938	0		1	A_II	A disintegrin and metalloproteinase with thrombospondin motifs 5 OS=Homo sapiens GN=ADAMTS5 PE=1 SV=2 - [ATS5_HUMAN]	Q9UNA0	0	0	168223
																								1	A_I	Actin-1 OS=Echinococcus granulosus GN=ACTI PE=3 SV=1 - [ACT1_ECHGR]	P35432	0	0	28531.8		1	A_II	Abl interactor 1 OS=Homo sapiens GN=ABI1 PE=1 SV=4 - [ABI1_HUMAN]	Q8IZP0	0	874288	0
																								1	A_I	Actin-related protein 2/3 complex subunit 3 OS=Homo sapiens GN=ARPC3 PE=1 SV=3 - [ARPC3_HUMAN]	O15145	0	278918	0		1	A_II	Acetyl-CoA acetyltransferase, mitochondrial OS=Homo sapiens GN=ACAT1 PE=1 SV=1 - [THIL_HUMAN]	P24752	0	0	264599
																								1	A_I	Actin-related protein 2/3 complex subunit 4 OS=Homo sapiens GN=ARPC4 PE=1 SV=3 - [ARPC4_HUMAN]	P59998	0	311735	539900		1	A_II	Actin-related protein 2 OS=Homo sapiens GN=ACTR2 PE=1 SV=1 - [ARP2_HUMAN]	P61160	0	261820	79992.5
																								1	A_I	Acyl-protein thioesterase 2 OS=Homo sapiens GN=LYPLA2 PE=1 SV=1 - [LYPA2_HUMAN]	O95372	0	138343	0		1	A_II	Activin receptor type-1 OS=Homo sapiens GN=ACVR1 PE=1 SV=1 - [ACVR1_HUMAN]	Q04771	0	80742.2	0
																								1	A_I	Adenylate kinase 2, mitochondrial OS=Homo sapiens GN=AK2 PE=1 SV=2 - [KAD2_HUMAN]	P54819	0	0	42088.1		1	A_II	Adenylate cyclase type 1 OS=Homo sapiens GN=ADCY1 PE=1 SV=2 - [ADCY1_HUMAN]	Q08828	0	0	167619
																								1	A_I	Adenylate kinase isoenzyme 1 OS=Homo sapiens GN=AK1 PE=1 SV=3 - [KAD1_HUMAN]	P00568	0	48781	0		1	A_II	Adipocyte plasma membrane-associated protein OS=Homo sapiens GN=APMAP PE=1 SV=2 - [APMAP_HUMAN]	Q9HDC9	0	0	128016
																								1	A_I	ADP-ribosylation factor 3 OS=Homo sapiens GN=ARF3 PE=1 SV=2 - [ARF3_HUMAN]	P61204	154617	353032	64543.8		1	A_II	Alcohol dehydrogenase 1B OS=Homo sapiens GN=ADH1B PE=1 SV=2 - [ADH1B_HUMAN]	P00325	0	195993	102379
																								1	A_I	ADP-ribosylation factor 6 OS=Homo sapiens GN=ARF6 PE=1 SV=2 - [ARF6_HUMAN]	P62330	0	349968	0		1	A_II	Alcohol dehydrogenase 4 OS=Homo sapiens GN=ADH4 PE=1 SV=5 - [ADH4_HUMAN]	P08319	0	0	185670
																								1	A_I	ADP-ribosylation factor OS=Echinococcus granulosus GN=EGR_05324 PE=3 SV=1 - [W6UFG1_ECHGR]	W6UFG1	0	24813.5	126860		1	A_II	Alpha-parvin OS=Homo sapiens GN=PARVA PE=1 SV=1 - [PARVA_HUMAN]	Q9NVD7	0	160052	0
																								1	A_I	ADP-ribosylation factor-like protein 8A OS=Homo sapiens GN=ARL8A PE=1 SV=1 - [ARL8A_HUMAN]	Q96BM9	0	172656	178453		1	A_II	Angiopoietin-related protein 1 OS=Homo sapiens GN=ANGPTL1 PE=2 SV=1 - [ANGL1_HUMAN]	O95841	0	0	72454.9
																								1	A_I	Afadin OS=Homo sapiens GN=MLLT4 PE=1 SV=3 - [AFAD_HUMAN]	P55196	141289	212383	0		1	A_II	Annexin OS=Echinococcus granulosus GN=EgrG_000111500 PE=4 SV=1 - [A0A068WV98_ECHGR]	A0A068WV98	0	0	99688.4
																								1	A_I	Aflatoxin B1 aldehyde reductase member 4 OS=Homo sapiens GN=AKR7L PE=2 SV=6 - [ARK74_HUMAN]	Q8NHP1	0	62198.2	166422		1	A_II	AP-2 complex subunit alpha-2 OS=Homo sapiens GN=AP2A2 PE=1 SV=2 - [AP2A2_HUMAN]	O94973	0	0	124631
																								1	A_I	Aldehyde dehydrogenase family 16 member A1 OS=Homo sapiens GN=ALDH16A1 PE=1 SV=2 - [A16A1_HUMAN]	Q8IZ83	0	0	467682		1	A_II	Apoptosis inhibitor 5 OS=Homo sapiens GN=API5 PE=1 SV=3 - [API5_HUMAN]	Q9BZZ5	0	1.09175e+06	0
																								1	A_I	Alpha-1-acid glycoprotein 1 OS=Homo sapiens GN=ORM1 PE=1 SV=1 - [A1AG1_HUMAN]	P02763	234849	95443.5	0		1	A_II	Asparagine synthetase [glutamine-hydrolyzing] OS=Homo sapiens GN=ASNS PE=1 SV=4 - [ASNS_HUMAN]	P08243	0	0	108158
																								1	A_I	Ankyrin-2 OS=Homo sapiens GN=ANK2 PE=1 SV=4 - [ANK2_HUMAN]	Q01484	0	139693	0		1	A_II	Aspartate aminotransferase, cytoplasmic OS=Homo sapiens GN=GOT1 PE=1 SV=3 - [AATC_HUMAN]	P17174	0	176617	0
																								1	A_I	Ankyrin-3 OS=Homo sapiens GN=ANK3 PE=1 SV=3 - [ANK3_HUMAN]	Q12955	0	380263	0		1	A_II	ATP-binding cassette sub-family A member 5 OS=Homo sapiens GN=ABCA5 PE=2 SV=2 - [ABCA5_HUMAN]	Q8WWZ7	0	73982.4	0
																								1	A_I	AP-1 complex subunit beta-1 OS=Homo sapiens GN=AP1B1 PE=1 SV=2 - [AP1B1_HUMAN]	Q10567	0	71005.2	0		1	A_II	ATP-binding cassette sub-family B member 6, mitochondrial OS=Homo sapiens GN=ABCB6 PE=1 SV=1 - [ABCB6_HUMAN]	Q9NP58	0	0	164863
																								1	A_I	AP-1 complex subunit mu-1 OS=Homo sapiens GN=AP1M1 PE=1 SV=3 - [AP1M1_HUMAN]	Q9BXS5	0	288914	0		1	A_II	ATP-dependent RNA helicase A OS=Homo sapiens GN=DHX9 PE=1 SV=4 - [DHX9_HUMAN]	Q08211	0	0	87394.5
																								1	A_I	Apolipoprotein C-IV OS=Homo sapiens GN=APOC4 PE=1 SV=1 - [APOC4_HUMAN]	P55056	63156.7	298564	0		1	A_II	ATP-dependent RNA helicase DDX3X OS=Homo sapiens GN=DDX3X PE=1 SV=3 - [DDX3X_HUMAN]	O00571	0	99698.3	113210
																								1	A_I	Apolipoprotein F OS=Homo sapiens GN=APOF PE=1 SV=2 - [APOF_HUMAN]	Q13790	122961	210112	431467		1	A_II	ATP-dependent rRNA helicase spb4 OS=Echinococcus granulosus GN=EGR_06604 PE=4 SV=1 - [W6UBN2_ECHGR]	W6UBN2	76853.2	0	0
																								1	A_I	Apolipoprotein M OS=Homo sapiens GN=APOM PE=1 SV=2 - [APOM_HUMAN]	O95445	0	0	665652		1	A_II	Basic helix-loop-helix transcription factor scleraxis OS=Homo sapiens GN=SCX PE=3 SV=1 - [SCX_HUMAN]	Q7RTU7	0	164906	0
																								1	A_I	Apoptosis-associated speck-like protein containing a CARD OS=Homo sapiens GN=PYCARD PE=1 SV=2 - [ASC_HUMAN]	Q9ULZ3	0	223973	0		1	A_II	BCL2 associated athanogene 3 OS=Echinococcus granulosus GN=EgrG_001004200 PE=4 SV=1 - [A0A068WB74_ECHGR]	A0A068WB74	0	93478.5	0
																								1	A_I	Aquaporin-1 OS=Homo sapiens GN=AQP1 PE=1 SV=3 - [AQP1_HUMAN]	P29972	0	45215.3	0		1	A_II	Beta-Ala-His dipeptidase OS=Homo sapiens GN=CNDP1 PE=1 SV=4 - [CNDP1_HUMAN]	Q96KN2	0	550057	0
																								1	A_I	Arginase-1 OS=Homo sapiens GN=ARG1 PE=1 SV=2 - [ARGI1_HUMAN]	P05089	105858	182029	0		1	A_II	C2 domain-containing protein 3 OS=Echinococcus granulosus GN=EGR_07320 PE=4 SV=1 - [W6UWI5_ECHGR]	W6UWI5	0	0	149681
																								1	A_I	Armadillo repeat-containing protein 5 OS=Homo sapiens GN=ARMC5 PE=1 SV=2 - [ARMC5_HUMAN]	Q96C12	0	0	132667		1	A_II	CAD protein OS=Homo sapiens GN=CAD PE=1 SV=3 - [PYR1_HUMAN]	P27708	0	0	144223
																								1	A_I	Atlastin-1 OS=Homo sapiens GN=ATL1 PE=1 SV=1 - [ATLA1_HUMAN]	Q8WXF7	0	0	46948.3		1	A_II	Calmodulin-lysine N-methyltransferase OS=Homo sapiens GN=CAMKMT PE=1 SV=2 - [CMKMT_HUMAN]	Q7Z624	0	0	136555
																								1	A_I	Atlastin-3 OS=Homo sapiens GN=ATL3 PE=1 SV=1 - [ATLA3_HUMAN]	Q6DD88	0	0	190212		1	A_II	Calponin-1 OS=Homo sapiens GN=CNN1 PE=1 SV=2 - [CNN1_HUMAN]	P51911	0	157274	140571
																								1	A_I	ATP binding cassette sub family B OS=Echinococcus granulosus GN=EgrG_000713700 PE=4 SV=1 - [A0A068X0G4_ECHGR]	A0A068X0G4	0	59729.1	0		1	A_II	Calreticulin OS=Homo sapiens GN=CALR PE=1 SV=1 - [CALR_HUMAN]	P27797	0	514552	0
																								1	A_I	ATP synthase subunit f, mitochondrial OS=Homo sapiens GN=ATP5J2 PE=1 SV=3 - [ATPK_HUMAN]	P56134	0	179703	166173		1	A_II	Carbonyl reductase [NADPH] 3 OS=Homo sapiens GN=CBR3 PE=1 SV=3 - [CBR3_HUMAN]	O75828	0	131968	0
																								1	A_I	ATP synthase subunit g, mitochondrial OS=Homo sapiens GN=ATP5L PE=1 SV=3 - [ATP5L_HUMAN]	O75964	0	0	829074		1	A_II	Carnitine O-palmitoyltransferase 1, liver isoform OS=Homo sapiens GN=CPT1A PE=1 SV=2 - [CPT1A_HUMAN]	P50416	0	0	355451
																								1	A_I	ATP synthase subunit O, mitochondrial OS=Homo sapiens GN=ATP5O PE=1 SV=1 - [ATPO_HUMAN]	P48047	0	186692	174047		1	A_II	CD44 antigen OS=Homo sapiens GN=CD44 PE=1 SV=3 - [CD44_HUMAN]	P16070	0	986462	1368917
																								1	A_I	ATP synthase subunit s, mitochondrial OS=Homo sapiens GN=ATP5S PE=1 SV=3 - [ATP5S_HUMAN]	Q99766	0	0	664022		1	A_II	CD97 antigen OS=Homo sapiens GN=CD97 PE=1 SV=4 - [CD97_HUMAN]	P48960	0	105664	0
																								1	A_I	ATP-binding cassette sub-family E member 1 OS=Homo sapiens GN=ABCE1 PE=1 SV=1 - [ABCE1_HUMAN]	P61221	0	301634	0		1	A_II	Cell cycle regulator mat89bb OS=Echinococcus granulosus GN=EgrG_000963700 PE=4 SV=1 - [A0A068WGX0_ECHGR]	A0A068WGX0	0	197732	0
																								1	A_I	AT-rich interactive domain-containing protein 5B OS=Homo sapiens GN=ARID5B PE=1 SV=3 - [ARI5B_HUMAN]	Q14865	111896	0	0		1	A_II	Cell division cycle protein 16 homolog OS=Homo sapiens GN=CDC16 PE=1 SV=2 - [CDC16_HUMAN]	Q13042	0	138113	0
																								1	A_I	BAG family molecular chaperone regulator 5 OS=Homo sapiens GN=BAG5 PE=1 SV=1 - [BAG5_HUMAN]	Q9UL15	0	139601	216623		1	A_II	Choline transporter-like protein 1 OS=Homo sapiens GN=SLC44A1 PE=1 SV=1 - [CTL1_HUMAN]	Q8WWI5	0	125843	0
																								1	A_I	Band 4.1-like protein 2 OS=Homo sapiens GN=EPB41L2 PE=1 SV=1 - [E41L2_HUMAN]	O43491	0	197541	0		1	A_II	Clarin-3 OS=Homo sapiens GN=CLRN3 PE=2 SV=1 - [CLRN3_HUMAN]	Q8NCR9	0	123873	0
																								1	A_I	Basal cell adhesion molecule OS=Homo sapiens GN=BCAM PE=1 SV=2 - [BCAM_HUMAN]	P50895	0	206185	0		1	A_II	Coatomer subunit beta OS=Homo sapiens GN=COPB1 PE=1 SV=3 - [COPB_HUMAN]	P53618	0	95705.9	0
																								1	A_I	Beta-2-microglobulin OS=Homo sapiens GN=B2M PE=1 SV=1 - [B2MG_HUMAN]	P61769	0	118733	180852		1	A_II	Coatomer subunit gamma-1 OS=Homo sapiens GN=COPG1 PE=1 SV=1 - [COPG1_HUMAN]	Q9Y678	0	108635	261894
																								1	A_I	Beta-adducin OS=Homo sapiens GN=ADD2 PE=1 SV=3 - [ADDB_HUMAN]	P35612	0	348739	0		1	A_II	Coiled-coil domain-containing protein 180 OS=Homo sapiens GN=CCDC180 PE=2 SV=2 - [CC180_HUMAN]	Q9P1Z9	0	273294	0
																								1	A_I	Biglycan OS=Homo sapiens GN=BGN PE=1 SV=2 - [PGS1_HUMAN]	P21810	0	0	163778		1	A_II	Collagen alpha-3(V) chain OS=Homo sapiens GN=COL5A3 PE=1 SV=3 - [CO5A3_HUMAN]	P25940	0	273737	0
																								1	A_I	Bleomycin hydrolase OS=Homo sapiens GN=BLMH PE=1 SV=1 - [BLMH_HUMAN]	Q13867	150604	197403	0		1	A_II	Collectin-10 OS=Homo sapiens GN=COLEC10 PE=2 SV=2 - [COL10_HUMAN]	Q9Y6Z7	0	219022	644531
																								1	A_I	Blood group Rh(CE) polypeptide OS=Homo sapiens GN=RHCE PE=1 SV=2 - [RHCE_HUMAN]	P18577	0	359806	581640		1	A_II	Complement factor D OS=Homo sapiens GN=CFD PE=1 SV=5 - [CFAD_HUMAN]	P00746	0	0	288046
																								1	A_I	BolA protein 3 like (Fragment) OS=Echinococcus granulosus GN=EgrG_000703050 PE=3 SV=1 - [A0A068WZC0_ECHGR]	A0A068WZC0	202704	0	0		1	A_II	COP9 signalosome complex subunit 4 OS=Homo sapiens GN=COPS4 PE=1 SV=1 - [CSN4_HUMAN]	Q9BT78	0	0	238460
																								1	A_I	Bone morphogenetic protein 10 OS=Homo sapiens GN=BMP10 PE=1 SV=1 - [BMP10_HUMAN]	O95393	0	0	67160.7		1	A_II	Creatine kinase B-type OS=Homo sapiens GN=CKB PE=1 SV=1 - [KCRB_HUMAN]	P12277	0	195613	0
																								1	A_I	BPI fold-containing family A member 1 OS=Homo sapiens GN=BPIFA1 PE=1 SV=1 - [BPIA1_HUMAN]	Q9NP55	195608	274234	0		1	A_II	Creatine kinase U-type, mitochondrial OS=Homo sapiens GN=CKMT1A PE=1 SV=1 - [KCRU_HUMAN]	P12532	0	0	208629
																								1	A_I	Calcium and integrin-binding protein 1 OS=Homo sapiens GN=CIB1 PE=1 SV=4 - [CIB1_HUMAN]	Q99828	0	148181	0		1	A_II	Cyclin-Y OS=Homo sapiens GN=CCNY PE=1 SV=2 - [CCNY_HUMAN]	Q8ND76	0	0	206337
																								1	A_I	Calcium uniporter protein, mitochondrial OS=Homo sapiens GN=MCU PE=1 SV=1 - [MCU_HUMAN]	Q8NE86	0	77159.9	0		1	A_II	Cytochrome b-c1 complex subunit 1, mitochondrial OS=Homo sapiens GN=UQCRC1 PE=1 SV=3 - [QCR1_HUMAN]	P31930	0	212457	241607
																								1	A_I	Calcium/calmodulin-dependent 3',5'-cyclic nucleotide phosphodiesterase 1B OS=Homo sapiens GN=PDE1B PE=1 SV=2 - [PDE1B_HUMAN]	Q01064	0	206807	0		1	A_II	Disheveled-associated activator of morphogenesis 1 OS=Homo sapiens GN=DAAM1 PE=1 SV=2 - [DAAM1_HUMAN]	Q9Y4D1	0	267914	0
																								1	A_I	Calpain-2 catalytic subunit OS=Homo sapiens GN=CAPN2 PE=1 SV=6 - [CAN2_HUMAN]	P17655	0	53048.2	0		1	A_II	Dolichyl-diphosphooligosaccharide--protein glycosyltransferase subunit 2 OS=Homo sapiens GN=RPN2 PE=1 SV=3 - [RPN2_HUMAN]	P04844	0	0	121899
																								1	A_I	Calponin-2 OS=Homo sapiens GN=CNN2 PE=1 SV=4 - [CNN2_HUMAN]	Q99439	0	0	99027.8		1	A_II	Drebrin OS=Homo sapiens GN=DBN1 PE=1 SV=4 - [DREB_HUMAN]	Q16643	0	160234	0
																								1	A_I	Carbonic anhydrase 4 OS=Homo sapiens GN=CA4 PE=1 SV=2 - [CAH4_HUMAN]	P22748	0	212352	0		1	A_II	Dynactin subunit 1 OS=Homo sapiens GN=DCTN1 PE=1 SV=3 - [DCTN1_HUMAN]	Q14203	0	181725	94422.4
																								1	A_I	Carbonyl reductase [NADPH] 1 OS=Homo sapiens GN=CBR1 PE=1 SV=3 - [CBR1_HUMAN]	P16152	0	264464	0		1	A_II	E3 ubiquitin-protein ligase TRIM37 OS=Echinococcus granulosus GN=EGR_02524 PE=4 SV=1 - [W6UNG6_ECHGR]	W6UNG6	77066.1	0	0
																								1	A_I	Cardiomyopathy-associated protein 5 OS=Homo sapiens GN=CMYA5 PE=1 SV=3 - [CMYA5_HUMAN]	Q8N3K9	156532	0	0		1	A_II	EH domain-containing protein 3 OS=Homo sapiens GN=EHD3 PE=1 SV=2 - [EHD3_HUMAN]	Q9NZN3	0	70981.1	0
																								1	A_I	Catenin alpha-1 OS=Homo sapiens GN=CTNNA1 PE=1 SV=1 - [CTNA1_HUMAN]	P35221	0	197582	0		1	A_II	EH domain-containing protein 4 OS=Homo sapiens GN=EHD4 PE=1 SV=1 - [EHD4_HUMAN]	Q9H223	0	476831	0
																								1	A_I	Cathelicidin antimicrobial peptide OS=Homo sapiens GN=CAMP PE=1 SV=1 - [CAMP_HUMAN]	P49913	0	27900.8	0		1	A_II	ELAV-like protein 1 OS=Homo sapiens GN=ELAVL1 PE=1 SV=2 - [ELAV1_HUMAN]	Q15717	0	0	153808
																								1	A_I	Cathepsin D OS=Homo sapiens GN=CTSD PE=1 SV=1 - [CATD_HUMAN]	P07339	106929	114080	216784		1	A_II	Elongation factor 2 OS=Homo sapiens GN=EEF2 PE=1 SV=4 - [EF2_HUMAN]	P13639	0	107164	0
																								1	A_I	CB1 cannabinoid receptor-interacting protein 1 OS=Homo sapiens GN=CNRIP1 PE=1 SV=1 - [CNRP1_HUMAN]	Q96F85	0	72567.4	0		1	A_II	EMILIN-1 OS=Homo sapiens GN=EMILIN1 PE=1 SV=2 - [EMIL1_HUMAN]	Q9Y6C2	0	127523	0
																								1	A_I	CD109 antigen OS=Homo sapiens GN=CD109 PE=1 SV=2 - [CD109_HUMAN]	Q6YHK3	0	41528.1	50349.7		1	A_II	ER membrane protein complex subunit 10 OS=Homo sapiens GN=EMC10 PE=1 SV=1 - [EMC10_HUMAN]	Q5UCC4	0	129306	0
																								1	A_I	CD81 antigen OS=Homo sapiens GN=CD81 PE=1 SV=1 - [CD81_HUMAN]	P60033	0	340970	192796		1	A_II	Eukaryotic initiation factor 4A-I OS=Homo sapiens GN=EIF4A1 PE=1 SV=1 - [IF4A1_HUMAN]	P60842	0	161464	126979
																								1	A_I	Cell division control protein 42 homolog OS=Homo sapiens GN=CDC42 PE=1 SV=2 - [CDC42_HUMAN]	P60953	0	424493	301220		1	A_II	Eukaryotic translation initiation factor 2 subunit 1 OS=Homo sapiens GN=EIF2S1 PE=1 SV=3 - [IF2A_HUMAN]	P05198	0	226714	0
																								1	A_I	Cell surface glycoprotein MUC18 OS=Homo sapiens GN=MCAM PE=1 SV=2 - [MUC18_HUMAN]	P43121	0	56147.5	0		1	A_II	Exportin-1 OS=Homo sapiens GN=XPO1 PE=1 SV=1 - [XPO1_HUMAN]	O14980	0	110616	0
																								1	A_I	Centrosomal protein of 290 kDa OS=Homo sapiens GN=CEP290 PE=1 SV=2 - [CE290_HUMAN]	O15078	0	43919.3	0		1	A_II	Expressed conserved protein OS=Echinococcus granulosus GN=EgrG_001012300 PE=4 SV=1 - [A0A068WBD3_ECHGR]	A0A068WBD3	24674	0	0
																								1	A_I	Charged multivesicular body protein 2a OS=Homo sapiens GN=CHMP2A PE=1 SV=1 - [CHM2A_HUMAN]	O43633	0	236939	0		1	A_II	Far upstream element-binding protein 2 OS=Homo sapiens GN=KHSRP PE=1 SV=4 - [FUBP2_HUMAN]	Q92945	0	287187	0
																								1	A_I	Chloride intracellular channel protein 5 OS=Homo sapiens GN=CLIC5 PE=1 SV=3 - [CLIC5_HUMAN]	Q9NZA1	0	65829.3	53236.8		1	A_II	F-box only protein 4 OS=Homo sapiens GN=FBXO4 PE=1 SV=2 - [FBX4_HUMAN]	Q9UKT5	0	55908.9	0
																								1	A_I	CKLF-like MARVEL transmembrane domain-containing protein 5 OS=Homo sapiens GN=CMTM5 PE=1 SV=2 - [CKLF5_HUMAN]	Q96DZ9	0	0	910387		1	A_II	Fructose-bisphosphate aldolase C OS=Homo sapiens GN=ALDOC PE=1 SV=2 - [ALDOC_HUMAN]	P09972	0	0	323335
																								1	A_I	CKLF-like MARVEL transmembrane domain-containing protein 6 OS=Homo sapiens GN=CMTM6 PE=1 SV=1 - [CKLF6_HUMAN]	Q9NX76	0	0	340466		1	A_II	GA binding protein alpha chain OS=Echinococcus granulosus GN=EgrG_000377300 PE=3 SV=1 - [A0A068WZW2_ECHGR]	A0A068WZW2	0	189214	0
																								1	A_I	Claudin-5 OS=Homo sapiens GN=CLDN5 PE=2 SV=1 - [CLD5_HUMAN]	O00501	0	290596	0		1	A_II	Gamma-glutamyltranspeptidase 1 OS=Homo sapiens GN=GGT1 PE=1 SV=2 - [GGT1_HUMAN]	P19440	0	783347	1063984
																								1	A_I	Coactosin-like protein OS=Homo sapiens GN=COTL1 PE=1 SV=3 - [COTL1_HUMAN]	Q14019	0	112855	75639.5		1	A_II	Gigaxonin OS=Homo sapiens GN=GAN PE=1 SV=1 - [GAN_HUMAN]	Q9H2C0	0	110679	0
																								1	A_I	Cofilin-1 OS=Homo sapiens GN=CFL1 PE=1 SV=3 - [COF1_HUMAN]	P23528	0	630952	207276		1	A_II	Glutamate receptor subunit protein glur OS=Echinococcus granulosus GN=EgrG_001065900 PE=4 SV=1 - [A0A068WDR1_ECHGR]	A0A068WDR1	0	22040.1	0
																								1	A_I	Complement C1q tumor necrosis factor-related protein 3 OS=Homo sapiens GN=C1QTNF3 PE=1 SV=1 - [C1QT3_HUMAN]	Q9BXJ4	0	0	53033.2		1	A_II	Glutathione reductase, mitochondrial OS=Homo sapiens GN=GSR PE=1 SV=2 - [GSHR_HUMAN]	P00390	0	0	271612
																								1	A_I	Complement component C8 gamma chain OS=Homo sapiens GN=C8G PE=1 SV=3 - [CO8G_HUMAN]	P07360	162627	251840	840638		1	A_II	Glycogen phosphorylase, liver form OS=Homo sapiens GN=PYGL PE=1 SV=4 - [PYGL_HUMAN]	P06737	0	284947	0
																								1	A_I	Coronin-1A OS=Homo sapiens GN=CORO1A PE=1 SV=4 - [COR1A_HUMAN]	P31146	0	108556	0		1	A_II	Glycogen synthase kinase-3 alpha OS=Homo sapiens GN=GSK3A PE=1 SV=2 - [GSK3A_HUMAN]	P49840	0	0	265512
																								1	A_I	Costars family protein ABRACL OS=Homo sapiens GN=ABRACL PE=1 SV=1 - [ABRAL_HUMAN]	Q9P1F3	0	117659	0		1	A_II	GRIP and coiled-coil domain-containing protein 2 OS=Homo sapiens GN=GCC2 PE=1 SV=4 - [GCC2_HUMAN]	Q8IWJ2	0	0	63320.1
																								1	A_I	C-type lectin domain family 18 member A OS=Homo sapiens GN=CLEC18A PE=1 SV=3 - [CL18A_HUMAN]	A5D8T8	0	0	249832		1	A_II	Heat shock protein HSP 90-alpha OS=Homo sapiens GN=HSP90AA1 PE=1 SV=5 - [HS90A_HUMAN]	P07900	0	192150	0
																								1	A_I	Cytochrome b-245 heavy chain OS=Homo sapiens GN=CYBB PE=1 SV=2 - [CY24B_HUMAN]	P04839	0	105421	0		1	A_II	Heterogeneous nuclear ribonucleoprotein A3 OS=Homo sapiens GN=HNRNPA3 PE=1 SV=2 - [ROA3_HUMAN]	P51991	0	155300	382687
																								1	A_I	Cytosol aminopeptidase OS=Homo sapiens GN=LAP3 PE=1 SV=3 - [AMPL_HUMAN]	P28838	0	364789	0		1	A_II	Heterogeneous nuclear ribonucleoprotein K OS=Homo sapiens GN=HNRNPK PE=1 SV=1 - [HNRPK_HUMAN]	P61978	0	405992	356684
																								1	A_I	Cytosolic non-specific dipeptidase OS=Homo sapiens GN=CNDP2 PE=1 SV=2 - [CNDP2_HUMAN]	Q96KP4	0	100813	0		1	A_II	Heterogeneous nuclear ribonucleoprotein U OS=Homo sapiens GN=HNRNPU PE=1 SV=6 - [HNRPU_HUMAN]	Q00839	0	181725	244056
																								1	A_I	Dedicator of cytokinesis protein 10 OS=Homo sapiens GN=DOCK10 PE=1 SV=3 - [DOC10_HUMAN]	Q96BY6	0	0	97247.8		1	A_II	Heterogeneous nuclear ribonucleoproteins A2/B1 OS=Homo sapiens GN=HNRNPA2B1 PE=1 SV=2 - [ROA2_HUMAN]	P22626	0	131521	0
																								1	A_I	Delta(3,5)-Delta(2,4)-dienoyl-CoA isomerase, mitochondrial OS=Homo sapiens GN=ECH1 PE=1 SV=2 - [ECH1_HUMAN]	Q13011	0	0	144521		1	A_II	Heterogeneous nuclear ribonucleoproteins C1/C2 OS=Homo sapiens GN=HNRNPC PE=1 SV=4 - [HNRPC_HUMAN]	P07910	0	223063	309704
																								1	A_I	Deoxycytidylate deaminase OS=Homo sapiens GN=DCTD PE=1 SV=2 - [DCTD_HUMAN]	P32321	0	0	49390.8		1	A_II	HLA class I histocompatibility antigen, A-30 alpha chain OS=Homo sapiens GN=HLA-A PE=1 SV=2 - [1A30_HUMAN]|HLA class I histocompatibility antigen, A-31 alpha chain OS=Homo sapiens GN=HLA-A PE=1 SV=2 - [1A31_HUMAN]	P16189	0	0	850379
																								1	A_I	Deoxynucleoside kinase OS=Echinococcus granulosus GN=EGR_10734 PE=4 SV=1 - [W6U1J2_ECHGR]	W6U1J2	0	84910.3	0		1	A_II	HLA class I histocompatibility antigen, B-51 alpha chain OS=Homo sapiens GN=HLA-B PE=1 SV=1 - [1B51_HUMAN]|HLA class I histocompatibility antigen, B-49 alpha chain OS=Homo sapiens GN=HLA-B PE=1 SV=2 - [1B49_HUMAN]	P30487	0	183025	140557
																								1	A_I	Deoxyribose-phosphate aldolase OS=Homo sapiens GN=DERA PE=1 SV=2 - [DEOC_HUMAN]	Q9Y315	0	215382	0		1	A_II	HLA class II histocompatibility antigen, DP alpha 1 chain OS=Homo sapiens GN=HLA-DPA1 PE=1 SV=1 - [DPA1_HUMAN]	P20036	0	177517	0
																								1	A_I	Dermcidin OS=Homo sapiens GN=DCD PE=1 SV=2 - [DCD_HUMAN]	P81605	0	350071	204461		1	A_II	HLA class II histocompatibility antigen, DQ alpha 1 chain OS=Homo sapiens GN=HLA-DQA1 PE=1 SV=1 - [DQA1_HUMAN]	P01909	0	140946	0
																								1	A_I	Desmocollin-1 OS=Homo sapiens GN=DSC1 PE=1 SV=2 - [DSC1_HUMAN]	Q08554	0	478669	0		1	A_II	Ig heavy chain V-III region CAM OS=Homo sapiens PE=1 SV=1 - [HV307_HUMAN]	P01768	0	0	257935
																								1	A_I	Desmocollin-3 OS=Homo sapiens GN=DSC3 PE=1 SV=3 - [DSC3_HUMAN]	Q14574	0	134381	0		1	A_II	Ig heavy chain V-III region TRO OS=Homo sapiens PE=1 SV=1 - [HV301_HUMAN]	P01762	0	1.12392e+06	597008
																								1	A_I	Desmoglein-1 OS=Homo sapiens GN=DSG1 PE=1 SV=2 - [DSG1_HUMAN]	Q02413	334168	532033	161861		1	A_II	Ig kappa chain V-I region AG OS=Homo sapiens PE=1 SV=1 - [KV101_HUMAN]	P01593	0	0	189501
																								1	A_I	Destrin OS=Homo sapiens GN=DSTN PE=1 SV=3 - [DEST_HUMAN]	P60981	0	156989	0		1	A_II	Ig kappa chain V-III region HAH OS=Homo sapiens PE=2 SV=1 - [KV312_HUMAN]	P18135	42495.7	0	156480
																								1	A_I	Dihydrolipoyl dehydrogenase, mitochondrial OS=Homo sapiens GN=DLD PE=1 SV=2 - [DLDH_HUMAN]	P09622	0	301562	0		1	A_II	Inorganic pyrophosphatase OS=Homo sapiens GN=PPA1 PE=1 SV=2 - [IPYR_HUMAN]	Q15181	0	0	331716
																								1	A_I	Disintegrin and metalloproteinase domain-containing protein 17 OS=Homo sapiens GN=ADAM17 PE=1 SV=1 - [ADA17_HUMAN]	P78536	0	248038	0		1	A_II	Integrin alpha-X OS=Homo sapiens GN=ITGAX PE=1 SV=3 - [ITAX_HUMAN]	P20702	0	139104	0
																								1	A_I	Disks large homolog 5 OS=Homo sapiens GN=DLG5 PE=1 SV=4 - [DLG5_HUMAN]	Q8TDM6	0	0	279010		1	A_II	Interleukin enhancer-binding factor 2 OS=Homo sapiens GN=ILF2 PE=1 SV=2 - [ILF2_HUMAN]	Q12905	0	155254	0
																								1	A_I	DNA damage-binding protein 1 OS=Homo sapiens GN=DDB1 PE=1 SV=1 - [DDB1_HUMAN]	Q16531	0	43897.3	0		1	A_II	Isoleucine--tRNA ligase, cytoplasmic OS=Homo sapiens GN=IARS PE=1 SV=2 - [SYIC_HUMAN]	P41252	0	0	325746
																								1	A_I	DNA repair and recombination protein RAD54 and RAD54-like protein OS=Echinococcus granulosus GN=EGR_10811 PE=4 SV=1 - [W6U1E9_ECHGR]	W6U1E9	0	306405	0		1	A_II	Junctional adhesion molecule C OS=Homo sapiens GN=JAM3 PE=1 SV=1 - [JAM3_HUMAN]	Q9BX67	0	0	1.01129e+06
																								1	A_I	DNA repair protein complementing XP G cells OS=Echinococcus granulosus GN=EgrG_000321400 PE=4 SV=1 - [A0A068X428_ECHGR]	A0A068X428	102906	61222	0		1	A_II	Kinase binding protein CGI 121 (Fragment) OS=Echinococcus granulosus GN=EgrG_000805850 PE=3 SV=1 - [A0A068WDG2_ECHGR]	A0A068WDG2	0	54232	0
																								1	A_I	Dynactin subunit 2 OS=Homo sapiens GN=DCTN2 PE=1 SV=4 - [DCTN2_HUMAN]	Q13561	0	179038	0		1	A_II	Lamin-B1 OS=Homo sapiens GN=LMNB1 PE=1 SV=2 - [LMNB1_HUMAN]	P20700	0	0	118245
																								1	A_I	Dynein heavy chain 6, axonemal OS=Homo sapiens GN=DNAH6 PE=2 SV=3 - [DYH6_HUMAN]	Q9C0G6	141073	0	0		1	A_II	Latent-transforming growth factor beta-binding protein 1 OS=Homo sapiens GN=LTBP1 PE=1 SV=4 - [LTBP1_HUMAN]	Q14766	0	0	131595
																								1	A_I	Dynein light chain OS=Echinococcus granulosus GN=EgrG_000990900 PE=4 SV=1 - [A0A068WAR7_ECHGR]	A0A068WAR7	0	226329	0		1	A_II	Leucine-rich repeat LGI family member 2 OS=Homo sapiens GN=LGI2 PE=2 SV=1 - [LGI2_HUMAN]	Q8N0V4	0	0	189167
																								1	A_I	Elongation factor 1 alpha (Fragment) OS=Echinococcus granulosus GN=ef1a PE=4 SV=1 - [A0A173G3J0_ECHGR]	A0A173G3J0	133603	0	0		1	A_II	Leucine-rich repeat protein SHOC-2 OS=Echinococcus granulosus GN=EGR_09790 PE=4 SV=1 - [W6U2Q1_ECHGR]	W6U2Q1	0	141826	0
																								1	A_I	Endoglin OS=Homo sapiens GN=ENG PE=1 SV=2 - [EGLN_HUMAN]	P17813	0	274719	0		1	A_II	Leucine-rich repeat-containing protein 32 OS=Homo sapiens GN=LRRC32 PE=1 SV=1 - [LRC32_HUMAN]	Q14392	0	317838	182973
																								1	A_I	Endothelial cell-selective adhesion molecule OS=Homo sapiens GN=ESAM PE=1 SV=1 - [ESAM_HUMAN]	Q96AP7	0	39908.5	52954.6		1	A_II	Leukotriene A-4 hydrolase OS=Homo sapiens GN=LTA4H PE=1 SV=2 - [LKHA4_HUMAN]	P09960	0	683926	0
																								1	A_I	Enoyl-CoA hydratase, mitochondrial OS=Homo sapiens GN=ECHS1 PE=1 SV=4 - [ECHM_HUMAN]	P30084	0	110932	0		1	A_II	Low affinity immunoglobulin gamma Fc region receptor III-B OS=Homo sapiens GN=FCGR3B PE=1 SV=2 - [FCG3B_HUMAN]	O75015	0	191322	288009
																								1	A_I	Equilibrative nucleoside transporter 1 OS=Homo sapiens GN=SLC29A1 PE=1 SV=3 - [S29A1_HUMAN]	Q99808	0	156752	0		1	A_II	Lupus La protein OS=Homo sapiens GN=SSB PE=1 SV=2 - [LA_HUMAN]	P05455	0	0	272334
																								1	A_I	Erythroid membrane-associated protein OS=Homo sapiens GN=ERMAP PE=1 SV=1 - [ERMAP_HUMAN]	Q96PL5	0	75774.6	221521		1	A_II	Lysine-specific demethylase 5B OS=Homo sapiens GN=KDM5B PE=1 SV=3 - [KDM5B_HUMAN]	Q9UGL1	0	0	80246.6
																								1	A_I	Eukaryotic translation initiation factor 5A-1 OS=Homo sapiens GN=EIF5A PE=1 SV=2 - [IF5A1_HUMAN]	P63241	0	377026	304923		1	A_II	MACRO domain containing protein 2 OS=Echinococcus granulosus GN=EgrG_001094800 PE=4 SV=1 - [A0A068WSQ1_ECHGR]	A0A068WSQ1	0	0	1.051e+06
																								1	A_I	Eukaryotic translation initiation factor 6 OS=Homo sapiens GN=EIF6 PE=1 SV=1 - [IF6_HUMAN]	P56537	0	112156	0		1	A_II	Major vault protein OS=Homo sapiens GN=MVP PE=1 SV=4 - [MVP_HUMAN]	Q14764	0	0	218432
																								1	A_I	Exostosin-like 3 OS=Echinococcus granulosus GN=EGR_08543 PE=4 SV=1 - [W6UEQ7_ECHGR]	W6UEQ7	146619	0	0		1	A_II	Malate dehydrogenase, cytoplasmic OS=Homo sapiens GN=MDH1 PE=1 SV=4 - [MDHC_HUMAN]	P40925	0	198720	219060
																								1	A_I	Expressed protein OS=Echinococcus granulosus GN=EgrG_000601300 PE=4 SV=1 - [A0A068WDY0_ECHGR]	A0A068WDY0	0	0	487608		1	A_II	Mannan-binding lectin serine protease 1 OS=Homo sapiens GN=MASP1 PE=1 SV=3 - [MASP1_HUMAN]	P48740	0	254182	0
																								1	A_I	Extended synaptotagmin-1 OS=Homo sapiens GN=ESYT1 PE=1 SV=1 - [ESYT1_HUMAN]	Q9BSJ8	0	0	78163.9		1	A_II	MICOS complex subunit MIC60 OS=Homo sapiens GN=IMMT PE=1 SV=1 - [MIC60_HUMAN]	Q16891	0	295956	0
																								1	A_I	Fatty acid-binding protein, adipocyte OS=Homo sapiens GN=FABP4 PE=1 SV=3 - [FABP4_HUMAN]	P15090	0	120389	0		1	A_II	Mitochondrial 2-oxoglutarate/malate carrier protein OS=Homo sapiens GN=SLC25A11 PE=1 SV=3 - [M2OM_HUMAN]	Q02978	0	220593	534129
																								1	A_I	Ferritin light chain OS=Homo sapiens GN=FTL PE=1 SV=2 - [FRIL_HUMAN]	P02792	0	218407	0		1	A_II	Mitochondrial chaperone BCS1 OS=Homo sapiens GN=BCS1L PE=1 SV=1 - [BCS1_HUMAN]	Q9Y276	0	0	124018
																								1	A_I	Filaggrin OS=Homo sapiens GN=FLG PE=1 SV=3 - [FILA_HUMAN]	P20930	0	55507.4	0		1	A_II	Mitogen-activated protein kinase 1 OS=Homo sapiens GN=MAPK1 PE=1 SV=3 - [MK01_HUMAN]	P28482	0	181495	0
																								1	A_I	Filamin-C OS=Homo sapiens GN=FLNC PE=1 SV=3 - [FLNC_HUMAN]	Q14315	0	0	154513		1	A_II	Mucin-5B OS=Homo sapiens GN=MUC5B PE=1 SV=3 - [MUC5B_HUMAN]	Q9HC84	0	0	160487
																								1	A_I	Flavin reductase (NADPH) OS=Homo sapiens GN=BLVRB PE=1 SV=3 - [BLVRB_HUMAN]	P30043	0	347046	0		1	A_II	NADH-ubiquinone oxidoreductase 75 kDa subunit, mitochondrial OS=Homo sapiens GN=NDUFS1 PE=1 SV=3 - [NDUS1_HUMAN]	P28331	0	109264	0
																								1	A_I	Fucose mutarotase OS=Homo sapiens GN=FUOM PE=1 SV=2 - [FUCM_HUMAN]	A2VDF0	0	0	60389.6		1	A_II	Nck-associated protein 1 OS=Homo sapiens GN=NCKAP1 PE=1 SV=1 - [NCKP1_HUMAN]	Q9Y2A7	0	156056	206276
																								1	A_I	Galectin-7 OS=Homo sapiens GN=LGALS7 PE=1 SV=2 - [LEG7_HUMAN]	P47929	110605	309099	104030		1	A_II	Nephrocystin-1 OS=Homo sapiens GN=NPHP1 PE=1 SV=1 - [NPHP1_HUMAN]	O15259	0	0	654805
																								1	A_I	Gamma-glutamylcyclotransferase OS=Homo sapiens GN=GGCT PE=1 SV=1 - [GGCT_HUMAN]	O75223	236838	0	0		1	A_II	Neuroblastoma-amplified sequence OS=Homo sapiens GN=NBAS PE=1 SV=2 - [NBAS_HUMAN]	A2RRP1	0	77281	0
																								1	A_I	Gamma-glutamyltransferase 5 OS=Homo sapiens GN=GGT5 PE=1 SV=2 - [GGT5_HUMAN]	P36269	0	37709.9	0		1	A_II	Neurogenic locus notch homolog protein 1 OS=Homo sapiens GN=NOTCH1 PE=1 SV=4 - [NOTC1_HUMAN]	P46531	0	197088	0
																								1	A_I	Gamma-glutamyltransferase light chain 2 OS=Homo sapiens GN=GGTLC2 PE=2 SV=4 - [GGTL2_HUMAN]	Q14390	0	202490	600430		1	A_II	Neuronal acetylcholine receptor subunit beta-4 OS=Homo sapiens GN=CHRNB4 PE=1 SV=2 - [ACHB4_HUMAN]	P30926	138179	0	0
																								1	A_I	Glutamate receptor ionotropic kainate 3 OS=Echinococcus granulosus GN=EgrG_000849400 PE=4 SV=1 - [A0A068W865_ECHGR]	A0A068W865	0	165819	0		1	A_II	Nipped-B-like protein OS=Homo sapiens GN=NIPBL PE=1 SV=2 - [NIPBL_HUMAN]	Q6KC79	0	225728	0
																								1	A_I	Glutathione S-transferase P OS=Homo sapiens GN=GSTP1 PE=1 SV=2 - [GSTP1_HUMAN]	P09211	0	339249	436358		1	A_II	Nuclear receptor subfamily 1 group I member 2 OS=Homo sapiens GN=NR1I2 PE=1 SV=1 - [NR1I2_HUMAN]	O75469	0	109869	0
																								1	A_I	Glycerol-3-phosphate dehydrogenase, mitochondrial OS=Homo sapiens GN=GPD2 PE=1 SV=3 - [GPDM_HUMAN]	P43304	0	248632	271901		1	A_II	Nucleolin OS=Homo sapiens GN=NCL PE=1 SV=3 - [NUCL_HUMAN]	P19338	0	194569	0
																								1	A_I	Glycerophosphocholine phosphodiesterase GPCPD1 OS=Homo sapiens GN=GPCPD1 PE=1 SV=2 - [GPCP1_HUMAN]	Q9NPB8	0	168275	0		1	A_II	Nucleophosmin OS=Homo sapiens GN=NPM1 PE=1 SV=2 - [NPM_HUMAN]	P06748	0	222912	0
																								1	A_I	Glycogen phosphorylase, brain form OS=Homo sapiens GN=PYGB PE=1 SV=5 - [PYGB_HUMAN]	P11216	0	0	82295.7		1	A_II	Nucleoside diphosphate kinase OS=Echinococcus granulosus GN=EGR_01942 PE=4 SV=1 - [W6UPG8_ECHGR]	W6UPG8	0	112341	0
																								1	A_I	Glycophorin-C OS=Homo sapiens GN=GYPC PE=1 SV=1 - [GLPC_HUMAN]	P04921	0	297627	0		1	A_II	Obg-like ATPase 1 OS=Homo sapiens GN=OLA1 PE=1 SV=2 - [OLA1_HUMAN]	Q9NTK5	0	0	244578
																								1	A_I	Glyoxalase domain-containing protein 4 OS=Homo sapiens GN=GLOD4 PE=1 SV=1 - [GLOD4_HUMAN]	Q9HC38	0	96423.3	0		1	A_II	Papilin OS=Echinococcus granulosus GN=EgrG_001181950 PE=4 SV=1 - [A0A068WVY0_ECHGR]	A0A068WVY0	0	0	669758
																								1	A_I	GTPase HRas OS=Homo sapiens GN=HRAS PE=1 SV=1 - [RASH_HUMAN]	P01112	0	185140	0		1	A_II	Peroxisomal multifunctional enzyme type 2 OS=Homo sapiens GN=HSD17B4 PE=1 SV=3 - [DHB4_HUMAN]	P51659	0	241630	0
																								1	A_I	GTPase IMAP family member 8 OS=Homo sapiens GN=GIMAP8 PE=2 SV=2 - [GIMA8_HUMAN]	Q8ND71	118623	0	0		1	A_II	Peroxisome assembly factor 2 OS=Homo sapiens GN=PEX6 PE=1 SV=2 - [PEX6_HUMAN]	Q13608	0	692482	0
																								1	A_I	GTP-binding nuclear protein OS=Echinococcus granulosus GN=EGR_04178 PE=3 SV=1 - [U6JCJ6_ECHGR]	U6JCJ6	0	175275	0		1	A_II	Phenylalanine--tRNA ligase alpha subunit OS=Homo sapiens GN=FARSA PE=1 SV=3 - [SYFA_HUMAN]	Q9Y285	0	188873	0
																								1	A_I	GTP-binding protein Rheb OS=Homo sapiens GN=RHEB PE=1 SV=1 - [RHEB_HUMAN]	Q15382	0	419545	0		1	A_II	Phosphatidylinositol 4-kinase alpha OS=Echinococcus granulosus GN=EGR_00138 PE=3 SV=1 - [W6VD45_ECHGR]	W6VD45	73731.2	0	177905
																								1	A_I	Guanine nucleotide binding protein OS=Echinococcus granulosus GN=EgrG_000674600 PE=4 SV=1 - [A0A068WFM8_ECHGR]	A0A068WFM8	0	0	98777		1	A_II	Phosphatidylinositol phosphatase PTPRQ OS=Homo sapiens GN=PTPRQ PE=1 SV=2 - [PTPRQ_HUMAN]	Q9UMZ3	0	109114	0
																								1	A_I	Guanine nucleotide-binding protein G(i) subunit alpha-1 OS=Homo sapiens GN=GNAI1 PE=1 SV=2 - [GNAI1_HUMAN]	P63096	0	33130	60072.8		1	A_II	Phospholipid transfer protein OS=Homo sapiens GN=PLTP PE=1 SV=1 - [PLTP_HUMAN]	P55058	0	116726	0
																								1	A_I	Guanine nucleotide-binding protein G(I)/G(S)/G(T) subunit beta-1 OS=Homo sapiens GN=GNB1 PE=1 SV=3 - [GBB1_HUMAN]	P62873	0	175893	93880.2		1	A_II	Plasma serine protease inhibitor OS=Homo sapiens GN=SERPINA5 PE=1 SV=3 - [IPSP_HUMAN]	P05154	0	101877	116475
																								1	A_I	Guanine nucleotide-binding protein subunit alpha-11 OS=Homo sapiens GN=GNA11 PE=1 SV=2 - [GNA11_HUMAN]	P29992	0	127239	0		1	A_II	Plasminogen activator inhibitor 1 RNA-binding protein OS=Homo sapiens GN=SERBP1 PE=1 SV=2 - [PAIRB_HUMAN]	Q8NC51	0	125556	184736
																								1	A_I	Guanine nucleotide-binding protein subunit beta-4 OS=Homo sapiens GN=GNB4 PE=1 SV=3 - [GBB4_HUMAN]	Q9HAV0	0	44633.8	0		1	A_II	Plexin-C1 OS=Homo sapiens GN=PLXNC1 PE=1 SV=1 - [PLXC1_HUMAN]	O60486	0	107951	0
																								1	A_I	Heat shock protein 70 (Fragment) OS=Echinococcus granulosus GN=EgrG_000521700 PE=3 SV=1 - [U6FTB6_ECHGR]	U6FTB6	0	530822	0		1	A_II	Poly [ADP-ribose] polymerase 1 OS=Homo sapiens GN=PARP1 PE=1 SV=4 - [PARP1_HUMAN]	P09874	0	183707	193092
																								1	A_I	Heat shock protein beta-1 OS=Homo sapiens GN=HSPB1 PE=1 SV=2 - [HSPB1_HUMAN]	P04792	0	202641	399041		1	A_II	Polypyrimidine tract-binding protein 1 OS=Homo sapiens GN=PTBP1 PE=1 SV=1 - [PTBP1_HUMAN]	P26599	0	121316	73629.9
																								1	A_I	Heat shock protein OS=Echinococcus granulosus GN=EGR_06932 PE=3 SV=1 - [W6U9X5_ECHGR]	W6U9X5	0	320899	0		1	A_II	Probable ubiquitin carboxyl-terminal hydrolase FAF-X OS=Homo sapiens GN=USP9X PE=1 SV=3 - [USP9X_HUMAN]	Q93008	0	335920	0
																								1	A_I	Hemoglobin subunit delta OS=Homo sapiens GN=HBD PE=1 SV=2 - [HBD_HUMAN]	P02042	0	366420	422891		1	A_II	Propionyl-CoA carboxylase alpha chain, mitochondrial OS=Homo sapiens GN=PCCA PE=1 SV=4 - [PCCA_HUMAN]	P05165	0	198615	0
																								1	A_I	Hexokinase-1 OS=Homo sapiens GN=HK1 PE=1 SV=3 - [HXK1_HUMAN]	P19367	0	0	94656		1	A_II	Protein EFR3 homolog A OS=Homo sapiens GN=EFR3A PE=1 SV=2 - [EFR3A_HUMAN]	Q14156	0	89165.3	0
																								1	A_I	High affinity cationic amino acid transporter 1 OS=Homo sapiens GN=SLC7A1 PE=1 SV=1 - [CTR1_HUMAN]	P30825	0	205282	254337		1	A_II	Protein LAP2 OS=Homo sapiens GN=ERBB2IP PE=1 SV=2 - [LAP2_HUMAN]	Q96RT1	0	94618	0
																								1	A_I	High affinity choline transporter 1 OS=Homo sapiens GN=SLC5A7 PE=1 SV=1 - [SC5A7_HUMAN]	Q9GZV3	0	0	253538		1	A_II	Protein transport protein Sec23A OS=Homo sapiens GN=SEC23A PE=1 SV=2 - [SC23A_HUMAN]	Q15436	0	0	774739
																								1	A_I	Histidine triad nucleotide-binding protein 2, mitochondrial OS=Homo sapiens GN=HINT2 PE=1 SV=1 - [HINT2_HUMAN]	Q9BX68	0	0	142528		1	A_II	Protein tweety homolog 3 OS=Homo sapiens GN=TTYH3 PE=1 SV=3 - [TTYH3_HUMAN]	Q9C0H2	0	157443	0
																								1	A_I	Histidyl tRNA synthetase OS=Echinococcus granulosus GN=EGR_00838 PE=4 SV=1 - [U6J6L6_ECHGR]	U6J6L6	0	170561	0		1	A_II	Protein Z-dependent protease inhibitor OS=Homo sapiens GN=SERPINA10 PE=1 SV=1 - [ZPI_HUMAN]	Q9UK55	0	114204	235771
																								1	A_I	Histone H2A type 1-H OS=Homo sapiens GN=HIST1H2AH PE=1 SV=3 - [H2A1H_HUMAN]	Q96KK5	0	151466	211269		1	A_II	Proteinase-activated receptor 4 OS=Homo sapiens GN=F2RL3 PE=1 SV=3 - [PAR4_HUMAN]	Q96RI0	0	149541	0
																								1	A_I	Histone H2B type 1-K OS=Homo sapiens GN=HIST1H2BK PE=1 SV=3 - [H2B1K_HUMAN]	O60814	0	0	281308		1	A_II	Putative beta-actin-like protein 3 OS=Homo sapiens GN=POTEKP PE=5 SV=1 - [ACTBM_HUMAN]	Q9BYX7	0	126418	0
																								1	A_I	Histone H4 OS=Echinococcus granulosus GN=EGR_10953 PE=3 SV=1 - [U6JN05_ECHGR]	U6JN05	0	0	296839		1	A_II	Putative uncharacterized protein ZNF252P-AS1 OS=Homo sapiens GN=ZNF252P-AS1 PE=5 SV=1 - [ZNFS1_HUMAN]	Q0IIN9	0	253732	0
																								1	A_I	HLA class I histocompatibility antigen, A-30 alpha chain OS=Homo sapiens GN=HLA-A PE=1 SV=2 - [1A30_HUMAN]	P16188	0	263861	293002		1	A_II	Rab GDP dissociation inhibitor alpha OS=Homo sapiens GN=GDI1 PE=1 SV=2 - [GDIA_HUMAN]	P31150	0	143670	0
																								1	A_I	HLA class I histocompatibility antigen, B-51 alpha chain OS=Homo sapiens GN=HLA-B PE=1 SV=1 - [1B51_HUMAN]|HLA class I histocompatibility antigen, B-49 alpha chain OS=Homo sapiens GN=HLA-B PE=1 SV=2 - [1B49_HUMAN]|HLA class I histocompatibility antigen, Cw-3 alpha chain OS=Homo sapiens GN=HLA-C PE=1 SV=2 - [1C03_HUMAN]	P04222	0	161372	65955.6		1	A_II	Ras GTPase-activating-like protein IQGAP2 OS=Homo sapiens GN=IQGAP2 PE=1 SV=4 - [IQGA2_HUMAN]	Q13576	0	0	147552
																								1	A_I	HLA class I histocompatibility antigen, B-73 alpha chain OS=Homo sapiens GN=HLA-B PE=1 SV=1 - [1B73_HUMAN]	Q31612	0	0	124453		1	A_II	Receptor expression-enhancing protein 2 OS=Homo sapiens GN=REEP2 PE=1 SV=2 - [REEP2_HUMAN]	Q9BRK0	0	0	351985
																								1	A_I	HLA class I histocompatibility antigen, Cw-7 alpha chain OS=Homo sapiens GN=HLA-C PE=1 SV=3 - [1C07_HUMAN]|HLA class I histocompatibility antigen, Cw-12 alpha chain OS=Homo sapiens GN=HLA-C PE=1 SV=2 - [1C12_HUMAN]	P10321	0	265439	0		1	A_II	Receptor protein-tyrosine kinase OS=Echinococcus granulosus GN=EGR_02635 PE=4 SV=1 - [W6UN41_ECHGR]	W6UN41	0	0	246112
																								1	A_I	Homeobox protein Hox-C6 OS=Homo sapiens GN=HOXC6 PE=2 SV=3 - [HXC6_HUMAN]	P09630	0	149618	0		1	A_II	Receptor-type tyrosine-protein phosphatase U OS=Homo sapiens GN=PTPRU PE=1 SV=2 - [PTPRU_HUMAN]	Q92729	0	128023	0
																								1	A_I	Hydroperoxide isomerase ALOXE3 OS=Homo sapiens GN=ALOXE3 PE=1 SV=1 - [LOXE3_HUMAN]	Q9BYJ1	92301.4	0	0		1	A_II	Rho GTPase-activating protein 29 OS=Echinococcus granulosus GN=EGR_03381 PE=4 SV=1 - [W6UJX1_ECHGR]	W6UJX1	0	138988	0
																								1	A_I	Hydroxyacyl-coenzyme A dehydrogenase, mitochondrial OS=Homo sapiens GN=HADH PE=1 SV=3 - [HCDH_HUMAN]	Q16836	0	0	38737.8		1	A_II	Ribosomal protein s14 OS=Echinococcus granulosus GN=EgrG_001012500 PE=4 SV=1 - [A0A068WIE3_ECHGR]	A0A068WIE3	0	270539	0
																								1	A_I	Hydroxymethylglutaryl-CoA lyase, mitochondrial OS=Homo sapiens GN=HMGCL PE=1 SV=2 - [HMGCL_HUMAN]	P35914	0	0	103549		1	A_II	RING finger protein 17 OS=Homo sapiens GN=RNF17 PE=1 SV=3 - [RNF17_HUMAN]	Q9BXT8	0	0	131950
																								1	A_I	Ig kappa chain V-I region AU OS=Homo sapiens PE=1 SV=1 - [KV102_HUMAN]	P01594	0	161589	247830		1	A_II	RNA-binding protein 44 OS=Homo sapiens GN=RBM44 PE=2 SV=2 - [RBM44_HUMAN]	Q6ZP01	0	0	200546
																								1	A_I	Ig kappa chain V-I region BAN OS=Homo sapiens PE=1 SV=1 - [KV122_HUMAN]	P04430	0	236268	959529		1	A_II	Secretogranin-2 OS=Homo sapiens GN=SCG2 PE=1 SV=2 - [SCG2_HUMAN]	P13521	0	81511.1	0
																								1	A_I	Ig kappa chain V-I region DEE OS=Homo sapiens PE=1 SV=1 - [KV105_HUMAN]	P01597	113687	314895	1154410		1	A_II	Septin-2 OS=Homo sapiens GN=SEPT2 PE=1 SV=1 - [SEPT2_HUMAN]	Q15019	0	229170	0
																								1	A_I	Ig kappa chain V-I region Ka OS=Homo sapiens PE=1 SV=1 - [KV111_HUMAN]	P01603	164826	172326	1097361		1	A_II	Serine hydroxymethyltransferase, mitochondrial OS=Homo sapiens GN=SHMT2 PE=1 SV=3 - [GLYM_HUMAN]	P34897	0	0	283251
																								1	A_I	Ig kappa chain V-I region Mev OS=Homo sapiens PE=1 SV=1 - [KV120_HUMAN]	P01612	0	0	764903		1	A_II	Serine/threonine-protein kinase 10 OS=Homo sapiens GN=STK10 PE=1 SV=1 - [STK10_HUMAN]	O94804	0	291259	0
																								1	A_I	Ig kappa chain V-I region WEA OS=Homo sapiens PE=1 SV=1 - [KV118_HUMAN]	P01610	139560	323486	751182		1	A_II	Serine/threonine-protein kinase MRCK beta OS=Homo sapiens GN=CDC42BPB PE=1 SV=2 - [MRCKB_HUMAN]	Q9Y5S2	0	0	319578
																								1	A_I	Ig kappa chain V-ID region 16 (Fragment) OS=Homo sapiens GN=IGKV1D-16 PE=4 SV=2 - [KV109_HUMAN]	P01601	0	0	220336		1	A_II	Serine/threonine-protein kinase TAO1 OS=Homo sapiens GN=TAOK1 PE=1 SV=1 - [TAOK1_HUMAN]	Q7L7X3	0	123944	0
																								1	A_I	Ig kappa chain V-II region RPMI 6410 OS=Homo sapiens PE=4 SV=1 - [KV206_HUMAN]	P06310	111419	228592	0		1	A_II	Serine/threonine-protein phosphatase 2A 65 kDa regulatory subunit A alpha isoform OS=Homo sapiens GN=PPP2R1A PE=1 SV=4 - [2AAA_HUMAN]	P30153	0	265631	0
																								1	A_I	Ig kappa chain V-III region NG9 (Fragment) OS=Homo sapiens PE=2 SV=1 - [KV303_HUMAN]|Ig kappa chain V-III region HAH OS=Homo sapiens PE=2 SV=1 - [KV312_HUMAN]	P01621	255516	1.10085e+06	1.31501e+06		1	A_II	Serine/threonine-protein phosphatase 2A catalytic subunit beta isoform OS=Homo sapiens GN=PPP2CB PE=1 SV=1 - [PP2AB_HUMAN]	P62714	0	0	276608
																								1	A_I	Ig kappa chain V-III region VH (Fragment) OS=Homo sapiens PE=4 SV=1 - [KV310_HUMAN]	P04434	0	329021	557223		1	A_II	Serine/threonine-protein phosphatase PP1-gamma catalytic subunit OS=Homo sapiens GN=PPP1CC PE=1 SV=1 - [PP1G_HUMAN]	P36873	0	340950	153439
																								1	A_I	Ig lambda chain V-I region VOR OS=Homo sapiens PE=1 SV=1 - [LV101_HUMAN]	P01699	0	553948	0		1	A_II	Serine--tRNA ligase, cytoplasmic OS=Homo sapiens GN=SARS PE=1 SV=3 - [SYSC_HUMAN]	P49591	0	241683	0
																								1	A_I	Ig lambda chain V-III region LOI OS=Homo sapiens PE=1 SV=1 - [LV302_HUMAN]	P80748	0	327199	587259		1	A_II	Short transient receptor potential channel 1 OS=Homo sapiens GN=TRPC1 PE=1 SV=1 - [TRPC1_HUMAN]	P48995	0	149114	0
																								1	A_I	Ig lambda chain V-VI region WLT OS=Homo sapiens PE=1 SV=1 - [LV604_HUMAN]	P06318	0	0	519875		1	A_II	SLIT-ROBO Rho GTPase-activating protein 2B OS=Homo sapiens GN=SRGAP2B PE=3 SV=1 - [SRG2B_HUMAN]	P0DMP2	0	113192	0
																								1	A_I	Ig lambda-7 chain C region OS=Homo sapiens GN=IGLC7 PE=4 SV=2 - [LAC7_HUMAN]	A0M8Q6	0	70604.4	57538.3		1	A_II	Spectrin beta chain OS=Echinococcus granulosus GN=EGR_01169 PE=4 SV=1 - [W6UTR2_ECHGR]	W6UTR2	0	63941.9	0
																								1	A_I	IgGFc-binding protein OS=Homo sapiens GN=FCGBP PE=1 SV=3 - [FCGBP_HUMAN]	Q9Y6R7	0	0	314923		1	A_II	Staphylococcal nuclease domain-containing protein 1 OS=Homo sapiens GN=SND1 PE=1 SV=1 - [SND1_HUMAN]	Q7KZF4	0	0	129970
																								1	A_I	Immunoglobulin J chain OS=Homo sapiens GN=JCHAIN PE=1 SV=4 - [IGJ_HUMAN]	P01591	0	253849	481977		1	A_II	Sulfhydryl oxidase 1 OS=Homo sapiens GN=QSOX1 PE=1 SV=3 - [QSOX1_HUMAN]	O00391	0	131033	0
																								1	A_I	Inorganic pyrophosphatase 2, mitochondrial OS=Homo sapiens GN=PPA2 PE=1 SV=2 - [IPYR2_HUMAN]	Q9H2U2	0	0	36252.8		1	A_II	Talin OS=Echinococcus granulosus GN=EgrG_000736000 PE=4 SV=1 - [A0A068X2W7_ECHGR]	A0A068X2W7	0	201476	321090
																								1	A_I	Inositol 1,4,5-trisphosphate receptor type 1 OS=Homo sapiens GN=ITPR1 PE=1 SV=3 - [ITPR1_HUMAN]	Q14643	0	0	64529.7		1	A_II	T-cell surface glycoprotein CD8 alpha chain OS=Homo sapiens GN=CD8A PE=1 SV=1 - [CD8A_HUMAN]	P01732	0	244884	249502
																								1	A_I	Integrin alpha-1 OS=Homo sapiens GN=ITGA1 PE=1 SV=2 - [ITA1_HUMAN]	P56199	0	131040	0		1	A_II	Teneurin-4 OS=Homo sapiens GN=TENM4 PE=1 SV=2 - [TEN4_HUMAN]	Q6N022	81379.9	0	0
																								1	A_I	Integrin alpha-11 OS=Homo sapiens GN=ITGA11 PE=1 SV=2 - [ITA11_HUMAN]	Q9UKX5	0	85899.1	0		1	A_II	Threonine--tRNA ligase, cytoplasmic OS=Homo sapiens GN=TARS PE=1 SV=3 - [SYTC_HUMAN]	P26639	0	256361	0
																								1	A_I	Interferon regulatory factor 2-binding protein 1 OS=Homo sapiens GN=IRF2BP1 PE=1 SV=1 - [I2BP1_HUMAN]	Q8IU81	0	57337.1	0		1	A_II	Thymidine phosphorylase OS=Homo sapiens GN=TYMP PE=1 SV=2 - [TYPH_HUMAN]	P19971	0	0	273921
																								1	A_I	Interleukin-1 receptor type 2 OS=Homo sapiens GN=IL1R2 PE=1 SV=1 - [IL1R2_HUMAN]	P27930	74726.7	0	0		1	A_II	Timeless OS=Echinococcus granulosus GN=EgrG_000058900 PE=4 SV=1 - [A0A068WWK4_ECHGR]	A0A068WWK4	0	0	148105
																								1	A_I	IQ motif and SEC7 domain-containing protein 3 OS=Homo sapiens GN=IQSEC3 PE=2 SV=3 - [IQEC3_HUMAN]	Q9UPP2	0	0	67486.1		1	A_II	Transferrin receptor protein 2 OS=Homo sapiens GN=TFR2 PE=1 SV=1 - [TFR2_HUMAN]	Q9UP52	0	75255	0
																								1	A_I	Isocitrate dehydrogenase [NADP] cytoplasmic OS=Homo sapiens GN=IDH1 PE=1 SV=2 - [IDHC_HUMAN]	O75874	0	62070.2	0		1	A_II	Transient receptor potential cation channel subfamily M member 3 OS=Homo sapiens GN=TRPM3 PE=2 SV=4 - [TRPM3_HUMAN]	Q9HCF6	77455.3	280032	0
																								1	A_I	Kell blood group glycoprotein OS=Homo sapiens GN=KEL PE=1 SV=2 - [KELL_HUMAN]	P23276	0	152811	0		1	A_II	Transmembrane protein 200C OS=Homo sapiens GN=TMEM200C PE=2 SV=2 - [T200C_HUMAN]	A6NKL6	0	0	275766
																								1	A_I	Keratinocyte proline-rich protein OS=Homo sapiens GN=KPRP PE=1 SV=1 - [KPRP_HUMAN]	Q5T749	209261	86655.5	0		1	A_II	tRNA pseudouridine synthase D OS=Echinococcus granulosus GN=EgrG_000767100 PE=4 SV=1 - [A0A068WCG1_ECHGR]	A0A068WCG1	0	0	166575
																								1	A_I	Kininogen-1 OS=Homo sapiens GN=KNG1 PE=1 SV=2 - [KNG1_HUMAN]	P01042	196352	555224	0		1	A_II	tRNA-dihydrouridine synthase 1-like protein OS=Echinococcus granulosus GN=EGR_03341 PE=4 SV=1 - [W6UJS7_ECHGR]	W6UJS7	0	107217	0
																								1	A_I	Krev interaction trapped protein 1 OS=Homo sapiens GN=KRIT1 PE=1 SV=2 - [KRIT1_HUMAN]	O00522	0	530739	0		1	A_II	Tsukushin OS=Homo sapiens GN=TSKU PE=2 SV=3 - [TSK_HUMAN]	Q8WUA8	0	0	180232
																								1	A_I	Lamin dm0 OS=Echinococcus granulosus GN=EgrG_000973500 PE=4 SV=1 - [A0A068WBD5_ECHGR]	A0A068WBD5	490138	0	0		1	A_II	Tubby-related protein 1 OS=Homo sapiens GN=TULP1 PE=1 SV=3 - [TULP1_HUMAN]	O00294	0	0	143070
																								1	A_I	Leucyl-cystinyl aminopeptidase OS=Homo sapiens GN=LNPEP PE=1 SV=3 - [LCAP_HUMAN]	Q9UIQ6	0	39182.6	72904.4		1	A_II	Tubulin alpha-8 chain OS=Homo sapiens GN=TUBA8 PE=1 SV=1 - [TBA8_HUMAN]	Q9NY65	0	0	321186
																								1	A_I	Lipopolysaccharide-responsive and beige-like anchor protein OS=Homo sapiens GN=LRBA PE=1 SV=4 - [LRBA_HUMAN]	P50851	0	0	171092		1	A_II	Tubulin beta-6 chain OS=Homo sapiens GN=TUBB6 PE=1 SV=1 - [TBB6_HUMAN]	Q9BUF5	0	76178.7	0
																								1	A_I	Lymphocyte cytosolic protein 2 OS=Homo sapiens GN=LCP2 PE=1 SV=1 - [LCP2_HUMAN]	Q13094	0	88862.3	0		1	A_II	Tubulin gamma-1 chain OS=Homo sapiens GN=TUBG1 PE=1 SV=2 - [TBG1_HUMAN]	P23258	0	175368	0
																								1	A_I	Lysosome-associated membrane glycoprotein 1 OS=Homo sapiens GN=LAMP1 PE=1 SV=3 - [LAMP1_HUMAN]	P11279	0	89218	97841.4		1	A_II	Tuftelin OS=Homo sapiens GN=TUFT1 PE=1 SV=1 - [TUFT1_HUMAN]	Q9NNX1	0	167809	0
																								1	A_I	Malectin OS=Homo sapiens GN=MLEC PE=1 SV=1 - [MLEC_HUMAN]	Q14165	0	114220	199408		1	A_II	Type I inositol 1,4,5-trisphosphate 5-phosphatase OS=Homo sapiens GN=INPP5A PE=1 SV=1 - [I5P1_HUMAN]	Q14642	0	169134	0
																								1	A_I	Mannan-binding lectin serine protease 2 OS=Homo sapiens GN=MASP2 PE=1 SV=4 - [MASP2_HUMAN]	O00187	0	188041	473006		1	A_II	Tyrosine-protein kinase Fyn OS=Homo sapiens GN=FYN PE=1 SV=3 - [FYN_HUMAN]	P06241	0	76367.1	125176
																								1	A_I	Medium-chain specific acyl-CoA dehydrogenase, mitochondrial OS=Homo sapiens GN=ACADM PE=1 SV=1 - [ACADM_HUMAN]	P11310	0	0	205041		1	A_II	Tyrosine-protein kinase SYK OS=Homo sapiens GN=SYK PE=1 SV=1 - [KSYK_HUMAN]	P43405	0	493688	0
																								1	A_I	Metal transporter CNNM4 OS=Homo sapiens GN=CNNM4 PE=1 SV=3 - [CNNM4_HUMAN]	Q6P4Q7	0	109540	0		1	A_II	Tyrosine--tRNA ligase, cytoplasmic OS=Homo sapiens GN=YARS PE=1 SV=4 - [SYYC_HUMAN]	P54577	0	179419	0
																								1	A_I	Metallo-beta-lactamase domain-containing protein 2 OS=Homo sapiens GN=MBLAC2 PE=1 SV=3 - [MBLC2_HUMAN]	Q68D91	0	0	171742		1	A_II	Ubiquitin associated protein 2 OS=Echinococcus granulosus GN=EgrG_001059300 PE=4 SV=1 - [A0A068WJP8_ECHGR]	A0A068WJP8	0	135636	0
																								1	A_I	Metalloproteinase inhibitor 1 OS=Homo sapiens GN=TIMP1 PE=1 SV=1 - [TIMP1_HUMAN]	P01033	0	429332	0		1	A_II	Ubiquitin carboxyl terminal hydrolase 36 OS=Echinococcus granulosus GN=EgrG_000167900 PE=3 SV=1 - [A0A068WUF6_ECHGR]	A0A068WUF6	76910.5	0	0
																								1	A_I	Methionine--tRNA ligase, cytoplasmic OS=Homo sapiens GN=MARS PE=1 SV=2 - [SYMC_HUMAN]	P56192	0	139185	0		1	A_II	Ubiquitin thioesterase OTUB1 OS=Homo sapiens GN=OTUB1 PE=1 SV=2 - [OTUB1_HUMAN]	Q96FW1	0	218876	0
																								1	A_I	Microsomal glutathione S-transferase 3 OS=Homo sapiens GN=MGST3 PE=1 SV=1 - [MGST3_HUMAN]	O14880	0	0	210197		1	A_II	Uncharacterized protein OS=Echinococcus granulosus GN=EGR_01953 PE=4 SV=1 - [W6V995_ECHGR]	W6V995	0	0	197168
																								1	A_I	Mucin-1 OS=Homo sapiens GN=MUC1 PE=1 SV=3 - [MUC1_HUMAN]	P15941	0	101078	0		1	A_II	Uncharacterized protein OS=Echinococcus granulosus GN=EGR_03702 PE=4 SV=1 - [W6USR4_ECHGR]	W6USR4	0	0	152174
																								1	A_I	Multimerin-2 OS=Homo sapiens GN=MMRN2 PE=1 SV=2 - [MMRN2_HUMAN]	Q9H8L6	0	0	862030		1	A_II	Uncharacterized protein OS=Echinococcus granulosus GN=EGR_05031 PE=4 SV=1 - [W6UGS1_ECHGR]	W6UGS1	0	173627	0
																								1	A_I	Mycophenolic acid acyl-glucuronide esterase, mitochondrial OS=Homo sapiens GN=ABHD10 PE=1 SV=1 - [ABHDA_HUMAN]	Q9NUJ1	0	0	60912.2		1	A_II	Uncharacterized protein OS=Echinococcus granulosus GN=EGR_11179 PE=4 SV=1 - [W6UKF3_ECHGR]	W6UKF3	0	0	272742
																								1	A_I	Myosin light chain 4 OS=Homo sapiens GN=MYL4 PE=1 SV=3 - [MYL4_HUMAN]	P12829	0	77406.4	0		1	A_II	Uncharacterized protein OS=Echinococcus granulosus GN=EgrG_000264700 PE=4 SV=1 - [A0A068WWD0_ECHGR]	A0A068WWD0	0	0	188047
																								1	A_I	Myosin light polypeptide 6 OS=Homo sapiens GN=MYL6 PE=1 SV=2 - [MYL6_HUMAN]	P60660	0	321521	1.1672e+06		1	A_II	Uncharacterized protein OS=Echinococcus granulosus GN=EgrG_002037500 PE=4 SV=1 - [A0A068WU43_ECHGR]	A0A068WU43	0	240060	0
																								1	A_I	Myosin regulatory light chain 12A OS=Homo sapiens GN=MYL12A PE=1 SV=2 - [ML12A_HUMAN]	P19105	0	619009	707227		1	A_II	Unconventional myosin-Ic OS=Homo sapiens GN=MYO1C PE=1 SV=4 - [MYO1C_HUMAN]	O00159	0	221419	143305
																								1	A_I	Myosin regulatory light polypeptide 9 OS=Homo sapiens GN=MYL9 PE=1 SV=4 - [MYL9_HUMAN]	P24844	0	307081	1.02569e+06		1	A_II	Uroporphyrinogen decarboxylase OS=Homo sapiens GN=UROD PE=1 SV=2 - [DCUP_HUMAN]	P06132	0	0	88730.6
																								1	A_I	Myosin-10 OS=Homo sapiens GN=MYH10 PE=1 SV=3 - [MYH10_HUMAN]	P35580	0	58352	0		1	A_II	Vacuolar protein sorting-associated protein 33A OS=Homo sapiens GN=VPS33A PE=1 SV=1 - [VP33A_HUMAN]	Q96AX1	0	163674	0
																								1	A_I	Myosin-14 OS=Homo sapiens GN=MYH14 PE=1 SV=2 - [MYH14_HUMAN]	Q7Z406	0	156248	0		1	A_II	Vacuolar protein sorting-associated protein 45 OS=Homo sapiens GN=VPS45 PE=1 SV=1 - [VPS45_HUMAN]	Q9NRW7	0	0	205830
																								1	A_I	Myosin-15 OS=Homo sapiens GN=MYH15 PE=1 SV=5 - [MYH15_HUMAN]	Q9Y2K3	363127	359644	0		1	A_II	Vascular non-inflammatory molecule 2 OS=Homo sapiens GN=VNN2 PE=1 SV=3 - [VNN2_HUMAN]	O95498	0	375890	279860
																								1	A_I	Myotrophin OS=Homo sapiens GN=MTPN PE=1 SV=2 - [MTPN_HUMAN]	P58546	0	310332	0		1	A_II	Vesicle-fusing ATPase OS=Homo sapiens GN=NSF PE=1 SV=3 - [NSF_HUMAN]	P46459	0	0	381442
																								1	A_I	Na(+)/H(+) exchange regulatory cofactor NHE-RF2 OS=Homo sapiens GN=SLC9A3R2 PE=1 SV=2 - [NHRF2_HUMAN]	Q15599	0	229308	0		1	A_II	WD repeat-containing protein 1 OS=Homo sapiens GN=WDR1 PE=1 SV=4 - [WDR1_HUMAN]	O75083	0	272128	0
																								1	A_I	NAD(P) transhydrogenase, mitochondrial OS=Homo sapiens GN=NNT PE=1 SV=3 - [NNTM_HUMAN]	Q13423	0	0	262623		1	A_II	Xaa-Pro aminopeptidase 1 OS=Homo sapiens GN=XPNPEP1 PE=1 SV=3 - [XPP1_HUMAN]	Q9NQW7	0	164082	0
																								1	A_I	NADH dehydrogenase [ubiquinone] 1 alpha subcomplex subunit 5 OS=Homo sapiens GN=NDUFA5 PE=1 SV=3 - [NDUA5_HUMAN]	Q16718	0	77218.2	0		1	A_II	X-ray repair cross-complementing protein 6 OS=Homo sapiens GN=XRCC6 PE=1 SV=2 - [XRCC6_HUMAN]	P12956	0	0	277963
																								1	A_I	NADH dehydrogenase [ubiquinone] iron-sulfur protein 3, mitochondrial OS=Homo sapiens GN=NDUFS3 PE=1 SV=1 - [NDUS3_HUMAN]	O75489	0	127662	0		1	A_II	Zinc finger protein 366 OS=Homo sapiens GN=ZNF366 PE=1 SV=1 - [ZN366_HUMAN]	Q8N895	0	0	111253
																								1	A_I	Nascent polypeptide-associated complex subunit alpha OS=Homo sapiens GN=NACA PE=1 SV=1 - [NACA_HUMAN]	Q13765	0	106882	210754		1	A_II	Zinc finger protein 572 OS=Homo sapiens GN=ZNF572 PE=1 SV=1 - [ZN572_HUMAN]	Q7Z3I7	0	0	256048
																								1	A_I	Nck-associated protein 1-like OS=Homo sapiens GN=NCKAP1L PE=1 SV=3 - [NCKPL_HUMAN]	P55160	0	191663	0		1	A_II	Zinc finger protein 638 OS=Homo sapiens GN=ZNF638 PE=1 SV=2 - [ZN638_HUMAN]	Q14966	0	0	89932.1
																								1	A_I	Negative elongation factor B OS=Homo sapiens GN=NELFB PE=1 SV=1 - [NELFB_HUMAN]	Q8WX92	84407.2	0	0		1	A_II	Zyxin OS=Homo sapiens GN=ZYX PE=1 SV=1 - [ZYX_HUMAN]	Q15942	0	0	282125
																								1	A_I	Neogenin OS=Homo sapiens GN=NEO1 PE=1 SV=2 - [NEO1_HUMAN]	Q92859	0	176715	0
																								1	A_I	Neurogenic locus notch homolog protein 4 OS=Homo sapiens GN=NOTCH4 PE=1 SV=2 - [NOTC4_HUMAN]	Q99466	0	96067.1	0
																								1	A_I	Neuropilin-1 OS=Homo sapiens GN=NRP1 PE=1 SV=3 - [NRP1_HUMAN]	O14786	0	0	146279
																								1	A_I	Neutrophil gelatinase-associated lipocalin OS=Homo sapiens GN=LCN2 PE=1 SV=2 - [NGAL_HUMAN]	P80188	107605	101839	0
																								1	A_I	Nexilin OS=Homo sapiens GN=NEXN PE=1 SV=1 - [NEXN_HUMAN]	Q0ZGT2	0	0	119157
																								1	A_I	Nicastrin OS=Homo sapiens GN=NCSTN PE=1 SV=2 - [NICA_HUMAN]	Q92542	0	101064	182568
																								1	A_I	Nucleoside diphosphate kinase B OS=Homo sapiens GN=NME2 PE=1 SV=1 - [NDKB_HUMAN]	P22392	0	175483	0
																								1	A_I	Olfactory receptor 10R2 OS=Homo sapiens GN=OR10R2 PE=3 SV=3 - [O10R2_HUMAN]	Q8NGX6	89398	0	0
																								1	A_I	Olfactory receptor 52K2 OS=Homo sapiens GN=OR52K2 PE=2 SV=2 - [O52K2_HUMAN]	Q8NGK3	0	82574.6	0
																								1	A_I	Oligosaccharyltransferase complex subunit OSTC OS=Homo sapiens GN=OSTC PE=1 SV=1 - [OSTC_HUMAN]	Q9NRP0	0	0	238200
																								1	A_I	Oral-facial-digital syndrome 1 protein OS=Homo sapiens GN=OFD1 PE=1 SV=1 - [OFD1_HUMAN]	O75665	0	0	153206
																								1	A_I	Outer dense fiber protein 2-like OS=Homo sapiens GN=ODF2L PE=2 SV=2 - [ODF2L_HUMAN]	Q9ULJ1	0	0	225358
																								1	A_I	Oxysterol-binding protein OS=Echinococcus granulosus GN=EgrG_000850900 PE=3 SV=1 - [A0A068W8Z2_ECHGR]	A0A068W8Z2	0	133744	0
																								1	A_I	Peptidyl-prolyl cis-trans isomerase A OS=Homo sapiens GN=PPIA PE=1 SV=2 - [PPIA_HUMAN]	P62937	0	731015	545648
																								1	A_I	Peptidyl-prolyl cis-trans isomerase F, mitochondrial OS=Homo sapiens GN=PPIF PE=1 SV=1 - [PPIF_HUMAN]	P30405	0	375028	657096
																								1	A_I	Periplakin OS=Homo sapiens GN=PPL PE=1 SV=4 - [PEPL_HUMAN]	O60437	0	83485.7	0
																								1	A_I	Peroxiredoxin-2 OS=Homo sapiens GN=PRDX2 PE=1 SV=5 - [PRDX2_HUMAN]	P32119	96353.5	330119	298706
																								1	A_I	Peroxisome assembly protein 26 OS=Echinococcus granulosus GN=EgrG_000359200 PE=3 SV=1 - [A0A068WQJ6_ECHGR]	A0A068WQJ6	0	260969	357126
																								1	A_I	PGAP2-interacting protein OS=Homo sapiens GN=CWH43 PE=2 SV=2 - [PG2IP_HUMAN]	Q9H720	0	36821.5	0
																								1	A_I	Phosphatidate cytidylyltransferase 2 OS=Homo sapiens GN=CDS2 PE=1 SV=1 - [CDS2_HUMAN]	O95674	0	40360	89460.8
																								1	A_I	Phosphatidylethanolamine-binding protein 1 OS=Homo sapiens GN=PEBP1 PE=1 SV=3 - [PEBP1_HUMAN]	P30086	0	261165	0
																								1	A_I	Phosphatidylinositol 4,5-bisphosphate 3-kinase catalytic subunit alpha isoform OS=Homo sapiens GN=PIK3CA PE=1 SV=2 - [PK3CA_HUMAN]	P42336	0	0	75222.1
																								1	A_I	Phosphoglycerate mutase 1 OS=Homo sapiens GN=PGAM1 PE=1 SV=2 - [PGAM1_HUMAN]	P18669	0	132765	0
																								1	A_I	Phospholipase B-like 1 OS=Homo sapiens GN=PLBD1 PE=1 SV=2 - [PLBL1_HUMAN]	Q6P4A8	218502	657939	0
																								1	A_I	Phospholipid scramblase 4 OS=Homo sapiens GN=PLSCR4 PE=1 SV=2 - [PLS4_HUMAN]	Q9NRQ2	0	184843	0
																								1	A_I	Phosphomevalonate kinase OS=Homo sapiens GN=PMVK PE=1 SV=3 - [PMVK_HUMAN]	Q15126	0	290734	0
																								1	A_I	Phytochelatin synthase OS=Echinococcus granulosus GN=EgrG_000255400 PE=4 SV=1 - [A0A068WRQ4_ECHGR]	A0A068WRQ4	0	0	320115
																								1	A_I	Plasma kallikrein OS=Homo sapiens GN=KLKB1 PE=1 SV=1 - [KLKB1_HUMAN]	P03952	0	0	277546
																								1	A_I	Platelet basic protein OS=Homo sapiens GN=PPBP PE=1 SV=3 - [CXCL7_HUMAN]	P02775	0	924077	0
																								1	A_I	Platelet endothelial aggregation receptor 1 OS=Homo sapiens GN=PEAR1 PE=1 SV=1 - [PEAR1_HUMAN]	Q5VY43	330112	0	0
																								1	A_I	Platelet factor 4 OS=Homo sapiens GN=PF4 PE=1 SV=2 - [PLF4_HUMAN]	P02776	0	366579	1.53281e+06
																								1	A_I	Platelet glycoprotein IX OS=Homo sapiens GN=GP9 PE=1 SV=3 - [GPIX_HUMAN]	P14770	0	466151	595604
																								1	A_I	POTE ankyrin domain family member I OS=Homo sapiens GN=POTEI PE=3 SV=1 - [POTEI_HUMAN]	P0CG38	0	0	376948
																								1	A_I	PRA1 family protein 3 OS=Homo sapiens GN=ARL6IP5 PE=1 SV=1 - [PRAF3_HUMAN]	O75915	0	0	315297
																								1	A_I	Prenylcysteine oxidase-like OS=Homo sapiens GN=PCYOX1L PE=1 SV=2 - [PCYXL_HUMAN]	Q8NBM8	0	0	382506
																								1	A_I	Profilin-1 OS=Homo sapiens GN=PFN1 PE=1 SV=2 - [PROF1_HUMAN]	P07737	113375	400943	637752
																								1	A_I	Programmed cell death protein 10 OS=Homo sapiens GN=PDCD10 PE=1 SV=1 - [PDC10_HUMAN]	Q9BUL8	0	292618	0
																								1	A_I	Programmed cell death protein 6 OS=Homo sapiens GN=PDCD6 PE=1 SV=1 - [PDCD6_HUMAN]	O75340	0	59448.1	0
																								1	A_I	Prolactin-inducible protein OS=Homo sapiens GN=PIP PE=1 SV=1 - [PIP_HUMAN]	P12273	176460	196223	368828
																								1	A_I	Prostaglandin G/H synthase 1 OS=Homo sapiens GN=PTGS1 PE=1 SV=2 - [PGH1_HUMAN]	P23219	0	0	193419
																								1	A_I	Proteasome activator complex subunit 2 OS=Homo sapiens GN=PSME2 PE=1 SV=4 - [PSME2_HUMAN]	Q9UL46	0	63718.3	44059.4
																								1	A_I	Proteasome subunit alpha type-2 OS=Homo sapiens GN=PSMA2 PE=1 SV=2 - [PSA2_HUMAN]	P25787	0	115413	85743.3
																								1	A_I	Proteasome subunit alpha type-5 OS=Homo sapiens GN=PSMA5 PE=1 SV=3 - [PSA5_HUMAN]	P28066	0	86848.3	0
																								1	A_I	Proteasome subunit alpha type-6 OS=Homo sapiens GN=PSMA6 PE=1 SV=1 - [PSA6_HUMAN]	P60900	0	162338	0
																								1	A_I	Proteasome subunit alpha type-7 OS=Homo sapiens GN=PSMA7 PE=1 SV=1 - [PSA7_HUMAN]	O14818	0	74259.2	0
																								1	A_I	Proteasome subunit beta type-1 OS=Homo sapiens GN=PSMB1 PE=1 SV=2 - [PSB1_HUMAN]	P20618	0	515411	0
																								1	A_I	Proteasome subunit beta type-2 OS=Homo sapiens GN=PSMB2 PE=1 SV=1 - [PSB2_HUMAN]	P49721	0	260559	180074
																								1	A_I	Proteasome subunit beta type-3 OS=Homo sapiens GN=PSMB3 PE=1 SV=2 - [PSB3_HUMAN]	P49720	0	178630	0
																								1	A_I	Protein CREG1 OS=Homo sapiens GN=CREG1 PE=1 SV=1 - [CREG1_HUMAN]	O75629	0	133099	0
																								1	A_I	Protein deglycase DJ-1 OS=Homo sapiens GN=PARK7 PE=1 SV=2 - [PARK7_HUMAN]	Q99497	0	122789	0
																								1	A_I	Protein disulfide-isomerase TMX3 OS=Homo sapiens GN=TMX3 PE=1 SV=2 - [TMX3_HUMAN]	Q96JJ7	0	0	439688
																								1	A_I	Protein efr3 a OS=Echinococcus granulosus GN=EgrG_000485700 PE=4 SV=1 - [A0A068WIE8_ECHGR]	A0A068WIE8	0	0	81051.1
																								1	A_I	Protein FAM13A OS=Homo sapiens GN=FAM13A PE=1 SV=2 - [FA13A_HUMAN]	O94988	0	0	618398
																								1	A_I	Protein FAM49B OS=Homo sapiens GN=FAM49B PE=1 SV=1 - [FA49B_HUMAN]	Q9NUQ9	0	119050	0
																								1	A_I	Protein fat free OS=Echinococcus granulosus GN=EgrG_000700220 PE=4 SV=1 - [A0A068WS68_ECHGR]	A0A068WS68	0	0	501034
																								1	A_I	Protein lifeguard 3 OS=Homo sapiens GN=TMBIM1 PE=1 SV=2 - [LFG3_HUMAN]	Q969X1	0	362539	0
																								1	A_I	Protein NipSnap homolog 3A OS=Homo sapiens GN=NIPSNAP3A PE=1 SV=2 - [NPS3A_HUMAN]	Q9UFN0	0	0	16340.3
																								1	A_I	Protein phosphatase 1 regulatory subunit OS=Echinococcus granulosus GN=EGR_02312 PE=4 SV=1 - [W6UPZ9_ECHGR]	W6UPZ9	0	138336	0
																								1	A_I	Protein S100-A16 OS=Homo sapiens GN=S100A16 PE=1 SV=1 - [S10AG_HUMAN]	Q96FQ6	0	254628	0
																								1	A_I	Protein S100-A7 OS=Homo sapiens GN=S100A7 PE=1 SV=4 - [S10A7_HUMAN]	P31151	189304	36276.2	37279.7
																								1	A_I	Protein S100-A8 OS=Homo sapiens GN=S100A8 PE=1 SV=1 - [S10A8_HUMAN]	P05109	0	61020.3	0
																								1	A_I	Protein-glutamine gamma-glutamyltransferase E OS=Homo sapiens GN=TGM3 PE=1 SV=4 - [TGM3_HUMAN]	Q08188	0	381068	0
																								1	A_I	Protein-glutamine gamma-glutamyltransferase K OS=Homo sapiens GN=TGM1 PE=1 SV=4 - [TGM1_HUMAN]	P22735	119385	0	0
																								1	A_I	Proteoglycan 4 OS=Homo sapiens GN=PRG4 PE=1 SV=2 - [PRG4_HUMAN]	Q92954	0	99703.9	199043
																								1	A_I	Protocadherin alpha-C1 OS=Homo sapiens GN=PCDHAC1 PE=2 SV=2 - [PCDC1_HUMAN]	Q9H158	0	949503	0
																								1	A_I	Protocadherin-23 OS=Homo sapiens GN=DCHS2 PE=2 SV=1 - [PCD23_HUMAN]	Q6V1P9	0	157798	0
																								1	A_I	Putative alanyl-tRNA synthetase OS=Echinococcus granulosus GN=EGR_02390 PE=4 SV=1 - [W6V7Y1_ECHGR]	W6V7Y1	139390	0	0
																								1	A_I	Putative fatty acid-binding protein 5-like protein 3 OS=Homo sapiens GN=FABP5P3 PE=5 SV=1 - [FB5L3_HUMAN]	A8MUU1	0	460283	0
																								1	A_I	Putative lipocalin 1-like protein 1 OS=Homo sapiens GN=LCN1P1 PE=5 SV=1 - [LC1L1_HUMAN]	Q5VSP4	153232	0	0
																								1	A_I	Rab GDP dissociation inhibitor OS=Echinococcus granulosus GN=EGR_07503 PE=3 SV=1 - [U6IW87_ECHGR]	U6IW87	147739	0	0
																								1	A_I	Ragulator complex protein LAMTOR1 OS=Homo sapiens GN=LAMTOR1 PE=1 SV=2 - [LTOR1_HUMAN]	Q6IAA8	0	248286	0
																								1	A_I	Ragulator complex protein LAMTOR3 OS=Homo sapiens GN=LAMTOR3 PE=1 SV=1 - [LTOR3_HUMAN]	Q9UHA4	0	238079	0
																								1	A_I	Rap1 GTPase-activating protein 2 OS=Homo sapiens GN=RAP1GAP2 PE=1 SV=2 - [RPGP2_HUMAN]	Q684P5	0	48485.7	52474.2
																								1	A_I	Ras-related C3 botulinum toxin substrate 1 OS=Homo sapiens GN=RAC1 PE=1 SV=1 - [RAC1_HUMAN]	P63000	0	249698	770811
																								1	A_I	Ras-related C3 botulinum toxin substrate 2 OS=Homo sapiens GN=RAC2 PE=1 SV=1 - [RAC2_HUMAN]	P15153	0	461615	0
																								1	A_I	Ras-related protein Rab-10 OS=Homo sapiens GN=RAB10 PE=1 SV=1 - [RAB10_HUMAN]	P61026	0	228540	252627
																								1	A_I	Ras-related protein Rab-11A OS=Homo sapiens GN=RAB11A PE=1 SV=3 - [RB11A_HUMAN]	P62491	0	235348	253881
																								1	A_I	Ras-related protein Rab-14 OS=Homo sapiens GN=RAB14 PE=1 SV=4 - [RAB14_HUMAN]	P61106	0	324736	393999
																								1	A_I	Ras-related protein Rab-1B OS=Homo sapiens GN=RAB1B PE=1 SV=1 - [RAB1B_HUMAN]	Q9H0U4	90792.8	217955	156245
																								1	A_I	Ras-related protein Rab-22A OS=Homo sapiens GN=RAB22A PE=1 SV=2 - [RB22A_HUMAN]	Q9UL26	0	120071	97700.6
																								1	A_I	Ras-related protein Rab-27B OS=Homo sapiens GN=RAB27B PE=1 SV=4 - [RB27B_HUMAN]	O00194	0	281132	357452
																								1	A_I	Ras-related protein Rab-2A OS=Homo sapiens GN=RAB2A PE=1 SV=1 - [RAB2A_HUMAN]	P61019	0	411216	0
																								1	A_I	Ras-related protein Rab-31 OS=Homo sapiens GN=RAB31 PE=1 SV=1 - [RAB31_HUMAN]	Q13636	0	134382	130039
																								1	A_I	Ras-related protein Rab-32 OS=Homo sapiens GN=RAB32 PE=1 SV=3 - [RAB32_HUMAN]	Q13637	0	213270	253209
																								1	A_I	Ras-related protein Rab-35 OS=Homo sapiens GN=RAB35 PE=1 SV=1 - [RAB35_HUMAN]	Q15286	0	343987	0
																								1	A_I	Ras-related protein Rab-37 OS=Homo sapiens GN=RAB37 PE=1 SV=3 - [RAB37_HUMAN]	Q96AX2	0	0	115325
																								1	A_I	Ras-related protein Rab-4A OS=Homo sapiens GN=RAB4A PE=1 SV=3 - [RAB4A_HUMAN]	P20338	0	284086	0
																								1	A_I	Ras-related protein Rab-4B OS=Homo sapiens GN=RAB4B PE=1 SV=1 - [RAB4B_HUMAN]	P61018	0	0	224331
																								1	A_I	Ras-related protein Rab-5B OS=Homo sapiens GN=RAB5B PE=1 SV=1 - [RAB5B_HUMAN]	P61020	0	115915	0
																								1	A_I	Ras-related protein Rab-5C OS=Homo sapiens GN=RAB5C PE=1 SV=2 - [RAB5C_HUMAN]	P51148	0	259324	380513
																								1	A_I	Ras-related protein Rab-6B OS=Homo sapiens GN=RAB6B PE=1 SV=1 - [RAB6B_HUMAN]	Q9NRW1	0	410645	0
																								1	A_I	Ras-related protein Rab-7a OS=Homo sapiens GN=RAB7A PE=1 SV=1 - [RAB7A_HUMAN]	P51149	124213	459688	402507
																								1	A_I	Ras-related protein Rab-8A OS=Homo sapiens GN=RAB8A PE=1 SV=1 - [RAB8A_HUMAN]	P61006	0	103339	237253
																								1	A_I	Ras-related protein Rab-8B OS=Homo sapiens GN=RAB8B PE=1 SV=2 - [RAB8B_HUMAN]	Q92930	0	108387	159842
																								1	A_I	Ras-related protein Ral-B OS=Homo sapiens GN=RALB PE=1 SV=1 - [RALB_HUMAN]	P11234	0	456947	472543
																								1	A_I	Ras-related protein Rap-1b OS=Homo sapiens GN=RAP1B PE=1 SV=1 - [RAP1B_HUMAN]	P61224	0	100778	0
																								1	A_I	Ras-related protein Rap-2b OS=Homo sapiens GN=RAP2B PE=1 SV=1 - [RAP2B_HUMAN]	P61225	115604	175418	199251
																								1	A_I	Ras-related protein Rap-2c OS=Homo sapiens GN=RAP2C PE=1 SV=1 - [RAP2C_HUMAN]	Q9Y3L5	0	151721	0
																								1	A_I	Receptor-type tyrosine-protein phosphatase beta OS=Homo sapiens GN=PTPRB PE=1 SV=3 - [PTPRB_HUMAN]	P23467	0	123612	89681.4
																								1	A_I	Reticulon-2 OS=Homo sapiens GN=RTN2 PE=1 SV=1 - [RTN2_HUMAN]	O75298	0	0	168142
																								1	A_I	Reticulon-4 OS=Homo sapiens GN=RTN4 PE=1 SV=2 - [RTN4_HUMAN]	Q9NQC3	0	258983	157042
																								1	A_I	Retinal dehydrogenase 1 OS=Homo sapiens GN=ALDH1A1 PE=1 SV=2 - [AL1A1_HUMAN]	P00352	0	142749	0
																								1	A_I	Retinol dehydrogenase 11 OS=Homo sapiens GN=RDH11 PE=1 SV=2 - [RDH11_HUMAN]	Q8TC12	0	0	161275
																								1	A_I	Rho GDP-dissociation inhibitor 1 OS=Homo sapiens GN=ARHGDIA PE=1 SV=3 - [GDIR1_HUMAN]	P52565	0	179521	0
																								1	A_I	Rho GDP-dissociation inhibitor 2 OS=Homo sapiens GN=ARHGDIB PE=1 SV=3 - [GDIR2_HUMAN]	P52566	0	187553	319879
																								1	A_I	Rho GTPase-activating protein 11B OS=Homo sapiens GN=ARHGAP11B PE=2 SV=1 - [RHGBB_HUMAN]	Q3KRB8	0	90266.5	0
																								1	A_I	Rho GTPase-activating protein 35 OS=Homo sapiens GN=ARHGAP35 PE=1 SV=3 - [RHG35_HUMAN]	Q9NRY4	0	95576.3	0
																								1	A_I	Rho-associated protein kinase 1 OS=Homo sapiens GN=ROCK1 PE=1 SV=1 - [ROCK1_HUMAN]	Q13464	0	0	301358
																								1	A_I	Rho-related GTP-binding protein RhoC OS=Homo sapiens GN=RHOC PE=1 SV=1 - [RHOC_HUMAN]	P08134	0	523784	0
																								1	A_I	Ribonuclease inhibitor OS=Homo sapiens GN=RNH1 PE=1 SV=2 - [RINI_HUMAN]	P13489	0	0	254365
																								1	A_I	RNA binding protein 5 OS=Echinococcus granulosus GN=EgrG_000808900 PE=4 SV=1 - [A0A068WDF1_ECHGR]	A0A068WDF1	0	196022	0
																								1	A_I	Sarcoplasmic/endoplasmic reticulum calcium ATPase 2 OS=Homo sapiens GN=ATP2A2 PE=1 SV=1 - [AT2A2_HUMAN]	P16615	0	0	325561
																								1	A_I	Secernin-3 OS=Homo sapiens GN=SCRN3 PE=1 SV=1 - [SCRN3_HUMAN]	Q0VDG4	0	0	165558
																								1	A_I	Secreted phosphoprotein 24 OS=Homo sapiens GN=SPP2 PE=1 SV=1 - [SPP24_HUMAN]	Q13103	0	0	873514
																								1	A_I	Septin-7 OS=Homo sapiens GN=SEPT7 PE=1 SV=2 - [SEPT7_HUMAN]	Q16181	0	124373	0
																								1	A_I	Serine/threonine-protein phosphatase OS=Echinococcus granulosus GN=EgrG_000522800 PE=3 SV=1 - [A0A068WM89_ECHGR]	A0A068WM89	0	64741.2	105661
																								1	A_I	Serine:threonine protein kinase Nek1 OS=Echinococcus granulosus GN=EgrG_000909800 PE=4 SV=1 - [A0A068W9G3_ECHGR]	A0A068W9G3	0	0	430247
																								1	A_I	Serine-protein kinase ATM OS=Homo sapiens GN=ATM PE=1 SV=4 - [ATM_HUMAN]	Q13315	0	0	179922
																								1	A_I	Serpin B12 OS=Homo sapiens GN=SERPINB12 PE=1 SV=1 - [SPB12_HUMAN]	Q96P63	76063.7	51477.8	64146.6
																								1	A_I	Serpin B4 OS=Homo sapiens GN=SERPINB4 PE=1 SV=2 - [SPB4_HUMAN]	P48594	96737.6	93123	0
																								1	A_I	Serum amyloid A-4 protein OS=Homo sapiens GN=SAA4 PE=1 SV=2 - [SAA4_HUMAN]	P35542	0	636345	0
																								1	A_I	SH3 domain-binding glutamic acid-rich-like protein 2 OS=Homo sapiens GN=SH3BGRL2 PE=1 SV=2 - [SH3L2_HUMAN]	Q9UJC5	0	143629	0
																								1	A_I	Short/branched chain specific acyl-CoA dehydrogenase, mitochondrial OS=Homo sapiens GN=ACADSB PE=1 SV=1 - [ACDSB_HUMAN]	P45954	0	0	152622
																								1	A_I	Signal transducer and activator of transcription 3 OS=Homo sapiens GN=STAT3 PE=1 SV=2 - [STAT3_HUMAN]	P40763	0	168256	0
																								1	A_I	SLAM family member 5 OS=Homo sapiens GN=CD84 PE=1 SV=1 - [SLAF5_HUMAN]	Q9UIB8	0	344849	0
																								1	A_I	SLAM family member 7 OS=Homo sapiens GN=SLAMF7 PE=1 SV=1 - [SLAF7_HUMAN]	Q9NQ25	0	117994	0
																								1	A_I	SLIT-ROBO Rho GTPase-activating protein 3 OS=Homo sapiens GN=SRGAP3 PE=1 SV=3 - [SRGP3_HUMAN]	O43295	202961	170498	0
																								1	A_I	Small g protein signaling modulator 3 OS=Echinococcus granulosus GN=EgrG_000631100 PE=4 SV=1 - [A0A068WJ77_ECHGR]	A0A068WJ77	0	0	311989
																								1	A_I	Sodium- and chloride-dependent glycine transporter 2 OS=Homo sapiens GN=SLC6A5 PE=1 SV=3 - [SC6A5_HUMAN]	Q9Y345	0	38790.6	0
																								1	A_I	Sodium channel subunit beta-1 OS=Homo sapiens GN=SCN1B PE=1 SV=1 - [SCN1B_HUMAN]	Q07699	0	84767.7	0
																								1	A_I	Solute carrier family 2, facilitated glucose transporter member 3 OS=Echinococcus granulosus GN=EGR_01566 PE=3 SV=1 - [W6V9W9_ECHGR]	W6V9W9	224015	0	0
																								1	A_I	Solute carrier family 2, facilitated glucose transporter member 3 OS=Homo sapiens GN=SLC2A3 PE=1 SV=1 - [GTR3_HUMAN]	P11169	0	472432	610953
																								1	A_I	Spectrin alpha chain, non-erythrocytic 1 OS=Homo sapiens GN=SPTAN1 PE=1 SV=3 - [SPTN1_HUMAN]	Q13813	0	75950.9	0
																								1	A_I	Spermatogenesis associated protein 7 OS=Echinococcus granulosus GN=EgrG_000774900 PE=4 SV=1 - [A0A068WAE8_ECHGR]	A0A068WAE8	0	0	260178
																								1	A_I	Stress-70 protein, mitochondrial OS=Homo sapiens GN=HSPA9 PE=1 SV=2 - [GRP75_HUMAN]	P38646	0	0	444352
																								1	A_I	Superoxide dismutase [Mn], mitochondrial OS=Homo sapiens GN=SOD2 PE=1 SV=2 - [SODM_HUMAN]	P04179	0	305471	1.09652e+06
																								1	A_I	Surfeit locus protein 4 OS=Homo sapiens GN=SURF4 PE=1 SV=3 - [SURF4_HUMAN]	O15260	0	149697	164655
																								1	A_I	Synaptosomal-associated protein 23 OS=Homo sapiens GN=SNAP23 PE=1 SV=1 - [SNP23_HUMAN]	O00161	0	175139	150857
																								1	A_I	Syntaxin-12 OS=Homo sapiens GN=STX12 PE=1 SV=1 - [STX12_HUMAN]	Q86Y82	0	0	112098
																								1	A_I	Syntaxin-4 OS=Homo sapiens GN=STX4 PE=1 SV=2 - [STX4_HUMAN]	Q12846	0	290974	228585
																								1	A_I	Syntenin-1 OS=Homo sapiens GN=SDCBP PE=1 SV=1 - [SDCB1_HUMAN]	O00560	0	261251	106236
																								1	A_I	Tau-tubulin kinase OS=Echinococcus granulosus GN=EGR_03697 PE=4 SV=1 - [W6USQ4_ECHGR]	W6USQ4	134731	0	0
																								1	A_I	Tetranectin OS=Homo sapiens GN=CLEC3B PE=1 SV=3 - [TETN_HUMAN]	P05452	0	0	250438
																								1	A_I	Tetraspanin-14 OS=Homo sapiens GN=TSPAN14 PE=1 SV=1 - [TSN14_HUMAN]	Q8NG11	0	137332	78077.1
																								1	A_I	Tetraspanin-4 OS=Homo sapiens GN=TSPAN4 PE=1 SV=1 - [TSN4_HUMAN]	O14817	0	0	102103
																								1	A_I	Thioredoxin domain-containing protein 16 OS=Homo sapiens GN=TXNDC16 PE=2 SV=4 - [TXD16_HUMAN]	Q9P2K2	0	99177.4	0
																								1	A_I	Thioredoxin OS=Homo sapiens GN=TXN PE=1 SV=3 - [THIO_HUMAN]	P10599	171388	290303	0
																								1	A_I	Thioredoxin-dependent peroxide reductase, mitochondrial OS=Homo sapiens GN=PRDX3 PE=1 SV=3 - [PRDX3_HUMAN]	P30048	0	0	345197
																								1	A_I	Thioredoxin-interacting protein OS=Homo sapiens GN=TXNIP PE=1 SV=1 - [TXNIP_HUMAN]	Q9H3M7	0	216354	0
																								1	A_I	Titin OS=Homo sapiens GN=TTN PE=1 SV=4 - [TITIN_HUMAN]	Q8WZ42	0	123959	0
																								1	A_I	Transforming protein RhoA OS=Homo sapiens GN=RHOA PE=1 SV=1 - [RHOA_HUMAN]	P61586	0	67576.7	0
																								1	A_I	Transgelin-2 OS=Homo sapiens GN=TAGLN2 PE=1 SV=3 - [TAGL2_HUMAN]	P37802	0	659943	348702
																								1	A_I	Translocon-associated protein subunit alpha OS=Homo sapiens GN=SSR1 PE=1 SV=3 - [SSRA_HUMAN]	P43307	0	0	85794.4
																								1	A_I	Translocon-associated protein subunit delta OS=Homo sapiens GN=SSR4 PE=1 SV=1 - [SSRD_HUMAN]	P51571	0	0	357261
																								1	A_I	Transmembrane protein 109 OS=Homo sapiens GN=TMEM109 PE=1 SV=1 - [TM109_HUMAN]	Q9BVC6	0	0	376104
																								1	A_I	Transmembrane protein 132D OS=Homo sapiens GN=TMEM132D PE=1 SV=1 - [T132D_HUMAN]	Q14C87	0	101013	0
																								1	A_I	Transmembrane protein 68 OS=Echinococcus granulosus GN=EgrG_000172900 PE=4 SV=1 - [A0A068WUI2_ECHGR]	A0A068WUI2	159376	0	0
																								1	A_I	Trifunctional enzyme subunit alpha, mitochondrial OS=Homo sapiens GN=HADHA PE=1 SV=2 - [ECHA_HUMAN]	P40939	0	186847	0
																								1	A_I	Triosephosphate isomerase OS=Homo sapiens GN=TPI1 PE=1 SV=3 - [TPIS_HUMAN]	P60174	117429	298763	631742
																								1	A_I	Tropomodulin-3 OS=Homo sapiens GN=TMOD3 PE=1 SV=1 - [TMOD3_HUMAN]	Q9NYL9	0	0	301774
																								1	A_I	Tropomyosin alpha-3 chain OS=Homo sapiens GN=TPM3 PE=1 SV=2 - [TPM3_HUMAN]	P06753	0	201027	0
																								1	A_I	Trypsin-1 OS=Homo sapiens GN=PRSS1 PE=1 SV=1 - [TRY1_HUMAN]	P07477	718970	591307	358112
																								1	A_I	Trypsin-3 OS=Homo sapiens GN=PRSS3 PE=1 SV=2 - [TRY3_HUMAN]	P35030	1.43928e+06	0	0
																								1	A_I	Tubulin beta chain OS=Echinococcus granulosus GN=EGR_07583 PE=3 SV=1 - [U6JJN6_ECHGR]	U6JJN6	0	110454	0
																								1	A_I	Tubulin beta chain OS=Echinococcus granulosus GN=EgrG_000672200 PE=3 SV=1 - [A0A068WML9_ECHGR]	A0A068WML9	0	0	457601
																								1	A_I	Tubulin beta-4A chain OS=Homo sapiens GN=TUBB4A PE=1 SV=2 - [TBB4A_HUMAN]	P04350	0	0	162317
																								1	A_I	Tumor susceptibility gene 101 protein OS=Homo sapiens GN=TSG101 PE=1 SV=2 - [TS101_HUMAN]	Q99816	0	227908	0
																								1	A_I	Tyrosine 3-monooxygenase OS=Homo sapiens GN=TH PE=1 SV=5 - [TY3H_HUMAN]	P07101	0	0	228104
																								1	A_I	Tyrosine-protein kinase Blk OS=Homo sapiens GN=BLK PE=1 SV=3 - [BLK_HUMAN]	P51451	0	76269.9	0
																								1	A_I	Tyrosine-protein kinase CSK OS=Homo sapiens GN=CSK PE=1 SV=1 - [CSK_HUMAN]	P41240	0	0	150280
																								1	A_I	Tyrosine-protein phosphatase non-receptor type 7 OS=Homo sapiens GN=PTPN7 PE=1 SV=3 - [PTN7_HUMAN]	P35236	110854	0	0
																								1	A_I	Ubiquitin thioesterase otulin OS=Homo sapiens GN=OTULIN PE=1 SV=3 - [OTUL_HUMAN]	Q96BN8	174471	0	0
																								1	A_I	Ubiquitin-conjugating enzyme E2 L3 OS=Homo sapiens GN=UBE2L3 PE=1 SV=1 - [UB2L3_HUMAN]	P68036	0	250231	137624
																								1	A_I	Ubiquitin-conjugating enzyme E2 N OS=Homo sapiens GN=UBE2N PE=1 SV=1 - [UBE2N_HUMAN]	P61088	0	187196	0
																								1	A_I	Uncharacterized protein C3orf62 OS=Homo sapiens GN=C3orf62 PE=1 SV=1 - [CC062_HUMAN]	Q6ZUJ4	98008	0	0
																								1	A_I	Uncharacterized protein OS=Echinococcus granulosus GN=EGR_02335 PE=4 SV=1 - [W6V8M7_ECHGR]	W6V8M7	0	0	218643
																								1	A_I	Uncharacterized protein OS=Echinococcus granulosus GN=EGR_07371 PE=4 SV=1 - [W6U8W0_ECHGR]	W6U8W0	0	233255	0
																								1	A_I	Uncharacterized protein OS=Echinococcus granulosus GN=EGR_07788 PE=4 SV=1 - [U6J6K4_ECHGR]	U6J6K4	0	0	306266
																								1	A_I	Uncharacterized protein OS=Echinococcus granulosus GN=EGR_10192 PE=4 SV=1 - [W6U8Y7_ECHGR]	W6U8Y7	0	173633	0
																								1	A_I	Uncharacterized protein OS=Echinococcus granulosus GN=EgrG_002052500 PE=4 SV=1 - [A0A068WYQ5_ECHGR]	A0A068WYQ5	0	62276.6	0
																								1	A_I	UTP--glucose-1-phosphate uridylyltransferase OS=Homo sapiens GN=UGP2 PE=1 SV=5 - [UGPA_HUMAN]	Q16851	0	74127.3	0
																								1	A_I	Vacuolar protein sorting associated protein 16 OS=Echinococcus granulosus GN=EgrG_001011100 PE=4 SV=1 - [A0A068WIC9_ECHGR]	A0A068WIC9	0	32040.6	0
																								1	A_I	Vacuolar protein sorting-associated protein 35 OS=Homo sapiens GN=VPS35 PE=1 SV=2 - [VPS35_HUMAN]	Q96QK1	0	258782	0
																								1	A_I	Vasorin OS=Homo sapiens GN=VASN PE=1 SV=1 - [VASN_HUMAN]	Q6EMK4	0	0	147667
																								1	A_I	Very long-chain specific acyl-CoA dehydrogenase, mitochondrial OS=Homo sapiens GN=ACADVL PE=1 SV=1 - [ACADV_HUMAN]	P49748	0	39669.1	0
																								1	A_I	Very-long-chain 3-oxoacyl-CoA reductase OS=Homo sapiens GN=HSD17B12 PE=1 SV=2 - [DHB12_HUMAN]	Q53GQ0	0	0	141742
																								1	A_I	Vesicle-associated membrane protein 7 OS=Homo sapiens GN=VAMP7 PE=1 SV=3 - [VAMP7_HUMAN]	P51809	0	287312	0
																								1	A_I	Voltage-dependent anion-selective channel protein 3 OS=Homo sapiens GN=VDAC3 PE=1 SV=1 - [VDAC3_HUMAN]	Q9Y277	0	132999	247719
																								1	A_I	Vomeronasal type-1 receptor 1 OS=Homo sapiens GN=VN1R1 PE=2 SV=1 - [VN1R1_HUMAN]	Q9GZP7	0	0	166390
																								1	A_I	V-type proton ATPase 116 kDa subunit a isoform 1 OS=Homo sapiens GN=ATP6V0A1 PE=1 SV=3 - [VPP1_HUMAN]	Q93050	0	309598	379776
																								1	A_I	V-type proton ATPase catalytic subunit A OS=Homo sapiens GN=ATP6V1A PE=1 SV=2 - [VATA_HUMAN]	P38606	0	0	198851
																								1	A_I	V-type proton ATPase subunit d 1 OS=Homo sapiens GN=ATP6V0D1 PE=1 SV=1 - [VA0D1_HUMAN]	P61421	0	191799	185931
																								1	A_I	WD repeat containing protein 74 OS=Echinococcus granulosus GN=EgrG_000881100 PE=4 SV=1 - [A0A068W8Q6_ECHGR]	A0A068W8Q6	0	0	130519
																								1	A_I	Zinc finger MYND type OS=Echinococcus granulosus GN=EgrG_000102100 PE=4 SV=1 - [A0A068WV83_ECHGR]	A0A068WV83	0	491829	0
																								1	A_I	Zinc transporter ZIP12 OS=Homo sapiens GN=SLC39A12 PE=2 SV=3 - [S39AC_HUMAN]	Q504Y0	0	48769.2	0
																								1	A_I	Zinc-alpha-2-glycoprotein OS=Homo sapiens GN=AZGP1 PE=1 SV=2 - [ZA2G_HUMAN]	P25311	186952	281488	134302

## Sheet: inactive
IP_Cluster: PAP clustering of proteins identified in at least two replicas of the inactive CE pools, whose PAP correlation is higher then 0.7															median and normalized values								Protein identified in each replica, manually revised to eliminate contaminats by most abundant plasma proteins and to select proteins identified in at least two replicas, the Top3 abundance values in each fraction are reported
							replica 1			replica 2				median values				normalized values																											Correlation
Inactive cluster	Accession	Protein ID	Protein names	Gene ID	Organism	ExoCarta#report	I-I_4	I-I_5+6	I-I_7	I-II_4	I-II_5+6	I-II_7		I_M_4	I_M_5+6	I_M_7	Accessions	N_I_M_4	N_I_M_5+6	N_I_M_7				#repliche	ID replica	Protein Descriptions	Protein Group Accessions	I1_4	I1_5+6	I1_7	#repliche	ID replica	Protein Descriptions	Protein Group Accessions	I2_4	I2_5+6	I2_7	#repliche	ID replica	Protein Descriptions	Protein Group Accessions	I3_5	I3_5+6	I3_7	R(1,2)	R(2,3)	R(1,3)		#repliche
cl2_0.79	A0A068WVB2	A0A068WVB2_ECHGR	Probable tRNA N6-adenosine threonylcarbamoyltransferase (EC 2.3.1.234) (t(6)A37 threonylcarbamoyladenosine biosynthesis protein) (tRNA threonylcarbamoyladenosine biosynthesis protein)	EgrG_000105300	ECHGR		0	0	74903.1	0	0	525741		0	0	300322	A0A068WVB2	0	0	0				3	I_I	Syntaxin-7 OS=Homo sapiens GN=STX7 PE=1 SV=4 - [STX7_HUMAN]	O15400	0	118039	0	3	I_II	Syntaxin-7 OS=Homo sapiens GN=STX7 PE=1 SV=4 - [STX7_HUMAN]	O15400	0	162635	163151	3	I_III	Syntaxin-7 OS=Homo sapiens GN=STX7 PE=1 SV=4 - [STX7_HUMAN]	O15400	0	55321.1	0	0.497621	0.497621	1		3
cl3_0.80	W6V5E3	W6V5E3_ECHGR	Ubiquitin hydrolase FAF-X	EGR_03548	ECHGR		0	0	571596	0	97083.7	0		0	48541.9	285798	W6V5E3	0	0.169847	0				3	I_I	LIM and senescent cell antigen-like-containing domain protein 1 OS=Homo sapiens GN=LIMS1 PE=1 SV=4 - [LIMS1_HUMAN]	P48059	0	0	280534	3	I_II	LIM and senescent cell antigen-like-containing domain protein 1 OS=Homo sapiens GN=LIMS1 PE=1 SV=4 - [LIMS1_HUMAN]	P48059	0	90655.3	0	3	I_III	LIM and senescent cell antigen-like-containing domain protein 1 OS=Homo sapiens GN=LIMS1 PE=1 SV=4 - [LIMS1_HUMAN]	P48059	0	0	543114	-0.5	-0.5	1		3
cl4_0.74	W6UQH5	W6UQH5_ECHGR	Tubulin beta chain	EGR_02075	ECHGR		0	224197	0	0	180944	0		0	202571	0	W6UQH5	0	1	0.718111				3	I_I	Ig gamma-3 chain C region OS=Homo sapiens GN=IGHG3 PE=1 SV=2 - [IGHG3_HUMAN]	P01860	202296	575749	1.73802e+06	3	I_II	Ig gamma-3 chain C region OS=Homo sapiens GN=IGHG3 PE=1 SV=2 - [IGHG3_HUMAN]	P01860	245522	1.39199e+06	700126	3	I_III	Ig gamma-3 chain C region OS=Homo sapiens GN=IGHG3 PE=1 SV=2 - [IGHG3_HUMAN]	P01860	48342.6	476526	1.32228e+06					2
cl4_0.74	W6VD45	W6VD45_ECHGR	Phosphatidylinositol 4-kinase alpha	EGR_00138	ECHGR		0	92790.8	0	0	59669.3	0		0	76230.1	0	W6VD45	0	1	1				3	I_I	Ig gamma-4 chain C region OS=Homo sapiens GN=IGHG4 PE=1 SV=1 - [IGHG4_HUMAN]	P01861	87601.5	2.32079e+06	2.33893e+06	3	I_II	Ig gamma-4 chain C region OS=Homo sapiens GN=IGHG4 PE=1 SV=1 - [IGHG4_HUMAN]	P01861	211877	433356	4.02131e+06	3	I_III	Ig gamma-4 chain C region OS=Homo sapiens GN=IGHG4 PE=1 SV=1 - [IGHG4_HUMAN]	P01861	53064.3	194765	1.22238e+06					2
cl5_0.68	U6JDZ7	U6JDZ7_ECHGR	Rab (Ras-related protein Rab-11A)	EGR_10509 EgrG_000349500	ECHGR		0	222718	0	0	0	197124		0	111359	98561.8	U6JDZ7	0	1	0				2	I_I	Basal cell adhesion molecule OS=Homo sapiens GN=BCAM PE=1 SV=2 - [BCAM_HUMAN]	P50895	0	101538	0	2	I_II	Basal cell adhesion molecule OS=Homo sapiens GN=BCAM PE=1 SV=2 - [BCAM_HUMAN]	P50895	0	124580	0												2
cl5_0.68	W6UFG1	W6UFG1_ECHGR	ADP-ribosylation factor	EGR_05324	ECHGR		0	48404.8	0	0	64175.8	37828.3		0	56290.3	18914.2	W6UFG1	0	1	1				2	I_I	Beta-2-microglobulin OS=Homo sapiens GN=B2M PE=1 SV=1 - [B2MG_HUMAN]	P61769	0	79786.1	0	2	I_II	Beta-2-microglobulin OS=Homo sapiens GN=B2M PE=1 SV=1 - [B2MG_HUMAN]	P61769	0	52575.4	79760.2												2
cl6_o.71	A0A068WS68	A0A068WS68_ECHGR	Protein fat free	EgrG_000700220	ECHGR		155980	0	0	0	108818	0		77990.2	54408.8	0	A0A068WS68	1	0.697637	0.885083				2	I_I	Caspase-14 OS=Homo sapiens GN=CASP14 PE=1 SV=2 - [CASPE_HUMAN]	P31944	0	71678.4	0	2	I_II	Caspase-14 OS=Homo sapiens GN=CASP14 PE=1 SV=2 - [CASPE_HUMAN]	P31944	143990	180014	0												2
cl1_0.74	O00299	CLIC1_HUMAN	Chloride intracellular channel protein 1 (Chloride channel ABP) (Nuclear chloride ion channel 27) (NCC27) (Regulatory nuclear chloride ion channel protein) (hRNCC)	CLIC1 G6 NCC27	HUMAN	56	0	122858	87240.6	0	166790	140136		0	144824	113688	O00299	0	1	0.785009				3	I_I	Elongation factor 1-alpha 1 OS=Homo sapiens GN=EEF1A1 PE=1 SV=1 - [EF1A1_HUMAN]	P68104	0	329397	0	3	I_II	Elongation factor 1-alpha 1 OS=Homo sapiens GN=EEF1A1 PE=1 SV=1 - [EF1A1_HUMAN]	P68104	0	176492	0	3	I_III	Elongation factor 1-alpha 1 OS=Homo sapiens GN=EEF1A1 PE=1 SV=1 - [EF1A1_HUMAN]	P68104	0	125271	0	1	1	1		3
cl1_0.74	P02786	TFR1_HUMAN	Transferrin receptor protein 1 (TR) (TfR) (TfR1) (Trfr) (T9) (p90) (CD antigen CD71) [Cleaved into: Transferrin receptor protein 1, serum form (sTfR)]	TFRC	HUMAN	47	0	1.14675e+06	656602	111639	2.36687e+06	1.64781e+06		55819.5	1.75681e+06	1.15221e+06	P02786	0.0317732	1	0.363661				3	I_I	High affinity cationic amino acid transporter 1 OS=Homo sapiens GN=SLC7A1 PE=1 SV=1 - [CTR1_HUMAN]	P30825	0	81196.9	0	3	I_II	High affinity cationic amino acid transporter 1 OS=Homo sapiens GN=SLC7A1 PE=1 SV=1 - [CTR1_HUMAN]	P30825	0	165702	0	3	I_III	High affinity cationic amino acid transporter 1 OS=Homo sapiens GN=SLC7A1 PE=1 SV=1 - [CTR1_HUMAN]	P30825	0	39928.8	0	1	1	1		3
cl1_0.74	P04899	GNAI2_HUMAN	Guanine nucleotide-binding protein G(i) subunit alpha-2 (Adenylate cyclase-inhibiting G alpha protein)	GNAI2 GNAI2B	HUMAN	53	0	304371	262580	0	120922	98946.5		0	212646	180763	P04899	0	1	0.370342				3	I_I	Serum paraoxonase/arylesterase 1 OS=Homo sapiens GN=PON1 PE=1 SV=3 - [PON1_HUMAN]	P27169	279308	268606	2.18745e+06	3	I_II	Serum paraoxonase/arylesterase 1 OS=Homo sapiens GN=PON1 PE=1 SV=3 - [PON1_HUMAN]	P27169	337354	335913	458012	3	I_III	Serum paraoxonase/arylesterase 1 OS=Homo sapiens GN=PON1 PE=1 SV=3 - [PON1_HUMAN]	P27169	110697	161576	388144	0.999985	0.983234	0.984211		3
cl1_0.74	P07355	ANXA2_HUMAN	Annexin A2 (Annexin II) (Annexin-2) (Calpactin I heavy chain) (Calpactin-1 heavy chain) (Chromobindin-8) (Lipocortin II) (Placental anticoagulant protein IV) (PAP-IV) (Protein I) (p36)	ANXA2 ANX2 ANX2L4 CAL1H LPC2D	HUMAN	83	46253.8	136231	324130	0	58926.3	37698.6		23126.9	97578.7	180914	P07355	0.127833	0.539364	0				3	I_I	Angiotensinogen OS=Homo sapiens GN=AGT PE=1 SV=1 - [ANGT_HUMAN]	P01019	66810.8	145016	591392	3	I_II	Angiotensinogen OS=Homo sapiens GN=AGT PE=1 SV=1 - [ANGT_HUMAN]	P01019	169818	206794	439100	3	I_III	Angiotensinogen OS=Homo sapiens GN=AGT PE=1 SV=1 - [ANGT_HUMAN]	P01019	0	72834.3	245157	0.999933	0.986178	0.988036		3
cl1_0.74	P07737	PROF1_HUMAN	Profilin-1 (Epididymis tissue protein Li 184a) (Profilin I)	PFN1	HUMAN	61	0	264033	252758	0	279140	298456		0	271586	275607	P07737	0	0.985412	1				3	I_I	Heparin cofactor 2 OS=Homo sapiens GN=SERPIND1 PE=1 SV=3 - [HEP2_HUMAN]	P05546	94305.2	229928	416386	3	I_II	Heparin cofactor 2 OS=Homo sapiens GN=SERPIND1 PE=1 SV=3 - [HEP2_HUMAN]	P05546	0	273171	690221	3	I_III	Heparin cofactor 2 OS=Homo sapiens GN=SERPIND1 PE=1 SV=3 - [HEP2_HUMAN]	P05546	0	114863	118782	0.999582	0.817164	0.833479		3
cl1_0.74	P21333	FLNA_HUMAN	Filamin-A (FLN-A) (Actin-binding protein 280) (ABP-280) (Alpha-filamin) (Endothelial actin-binding protein) (Filamin-1) (Non-muscle filamin)	FLNA FLN FLN1	HUMAN	56	0	510296	504864	0	166018	139889		0	338157	322377	P21333	0	1	0.655852				3	I_I	Inter-alpha-trypsin inhibitor heavy chain H2 OS=Homo sapiens GN=ITIH2 PE=1 SV=2 - [ITIH2_HUMAN]	P19823	142290	250999	1.22734e+06	3	I_II	Inter-alpha-trypsin inhibitor heavy chain H2 OS=Homo sapiens GN=ITIH2 PE=1 SV=2 - [ITIH2_HUMAN]	P19823	308037	317031	718949	3	I_III	Inter-alpha-trypsin inhibitor heavy chain H2 OS=Homo sapiens GN=ITIH2 PE=1 SV=2 - [ITIH2_HUMAN]	P19823	69092.2	137829	450056	0.997414	0.988632	0.996881		3
cl1_0.74	P27105	STOM_HUMAN	Erythrocyte band 7 integral membrane protein (Protein 7.2b) (Stomatin)	STOM BND7 EPB72	HUMAN	44	84355.9	501798	361378	0	244770	201555		42178	373284	281466	P27105	0.112992	1	0.742467				3	I_I	Plasma protease C1 inhibitor OS=Homo sapiens GN=SERPING1 PE=1 SV=2 - [IC1_HUMAN]	P05155	114495	379625	658863	3	I_II	Plasma protease C1 inhibitor OS=Homo sapiens GN=SERPING1 PE=1 SV=2 - [IC1_HUMAN]	P05155	233003	353093	447054	3	I_III	Plasma protease C1 inhibitor OS=Homo sapiens GN=SERPING1 PE=1 SV=2 - [IC1_HUMAN]	P05155	0	130401	349697	0.996362	0.976745	0.991463		3
cl1_0.74	P32119	PRDX2_HUMAN	Peroxiredoxin-2 (EC 1.11.1.15) (Natural killer cell-enhancing factor B) (NKEF-B) (PRP) (Thiol-specific antioxidant protein) (TSA) (Thioredoxin peroxidase 1) (Thioredoxin-dependent peroxide reductase 1)	PRDX2 NKEFB TDPX1	HUMAN	51	0	164215	169730	77375.2	82644.6	145587		38687.6	123430	157658	P32119	0.245389	0.782894	1				3	I_I	Tubulin alpha-1B chain OS=Homo sapiens GN=TUBA1B PE=1 SV=1 - [TBA1B_HUMAN]|Tubulin alpha-4A chain OS=Homo sapiens GN=TUBA4A PE=1 SV=1 - [TBA4A_HUMAN]	P68366	0	150812	92279.4	3	I_II	Tubulin alpha-4A chain OS=Homo sapiens GN=TUBA4A PE=1 SV=1 - [TBA4A_HUMAN]	P68366	0	147671	103469	3	I_III	Tubulin alpha-4A chain OS=Homo sapiens GN=TUBA4A PE=1 SV=1 - [TBA4A_HUMAN]	P68366	0	82268.2	0	0.995082	0.730804	0.794823		3
cl1_0.74	P50395	GDIB_HUMAN	Rab GDP dissociation inhibitor beta (Rab GDI beta) (Guanosine diphosphate dissociation inhibitor 2) (GDI-2)	GDI2 RABGDIB	HUMAN	51	0	80697.9	160669	0	202711	67143.4		0	141704	113906	P50395	0	1	0.850064				3	I_I	Fibronectin OS=Homo sapiens GN=FN1 PE=1 SV=4 - [FINC_HUMAN]	P02751	254136	874752	1.10646e+07	3	I_II	Fibronectin OS=Homo sapiens GN=FN1 PE=1 SV=4 - [FINC_HUMAN]	P02751	383260	635822	1.8705e+06	3	I_III	Fibronectin OS=Homo sapiens GN=FN1 PE=1 SV=4 - [FINC_HUMAN]	P02751	73994.4	307957	734584	0.994151	0.980575	0.953656		3
cl1_0.74	P60709	ACTB_HUMAN	Actin, cytoplasmic 1 (Beta-actin) [Cleaved into: Actin, cytoplasmic 1, N-terminally processed]	ACTB	HUMAN	93	0	431564	377036	0	530621	319528		0	481092	348282	P60709	0	1	0.483633				3	I_I	Annexin A1 OS=Homo sapiens GN=ANXA1 PE=1 SV=2 - [ANXA1_HUMAN]	P04083	258634	307881	276576	3	I_II	Annexin A1 OS=Homo sapiens GN=ANXA1 PE=1 SV=2 - [ANXA1_HUMAN]	P04083	0	172206	79872.7	3	I_III	Annexin A1 OS=Homo sapiens GN=ANXA1 PE=1 SV=2 - [ANXA1_HUMAN]	P04083	0	40798.3	60824.4	0.99355	0.626083	0.533624		3
cl1_0.74	A6NIZ1	RP1BL_HUMAN	Ras-related protein Rap-1b-like protein		HUMAN		107417	204335	277374	86767	302585	189755		97092	253460	233564	A6NIZ1	0.383066	1	1				3	I_I	Alpha-2-macroglobulin OS=Homo sapiens GN=A2M PE=1 SV=3 - [A2MG_HUMAN]	P01023	279907	1.98032e+06	1.14537e+07	3	I_II	Alpha-2-macroglobulin OS=Homo sapiens GN=A2M PE=1 SV=3 - [A2MG_HUMAN]	P01023	381174	1.45897e+06	4.47343e+06	3	I_III	Alpha-2-macroglobulin OS=Homo sapiens GN=A2M PE=1 SV=3 - [A2MG_HUMAN]	P01023	278154	859797	3.77933e+06	0.993373	0.994879	0.999903		3
cl1_0.74	P00915	CAH1_HUMAN	Carbonic anhydrase 1 (EC 4.2.1.1) (Carbonate dehydratase I) (Carbonic anhydrase B) (CAB) (Carbonic anhydrase I) (CA-I)	CA1	HUMAN		100688	233823	190152	0	184653	115749		50344.1	209238	152951	P00915	0.240607	1	0				3	I_I	Vitamin D-binding protein OS=Homo sapiens GN=GC PE=1 SV=1 - [VTDB_HUMAN]	P02774	123432	0	118234	3	I_II	Vitamin D-binding protein OS=Homo sapiens GN=GC PE=1 SV=1 - [VTDB_HUMAN]	P02774	270447	214838	275955	3	I_III	Vitamin D-binding protein OS=Homo sapiens GN=GC PE=1 SV=1 - [VTDB_HUMAN]	P02774	0	38675.5	44153.1	0.992954	-0.322156	-0.432071		3
cl1_0.74	P01833	PIGR_HUMAN	Polymeric immunoglobulin receptor (PIgR) (Poly-Ig receptor) (Hepatocellular carcinoma-associated protein TB6) [Cleaved into: Secretory component]	PIGR	HUMAN		46497	210120	273786	0	189213	150717		23248.5	199666	212251	P01833	0.109533	0.940707	0.24633				3	I_I	Transferrin receptor protein 1 OS=Homo sapiens GN=TFRC PE=1 SV=2 - [TFR1_HUMAN]	P02786	0	1.14675e+06	656602	3	I_II	Transferrin receptor protein 1 OS=Homo sapiens GN=TFRC PE=1 SV=2 - [TFR1_HUMAN]	P02786	111639	2.36687e+06	1.64781e+06	3	I_III	Transferrin receptor protein 1 OS=Homo sapiens GN=TFRC PE=1 SV=2 - [TFR1_HUMAN]	P02786	0	659324	614907	0.992494	0.967135	0.928781		3
cl1_0.74	P02649	APOE_HUMAN	Apolipoprotein E (Apo-E)	APOE	HUMAN		208908	559589	1.19464e+06	180795	611226	532786		194852	585408	863711	P02649	0.225598	0.677782	1				3	I_I	Chloride intracellular channel protein 1 OS=Homo sapiens GN=CLIC1 PE=1 SV=4 - [CLIC1_HUMAN]	O00299	0	122858	87240.6	3	I_II	Chloride intracellular channel protein 1 OS=Homo sapiens GN=CLIC1 PE=1 SV=4 - [CLIC1_HUMAN]	O00299	0	166790	140136	3	I_III	Chloride intracellular channel protein 1 OS=Homo sapiens GN=CLIC1 PE=1 SV=4 - [CLIC1_HUMAN]	O00299	0	54718.5	0	0.990725	0.623253	0.723736		3
cl1_0.74	P02787	TRFE_HUMAN	Serotransferrin (Transferrin) (Beta-1 metal-binding globulin) (Siderophilin)	TF PRO1400	HUMAN		223934	755983	1.19971e+06	495857	658418	743014		359895	707200	971364	P02787	0.370505	0.728048	1				3	I_I	Lipopolysaccharide-binding protein OS=Homo sapiens GN=LBP PE=1 SV=3 - [LBP_HUMAN]	P18428	79450.7	374764	1.01419e+06	3	I_II	Lipopolysaccharide-binding protein OS=Homo sapiens GN=LBP PE=1 SV=3 - [LBP_HUMAN]	P18428	179746	356259	555479	3	I_III	Lipopolysaccharide-binding protein OS=Homo sapiens GN=LBP PE=1 SV=3 - [LBP_HUMAN]	P18428	122283	205628	300139	0.984804	0.999999	0.985038		3
cl1_0.74	P02790	HEMO_HUMAN	Hemopexin (Beta-1B-glycoprotein)	HPX	HUMAN		122296	493816	624683	342805	481557	635338		232550	487686	630011	P02790	0.369121	0.774092	1				3	I_I	Inter-alpha-trypsin inhibitor heavy chain H1 OS=Homo sapiens GN=ITIH1 PE=1 SV=3 - [ITIH1_HUMAN]	P19827	85264.2	437159	870182	3	I_II	Inter-alpha-trypsin inhibitor heavy chain H1 OS=Homo sapiens GN=ITIH1 PE=1 SV=3 - [ITIH1_HUMAN]	P19827	238626	926508	1.36426e+06	3	I_III	Inter-alpha-trypsin inhibitor heavy chain H1 OS=Homo sapiens GN=ITIH1 PE=1 SV=3 - [ITIH1_HUMAN]	P19827	54911	160152	655749	0.982529	0.883997	0.955557		3
cl1_0.74	P05106	ITB3_HUMAN	Integrin beta-3 (Platelet membrane glycoprotein IIIa) (GPIIIa) (CD antigen CD61)	ITGB3 GP3A	HUMAN		225259	407962	402706	0	115494	115473		112630	261728	259089	P05106	0.430331	1	0.146232				3	I_I	Antithrombin-III OS=Homo sapiens GN=SERPINC1 PE=1 SV=1 - [ANT3_HUMAN]	P01008	89189.8	330835	482176	3	I_II	Antithrombin-III OS=Homo sapiens GN=SERPINC1 PE=1 SV=1 - [ANT3_HUMAN]	P01008	139499	286990	477294	3	I_III	Antithrombin-III OS=Homo sapiens GN=SERPINC1 PE=1 SV=1 - [ANT3_HUMAN]	P01008	0	57030.2	292561	0.979072	0.964924	0.891303		3
cl1_0.74	P05155	IC1_HUMAN	Plasma protease C1 inhibitor (C1 Inh) (C1Inh) (C1 esterase inhibitor) (C1-inhibiting factor) (Serpin G1)	SERPING1 C1IN C1NH	HUMAN		114495	379625	658863	233003	353093	447054		173749	366359	552959	P05155	0.314217	0.662542	0.517291				3	I_I	Aminopeptidase N OS=Homo sapiens GN=ANPEP PE=1 SV=4 - [AMPN_HUMAN]	P15144	0	308363	279443	3	I_II	Aminopeptidase N OS=Homo sapiens GN=ANPEP PE=1 SV=4 - [AMPN_HUMAN]	P15144	0	927759	653287	3	I_III	Aminopeptidase N OS=Homo sapiens GN=ANPEP PE=1 SV=4 - [AMPN_HUMAN]	P15144	0	695103	132030	0.978637	0.83902	0.709229		3
cl1_0.74	P06396	GELS_HUMAN	Gelsolin (AGEL) (Actin-depolymerizing factor) (ADF) (Brevin)	GSN	HUMAN		121603	368696	554010	0	274879	261806		60801.6	321787	407908	P06396	0.149057	0.788873	1				3	I_I	Platelet glycoprotein Ib alpha chain OS=Homo sapiens GN=GP1BA PE=1 SV=2 - [GP1BA_HUMAN]	P07359	0	214444	260219	3	I_II	Platelet glycoprotein Ib alpha chain OS=Homo sapiens GN=GP1BA PE=1 SV=2 - [GP1BA_HUMAN]	P07359	0	338645	314483	3	I_III	Platelet glycoprotein Ib alpha chain OS=Homo sapiens GN=GP1BA PE=1 SV=2 - [GP1BA_HUMAN]	P07359	0	65974.1	0	0.973781	0.554355	0.350487		3
cl1_0.74	P06702	S10A9_HUMAN	Protein S100-A9 (Calgranulin-B) (Calprotectin L1H subunit) (Leukocyte L1 complex heavy chain) (Migration inhibitory factor-related protein 14) (MRP-14) (p14) (S100 calcium-binding protein A9)	S100A9 CAGB CFAG MRP14	HUMAN		0	120519	205515	171432	223278	209122		85715.9	171898	207319	P06702	0.41345	0.829149	0.670064				3	I_I	Vitamin K-dependent protein S OS=Homo sapiens GN=PROS1 PE=1 SV=1 - [PROS_HUMAN]	P07225	91988.4	665889	720123	3	I_II	Vitamin K-dependent protein S OS=Homo sapiens GN=PROS1 PE=1 SV=1 - [PROS_HUMAN]	P07225	202882	337516	315308	3	I_III	Vitamin K-dependent protein S OS=Homo sapiens GN=PROS1 PE=1 SV=1 - [PROS_HUMAN]	P07225	0	323740	146472	0.973106	0.911448	0.792163		3
cl1_0.74	P07225	PROS_HUMAN	Vitamin K-dependent protein S	PROS1 PROS	HUMAN		91988.4	665889	720123	202882	337516	315308		147435	501703	517715	P07225	0.284781	0.969071	0.953333				3	I_I	Alpha-enolase OS=Homo sapiens GN=ENO1 PE=1 SV=2 - [ENOA_HUMAN]	P06733	0	135145	0	3	I_II	Alpha-enolase OS=Homo sapiens GN=ENO1 PE=1 SV=2 - [ENOA_HUMAN]	P06733	194874	331633	228702	3	I_III	Alpha-enolase OS=Homo sapiens GN=ENO1 PE=1 SV=2 - [ENOA_HUMAN]	P06733	0	439163	0	0.971398	0.971398	1		3
cl1_0.74	P07359	GP1BA_HUMAN	Platelet glycoprotein Ib alpha chain (GP-Ib alpha) (GPIb-alpha) (GPIbA) (Glycoprotein Ibalpha) (Antigen CD42b-alpha) (CD antigen CD42b) [Cleaved into: Glycocalicin]	GP1BA	HUMAN		0	214444	260219	0	338645	314483		0	276544	287351	P07359	0	0.962392	0.577225				3	I_I	Erythrocyte membrane protein band 4.2 OS=Homo sapiens GN=EPB42 PE=1 SV=3 - [EPB42_HUMAN]	P16452	0	202183	0	3	I_II	Erythrocyte membrane protein band 4.2 OS=Homo sapiens GN=EPB42 PE=1 SV=3 - [EPB42_HUMAN]	P16452	0	1.12117e+06	281098	3	I_III	Erythrocyte membrane protein band 4.2 OS=Homo sapiens GN=EPB42 PE=1 SV=3 - [EPB42_HUMAN]	P16452	0	367502	0	0.970541	0.970541	1		3
cl1_0.74	P08514	ITA2B_HUMAN	Integrin alpha-IIb (GPalpha IIb) (GPIIb) (Platelet membrane glycoprotein IIb) (CD antigen CD41) [Cleaved into: Integrin alpha-IIb heavy chain; Integrin alpha-IIb light chain, form 1; Integrin alpha-IIb light chain, form 2]	ITGA2B GP2B ITGAB	HUMAN		101006	497273	498601	0	418386	374104		50502.9	457830	436352	P08514	0.110309	1	1				3	I_I	Platelet glycoprotein 4 OS=Homo sapiens GN=CD36 PE=1 SV=2 - [CD36_HUMAN]	P16671	62631	272622	208882	3	I_II	Platelet glycoprotein 4 OS=Homo sapiens GN=CD36 PE=1 SV=2 - [CD36_HUMAN]	P16671	234494	386783	305266	3	I_III	Platelet glycoprotein 4 OS=Homo sapiens GN=CD36 PE=1 SV=2 - [CD36_HUMAN]	P16671	0	96767.4	149796	0.965409	0.605105	0.791762		3
cl1_0.74	P08575	PTPRC_HUMAN	Receptor-type tyrosine-protein phosphatase C (EC 3.1.3.48) (Leukocyte common antigen) (L-CA) (T200) (CD antigen CD45)	PTPRC CD45	HUMAN		0	62581.6	229503	0	218584	218623		0	140583	224063	P08575	0	0.627425	0.190589				3	I_I	Hemopexin OS=Homo sapiens GN=HPX PE=1 SV=2 - [HEMO_HUMAN]	P02790	122296	493816	624683	3	I_II	Hemopexin OS=Homo sapiens GN=HPX PE=1 SV=2 - [HEMO_HUMAN]	P02790	342805	481557	635338	3	I_III	Hemopexin OS=Homo sapiens GN=HPX PE=1 SV=2 - [HEMO_HUMAN]	P02790	51099.7	216965	180404	0.955493	0.721667	0.893767		3
cl1_0.74	P11277	SPTB1_HUMAN	Spectrin beta chain, erythrocytic (Beta-I spectrin)	SPTB SPTB1	HUMAN		0	895097	2.65645e+06	0	436016	452304		0	665557	1.55438e+06	P11277	0	0.428182	0.754028				3	I_I	Serotransferrin OS=Homo sapiens GN=TF PE=1 SV=3 - [TRFE_HUMAN]	P02787	223934	755983	1.19971e+06	3	I_II	Serotransferrin OS=Homo sapiens GN=TF PE=1 SV=3 - [TRFE_HUMAN]	P02787	460454	850357	931279	3	I_III	Serotransferrin OS=Homo sapiens GN=TF PE=1 SV=3 - [TRFE_HUMAN]	P02787	495857	658418	743014	0.952343	0.983479	0.991827		3
cl1_0.74	P11597	CETP_HUMAN	Cholesteryl ester transfer protein (Lipid transfer protein I)	CETP	HUMAN		0	83165	115943	83785.5	136605	84844.7		41892.7	109885	100394	P11597	0.381242	1	1				3	I_I	CD82 antigen OS=Homo sapiens GN=CD82 PE=1 SV=1 - [CD82_HUMAN]	P27701	0	115376	507357	3	I_II	CD82 antigen OS=Homo sapiens GN=CD82 PE=1 SV=1 - [CD82_HUMAN]	P27701	0	182946	359702	3	I_III	CD82 antigen OS=Homo sapiens GN=CD82 PE=1 SV=1 - [CD82_HUMAN]	P27701	0	88116.4	69439.2	0.950833	0.754324	0.513916		3
cl1_0.74	P12814	ACTN1_HUMAN	Alpha-actinin-1 (Alpha-actinin cytoskeletal isoform) (F-actin cross-linking protein) (Non-muscle alpha-actinin-1)	ACTN1	HUMAN		0	181036	140436	0	143960	132950		0	162498	136693	P12814	0	1	1				3	I_I	Ceruloplasmin OS=Homo sapiens GN=CP PE=1 SV=1 - [CERU_HUMAN]	P00450	109580	322787	792963	3	I_II	Ceruloplasmin OS=Homo sapiens GN=CP PE=1 SV=1 - [CERU_HUMAN]	P00450	269205	535474	699353	3	I_III	Ceruloplasmin OS=Homo sapiens GN=CP PE=1 SV=1 - [CERU_HUMAN]	P00450	70522.6	177384	539506	0.939252	0.904306	0.99589		3
cl1_0.74	P15144	AMPN_HUMAN	Aminopeptidase N (AP-N) (hAPN) (EC 3.4.11.2) (Alanyl aminopeptidase) (Aminopeptidase M) (AP-M) (Microsomal aminopeptidase) (Myeloid plasma membrane glycoprotein CD13) (gp150) (CD antigen CD13)	ANPEP APN CD13 PEPN	HUMAN		0	308363	279443	0	927759	653287		0	618061	466365	P15144	0	1	0.803828				3	I_I	Vitronectin OS=Homo sapiens GN=VTN PE=1 SV=1 - [VTNC_HUMAN]	P04004	107630	1.39509e+06	2.25262e+06	3	I_II	Vitronectin OS=Homo sapiens GN=VTN PE=1 SV=1 - [VTNC_HUMAN]	P04004	327776	575997	1.31864e+06	3	I_III	Vitronectin OS=Homo sapiens GN=VTN PE=1 SV=1 - [VTNC_HUMAN]	P04004	63694.7	376515	646846	0.922726	0.948436	0.997324		3
cl1_0.74	P16671	CD36_HUMAN	Platelet glycoprotein 4 (Fatty acid translocase) (FAT) (Glycoprotein IIIb) (GPIIIB) (Leukocyte differentiation antigen CD36) (PAS IV) (PAS-4) (Platelet collagen receptor) (Platelet glycoprotein IV) (GPIV) (Thrombospondin receptor) (CD antigen CD36)	CD36 GP3B GP4	HUMAN		62631	272622	208882	234494	386783	305266		148563	329702	257074	P16671	0.450596	1	0.735652				3	I_I	Erythrocyte band 7 integral membrane protein OS=Homo sapiens GN=STOM PE=1 SV=3 - [STOM_HUMAN]	P27105	84355.9	501798	361378	3	I_II	Erythrocyte band 7 integral membrane protein OS=Homo sapiens GN=STOM PE=1 SV=3 - [STOM_HUMAN]	P27105	175530	479355	502472	3	I_III	Erythrocyte band 7 integral membrane protein OS=Homo sapiens GN=STOM PE=1 SV=3 - [STOM_HUMAN]	P27105	0	244770	201555	0.920958	0.973768	0.985464		3
cl1_0.74	P27487	DPP4_HUMAN	Dipeptidyl peptidase 4 (EC 3.4.14.5) (ADABP) (Adenosine deaminase complexing protein 2) (ADCP-2) (Dipeptidyl peptidase IV) (DPP IV) (T-cell activation antigen CD26) (TP103) (CD antigen CD26) [Cleaved into: Dipeptidyl peptidase 4 membrane form (Dipeptidyl peptidase IV membrane form); Dipeptidyl peptidase 4 soluble form (Dipeptidyl peptidase IV soluble form)]	DPP4 ADCP2 CD26	HUMAN		0	352343	484979	0	528263	611370		0	440303	548174	P27487	0	0.803217	1				3	I_I	Apolipoprotein A-I OS=Homo sapiens GN=APOA1 PE=1 SV=1 - [APOA1_HUMAN]	P02647	954660	1.86084e+06	9.36368e+06	3	I_II	Apolipoprotein A-I OS=Homo sapiens GN=APOA1 PE=1 SV=1 - [APOA1_HUMAN]	P02647	1954880	1.25956e+06	3410741	3	I_III	Apolipoprotein A-I OS=Homo sapiens GN=APOA1 PE=1 SV=1 - [APOA1_HUMAN]	P02647	376270	453636	2.80407e+06	0.912858	0.939276	0.997531		3
cl1_0.74	P51884	LUM_HUMAN	Lumican (Keratan sulfate proteoglycan lumican) (KSPG lumican)	LUM LDC SLRR2D	HUMAN		0	183033	138007	102709	203799	139781		51354.7	193416	138894	P51884	0.265514	1	0.723941				3	I_I	Thrombospondin-1 OS=Homo sapiens GN=THBS1 PE=1 SV=2 - [TSP1_HUMAN]	P07996	0	153965	446181	3	I_II	Thrombospondin-1 OS=Homo sapiens GN=THBS1 PE=1 SV=2 - [TSP1_HUMAN]	P07996	0	174423	240849	3	I_III	Thrombospondin-1 OS=Homo sapiens GN=THBS1 PE=1 SV=2 - [TSP1_HUMAN]	P07996	0	0	77996.1	0.908822	0.713074	0.940541		3
cl1_0.74	P68366	TBA4A_HUMAN	Tubulin alpha-4A chain (Alpha-tubulin 1) (Testis-specific alpha-tubulin) (Tubulin H2-alpha) (Tubulin alpha-1 chain)	TUBA4A TUBA1	HUMAN		0	150812	92279.4	0	147671	103469		0	149241	97874.2	P68366	0	1	0.358544				3	I_I	Carbonic anhydrase 1 OS=Homo sapiens GN=CA1 PE=1 SV=2 - [CAH1_HUMAN]	P00915	100688	233823	190152	3	I_II	Carbonic anhydrase 1 OS=Homo sapiens GN=CA1 PE=1 SV=2 - [CAH1_HUMAN]	P00915	0	420440	121210	3	I_III	Carbonic anhydrase 1 OS=Homo sapiens GN=CA1 PE=1 SV=2 - [CAH1_HUMAN]	P00915	0	184653	115749	0.906537	0.926725	0.99872		3
cl1_0.74	Q13201	MMRN1_HUMAN	Multimerin-1 (EMILIN-4) (Elastin microfibril interface located protein 4) (Elastin microfibril interfacer 4) (Endothelial cell multimerin) [Cleaved into: Platelet glycoprotein Ia*; 155 kDa platelet multimerin (p-155) (p155)]	MMRN1 ECM EMILIN4 GPIA* MMRN	HUMAN		0	66124.2	111186	0	285873	239163		0	175999	175175	Q13201	0	1	0.455291				3	I_I	Lumican OS=Homo sapiens GN=LUM PE=1 SV=2 - [LUM_HUMAN]	P51884	0	183033	138007	3	I_II	Lumican OS=Homo sapiens GN=LUM PE=1 SV=2 - [LUM_HUMAN]	P51884	102709	203799	139781	3	I_III	Lumican OS=Homo sapiens GN=LUM PE=1 SV=2 - [LUM_HUMAN]	P51884	0	0	112816	0.905604	-0.152106	0.281441		3
cl1_0.74	Q92928	RAB1C_HUMAN	Putative Ras-related protein Rab-1C (hRab1c)	RAB1C	HUMAN		0	81272.3	195994	0	139737	119115		0	110505	157555	Q92928	0	0.701374	0.668562				3	I_I	Fermitin family homolog 3 OS=Homo sapiens GN=FERMT3 PE=1 SV=1 - [URP2_HUMAN]	Q86UX7	93768.8	192991	114705	3	I_II	Fermitin family homolog 3 OS=Homo sapiens GN=FERMT3 PE=1 SV=1 - [URP2_HUMAN]	Q86UX7	0	343059	208416	3	I_III	Fermitin family homolog 3 OS=Homo sapiens GN=FERMT3 PE=1 SV=1 - [URP2_HUMAN]	Q86UX7	0	95502.5	0	0.902349	0.797822	0.979765		3
cl1_0.74	Q92954	PRG4_HUMAN	Proteoglycan 4 (Lubricin) (Megakaryocyte-stimulating factor) (Superficial zone proteoglycan) [Cleaved into: Proteoglycan 4 C-terminal part]	PRG4 MSF SZP	HUMAN		0	81320.9	138107	0	116550	107222		0	98935.5	122665	Q92954	0	0.806552	0				3	I_I	Integrin alpha-IIb OS=Homo sapiens GN=ITGA2B PE=1 SV=3 - [ITA2B_HUMAN]	P08514	101006	497273	498601	3	I_II	Integrin alpha-IIb OS=Homo sapiens GN=ITGA2B PE=1 SV=3 - [ITA2B_HUMAN]	P08514	225316	985334	653843	3	I_III	Integrin alpha-IIb OS=Homo sapiens GN=ITGA2B PE=1 SV=3 - [ITA2B_HUMAN]	P08514	0	418386	374104	0.899175	0.938154	0.995066		3
cl1_0.74	Q9HBI1	PARVB_HUMAN	Beta-parvin (Affixin)	PARVB CGI-56	HUMAN		0	209181	282979	0	67936.2	80538.4		0	138558	181759	Q9HBI1	0	0.76232	1				3	I_I	CD5 antigen-like OS=Homo sapiens GN=CD5L PE=1 SV=1 - [CD5L_HUMAN]	O43866	118423	216233	1.68149e+06	3	I_II	CD5 antigen-like OS=Homo sapiens GN=CD5L PE=1 SV=1 - [CD5L_HUMAN]	O43866	172503	307711	448618	3	I_III	CD5 antigen-like OS=Homo sapiens GN=CD5L PE=1 SV=1 - [CD5L_HUMAN]	O43866	92635	208604	380108	0.89791	0.995088	0.937075		3
cl1_0.74	Q9Y490	TLN1_HUMAN	Talin-1	TLN1 KIAA1027 TLN	HUMAN		0	247586	314635	0	214055	205490		0	230821	260062	Q9Y490	0	0.887559	1				3	I_I	Ankyrin-1 OS=Homo sapiens GN=ANK1 PE=1 SV=3 - [ANK1_HUMAN]	P16157	0	245528	0	3	I_II	Ankyrin-1 OS=Homo sapiens GN=ANK1 PE=1 SV=3 - [ANK1_HUMAN]	P16157	0	1.3966e+06	624264	3	I_III	Ankyrin-1 OS=Homo sapiens GN=ANK1 PE=1 SV=3 - [ANK1_HUMAN]	P16157	0	221248	222878	0.894957	0.830332	0.494485		3
cl2_0.79	P01023	A2MG_HUMAN	Alpha-2-macroglobulin (Alpha-2-M) (C3 and PZP-like alpha-2-macroglobulin domain-containing protein 5)	A2M CPAMD5 FWP007	HUMAN	54	279907	1.98032e+06	1.14537e+07	278154	859797	3.77933e+06		279030	1.42006e+06	7.61652e+06	P01023	0.0366349	0.186444	1				3	I_I	Integrin beta-1 OS=Homo sapiens GN=ITGB1 PE=1 SV=2 - [ITB1_HUMAN]	P05556	0	123084	209968	3	I_II	Integrin beta-1 OS=Homo sapiens GN=ITGB1 PE=1 SV=2 - [ITB1_HUMAN]	P05556	0	354120	336564	3	I_III	Integrin beta-1 OS=Homo sapiens GN=ITGB1 PE=1 SV=2 - [ITB1_HUMAN]	P05556	0	67803.8	98153.5	0.892301	0.939116	0.99309		3
cl2_0.79	P04406	G3P_HUMAN	Glyceraldehyde-3-phosphate dehydrogenase (GAPDH) (EC 1.2.1.12) (Peptidyl-cysteine S-nitrosylase GAPDH) (EC 2.6.99.-)	GAPDH GAPD CDABP0047 OK/SW-cl.12	HUMAN	95	0	193175	217504	0	54214.8	86913.3		0	123695	152208	P04406	0	0.812669	1				3	I_I	Polymeric immunoglobulin receptor OS=Homo sapiens GN=PIGR PE=1 SV=4 - [PIGR_HUMAN]	P01833	46497	210120	273786	3	I_II	Polymeric immunoglobulin receptor OS=Homo sapiens GN=PIGR PE=1 SV=4 - [PIGR_HUMAN]	P01833	0	189213	150717	3	I_III	Polymeric immunoglobulin receptor OS=Homo sapiens GN=PIGR PE=1 SV=4 - [PIGR_HUMAN]	P01833	0	45689.2	224613	0.892184	0.499963	0.837228		3
cl2_0.79	P05556	ITB1_HUMAN	Integrin beta-1 (Fibronectin receptor subunit beta) (Glycoprotein IIa) (GPIIA) (VLA-4 subunit beta) (CD antigen CD29)	ITGB1 FNRB MDF2 MSK12	HUMAN	60	0	123084	209968	0	67803.8	98153.5		0	95443.9	154060	P05556	0	0.619523	0				3	I_I	Plastin-2 OS=Homo sapiens GN=LCP1 PE=1 SV=6 - [PLSL_HUMAN]	P13796	0	42922.5	0	3	I_II	Plastin-2 OS=Homo sapiens GN=LCP1 PE=1 SV=6 - [PLSL_HUMAN]	P13796	0	267839	124458	3	I_III	Plastin-2 OS=Homo sapiens GN=LCP1 PE=1 SV=6 - [PLSL_HUMAN]	P13796	0	0	93189.2	0.885684	-0.0407554	-0.5		3
cl2_0.79	P07996	TSP1_HUMAN	Thrombospondin-1	THBS1 TSP TSP1	HUMAN	46	0	153965	446181	0	0	77996.1		0	76982.6	262088	P07996	0	0.293728	0.355123				3	I_I	Galectin-3-binding protein OS=Homo sapiens GN=LGALS3BP PE=1 SV=1 - [LG3BP_HUMAN]	Q08380	0	229452	1.31024e+06	3	I_II	Galectin-3-binding protein OS=Homo sapiens GN=LGALS3BP PE=1 SV=1 - [LG3BP_HUMAN]	Q08380	0	213353	345168	3	I_III	Galectin-3-binding protein OS=Homo sapiens GN=LGALS3BP PE=1 SV=1 - [LG3BP_HUMAN]	Q08380	0	62013.2	230523	0.880234	0.922532	0.995179		3
cl2_0.79	P14618	KPYM_HUMAN	Pyruvate kinase PKM (EC 2.7.1.40) (Cytosolic thyroid hormone-binding protein) (CTHBP) (Opa-interacting protein 3) (OIP-3) (Pyruvate kinase 2/3) (Pyruvate kinase muscle isozyme) (Thyroid hormone-binding protein 1) (THBP1) (Tumor M2-PK) (p58)	PKM OIP3 PK2 PK3 PKM2	HUMAN	72	0	80508	785520	0	0	127594		0	40254	456557	P14618	0	0.0881685	1				3	I_I	Ficolin-3 OS=Homo sapiens GN=FCN3 PE=1 SV=2 - [FCN3_HUMAN]	O75636	0	0	371079	3	I_II	Ficolin-3 OS=Homo sapiens GN=FCN3 PE=1 SV=2 - [FCN3_HUMAN]	O75636	0	144002	301009	3	I_III	Ficolin-3 OS=Homo sapiens GN=FCN3 PE=1 SV=2 - [FCN3_HUMAN]	O75636	0	82239.6	448854	0.878225	0.947418	0.985085		3
cl2_0.79	P23528	COF1_HUMAN	Cofilin-1 (18 kDa phosphoprotein) (p18) (Cofilin, non-muscle isoform)	CFL1 CFL	HUMAN	62	0	225700	181808	0	137296	198045		0	181498	189927	P23528	0	0.955621	0				3	I_I	von Willebrand factor OS=Homo sapiens GN=VWF PE=1 SV=4 - [VWF_HUMAN]	P04275	146278	381596	5.04859e+06	3	I_II	von Willebrand factor OS=Homo sapiens GN=VWF PE=1 SV=4 - [VWF_HUMAN]	P04275	194273	555026	861095	3	I_III	von Willebrand factor OS=Homo sapiens GN=VWF PE=1 SV=4 - [VWF_HUMAN]	P04275	61511	358094	554370	0.863643	0.997575	0.826464		3
cl2_0.79	P35579	MYH9_HUMAN	Myosin-9 (Cellular myosin heavy chain, type A) (Myosin heavy chain 9) (Myosin heavy chain, non-muscle IIa) (Non-muscle myosin heavy chain A) (NMMHC-A) (Non-muscle myosin heavy chain IIa) (NMMHC II-a) (NMMHC-IIA)	MYH9	HUMAN	44	0	137937	782928	0	277227	403715		0	207582	593321	P35579	0	0.349864	0.498943				3	I_I	Inter-alpha-trypsin inhibitor heavy chain H4 OS=Homo sapiens GN=ITIH4 PE=1 SV=4 - [ITIH4_HUMAN]	Q14624	79996.8	402199	709242	3	I_II	Inter-alpha-trypsin inhibitor heavy chain H4 OS=Homo sapiens GN=ITIH4 PE=1 SV=4 - [ITIH4_HUMAN]	Q14624	361464	362053	699709	3	I_III	Inter-alpha-trypsin inhibitor heavy chain H4 OS=Homo sapiens GN=ITIH4 PE=1 SV=4 - [ITIH4_HUMAN]	Q14624	0	244699	525709	0.859759	0.885962	0.998555		3
cl2_0.79	P55072	TERA_HUMAN	Transitional endoplasmic reticulum ATPase (TER ATPase) (EC 3.6.4.6) (15S Mg(2+)-ATPase p97 subunit) (Valosin-containing protein) (VCP)	VCP	HUMAN	62	0	69786.2	427764	0	54639.2	122444		0	62212.7	275104	P55072	0	0.226143	0				3	I_I	Apolipoprotein B-100 OS=Homo sapiens GN=APOB PE=1 SV=2 - [APOB_HUMAN]	P04114	298812	1.43595e+06	1.72627e+06	3	I_II	Apolipoprotein B-100 OS=Homo sapiens GN=APOB PE=1 SV=2 - [APOB_HUMAN]	P04114	930470	1.16735e+06	1.73428e+06	3	I_III	Apolipoprotein B-100 OS=Homo sapiens GN=APOB PE=1 SV=2 - [APOB_HUMAN]	P04114	471365	867159	1.28919e+06	0.845789	0.977135	0.939886		3
cl2_0.79	P62879	GBB2_HUMAN	Guanine nucleotide-binding protein G(I)/G(S)/G(T) subunit beta-2 (G protein subunit beta-2) (Transducin beta chain 2)	GNB2	HUMAN	57	0	0	139680	0	43435.9	66922		0	21718	103301	P62879	0	0.21024	1				3	I_I	Myosin-9 OS=Homo sapiens GN=MYH9 PE=1 SV=4 - [MYH9_HUMAN]	P35579	0	137937	782928	3	I_II	Myosin-9 OS=Homo sapiens GN=MYH9 PE=1 SV=4 - [MYH9_HUMAN]	P35579	0	277227	403715	3	I_III	Myosin-9 OS=Homo sapiens GN=MYH9 PE=1 SV=4 - [MYH9_HUMAN]	P35579	0	75314.4	0	0.841825	0.21073	-0.350231		3
cl2_0.79	P62937	PPIA_HUMAN	Peptidyl-prolyl cis-trans isomerase A (PPIase A) (EC 5.2.1.8) (Cyclophilin A) (Cyclosporin A-binding protein) (Rotamase A) [Cleaved into: Peptidyl-prolyl cis-trans isomerase A, N-terminally processed]	PPIA CYPA	HUMAN	62	0	178313	576936	0	166568	313975		0	172440	445456	P62937	0	0.38711	0.921502				3	I_I	EH domain-containing protein 1 OS=Homo sapiens GN=EHD1 PE=1 SV=2 - [EHD1_HUMAN]	Q9H4M9	0	145912	0	3	I_II	EH domain-containing protein 1 OS=Homo sapiens GN=EHD1 PE=1 SV=2 - [EHD1_HUMAN]	Q9H4M9	0	527773	285949	3	I_III	EH domain-containing protein 1 OS=Homo sapiens GN=EHD1 PE=1 SV=2 - [EHD1_HUMAN]	Q9H4M9	0	69977.3	147072	0.840911	0.517477	-0.0279274		3
cl2_0.79	P63104	1433Z_HUMAN	14-3-3 protein zeta/delta (Protein kinase C inhibitor protein 1) (KCIP-1)	YWHAZ	HUMAN	69	0	124427	123114	0	81667.4	481032		0	103047	302073	P63104	0	0.341133	0				3	I_I	Protein 4.1 OS=Homo sapiens GN=EPB41 PE=1 SV=4 - [41_HUMAN]	P11171	0	318826	0	3	I_II	Protein 4.1 OS=Homo sapiens GN=EPB41 PE=1 SV=4 - [41_HUMAN]	P11171	0	432578	234379	3	I_III	Protein 4.1 OS=Homo sapiens GN=EPB41 PE=1 SV=4 - [41_HUMAN]	P11171	0	136666	0	0.840901	0.840901	1		3
cl2_0.79	Q08380	LG3BP_HUMAN	Galectin-3-binding protein (Basement membrane autoantigen p105) (Lectin galactoside-binding soluble 3-binding protein) (Mac-2-binding protein) (MAC2BP) (Mac-2 BP) (Tumor-associated antigen 90K)	LGALS3BP M2BP	HUMAN	53	0	229452	1.31024e+06	0	62013.2	230523		0	145733	770381	Q08380	0	0.189169	0.594314				3	I_I	Guanine nucleotide-binding protein subunit alpha-13 OS=Homo sapiens GN=GNA13 PE=1 SV=2 - [GNA13_HUMAN]	Q14344	0	53049.6	0	3	I_II	Guanine nucleotide-binding protein subunit alpha-13 OS=Homo sapiens GN=GNA13 PE=1 SV=2 - [GNA13_HUMAN]	Q14344	0	101601	77968.9	3	I_III	Guanine nucleotide-binding protein subunit alpha-13 OS=Homo sapiens GN=GNA13 PE=1 SV=2 - [GNA13_HUMAN]	Q14344	0	32071.2	0	0.679965	0.679965	1		3
cl2_0.79	O43866	CD5L_HUMAN	CD5 antigen-like (Apoptosis inhibitor expressed by macrophages) (hAIM) (CT-2) (IgM-associated peptide) (SP-alpha)	CD5L API6 UNQ203/PRO229	HUMAN		172503	307711	448618	92635	208604	380108		132569	258157	414363	O43866	0.319935	0.623023	1				3	I_I	Zinc-alpha-2-glycoprotein OS=Homo sapiens GN=AZGP1 PE=1 SV=2 - [ZA2G_HUMAN]	P25311	0	110600	0	3	I_II	Zinc-alpha-2-glycoprotein OS=Homo sapiens GN=AZGP1 PE=1 SV=2 - [ZA2G_HUMAN]	P25311	175192	158555	180844	3	I_III	Zinc-alpha-2-glycoprotein OS=Homo sapiens GN=AZGP1 PE=1 SV=2 - [ZA2G_HUMAN]	P25311	0	32732.8	0	-0.969797	-0.969797	1		3
cl2_0.79	O75636	FCN3_HUMAN	Ficolin-3 (Collagen/fibrinogen domain-containing lectin 3 p35) (Collagen/fibrinogen domain-containing protein 3) (Hakata antigen)	FCN3 FCNH HAKA1	HUMAN		0	0	371079	0	82239.6	448854		0	41119.8	409967	O75636	0	0.1003	1				3	I_I	Solute carrier family 2, facilitated glucose transporter member 1 OS=Homo sapiens GN=SLC2A1 PE=1 SV=2 - [GTR1_HUMAN]	P11166	0	133457	0	3	I_II	Solute carrier family 2, facilitated glucose transporter member 1 OS=Homo sapiens GN=SLC2A1 PE=1 SV=2 - [GTR1_HUMAN]	P11166	107227	473551	379993	3	I_III	Solute carrier family 2, facilitated glucose transporter member 1 OS=Homo sapiens GN=SLC2A1 PE=1 SV=2 - [GTR1_HUMAN]	P11166	0	186587	0	0.697516	0.697516	1		3
cl2_0.79	P00450	CERU_HUMAN	Ceruloplasmin (EC 1.16.3.1) (Ferroxidase)	CP	HUMAN		109580	322787	792963	70522.6	177384	539506		90051.1	250086	666234	P00450	0.135164	0.375372	1				3	I_I	5'-nucleotidase OS=Homo sapiens GN=NT5E PE=1 SV=1 - [5NTD_HUMAN]	P21589	0	161599	0	3	I_II	5'-nucleotidase OS=Homo sapiens GN=NT5E PE=1 SV=1 - [5NTD_HUMAN]	P21589	0	340332	288640	3	I_III	5'-nucleotidase OS=Homo sapiens GN=NT5E PE=1 SV=1 - [5NTD_HUMAN]	P21589	0	52918.5	0	0.617055	0.617055	1		3
cl2_0.79	P00734	THRB_HUMAN	Prothrombin (EC 3.4.21.5) (Coagulation factor II) [Cleaved into: Activation peptide fragment 1; Activation peptide fragment 2; Thrombin light chain; Thrombin heavy chain]	F2	HUMAN		69144.6	178729	1272916	64347.5	47862.4	177922		66746	113296	725419	P00734	0.0920103	0.15618	1				3	I_I	Platelet endothelial cell adhesion molecule OS=Homo sapiens GN=PECAM1 PE=1 SV=1 - [PECA1_HUMAN]	P16284	0	171020	0	3	I_II	Platelet endothelial cell adhesion molecule OS=Homo sapiens GN=PECAM1 PE=1 SV=1 - [PECA1_HUMAN]	P16284	0	274395	234132	3	I_III	Platelet endothelial cell adhesion molecule OS=Homo sapiens GN=PECAM1 PE=1 SV=1 - [PECA1_HUMAN]	P16284	0	46655.1	0	0.613027	0.613027	1		3
cl2_0.79	P00738	HPT_HUMAN	Haptoglobin (Zonulin) [Cleaved into: Haptoglobin alpha chain; Haptoglobin beta chain]	HP	HUMAN		127372	461067	1.01924e+06	231181	335360	796502		179276	398213	907870	P00738	0.197469	0.438624	1				3	I_I	Gamma-glutamyltransferase light chain 2 OS=Homo sapiens GN=GGTLC2 PE=2 SV=4 - [GGTL2_HUMAN]	Q14390	0	80062.4	0	3	I_II	Gamma-glutamyltransferase light chain 2 OS=Homo sapiens GN=GGTLC2 PE=2 SV=4 - [GGTL2_HUMAN]	Q14390	0	268192	267281	3	I_III	Gamma-glutamyltransferase light chain 2 OS=Homo sapiens GN=GGTLC2 PE=2 SV=4 - [GGTL2_HUMAN]	Q14390	0	153977	0	0.502548	0.502548	1		3
cl2_0.79	P00739	HPTR_HUMAN	Haptoglobin-related protein	HPR	HUMAN		98825.1	194295	2.10804e+06	0	177352	379062		49412.5	185824	1.24355e+06	P00739	0.039735	0.149429	1				3	I_I	Angiotensin-converting enzyme OS=Homo sapiens GN=ACE PE=1 SV=1 - [ACE_HUMAN]	P12821	0	73130.8	0	3	I_II	Angiotensin-converting enzyme OS=Homo sapiens GN=ACE PE=1 SV=1 - [ACE_HUMAN]	P12821	0	122574	131097	3	I_III	Angiotensin-converting enzyme OS=Homo sapiens GN=ACE PE=1 SV=1 - [ACE_HUMAN]	P12821	0	344464	0	0.44884	0.44884	1		3
cl2_0.79	P00747	PLMN_HUMAN	Plasminogen (EC 3.4.21.7) [Cleaved into: Plasmin heavy chain A; Activation peptide; Angiostatin; Plasmin heavy chain A, short form; Plasmin light chain B]	PLG	HUMAN		0	225811	562443	0	54407.5	259822		0	140109	411132	P00747	0	0.340789	1				3	I_I	Catalase OS=Homo sapiens GN=CAT PE=1 SV=3 - [CATA_HUMAN]	P04040	0	201599	0	3	I_II	Catalase OS=Homo sapiens GN=CAT PE=1 SV=3 - [CATA_HUMAN]	P04040	312243	214005	0	3	I_III	Catalase OS=Homo sapiens GN=CAT PE=1 SV=3 - [CATA_HUMAN]	P04040	0	95456.1	0	0.209314	0.209314	1		3
cl2_0.79	P01008	ANT3_HUMAN	Antithrombin-III (ATIII) (Serpin C1)	SERPINC1 AT3 PRO0309	HUMAN		89189.8	330835	482176	139499	286990	477294		114344	308913	479735	P01008	0.238349	0.643924	1				3	I_I	Collectin-10 OS=Homo sapiens GN=COLEC10 PE=2 SV=2 - [COL10_HUMAN]	Q9Y6Z7	0	0	531137	3	I_II	Collectin-10 OS=Homo sapiens GN=COLEC10 PE=2 SV=2 - [COL10_HUMAN]	Q9Y6Z7	0	302113	0	3	I_III	Collectin-10 OS=Homo sapiens GN=COLEC10 PE=2 SV=2 - [COL10_HUMAN]	Q9Y6Z7	0	0	65362.8	-0.5	-0.5	1		3
cl2_0.79	P01019	ANGT_HUMAN	Angiotensinogen (Serpin A8) [Cleaved into: Angiotensin-1 (Angiotensin 1-10) (Angiotensin I) (Ang I); Angiotensin-2 (Angiotensin 1-8) (Angiotensin II) (Ang II); Angiotensin-3 (Angiotensin 2-8) (Angiotensin III) (Ang III) (Des-Asp[1]-angiotensin II); Angiotensin-4 (Angiotensin 3-8) (Angiotensin IV) (Ang IV); Angiotensin 1-9; Angiotensin 1-7; Angiotensin 1-5; Angiotensin 1-4]	AGT SERPINA8	HUMAN		66810.8	145016	591392	169818	206794	439100		118314	175905	515246	P01019	0.229627	0.3414	0.73099				3	I_I	Apolipoprotein A-IV OS=Homo sapiens GN=APOA4 PE=1 SV=3 - [APOA4_HUMAN]	P06727	420901	457008	1.27306e+06	3	I_II	Apolipoprotein A-IV OS=Homo sapiens GN=APOA4 PE=1 SV=3 - [APOA4_HUMAN]	P06727	449372	331512	463672	3	I_III	Apolipoprotein A-IV OS=Homo sapiens GN=APOA4 PE=1 SV=3 - [APOA4_HUMAN]	P06727	146639	161124	313598	0.552089	0.517526	0.999163		3
cl2_0.79	P01903	DRA_HUMAN	HLA class II histocompatibility antigen, DR alpha chain (MHC class II antigen DRA)	HLA-DRA HLA-DRA1	HUMAN		0	138020	135456	0	38814.3	51914.6		0	88417.4	93685.1	P01903	0	0.943772	0.23355				3	I_I	Pyruvate kinase PKM OS=Homo sapiens GN=PKM PE=1 SV=4 - [KPYM_HUMAN]	P14618	0	80508	785520	3	I_II	Pyruvate kinase PKM OS=Homo sapiens GN=PKM PE=1 SV=4 - [KPYM_HUMAN]	P14618	0	218790	243416	3	I_III	Pyruvate kinase PKM OS=Homo sapiens GN=PKM PE=1 SV=4 - [KPYM_HUMAN]	P14618	0	0	127594	0.651	0.577465	0.995652		3
cl2_0.79	P02647	APOA1_HUMAN	Apolipoprotein A-I (Apo-AI) (ApoA-I) (Apolipoprotein A1) [Cleaved into: Proapolipoprotein A-I (ProapoA-I); Truncated apolipoprotein A-I (Apolipoprotein A-I(1-242))]	APOA1	HUMAN		954660	1.86084e+06	9.36368e+06	376270	453636	2.80407e+06		665465	1.15724e+06	6.08388e+06	P02647	0.109382	0.190214	1				3	I_I	Clusterin OS=Homo sapiens GN=CLU PE=1 SV=1 - [CLUS_HUMAN]	P10909	1.51045e+06	2.32137e+06	1.65313e+07	3	I_II	Clusterin OS=Homo sapiens GN=CLU PE=1 SV=1 - [CLUS_HUMAN]	P10909	464963	2.09312e+06	2.90124e+06	3	I_III	Clusterin OS=Homo sapiens GN=CLU PE=1 SV=1 - [CLUS_HUMAN]	P10909	1.20906e+06	2.08154e+06	4.91463e+06	0.785357	0.88308	0.984002		3
cl2_0.79	P02751	FINC_HUMAN	Fibronectin (FN) (Cold-insoluble globulin) (CIG) [Cleaved into: Anastellin; Ugl-Y1; Ugl-Y2; Ugl-Y3]	FN1 FN	HUMAN		254136	874752	1.10646e+07	383260	635822	1.8705e+06		318698	755287	6.46754e+06	P02751	0.0492765	0.116781	1				3	I_I	Beta-2-glycoprotein 1 OS=Homo sapiens GN=APOH PE=1 SV=3 - [APOH_HUMAN]	P02749	130920	222613	170410	3	I_II	Beta-2-glycoprotein 1 OS=Homo sapiens GN=APOH PE=1 SV=3 - [APOH_HUMAN]	P02749	333092	575905	53063.4	3	I_III	Beta-2-glycoprotein 1 OS=Homo sapiens GN=APOH PE=1 SV=3 - [APOH_HUMAN]	P02749	95005.5	412610	177012	0.533216	0.685142	0.981548		3
cl2_0.79	P02760	AMBP_HUMAN	Protein AMBP [Cleaved into: Alpha-1-microglobulin (Protein HC) (Alpha-1 microglycoprotein) (Complex-forming glycoprotein heterogeneous in charge); Inter-alpha-trypsin inhibitor light chain (ITI-LC) (Bikunin) (EDC1) (HI-30) (Uronic-acid-rich protein); Trypstatin]	AMBP HCP ITIL	HUMAN		46201.9	80286.2	112845	66314.7	133218	224550		56258.3	106752	168697	P02760	0.333486	0.632802	0.443437				3	I_I	Prothrombin OS=Homo sapiens GN=F2 PE=1 SV=2 - [THRB_HUMAN]	P00734	69144.6	178729	1272916	3	I_II	Prothrombin OS=Homo sapiens GN=F2 PE=1 SV=2 - [THRB_HUMAN]	P00734	0	362176	418738	3	I_III	Prothrombin OS=Homo sapiens GN=F2 PE=1 SV=2 - [THRB_HUMAN]	P00734	64347.5	47862.4	177922	0.667473	0.50703	0.98025		3
cl2_0.79	P02776	PLF4_HUMAN	Platelet factor 4 (PF-4) (C-X-C motif chemokine 4) (Iroplact) (Oncostatin-A) [Cleaved into: Platelet factor 4, short form (Endothelial cell growth inhibitor)]	PF4 CXCL4 SCYB4	HUMAN		92979.5	0	1.07326e+06	0	137898	304358		46489.8	68948.9	688807	P02776	0.0674932	0.100099	1				3	I_I	Haptoglobin OS=Homo sapiens GN=HP PE=1 SV=1 - [HPT_HUMAN]	P00738	127372	461067	1.01924e+06	3	I_II	Haptoglobin OS=Homo sapiens GN=HP PE=1 SV=1 - [HPT_HUMAN]	P00738	231064	1.26899e+06	951733	3	I_III	Haptoglobin OS=Homo sapiens GN=HP PE=1 SV=1 - [HPT_HUMAN]	P00738	231181	335360	796502	0.564673	0.384582	0.979004		3
cl2_0.79	P02792	FRIL_HUMAN	Ferritin light chain (Ferritin L subunit)	FTL	HUMAN		0	0	306997	0	0	158604		0	0	232801	P02792	0	0	1				3	I_I	Plasminogen OS=Homo sapiens GN=PLG PE=1 SV=2 - [PLMN_HUMAN]	P00747	0	225811	562443	3	I_II	Plasminogen OS=Homo sapiens GN=PLG PE=1 SV=2 - [PLMN_HUMAN]	P00747	210637	237791	200786	3	I_III	Plasminogen OS=Homo sapiens GN=PLG PE=1 SV=2 - [PLMN_HUMAN]	P00747	0	54407.5	259822	-0.364593	-0.551092	0.977932		3
cl2_0.79	P03952	KLKB1_HUMAN	Plasma kallikrein (EC 3.4.21.34) (Fletcher factor) (Kininogenin) (Plasma prekallikrein) (PKK) [Cleaved into: Plasma kallikrein heavy chain; Plasma kallikrein light chain]	KLKB1 KLK3	HUMAN		0	0	262051	0	0	186409		0	0	224230	P03952	0	0	0.297022				3	I_I	Spectrin alpha chain, erythrocytic 1 OS=Homo sapiens GN=SPTA1 PE=1 SV=5 - [SPTA1_HUMAN]	P02549	0	222712	66896	3	I_II	Spectrin alpha chain, erythrocytic 1 OS=Homo sapiens GN=SPTA1 PE=1 SV=5 - [SPTA1_HUMAN]	P02549	0	806095	4.74119e+06	3	I_III	Spectrin alpha chain, erythrocytic 1 OS=Homo sapiens GN=SPTA1 PE=1 SV=5 - [SPTA1_HUMAN]	P02549	0	493303	248284	-0.0669528	0.16265	0.97358		3
cl2_0.79	P04004	VTNC_HUMAN	Vitronectin (VN) (S-protein) (Serum-spreading factor) (V75) [Cleaved into: Vitronectin V65 subunit; Vitronectin V10 subunit; Somatomedin-B]	VTN	HUMAN		107630	1.39509e+06	2.25262e+06	63694.7	376515	646846		85662.2	885804	1.44973e+06	P04004	0.0590883	0.611012	0.595442				3	I_I	Pregnancy zone protein OS=Homo sapiens GN=PZP PE=1 SV=4 - [PZP_HUMAN]	P20742	108218	95028.2	210835	3	I_II	Pregnancy zone protein OS=Homo sapiens GN=PZP PE=1 SV=4 - [PZP_HUMAN]	P20742	0	295896	240011	3	I_III	Pregnancy zone protein OS=Homo sapiens GN=PZP PE=1 SV=4 - [PZP_HUMAN]	P20742	0	41277.8	263070	0.23838	0.471779	0.968761		3
cl2_0.79	P04114	APOB_HUMAN	Apolipoprotein B-100 (Apo B-100) [Cleaved into: Apolipoprotein B-48 (Apo B-48)]	APOB	HUMAN		930470	1.16735e+06	1.73428e+06	471365	867159	1.28919e+06		700918	1.01725e+06	1.51174e+06	P04114	0.463651	0.672905	0.440187				3	I_I	Glyceraldehyde-3-phosphate dehydrogenase OS=Homo sapiens GN=GAPDH PE=1 SV=3 - [G3P_HUMAN]	P04406	0	193175	217504	3	I_II	Glyceraldehyde-3-phosphate dehydrogenase OS=Homo sapiens GN=GAPDH PE=1 SV=3 - [G3P_HUMAN]	P04406	340206	277069	297184	3	I_III	Glyceraldehyde-3-phosphate dehydrogenase OS=Homo sapiens GN=GAPDH PE=1 SV=3 - [G3P_HUMAN]	P04406	0	54214.8	86913.3	-0.913348	-0.765647	0.961225		3
cl2_0.79	P04275	VWF_HUMAN	von Willebrand factor (vWF) [Cleaved into: von Willebrand antigen 2 (von Willebrand antigen II)]	VWF F8VWF	HUMAN		194273	555026	861095	61511	358094	554370		127892	456560	707732	P04275	0.180707	0.645103	1				3	I_I	Transitional endoplasmic reticulum ATPase OS=Homo sapiens GN=VCP PE=1 SV=4 - [TERA_HUMAN]	P55072	0	69786.2	427764	3	I_II	Transitional endoplasmic reticulum ATPase OS=Homo sapiens GN=VCP PE=1 SV=4 - [TERA_HUMAN]	P55072	214733	107094	54909.5	3	I_III	Transitional endoplasmic reticulum ATPase OS=Homo sapiens GN=VCP PE=1 SV=4 - [TERA_HUMAN]	P55072	0	54639.2	122444	-0.842616	-0.966464	0.95265		3
cl2_0.79	P05543	THBG_HUMAN	Thyroxine-binding globulin (Serpin A7) (T4-binding globulin)	SERPINA7 TBG	HUMAN		0	0	1002606	0	118798	264288		0	59399.2	633447	P05543	0	0.0937713	1				3	I_I	Moesin OS=Homo sapiens GN=MSN PE=1 SV=3 - [MOES_HUMAN]	P26038	150684	304246	79652.8	3	I_II	Moesin OS=Homo sapiens GN=MSN PE=1 SV=3 - [MOES_HUMAN]	P26038	0	583141	451352	3	I_III	Moesin OS=Homo sapiens GN=MSN PE=1 SV=3 - [MOES_HUMAN]	P26038	0	113683	0	0.413442	0.674858	0.950938		3
cl2_0.79	P05546	HEP2_HUMAN	Heparin cofactor 2 (Heparin cofactor II) (HC-II) (Protease inhibitor leuserpin-2) (HLS2) (Serpin D1)	SERPIND1 HCF2	HUMAN		94305.2	229928	416386	0	273171	690221		47152.6	251550	553303	P05546	0.0852201	0.454633	0.238659				3	I_I	Apolipoprotein(a) OS=Homo sapiens GN=LPA PE=1 SV=1 - [APOA_HUMAN]	P08519	79092.9	150937	314333	3	I_II	Apolipoprotein(a) OS=Homo sapiens GN=LPA PE=1 SV=1 - [APOA_HUMAN]	P08519	328477	190775	234729	3	I_III	Apolipoprotein(a) OS=Homo sapiens GN=LPA PE=1 SV=1 - [APOA_HUMAN]	P08519	232761	223796	345964	-0.486779	-0.139493	0.932887		3
cl2_0.79	P06727	APOA4_HUMAN	Apolipoprotein A-IV (Apo-AIV) (ApoA-IV) (Apolipoprotein A4)	APOA4	HUMAN		420901	457008	1.27306e+06	146639	161124	313598		283770	309066	793331	P06727	0.357695	0.389581	0.225594				3	I_I	Carboxypeptidase N subunit 2 OS=Homo sapiens GN=CPN2 PE=1 SV=3 - [CPN2_HUMAN]	P22792	0	95391.1	251766	3	I_II	Carboxypeptidase N subunit 2 OS=Homo sapiens GN=CPN2 PE=1 SV=3 - [CPN2_HUMAN]	P22792	0	176248	119709	3	I_III	Carboxypeptidase N subunit 2 OS=Homo sapiens GN=CPN2 PE=1 SV=3 - [CPN2_HUMAN]	P22792	0	0	54925.7	0.555283	0.202638	0.926929		3
cl2_0.79	P08519	APOA_HUMAN	Apolipoprotein(a) (Apo(a)) (Lp(a)) (EC 3.4.21.-)	LPA	HUMAN		79092.9	150937	314333	232761	223796	345964		155927	187367	330148	P08519	0.472294	0.567523	0.546929				3	I_I	Pigment epithelium-derived factor OS=Homo sapiens GN=SERPINF1 PE=1 SV=4 - [PEDF_HUMAN]	P36955	61317.7	170812	515339	3	I_II	Pigment epithelium-derived factor OS=Homo sapiens GN=SERPINF1 PE=1 SV=4 - [PEDF_HUMAN]	P36955	0	166323	195698	3	I_III	Pigment epithelium-derived factor OS=Homo sapiens GN=SERPINF1 PE=1 SV=4 - [PEDF_HUMAN]	P36955	0	47936.9	78819.1	0.781084	0.96647	0.915235		3
cl2_0.79	P08567	PLEK_HUMAN	Pleckstrin (Platelet 47 kDa protein) (p47)	PLEK P47	HUMAN		0	107087	176502	0	0	295661		0	53543.3	236081	P08567	0	0.2268	0.730344				3	I_I	Haptoglobin-related protein OS=Homo sapiens GN=HPR PE=2 SV=2 - [HPTR_HUMAN]	P00739	98825.1	194295	2.10804e+06	3	I_II	Haptoglobin-related protein OS=Homo sapiens GN=HPR PE=2 SV=2 - [HPTR_HUMAN]	P00739	227532	320829	322499	3	I_III	Haptoglobin-related protein OS=Homo sapiens GN=HPR PE=2 SV=2 - [HPTR_HUMAN]	P00739	0	177352	379062	0.548936	0.854963	0.902874		3
cl2_0.79	P0CG48	UBC_HUMAN	Polyubiquitin-C [Cleaved into: Ubiquitin]	UBC	HUMAN		272412	921659	1.0154e+06	0	174660	235992		136206	548160	625696	P0CG48	0.217687	0.87608	1				3	I_I	Gelsolin OS=Homo sapiens GN=GSN PE=1 SV=1 - [GELS_HUMAN]	P06396	121603	368696	554010	3	I_II	Gelsolin OS=Homo sapiens GN=GSN PE=1 SV=1 - [GELS_HUMAN]	P06396	247363	221423	350838	3	I_III	Gelsolin OS=Homo sapiens GN=GSN PE=1 SV=1 - [GELS_HUMAN]	P06396	0	274879	261806	0.699224	0.286765	0.88539		3
cl2_0.79	P10909	CLUS_HUMAN	Clusterin (Aging-associated gene 4 protein) (Apolipoprotein J) (Apo-J) (Complement cytolysis inhibitor) (CLI) (Complement-associated protein SP-40,40) (Ku70-binding protein 1) (NA1/NA2) (Testosterone-repressed prostate message 2) (TRPM-2) [Cleaved into: Clusterin beta chain (ApoJalpha) (Complement cytolysis inhibitor a chain); Clusterin alpha chain (ApoJbeta) (Complement cytolysis inhibitor b cha…	CLU APOJ CLI KUB1 AAG4	HUMAN		1.51045e+06	2.32137e+06	1.65313e+07	1.20906e+06	2.08154e+06	4.91463e+06		1.35975e+06	2.20145e+06	1.07229e+07	P10909	0.126808	0.205303	1				3	I_I	Talin-1 OS=Homo sapiens GN=TLN1 PE=1 SV=3 - [TLN1_HUMAN]	Q9Y490	0	206779	76632.4	3	I_II	Talin-1 OS=Homo sapiens GN=TLN1 PE=1 SV=3 - [TLN1_HUMAN]	Q9Y490	0	247586	314635	3	I_III	Talin-1 OS=Homo sapiens GN=TLN1 PE=1 SV=3 - [TLN1_HUMAN]	Q9Y490	0	214055	205490	0.640526	0.971566	0.804138		3
cl2_0.79	P15153	RAC2_HUMAN	Ras-related C3 botulinum toxin substrate 2 (GX) (Small G protein) (p21-Rac2)	RAC2	HUMAN		0	115866	406796	0	0	84820.2		0	57932.8	245808	P15153	0	0.235683	0.61562				3	I_I	Pleckstrin OS=Homo sapiens GN=PLEK PE=1 SV=3 - [PLEK_HUMAN]	P08567	0	107087	176502	3	I_II	Pleckstrin OS=Homo sapiens GN=PLEK PE=1 SV=3 - [PLEK_HUMAN]	P08567	0	307472	211904	3	I_III	Pleckstrin OS=Homo sapiens GN=PLEK PE=1 SV=3 - [PLEK_HUMAN]	P08567	0	0	295661	0.758674	0.213414	0.798374		3
cl2_0.79	P18428	LBP_HUMAN	Lipopolysaccharide-binding protein (LBP)	LBP	HUMAN		179746	356259	555479	122283	205628	300139		151014	280944	427809	P18428	0.352995	0.656704	1				3	I_I	Heat shock cognate 71 kDa protein OS=Homo sapiens GN=HSPA8 PE=1 SV=1 - [HSP7C_HUMAN]	P11142	85296.3	367647	0	3	I_II	Heat shock 70 kDa protein 1-like OS=Homo sapiens GN=HSPA1L PE=1 SV=2 - [HS71L_HUMAN]|Heat shock cognate 71 kDa protein OS=Homo sapiens GN=HSPA8 PE=1 SV=1 - [HSP7C_HUMAN]	P11142	171486	722455	375683	3	I_III	Heat shock cognate 71 kDa protein OS=Homo sapiens GN=HSPA8 PE=1 SV=1 - [HSP7C_HUMAN]	P11142	0	118421	59294.4	0.82602	0.988902	0.733111		3
cl2_0.79	P19652	A1AG2_HUMAN	Alpha-1-acid glycoprotein 2 (AGP 2) (Orosomucoid-2) (OMD 2)	ORM2 AGP2	HUMAN		125798	87756.8	541486	0	0	66727.9		62898.8	43878.4	304107	P19652	0.206831	0.144286	1				3	I_I	Spectrin beta chain, erythrocytic OS=Homo sapiens GN=SPTB PE=1 SV=5 - [SPTB1_HUMAN]	P11277	0	246792	71203.2	3	I_II	Spectrin beta chain, erythrocytic OS=Homo sapiens GN=SPTB PE=1 SV=5 - [SPTB1_HUMAN]	P11277	0	895097	2.65645e+06	3	I_III	Spectrin beta chain, erythrocytic OS=Homo sapiens GN=SPTB PE=1 SV=5 - [SPTB1_HUMAN]	P11277	0	436016	452304	0.097835	0.778864	0.700384		3
cl2_0.79	P19823	ITIH2_HUMAN	Inter-alpha-trypsin inhibitor heavy chain H2 (ITI heavy chain H2) (ITI-HC2) (Inter-alpha-inhibitor heavy chain 2) (Inter-alpha-trypsin inhibitor complex component II) (Serum-derived hyaluronan-associated protein) (SHAP)	ITIH2 IGHEP2	HUMAN		142290	250999	1.22734e+06	308037	317031	718949		225164	284015	973142	P19823	0.231378	0.291853	0				3	I_I	CD44 antigen OS=Homo sapiens GN=CD44 PE=1 SV=3 - [CD44_HUMAN]	P16070	0	460826	678668	3	I_II	CD44 antigen OS=Homo sapiens GN=CD44 PE=1 SV=3 - [CD44_HUMAN]	P16070	0	733642	0	3	I_III	CD44 antigen OS=Homo sapiens GN=CD44 PE=1 SV=3 - [CD44_HUMAN]	P16070	0	331398	0	0.20243	1	0.20243		3
cl2_0.79	P19827	ITIH1_HUMAN	Inter-alpha-trypsin inhibitor heavy chain H1 (ITI heavy chain H1) (ITI-HC1) (Inter-alpha-inhibitor heavy chain 1) (Inter-alpha-trypsin inhibitor complex component III) (Serum-derived hyaluronan-associated protein) (SHAP)	ITIH1 IGHEP1	HUMAN		85264.2	437159	870182	238626	926508	1.36426e+06		161945	681833	1.11722e+06	P19827	0.144954	0.610294	1				3	I_I	Lactotransferrin OS=Homo sapiens GN=LTF PE=1 SV=6 - [TRFL_HUMAN]	P02788	52764.4	0	0	3	I_II	Lactotransferrin OS=Homo sapiens GN=LTF PE=1 SV=6 - [TRFL_HUMAN]	P02788	0	85132.1	0	3	I_III	Lactotransferrin OS=Homo sapiens GN=LTF PE=1 SV=6 - [TRFL_HUMAN]	P02788	0	34627.1	0	-0.5	1	-0.5		3
cl2_0.79	P22792	CPN2_HUMAN	Carboxypeptidase N subunit 2 (Carboxypeptidase N 83 kDa chain) (Carboxypeptidase N large subunit) (Carboxypeptidase N polypeptide 2) (Carboxypeptidase N regulatory subunit)	CPN2 ACBP	HUMAN		0	95391.1	251766	0	0	54925.7		0	47695.6	153346	P22792	0	0.311032	1				3	I_I	Integrin beta-3 OS=Homo sapiens GN=ITGB3 PE=1 SV=2 - [ITB3_HUMAN]	P05106	104807	389987	0	3	I_II	Integrin beta-3 OS=Homo sapiens GN=ITGB3 PE=1 SV=2 - [ITB3_HUMAN]	P05106	225259	407962	402706	3	I_III	Integrin beta-3 OS=Homo sapiens GN=ITGB3 PE=1 SV=2 - [ITB3_HUMAN]	P05106	0	115494	115473	0.282322	0.999685	0.258143		3
cl2_0.79	P27701	CD82_HUMAN	CD82 antigen (C33 antigen) (IA4) (Inducible membrane protein R2) (Metastasis suppressor Kangai-1) (Suppressor of tumorigenicity 6 protein) (Tetraspanin-27) (Tspan-27) (CD antigen CD82)	CD82 KAI1 SAR2 ST6 TSPAN27	HUMAN		0	115376	507357	0	182946	359702		0	149161	433530	P27701	0	0.344062	1				3	I_I	Guanine nucleotide-binding protein G(i) subunit alpha-2 OS=Homo sapiens GN=GNAI2 PE=1 SV=3 - [GNAI2_HUMAN]	P04899	96662.9	142311	314801	3	I_II	Guanine nucleotide-binding protein G(i) subunit alpha-2 OS=Homo sapiens GN=GNAI2 PE=1 SV=3 - [GNAI2_HUMAN]	P04899	0	304371	262580	3	I_III	Guanine nucleotide-binding protein G(i) subunit alpha-2 OS=Homo sapiens GN=GNAI2 PE=1 SV=3 - [GNAI2_HUMAN]	P04899	0	120922	98946.5	0.561603	0.999013	0.524298		3
cl2_0.79	P28906	CD34_HUMAN	Hematopoietic progenitor cell antigen CD34 (CD antigen CD34)	CD34	HUMAN		0	166524	147453	0	61684.7	323197		0	114105	235325	P28906	0	0.48488	1				3	I_I	Band 3 anion transport protein OS=Homo sapiens GN=SLC4A1 PE=1 SV=3 - [B3AT_HUMAN]	P02730	76423	357580	841334	3	I_II	Band 3 anion transport protein OS=Homo sapiens GN=SLC4A1 PE=1 SV=3 - [B3AT_HUMAN]	P02730	105518	2.83735e+06	633891	3	I_III	Band 3 anion transport protein OS=Homo sapiens GN=SLC4A1 PE=1 SV=3 - [B3AT_HUMAN]	P02730	56030.5	491658	117112	0.031603	0.998569	-0.0218914		3
cl2_0.79	P29622	KAIN_HUMAN	Kallistatin (Kallikrein inhibitor) (Peptidase inhibitor 4) (PI-4) (Serpin A4)	SERPINA4 KST PI4	HUMAN		0	229974	214071	0	35646.3	68959.4		0	132810	141515	P29622	0	0.938488	0				3	I_I	Actin, alpha cardiac muscle 1 OS=Homo sapiens GN=ACTC1 PE=1 SV=1 - [ACTC_HUMAN]	P68032	208984	699222	0	3	I_II	Actin, alpha cardiac muscle 1 OS=Homo sapiens GN=ACTC1 PE=1 SV=1 - [ACTC_HUMAN]	P68032	0	288558	344799	3	I_III	Actin, alpha cardiac muscle 1 OS=Homo sapiens GN=ACTC1 PE=1 SV=1 - [ACTC_HUMAN]	P68032	0	277711	371219	0.0755085	0.995773	-0.0163937		3
cl2_0.79	P35858	ALS_HUMAN	Insulin-like growth factor-binding protein complex acid labile subunit (ALS)	IGFALS ALS	HUMAN		0	107712	108052	0	0	453793		0	53855.8	280922	P35858	0	0.191711	1				3	I_I	Beta-parvin OS=Homo sapiens GN=PARVB PE=1 SV=1 - [PARVB_HUMAN]	Q9HBI1	108584	72749.6	0	3	I_II	Beta-parvin OS=Homo sapiens GN=PARVB PE=1 SV=1 - [PARVB_HUMAN]	Q9HBI1	0	209181	282979	3	I_III	Beta-parvin OS=Homo sapiens GN=PARVB PE=1 SV=1 - [PARVB_HUMAN]	Q9HBI1	0	67936.2	80538.4	-0.894579	0.994159	-0.841119		3
cl2_0.79	P36955	PEDF_HUMAN	Pigment epithelium-derived factor (PEDF) (Cell proliferation-inducing gene 35 protein) (EPC-1) (Serpin F1)	SERPINF1 PEDF PIG35	HUMAN		0	166323	195698	0	47936.9	78819.1		0	107130	137259	P36955	0	0.780496	1				3	I_I	Polyubiquitin-C OS=Homo sapiens GN=UBC PE=1 SV=3 - [UBC_HUMAN]	P0CG48	118166	200490	0	3	I_II	Polyubiquitin-C OS=Homo sapiens GN=UBC PE=1 SV=3 - [UBC_HUMAN]	P0CG48	272412	921659	1.0154e+06	3	I_III	Polyubiquitin-C OS=Homo sapiens GN=UBC PE=1 SV=3 - [UBC_HUMAN]	P0CG48	0	174660	235992	-0.2172	0.990625	-0.348512		3
cl2_0.79	P40197	GPV_HUMAN	Platelet glycoprotein V (GPV) (Glycoprotein 5) (CD antigen CD42d)	GP5	HUMAN		0	81719.5	363145	0	58673.9	75962.9		0	70196.7	219554	P40197	0	0.319725	0				3	I_I	Filamin-A OS=Homo sapiens GN=FLNA PE=1 SV=4 - [FLNA_HUMAN]	P21333	0	163001	487160	3	I_II	Filamin-A OS=Homo sapiens GN=FLNA PE=1 SV=4 - [FLNA_HUMAN]	P21333	0	510296	504864	3	I_III	Filamin-A OS=Homo sapiens GN=FLNA PE=1 SV=4 - [FLNA_HUMAN]	P21333	0	166018	139889	0.750757	0.990547	0.653046		3
cl2_0.79	P43652	AFAM_HUMAN	Afamin (Alpha-albumin) (Alpha-Alb)	AFM ALB2 ALBA	HUMAN		0	161888	321841	0	54280.2	141954		0	108084	231898	P43652	0	0.466085	0.989919				3	I_I	Dipeptidyl peptidase 4 OS=Homo sapiens GN=DPP4 PE=1 SV=2 - [DPP4_HUMAN]	P27487	0	174987	0	3	I_II	Dipeptidyl peptidase 4 OS=Homo sapiens GN=DPP4 PE=1 SV=2 - [DPP4_HUMAN]	P27487	0	352343	484979	3	I_III	Dipeptidyl peptidase 4 OS=Homo sapiens GN=DPP4 PE=1 SV=2 - [DPP4_HUMAN]	P27487	0	528263	611370	0.253042	0.989916	0.387535		3
cl2_0.79	P52907	CAZA1_HUMAN	F-actin-capping protein subunit alpha-1 (CapZ alpha-1)	CAPZA1	HUMAN		0	127746	168464	0	33935.1	311125		0	80840.5	239794	P52907	0	0.337124	0.718981				3	I_I	HLA class II histocompatibility antigen, DR alpha chain OS=Homo sapiens GN=HLA-DRA PE=1 SV=1 - [DRA_HUMAN]	P01903	0	72928.5	0	3	I_II	HLA class II histocompatibility antigen, DR alpha chain OS=Homo sapiens GN=HLA-DRA PE=1 SV=1 - [DRA_HUMAN]	P01903	0	138020	135456	3	I_III	HLA class II histocompatibility antigen, DR alpha chain OS=Homo sapiens GN=HLA-DRA PE=1 SV=1 - [DRA_HUMAN]	P01903	0	38814.3	51914.6	0.514001	0.966053	0.274948		3
cl2_0.79	P61421	VA0D1_HUMAN	V-type proton ATPase subunit d 1 (V-ATPase subunit d 1) (32 kDa accessory protein) (V-ATPase 40 kDa accessory protein) (V-ATPase AC39 subunit) (p39) (Vacuolar proton pump subunit d 1)	ATP6V0D1 ATP6D VPATPD	HUMAN		0	157361	106261	0	0	146198		0	78680.4	126229	P61421	0	0.623314	1				3	I_I	Annexin A5 OS=Homo sapiens GN=ANXA5 PE=1 SV=2 - [ANXA5_HUMAN]	P08758	0	55395.2	224893	3	I_II	Annexin A5 OS=Homo sapiens GN=ANXA5 PE=1 SV=2 - [ANXA5_HUMAN]	P08758	0	132231	38378.8	3	I_III	Annexin A5 OS=Homo sapiens GN=ANXA5 PE=1 SV=2 - [ANXA5_HUMAN]	P08758	0	130220	0	0.00100979	0.95939	-0.281114		3
cl2_0.79	P68032	ACTC_HUMAN	Actin, alpha cardiac muscle 1 (Alpha-cardiac actin)	ACTC1 ACTC	HUMAN		0	288558	344799	0	277711	371219		0	283135	358009	P68032	0	0.790859	0.891945				3	I_I	Actin, cytoplasmic 1 OS=Homo sapiens GN=ACTB PE=1 SV=1 - [ACTB_HUMAN]	P60709	0	176866	878861	3	I_II	Actin, cytoplasmic 1 OS=Homo sapiens GN=ACTB PE=1 SV=1 - [ACTB_HUMAN]	P60709	0	431564	377036	3	I_III	Actin, cytoplasmic 1 OS=Homo sapiens GN=ACTB PE=1 SV=1 - [ACTB_HUMAN]	P60709	0	530621	319528	0.563598	0.958277	0.303964		3
cl2_0.79	Q06033	ITIH3_HUMAN	Inter-alpha-trypsin inhibitor heavy chain H3 (ITI heavy chain H3) (ITI-HC3) (Inter-alpha-inhibitor heavy chain 3) (Serum-derived hyaluronan-associated protein) (SHAP)	ITIH3	HUMAN		0	98951.7	371433	0	0	162144		0	49475.9	266788	Q06033	0	0.18545	1				3	I_I	Carbonic anhydrase 2 OS=Homo sapiens GN=CA2 PE=1 SV=2 - [CAH2_HUMAN]	P00918	0	38695.8	171695	3	I_II	Carbonic anhydrase 2 OS=Homo sapiens GN=CA2 PE=1 SV=2 - [CAH2_HUMAN]	P00918	0	118520	48496.2	3	I_III	Carbonic anhydrase 2 OS=Homo sapiens GN=CA2 PE=1 SV=2 - [CAH2_HUMAN]	P00918	0	89127.5	0	0.111798	0.913451	-0.302276		3
cl2_0.79	Q0VG99	MESP2_HUMAN	Mesoderm posterior protein 2 (Class C basic helix-loop-helix protein 6) (bHLHc6)	MESP2 BHLHC6 SCDO2	HUMAN		1.15633e+06	691307	2.47844e+06	529788	994649	1.37145e+06		843057	842978	1.92494e+06	Q0VG99	0.437965	0.437924	1				3	I_I	Clathrin heavy chain 1 OS=Homo sapiens GN=CLTC PE=1 SV=5 - [CLH1_HUMAN]	Q00610	0	33601.7	67899.6	3	I_II	Clathrin heavy chain 1 OS=Homo sapiens GN=CLTC PE=1 SV=5 - [CLH1_HUMAN]	Q00610	0	156906	77732.8	3	I_III	Clathrin heavy chain 1 OS=Homo sapiens GN=CLTC PE=1 SV=5 - [CLH1_HUMAN]	Q00610	0	61983.9	0	0.490252	0.868663	-0.00591956		3
cl2_0.79	Q14624	ITIH4_HUMAN	Inter-alpha-trypsin inhibitor heavy chain H4 (ITI heavy chain H4) (ITI-HC4) (Inter-alpha-inhibitor heavy chain 4) (Inter-alpha-trypsin inhibitor family heavy chain-related protein) (IHRP) (Plasma kallikrein sensitive glycoprotein 120) (Gp120) (PK-120) [Cleaved into: 70 kDa inter-alpha-trypsin inhibitor heavy chain H4; 35 kDa inter-alpha-trypsin inhibitor heavy chain H4]	ITIH4 IHRP ITIHL1 PK120 PRO1851	HUMAN		79996.8	402199	709242	0	244699	525709		39998.4	323449	617476	Q14624	0.0647773	0.523824	1				3	I_I	Junction plakoglobin OS=Homo sapiens GN=JUP PE=1 SV=3 - [PLAK_HUMAN]	P14923	0	127564	0	3	I_II	Junction plakoglobin OS=Homo sapiens GN=JUP PE=1 SV=3 - [PLAK_HUMAN]	P14923	346464	258847	314681	3	I_III	Junction plakoglobin OS=Homo sapiens GN=JUP PE=1 SV=3 - [PLAK_HUMAN]	P14923	36284.5	0	0	-0.933615	0.777084	-0.5		3
cl2_0.79	Q9BWP8	COL11_HUMAN	Collectin-11 (Collectin kidney protein 1) (CL-K1)	COLEC11 UNQ596/PRO1182	HUMAN		0	0	131933	0	0	62014.7		0	0	96973.7	Q9BWP8	0	0	1				3	I_I	Neprilysin OS=Homo sapiens GN=MME PE=1 SV=2 - [NEP_HUMAN]	P08473	0	197135	0	3	I_II	Neprilysin OS=Homo sapiens GN=MME PE=1 SV=2 - [NEP_HUMAN]	P08473	0	256187	151447	3	I_III	Neprilysin OS=Homo sapiens GN=MME PE=1 SV=2 - [NEP_HUMAN]	P08473	0	114408	176370	0.808925	0.716313	0.169211		3
cl2_0.79	Q9Y6Z7	COL10_HUMAN	Collectin-10 (Collectin liver protein 1) (CL-L1) (Collectin-34) (CL-34)	COLEC10 CLL1 UNQ366/PRO702	HUMAN		0	0	531137	0	0	65362.8		0	0	298250	Q9Y6Z7	0	0	1				3	I_I	Mesoderm posterior protein 2 OS=Homo sapiens GN=MESP2 PE=1 SV=2 - [MESP2_HUMAN]	Q0VG99	2.44047e+06	4.79313e+06	166986	3	I_II	Mesoderm posterior protein 2 OS=Homo sapiens GN=MESP2 PE=1 SV=2 - [MESP2_HUMAN]	Q0VG99	1.15633e+06	691307	2.47844e+06	3	I_III	Mesoderm posterior protein 2 OS=Homo sapiens GN=MESP2 PE=1 SV=2 - [MESP2_HUMAN]	Q0VG99	529788	994649	1.37145e+06	-0.961053	0.669391	-0.438008		3
cl3_0.80	P15311	EZRI_HUMAN	Ezrin (Cytovillin) (Villin-2) (p81)	EZR VIL2	HUMAN	48	0	44004.1	80397.6	0	75980.9	0		0	59992.5	40198.8	P15311	0	1	1				3	I_I	14-3-3 protein zeta/delta OS=Homo sapiens GN=YWHAZ PE=1 SV=1 - [1433Z_HUMAN]	P63104	0	112585	0	3	I_II	14-3-3 protein zeta/delta OS=Homo sapiens GN=YWHAZ PE=1 SV=1 - [1433Z_HUMAN]	P63104	0	124427	123114	3	I_III	14-3-3 protein zeta/delta OS=Homo sapiens GN=YWHAZ PE=1 SV=1 - [1433Z_HUMAN]	P63104	0	81667.4	481032	0.507933	0.623898	-0.356288		3
cl3_0.80	P63092	GNAS2_HUMAN	Guanine nucleotide-binding protein G(s) subunit alpha isoforms short (Adenylate cyclase-stimulating G alpha protein)	GNAS GNAS1 GSP	HUMAN	50	114911	0	209868	0	139917	50272.5		57455.3	69958.3	130070	P63092	0.441725	0.537851	1				3	I_I	Apolipoprotein E OS=Homo sapiens GN=APOE PE=1 SV=1 - [APOE_HUMAN]	P02649	208908	559589	1.19464e+06	3	I_II	Apolipoprotein E OS=Homo sapiens GN=APOE PE=1 SV=1 - [APOE_HUMAN]	P02649	540168	1.10808e+06	423392	3	I_III	Apolipoprotein E OS=Homo sapiens GN=APOE PE=1 SV=1 - [APOE_HUMAN]	P02649	180795	611226	532786	-0.319434	0.510218	0.652005		3
cl3_0.80	P00325	ADH1B_HUMAN	Alcohol dehydrogenase 1B (EC 1.1.1.1) (Alcohol dehydrogenase subunit beta)	ADH1B ADH2	HUMAN		0	0	154499	0	37588.9	0		0	18794.5	77249.3	P00325	0	0.243296	0.334084				3	I_I	Receptor-type tyrosine-protein phosphatase C OS=Homo sapiens GN=PTPRC PE=1 SV=2 - [PTPRC_HUMAN]	P08575	0	62581.6	229503	3	I_II	Receptor-type tyrosine-protein phosphatase C OS=Homo sapiens GN=PTPRC PE=1 SV=2 - [PTPRC_HUMAN]	P08575	0	218584	218623	3	I_III	Receptor-type tyrosine-protein phosphatase C OS=Homo sapiens GN=PTPRC PE=1 SV=2 - [PTPRC_HUMAN]	P08575	0	58098.8	0	0.710818	0.499866	-0.253883		3
cl3_0.80	P02750	A2GL_HUMAN	Leucine-rich alpha-2-glycoprotein (LRG)	LRG1 LRG	HUMAN		0	61646.3	164969	0	164232	0		0	112939	82484.5	P02750	0	1	0.953089				3	I_I	N-acetylmuramoyl-L-alanine amidase OS=Homo sapiens GN=PGLYRP2 PE=1 SV=1 - [PGRP2_HUMAN]	Q96PD5	0	72972.4	0	3	I_II	N-acetylmuramoyl-L-alanine amidase OS=Homo sapiens GN=PGLYRP2 PE=1 SV=1 - [PGRP2_HUMAN]	Q96PD5	263824	145026	224748	3	I_III	N-acetylmuramoyl-L-alanine amidase OS=Homo sapiens GN=PGLYRP2 PE=1 SV=1 - [PGRP2_HUMAN]	Q96PD5	0	0	227278	-0.946502	0.193786	-0.5		3
cl3_0.80	P08571	CD14_HUMAN	Monocyte differentiation antigen CD14 (Myeloid cell-specific leucine-rich glycoprotein) (CD antigen CD14) [Cleaved into: Monocyte differentiation antigen CD14, urinary form; Monocyte differentiation antigen CD14, membrane-bound form]	CD14	HUMAN		0	61325.6	70147.8	0	387509	0		0	224417	35073.9	P08571	0	1	1				3	I_I	Flotillin-1 OS=Homo sapiens GN=FLOT1 PE=1 SV=3 - [FLOT1_HUMAN]	O75955	164151	176906	0	3	I_II	Flotillin-1 OS=Homo sapiens GN=FLOT1 PE=1 SV=3 - [FLOT1_HUMAN]	O75955	195435	430484	224942	3	I_III	Flotillin-1 OS=Homo sapiens GN=FLOT1 PE=1 SV=3 - [FLOT1_HUMAN]	O75955	0	105453	330718	0.455382	-0.0905809	-0.927885		3
cl3_0.80	P13224	GP1BB_HUMAN	Platelet glycoprotein Ib beta chain (GP-Ib beta) (GPIb-beta) (GPIbB) (Antigen CD42b-beta) (CD antigen CD42c)	GP1BB	HUMAN		0	355395	542076	0	221527	0		0	288461	271038	P13224	0	1	1				3	I_I	Annexin A2 OS=Homo sapiens GN=ANXA2 PE=1 SV=2 - [ANXA2_HUMAN]	P07355	46253.8	136231	324130	3	I_II	Annexin A2 OS=Homo sapiens GN=ANXA2 PE=1 SV=2 - [ANXA2_HUMAN]	P07355	308633	285812	132426	3	I_III	Annexin A2 OS=Homo sapiens GN=ANXA2 PE=1 SV=2 - [ANXA2_HUMAN]	P07355	0	58926.3	37698.6	-0.97936	-0.275739	0.464335		3
cl3_0.80	P23467	PTPRB_HUMAN	Receptor-type tyrosine-protein phosphatase beta (Protein-tyrosine phosphatase beta) (R-PTP-beta) (EC 3.1.3.48) (Vascular endothelial protein tyrosine phosphatase) (VE-PTP)	PTPRB PTPB	HUMAN		0	216127	328388	0	280154	0		0	248140	164194	P23467	0	1	0.156289				3	I_I	Peroxiredoxin-2 OS=Homo sapiens GN=PRDX2 PE=1 SV=5 - [PRDX2_HUMAN]	P32119	0	164215	169730	3	I_II	Peroxiredoxin-2 OS=Homo sapiens GN=PRDX2 PE=1 SV=5 - [PRDX2_HUMAN]	P32119	88644.3	83446.8	82750.1	3	I_III	Peroxiredoxin-2 OS=Homo sapiens GN=PRDX2 PE=1 SV=5 - [PRDX2_HUMAN]	P32119	77375.2	82644.6	145587	-0.99682	-0.645323	0.582397		3
cl3_0.80	P28289	TMOD1_HUMAN	Tropomodulin-1 (Erythrocyte tropomodulin) (E-Tmod)	TMOD1 D9S57E TMOD	HUMAN		0	115650	279938	0	75027.4	0		0	95338.9	139969	P28289	0	0.681143	1				3	I_I	Alpha-2-HS-glycoprotein OS=Homo sapiens GN=AHSG PE=1 SV=1 - [FETUA_HUMAN]	P02765	89877	567840	197507	3	I_II	Alpha-2-HS-glycoprotein OS=Homo sapiens GN=AHSG PE=1 SV=1 - [FETUA_HUMAN]	P02765	256907	334014	0	3	I_III	Alpha-2-HS-glycoprotein OS=Homo sapiens GN=AHSG PE=1 SV=1 - [FETUA_HUMAN]	P02765	0	128296	231049	0.505146	-0.689778	0.276416		3
cl3_0.80	P48059	LIMS1_HUMAN	LIM and senescent cell antigen-like-containing domain protein 1 (Particularly interesting new Cys-His protein 1) (PINCH-1) (Renal carcinoma antigen NY-REN-48)	LIMS1 PINCH PINCH1	HUMAN		0	0	280534	0	90655.3	0		0	45327.7	140267	P48059	0	0.323152	1				3	I_I	Flotillin-2 OS=Homo sapiens GN=FLOT2 PE=1 SV=2 - [FLOT2_HUMAN]	Q14254	203096	98608.6	255020	3	I_II	Flotillin-2 OS=Homo sapiens GN=FLOT2 PE=1 SV=2 - [FLOT2_HUMAN]	Q14254	0	327915	225147	3	I_III	Flotillin-2 OS=Homo sapiens GN=FLOT2 PE=1 SV=2 - [FLOT2_HUMAN]	Q14254	668000	199618	261420	-0.48207	-0.982073	0.308277		3
cl3_0.80	Q00013	EM55_HUMAN	55 kDa erythrocyte membrane protein (p55) (Membrane protein, palmitoylated 1)	MPP1 DXS552E EMP55	HUMAN		0	145868	177470	0	48791.8	0		0	97329.9	88735.2	Q00013	0	1	0.626558				3	I_I	Cholesteryl ester transfer protein OS=Homo sapiens GN=CETP PE=1 SV=2 - [CETP_HUMAN]	P11597	0	83165	115943	3	I_II	Cholesteryl ester transfer protein OS=Homo sapiens GN=CETP PE=1 SV=2 - [CETP_HUMAN]	P11597	83785.5	136605	84844.7	3	I_III	Cholesteryl ester transfer protein OS=Homo sapiens GN=CETP PE=1 SV=2 - [CETP_HUMAN]	P11597	58466.5	0	67941.7	0.260339	-0.989266	-0.11646		3
cl3_0.80	Q01518	CAP1_HUMAN	Adenylyl cyclase-associated protein 1 (CAP 1)	CAP1 CAP	HUMAN		0	189059	247842	0	69522.2	0		0	129291	123921	Q01518	0	1	0				3	I_I	HLA class II histocompatibility antigen, DRB1-15 beta chain OS=Homo sapiens GN=HLA-DRB1 PE=1 SV=2 - [2B1F_HUMAN]	P01911	0	210250	0	3	I_II	HLA class II histocompatibility antigen, DRB1-15 beta chain OS=Homo sapiens GN=HLA-DRB1 PE=1 SV=2 - [2B1F_HUMAN]	P01911	0	124919	99552.6	3	I_III	HLA class II histocompatibility antigen, DRB1-15 beta chain OS=Homo sapiens GN=HLA-DRB1 PE=1 SV=2 - [2B1F_HUMAN]	P01911	0	56531.3	0	0.657039	0.657039	1		3
cl3_0.80	Q15404	RSU1_HUMAN	Ras suppressor protein 1 (RSP-1) (Rsu-1)	RSU1 RSP1	HUMAN		0	69216.8	153786	0	75483.1	0		0	72349.9	76893	Q15404	0	0.940918	1				3	I_I	Protein AMBP OS=Homo sapiens GN=AMBP PE=1 SV=1 - [AMBP_HUMAN]	P02760	46201.9	80286.2	112845	3	I_II	Protein AMBP OS=Homo sapiens GN=AMBP PE=1 SV=1 - [AMBP_HUMAN]	P02760	0	119912	211487	3	I_III	Protein AMBP OS=Homo sapiens GN=AMBP PE=1 SV=1 - [AMBP_HUMAN]	P02760	66314.7	133218	224550	0.997953	0.986237	0.994791		3
cl3_0.80	Q9NQ84	GPC5C_HUMAN	G-protein coupled receptor family C group 5 member C (Retinoic acid-induced gene 3 protein) (RAIG-3)	GPRC5C RAIG3 PSEC0087	HUMAN		0	313129	307726	0	113696	0		0	213412	153863	Q9NQ84	0	1	0				3	I_I	L-lactate dehydrogenase A chain OS=Homo sapiens GN=LDHA PE=1 SV=2 - [LDHA_HUMAN]	P00338	0	61252.7	0	3	I_II	L-lactate dehydrogenase A chain OS=Homo sapiens GN=LDHA PE=1 SV=2 - [LDHA_HUMAN]	P00338	0	95083	0	3	I_III	L-lactate dehydrogenase A chain OS=Homo sapiens GN=LDHA PE=1 SV=2 - [LDHA_HUMAN]	P00338	0	0	56857.4	1	-0.5	-0.5		3
cl4_0.74	O00560	SDCB1_HUMAN	Syntenin-1 (Melanoma differentiation-associated protein 9) (MDA-9) (Pro-TGF-alpha cytoplasmic domain-interacting protein 18) (TACIP18) (Scaffold protein Pbp1) (Syndecan-binding protein 1)	SDCBP MDA9 SYCL	HUMAN	78	0	154849	77332.7	0	57801.4	0		0	106325	38666.3	O00560	0	1	1				3	I_I	Isocitrate dehydrogenase [NAD] subunit alpha, mitochondrial OS=Homo sapiens GN=IDH3A PE=1 SV=1 - [IDH3A_HUMAN]	P50213	0	301330	0	3	I_II	Isocitrate dehydrogenase [NAD] subunit alpha, mitochondrial OS=Homo sapiens GN=IDH3A PE=1 SV=1 - [IDH3A_HUMAN]	P50213	303651	85611.3	248354	3	I_III	Isocitrate dehydrogenase [NAD] subunit alpha, mitochondrial OS=Homo sapiens GN=IDH3A PE=1 SV=1 - [IDH3A_HUMAN]	P50213	0	50832.2	435674	-0.969793	0.169469	-0.404749		3
cl4_0.74	P00338	LDHA_HUMAN	L-lactate dehydrogenase A chain (LDH-A) (EC 1.1.1.27) (Cell proliferation-inducing gene 19 protein) (LDH muscle subunit) (LDH-M) (Renal carcinoma antigen NY-REN-59)	LDHA PIG19	HUMAN	72	0	61252.7	0	0	95083	0		0	78167.9	0	P00338	0	1	1				3	I_I	Ras suppressor protein 1 OS=Homo sapiens GN=RSU1 PE=1 SV=3 - [RSU1_HUMAN]	Q15404	0	69216.8	153786	3	I_II	Ras suppressor protein 1 OS=Homo sapiens GN=RSU1 PE=1 SV=3 - [RSU1_HUMAN]	Q15404	0	75483.1	0	3	I_III	Ras suppressor protein 1 OS=Homo sapiens GN=RSU1 PE=1 SV=3 - [RSU1_HUMAN]	Q15404	0	28305.8	0	-0.0575412	1	-0.0575412		3
cl4_0.74	P04083	ANXA1_HUMAN	Annexin A1 (Annexin I) (Annexin-1) (Calpactin II) (Calpactin-2) (Chromobindin-9) (Lipocortin I) (Phospholipase A2 inhibitory protein) (p35)	ANXA1 ANX1 LPC1	HUMAN	53	258634	307881	276576	0	172206	79872.7		129317	240043	178224	P04083	0.538724	1	0.913627				3	I_I	Leucine-rich alpha-2-glycoprotein OS=Homo sapiens GN=LRG1 PE=1 SV=2 - [A2GL_HUMAN]	P02750	0	0	243082	3	I_II	Leucine-rich alpha-2-glycoprotein OS=Homo sapiens GN=LRG1 PE=1 SV=2 - [A2GL_HUMAN]	P02750	0	61646.3	164969	3	I_III	Leucine-rich alpha-2-glycoprotein OS=Homo sapiens GN=LRG1 PE=1 SV=2 - [A2GL_HUMAN]	P02750	0	164232	0	0.929123	-0.14433	-0.5		3
cl4_0.74	P06733	ENOA_HUMAN	Alpha-enolase (EC 4.2.1.11) (2-phospho-D-glycerate hydro-lyase) (C-myc promoter-binding protein) (Enolase 1) (MBP-1) (MPB-1) (Non-neural enolase) (NNE) (Phosphopyruvate hydratase) (Plasminogen-binding protein)	ENO1 ENO1L1 MBPB1 MPB1	HUMAN	78	0	135145	0	0	439163	0		0	287154	0	P06733	0	1	0.841197				3	I_I	Afamin OS=Homo sapiens GN=AFM PE=1 SV=1 - [AFAM_HUMAN]	P43652	0	161888	321841	3	I_II	Afamin OS=Homo sapiens GN=AFM PE=1 SV=1 - [AFAM_HUMAN]	P43652	0	54280.2	141954	3	I_III	Afamin OS=Homo sapiens GN=AFM PE=1 SV=1 - [AFAM_HUMAN]	P43652	0	62738.2	142135	0.990429	0.997727	0.997478		3
cl4_0.74	P08758	ANXA5_HUMAN	Annexin A5 (Anchorin CII) (Annexin V) (Annexin-5) (Calphobindin I) (CBP-I) (Endonexin II) (Lipocortin V) (Placental anticoagulant protein 4) (PP4) (Placental anticoagulant protein I) (PAP-I) (Thromboplastin inhibitor) (Vascular anticoagulant-alpha) (VAC-alpha)	ANXA5 ANX5 ENX2 PP4	HUMAN	67	0	132231	38378.8	0	130220	0		0	131226	19189.4	P08758	0	1	0				3	I_I	Kallistatin OS=Homo sapiens GN=SERPINA4 PE=1 SV=3 - [KAIN_HUMAN]	P29622	0	229974	214071	3	I_II	Kallistatin OS=Homo sapiens GN=SERPINA4 PE=1 SV=3 - [KAIN_HUMAN]	P29622	0	35646.3	68959.4	3	I_III	Kallistatin OS=Homo sapiens GN=SERPINA4 PE=1 SV=3 - [KAIN_HUMAN]	P29622	0	0	75462.2	0.844043	0.856095	0.445422		3
cl4_0.74	P26038	MOES_HUMAN	Moesin (Membrane-organizing extension spike protein)	MSN	HUMAN	62	150684	304246	79652.8	0	113683	0		75342.1	208965	39826.4	P26038	0.36055	1	0.939601				3	I_I	CD9 antigen OS=Homo sapiens GN=CD9 PE=1 SV=4 - [CD9_HUMAN]	P21926	250714	117859	184711	3	I_II	CD9 antigen OS=Homo sapiens GN=CD9 PE=1 SV=4 - [CD9_HUMAN]	P21926	98906.7	30117.1	38451.4	3	I_III	CD9 antigen OS=Homo sapiens GN=CD9 PE=1 SV=4 - [CD9_HUMAN]	P21926	0	432888	375089	0.914689	-0.999927	-0.91949		3
cl4_0.74	P62873	GBB1_HUMAN	Guanine nucleotide-binding protein G(I)/G(S)/G(T) subunit beta-1 (Transducin beta chain 1)	GNB1	HUMAN	47	0	289460	0	0	114226	0		0	201843	0	P62873	0	1	1				3	I_I	T-complex protein 1 subunit beta OS=Homo sapiens GN=CCT2 PE=1 SV=4 - [TCPB_HUMAN]	P78371	0	77360.7	0	3	I_II	T-complex protein 1 subunit beta OS=Homo sapiens GN=CCT2 PE=1 SV=4 - [TCPB_HUMAN]	P78371	0	0	57010.1	3	I_III	T-complex protein 1 subunit beta OS=Homo sapiens GN=CCT2 PE=1 SV=4 - [TCPB_HUMAN]	P78371	0	265188	0	-0.5	-0.5	1		3
cl4_0.74	P68104	EF1A1_HUMAN	Elongation factor 1-alpha 1 (EF-1-alpha-1) (Elongation factor Tu) (EF-Tu) (Eukaryotic elongation factor 1 A-1) (eEF1A-1) (Leukocyte receptor cluster member 7)	EEF1A1 EEF1A EF1A LENG7	HUMAN	71	0	329397	0	0	176492	0		0	252945	0	P68104	0	1	0.400494				3	I_I	Coiled-coil domain-containing protein 180 OS=Homo sapiens GN=CCDC180 PE=2 SV=2 - [CC180_HUMAN]	Q9P1Z9	143802	611806	489030	3	I_II	Coiled-coil domain-containing protein 180 OS=Homo sapiens GN=CCDC180 PE=2 SV=2 - [CC180_HUMAN]	Q9P1Z9	297678	0	0	3	I_III	Coiled-coil domain-containing protein 180 OS=Homo sapiens GN=CCDC180 PE=2 SV=2 - [CC180_HUMAN]	Q9P1Z9	0	0	231736	-0.96747	-0.5	0.264643		3
cl4_0.74	Q00610	CLH1_HUMAN	Clathrin heavy chain 1 (Clathrin heavy chain on chromosome 17) (CLH-17)	CLTC CLH17 CLTCL2 KIAA0034	HUMAN	64	0	156906	77732.8	0	61983.9	0		0	109445	38866.4	Q00610	0	1	0.754562				3	I_I	Mannan-binding lectin serine protease 2 OS=Homo sapiens GN=MASP2 PE=1 SV=4 - [MASP2_HUMAN]	O00187	0	201398	163495	3	I_II	Mannan-binding lectin serine protease 2 OS=Homo sapiens GN=MASP2 PE=1 SV=4 - [MASP2_HUMAN]	O00187	0	0	196409	3	I_III	Mannan-binding lectin serine protease 2 OS=Homo sapiens GN=MASP2 PE=1 SV=4 - [MASP2_HUMAN]	O00187	0	0	62934	0.338747	1	0.338747		3
cl4_0.74	Q08431	MFGM_HUMAN	Lactadherin (Breast epithelial antigen BA46) (HMFG) (MFGM) (Milk fat globule-EGF factor 8) (MFG-E8) (SED1) [Cleaved into: Lactadherin short form; Medin]	MFGE8	HUMAN	52	0	95855.9	0	0	515458	0		0	305657	0	Q08431	0	1	1				3	I_I	Apolipoprotein L1 OS=Homo sapiens GN=APOL1 PE=1 SV=5 - [APOL1_HUMAN]	O14791	0	173323	1.02407e+06	3	I_II	Apolipoprotein L1 OS=Homo sapiens GN=APOL1 PE=1 SV=5 - [APOL1_HUMAN]	O14791	0	0	2.25479e+06	3	I_III	Apolipoprotein L1 OS=Homo sapiens GN=APOL1 PE=1 SV=5 - [APOL1_HUMAN]	O14791	0	0	75116.3	0.987421	1	0.987421		3
cl4_0.74	Q8WUM4	PDC6I_HUMAN	Programmed cell death 6-interacting protein (PDCD6-interacting protein) (ALG-2-interacting protein 1) (ALG-2-interacting protein X) (Hp95)	PDCD6IP AIP1 ALIX KIAA1375	HUMAN	96	0	135031	84577.3	0	34482	0		0	84756.6	42288.7	Q8WUM4	0	1	0				3	I_I	Ficolin-2 OS=Homo sapiens GN=FCN2 PE=1 SV=2 - [FCN2_HUMAN]	Q15485	0	93213.5	267391	3	I_II	Ficolin-2 OS=Homo sapiens GN=FCN2 PE=1 SV=2 - [FCN2_HUMAN]	Q15485	0	0	126199	3	I_III	Ficolin-2 OS=Homo sapiens GN=FCN2 PE=1 SV=2 - [FCN2_HUMAN]	Q15485	0	0	45413.2	0.939191	1	0.939191		3
cl4_0.74	O00161	SNP23_HUMAN	Synaptosomal-associated protein 23 (SNAP-23) (Vesicle-membrane fusion protein SNAP-23)	SNAP23	HUMAN		0	159896	0	0	168587	0		0	164242	0	O00161	0	1	0.380155				3	I_I	Corticosteroid-binding globulin OS=Homo sapiens GN=SERPINA6 PE=1 SV=1 - [CBG_HUMAN]	P08185	43441.7	0	346782	3	I_II	Corticosteroid-binding globulin OS=Homo sapiens GN=SERPINA6 PE=1 SV=1 - [CBG_HUMAN]	P08185	0	0	296053	3	I_III	Corticosteroid-binding globulin OS=Homo sapiens GN=SERPINA6 PE=1 SV=1 - [CBG_HUMAN]	P08185	0	0	171624	0.993369	1	0.993369		3
cl4_0.74	O15400	STX7_HUMAN	Syntaxin-7	STX7	HUMAN		0	118039	0	0	55321.1	0		0	86679.9	0	O15400	0	1	0				3	I_I	Alpha-1B-glycoprotein OS=Homo sapiens GN=A1BG PE=1 SV=4 - [A1BG_HUMAN]	P04217	96146	210330	0	3	I_II	Alpha-1B-glycoprotein OS=Homo sapiens GN=A1BG PE=1 SV=4 - [A1BG_HUMAN]	P04217	245052	264461	356392	3	I_III	Alpha-1B-glycoprotein OS=Homo sapiens GN=A1BG PE=1 SV=4 - [A1BG_HUMAN]	P04217	0	52139.9	161844	-0.740508	0.987675	-0.626194		3
cl4_0.74	P00918	CAH2_HUMAN	Carbonic anhydrase 2 (EC 4.2.1.1) (Carbonate dehydratase II) (Carbonic anhydrase C) (CAC) (Carbonic anhydrase II) (CA-II)	CA2	HUMAN		0	118520	48496.2	0	89127.5	0		0	103824	24248.1	P00918	0	1	0				3	I_I	Alpha-2-antiplasmin OS=Homo sapiens GN=SERPINF2 PE=1 SV=3 - [A2AP_HUMAN]	P08697	0	161089	162884	3	I_II	Alpha-2-antiplasmin OS=Homo sapiens GN=SERPINF2 PE=1 SV=3 - [A2AP_HUMAN]	P08697	0	203418	282356	3	I_III	Alpha-2-antiplasmin OS=Homo sapiens GN=SERPINF2 PE=1 SV=3 - [A2AP_HUMAN]	P08697	54691.5	49959.1	142077	0.965153	0.68334	0.468471		3
cl4_0.74	P02730	B3AT_HUMAN	Band 3 anion transport protein (Anion exchange protein 1) (AE 1) (Anion exchanger 1) (Solute carrier family 4 member 1) (CD antigen CD233)	SLC4A1 AE1 DI EPB3	HUMAN		105518	2.83735e+06	633891	56030.5	491658	117112		80774.2	1.6645e+06	375501	P02730	0.0485275	1	0				3	I_I	Serum amyloid P-component OS=Homo sapiens GN=APCS PE=1 SV=2 - [SAMP_HUMAN]	P02743	25985.7	194025	989548	3	I_II	Serum amyloid P-component OS=Homo sapiens GN=APCS PE=1 SV=2 - [SAMP_HUMAN]	P02743	0	0	124158	3	I_III	Serum amyloid P-component OS=Homo sapiens GN=APCS PE=1 SV=2 - [SAMP_HUMAN]	P02743	0	83613.6	113422	0.986587	0.703188	0.809818		3
cl4_0.74	P02749	APOH_HUMAN	Beta-2-glycoprotein 1 (APC inhibitor) (Activated protein C-binding protein) (Anticardiolipin cofactor) (Apolipoprotein H) (Apo-H) (Beta-2-glycoprotein I) (B2GPI) (Beta(2)GPI)	APOH B2G1	HUMAN		130920	222613	170410	95005.5	412610	177012		112963	317611	173711	P02749	0.355663	1	0.779715				3	I_I	Alpha-1-antichymotrypsin OS=Homo sapiens GN=SERPINA3 PE=1 SV=2 - [AACT_HUMAN]	P01011	118466	770485	998232	3	I_II	Alpha-1-antichymotrypsin OS=Homo sapiens GN=SERPINA3 PE=1 SV=2 - [AACT_HUMAN]	P01011	409003	316484	694099	3	I_III	Alpha-1-antichymotrypsin OS=Homo sapiens GN=SERPINA3 PE=1 SV=2 - [AACT_HUMAN]	P01011	173033	155343	347761					2
cl4_0.74	P02788	TRFL_HUMAN	Lactotransferrin (Lactoferrin) (EC 3.4.21.-) (Growth-inhibiting protein 12) (Talalactoferrin) [Cleaved into: Lactoferricin-H (Lfcin-H); Kaliocin-1; Lactoferroxin-A; Lactoferroxin-B; Lactoferroxin-C]	LTF GIG12 LF	HUMAN		0	85132.1	0	0	34627.1	0		0	59879.6	0	P02788	0	1	1				3	I_I	Alpha-1-antitrypsin OS=Homo sapiens GN=SERPINA1 PE=1 SV=3 - [A1AT_HUMAN]	P01009	698798	2.74854e+06	8.10043e+06	3	I_II	Alpha-1-antitrypsin OS=Homo sapiens GN=SERPINA1 PE=1 SV=3 - [A1AT_HUMAN]	P01009	1.05306e+06	1.85285e+06	3.74745e+06	3	I_III	Alpha-1-antitrypsin OS=Homo sapiens GN=SERPINA1 PE=1 SV=3 - [A1AT_HUMAN]	P01009	684275	956766	5774944					2
cl4_0.74	P04040	CATA_HUMAN	Catalase (EC 1.11.1.6)	CAT	HUMAN		0	201599	0	0	95456.1	0		0	148528	0	P04040	0	1	0.144991				3	I_I	C4b-binding protein alpha chain OS=Homo sapiens GN=C4BPA PE=1 SV=2 - [C4BPA_HUMAN]	P04003	253277	2.04857e+06	2.15193e+06	3	I_II	C4b-binding protein alpha chain OS=Homo sapiens GN=C4BPA PE=1 SV=2 - [C4BPA_HUMAN]	P04003	486473	4.0397e+06	1.3712e+06	3	I_III	C4b-binding protein alpha chain OS=Homo sapiens GN=C4BPA PE=1 SV=2 - [C4BPA_HUMAN]	P04003	45706	536963	370126					2
cl4_0.74	P04439	1A03_HUMAN	HLA class I histocompatibility antigen, A-3 alpha chain (MHC class I antigen A*3)	HLA-A HLAA	HUMAN		0	152674	0	0	171900	0		0	162287	0	P04439	0	1	1				3	I_I	C4b-binding protein beta chain OS=Homo sapiens GN=C4BPB PE=1 SV=1 - [C4BPB_HUMAN]	P20851	123837	93327.3	690352	3	I_II	C4b-binding protein beta chain OS=Homo sapiens GN=C4BPB PE=1 SV=1 - [C4BPB_HUMAN]	P20851	146629	176821	153274	3	I_III	C4b-binding protein beta chain OS=Homo sapiens GN=C4BPB PE=1 SV=1 - [C4BPB_HUMAN]	P20851	0	0	61189.2					2
cl4_0.74	P10301	RRAS_HUMAN	Ras-related protein R-Ras (p23)	RRAS	HUMAN		0	210233	0	0	100405	0		0	155319	0	P10301	0	1	0.571915				3	I_I	Coagulation factor V OS=Homo sapiens GN=F5 PE=1 SV=4 - [FA5_HUMAN]	P12259	0	56328.8	428574	3	I_II	Coagulation factor V OS=Homo sapiens GN=F5 PE=1 SV=4 - [FA5_HUMAN]	P12259	0	307779	229082	3	I_III	Coagulation factor V OS=Homo sapiens GN=F5 PE=1 SV=4 - [FA5_HUMAN]	P12259	0	73539.5	0					2
cl4_0.74	P11166	GTR1_HUMAN	Solute carrier family 2, facilitated glucose transporter member 1 (Glucose transporter type 1, erythrocyte/brain) (GLUT-1) (HepG2 glucose transporter)	SLC2A1 GLUT1	HUMAN		0	133457	0	0	186587	0		0	160022	0	P11166	0	1	0				3	I_I	Coagulation factor XIII A chain OS=Homo sapiens GN=F13A1 PE=1 SV=4 - [F13A_HUMAN]	P00488	57530.5	266199	798494	3	I_II	Coagulation factor XIII A chain OS=Homo sapiens GN=F13A1 PE=1 SV=4 - [F13A_HUMAN]	P00488	117478	200293	261538	3	I_III	Coagulation factor XIII A chain OS=Homo sapiens GN=F13A1 PE=1 SV=4 - [F13A_HUMAN]	P00488	0	36575.2	160026					2
cl4_0.74	P11171	41_HUMAN	Protein 4.1 (P4.1) (4.1R) (Band 4.1) (EPB4.1)	EPB41 E41P	HUMAN		0	318826	0	0	136666	0		0	227746	0	P11171	0	1	1				3	I_I	Complement C1q subcomponent subunit A OS=Homo sapiens GN=C1QA PE=1 SV=2 - [C1QA_HUMAN]	P02745	0	173366	212158	3	I_II	Complement C1q subcomponent subunit A OS=Homo sapiens GN=C1QA PE=1 SV=2 - [C1QA_HUMAN]	P02745	85018.4	144284	177984	3	I_III	Complement C1q subcomponent subunit A OS=Homo sapiens GN=C1QA PE=1 SV=2 - [C1QA_HUMAN]	P02745	0	76013.1	159589					2
cl4_0.74	P12821	ACE_HUMAN	Angiotensin-converting enzyme (ACE) (EC 3.2.1.-) (EC 3.4.15.1) (Dipeptidyl carboxypeptidase I) (Kininase II) (CD antigen CD143) [Cleaved into: Angiotensin-converting enzyme, soluble form]	ACE DCP DCP1	HUMAN		0	73130.8	0	0	344464	0		0	208797	0	P12821	0	1	1				3	I_I	Complement C1q subcomponent subunit B OS=Homo sapiens GN=C1QB PE=1 SV=3 - [C1QB_HUMAN]	P02746	195091	2.10538e+06	3.30833e+06	3	I_II	Complement C1q subcomponent subunit B OS=Homo sapiens GN=C1QB PE=1 SV=3 - [C1QB_HUMAN]	P02746	340578	497441	932496	3	I_III	Complement C1q subcomponent subunit B OS=Homo sapiens GN=C1QB PE=1 SV=3 - [C1QB_HUMAN]	P02746	50176.6	490808	1.39005e+06					2
cl4_0.74	P16070	CD44_HUMAN	CD44 antigen (CDw44) (Epican) (Extracellular matrix receptor III) (ECMR-III) (GP90 lymphocyte homing/adhesion receptor) (HUTCH-I) (Heparan sulfate proteoglycan) (Hermes antigen) (Hyaluronate receptor) (Phagocytic glycoprotein 1) (PGP-1) (Phagocytic glycoprotein I) (PGP-I) (CD antigen CD44)	CD44 LHR MDU2 MDU3 MIC4	HUMAN		0	733642	0	0	331398	0		0	532520	0	P16070	0	1	1				3	I_I	Complement C1q subcomponent subunit C OS=Homo sapiens GN=C1QC PE=1 SV=3 - [C1QC_HUMAN]	P02747	160438	327289	6292130	3	I_II	Complement C1q subcomponent subunit C OS=Homo sapiens GN=C1QC PE=1 SV=3 - [C1QC_HUMAN]	P02747	440234	165085	430247	3	I_III	Complement C1q subcomponent subunit C OS=Homo sapiens GN=C1QC PE=1 SV=3 - [C1QC_HUMAN]	P02747	65361.1	248075	846016					2
cl4_0.74	P16284	PECA1_HUMAN	Platelet endothelial cell adhesion molecule (PECAM-1) (EndoCAM) (GPIIA') (PECA1) (CD antigen CD31)	PECAM1	HUMAN		0	171020	0	0	46655.1	0		0	108838	0	P16284	0	1	0				3	I_I	Complement C1r subcomponent OS=Homo sapiens GN=C1R PE=1 SV=2 - [C1R_HUMAN]	P00736	132451	732913	730929	3	I_II	Complement C1r subcomponent OS=Homo sapiens GN=C1R PE=1 SV=2 - [C1R_HUMAN]	P00736	217363	597204	523851	3	I_III	Complement C1r subcomponent OS=Homo sapiens GN=C1R PE=1 SV=2 - [C1R_HUMAN]	P00736	63260.7	74973.3	416670					2
cl4_0.74	P16452	EPB42_HUMAN	Erythrocyte membrane protein band 4.2 (Erythrocyte protein 4.2) (P4.2)	EPB42 E42P	HUMAN		0	202183	0	0	367502	0		0	284842	0	P16452	0	1	1				3	I_I	Complement C1s subcomponent OS=Homo sapiens GN=C1S PE=1 SV=1 - [C1S_HUMAN]	P09871	129280	289827	808120	3	I_II	Complement C1s subcomponent OS=Homo sapiens GN=C1S PE=1 SV=1 - [C1S_HUMAN]	P09871	119207	193707	320501	3	I_III	Complement C1s subcomponent OS=Homo sapiens GN=C1S PE=1 SV=1 - [C1S_HUMAN]	P09871	0	80701.8	497529					2
cl4_0.74	P18206	VINC_HUMAN	Vinculin (Metavinculin) (MV)	VCL	HUMAN		0	96980.9	32563.6	0	127609	0		0	112295	16281.8	P18206	0	1	0.685773				3	I_I	Complement C3 OS=Homo sapiens GN=C3 PE=1 SV=2 - [CO3_HUMAN]	P01024	1.07349e+06	4793133	1.27349e+07	3	I_II	Complement C3 OS=Homo sapiens GN=C3 PE=1 SV=2 - [CO3_HUMAN]	P01024	1.11487e+06	1.86784e+06	3.3086e+06	3	I_III	Complement C3 OS=Homo sapiens GN=C3 PE=1 SV=2 - [CO3_HUMAN]	P01024	751928	903996	2.20976e+06					2
cl4_0.74	P18577	RHCE_HUMAN	Blood group Rh(CE) polypeptide (Rh polypeptide 1) (RhPI) (Rh30A) (RhIXB) (Rhesus C/E antigens) (CD antigen CD240CE)	RHCE RHC RHE	HUMAN		0	329808	249006	0	105582	0		0	217695	124503	P18577	0	1	0.661699				3	I_I	Complement C4-A OS=Homo sapiens GN=C4A PE=1 SV=2 - [CO4A_HUMAN]	P0C0L4	166050	151633	424075	3	I_II	Complement C4-A OS=Homo sapiens GN=C4A PE=1 SV=2 - [CO4A_HUMAN]	P0C0L4	0	163887	111953	3	I_III	Complement C4-A OS=Homo sapiens GN=C4A PE=1 SV=2 - [CO4A_HUMAN]	P0C0L4	0	232430	310556					2
cl4_0.74	P19105	ML12A_HUMAN	Myosin regulatory light chain 12A (Epididymis secretory protein Li 24) (HEL-S-24) (MLC-2B) (Myosin RLC) (Myosin regulatory light chain 2, nonsarcomeric) (Myosin regulatory light chain MRLC3)	MYL12A MLCB MRLC3 RLC	HUMAN		0	70433.5	0	0	151130	0		0	110782	0	P19105	0	1	0				3	I_I	Complement C4-B OS=Homo sapiens GN=C4B PE=1 SV=2 - [CO4B_HUMAN]	P0C0L5	113693	884030	791948	3	I_II	Complement C4-B OS=Homo sapiens GN=C4B PE=1 SV=2 - [CO4B_HUMAN]	P0C0L5	288581	554290	411896	3	I_III	Complement C4-B OS=Homo sapiens GN=C4B PE=1 SV=2 - [CO4B_HUMAN]	P0C0L5	0	80300.7	335329					2
cl4_0.74	P21589	5NTD_HUMAN	5'-nucleotidase (5'-NT) (EC 3.1.3.5) (Ecto-5'-nucleotidase) (CD antigen CD73)	NT5E NT5 NTE	HUMAN		0	161599	0	0	52918.5	0		0	107259	0	P21589	0	1	0				3	I_I	Complement C5 OS=Homo sapiens GN=C5 PE=1 SV=4 - [CO5_HUMAN]	P01031	95251.6	230601	449938	3	I_II	Complement C5 OS=Homo sapiens GN=C5 PE=1 SV=4 - [CO5_HUMAN]	P01031	115586	201863	321097	3	I_III	Complement C5 OS=Homo sapiens GN=C5 PE=1 SV=4 - [CO5_HUMAN]	P01031	0	184867	633990					2
cl4_0.74	P25311	ZA2G_HUMAN	Zinc-alpha-2-glycoprotein (Zn-alpha-2-GP) (Zn-alpha-2-glycoprotein)	AZGP1 ZAG ZNGP1	HUMAN		0	110600	0	0	32732.8	0		0	71666.2	0	P25311	0	1	1				3	I_I	Complement component C6 OS=Homo sapiens GN=C6 PE=1 SV=3 - [CO6_HUMAN]	P13671	0	1.04563e+06	158395	3	I_II	Complement component C6 OS=Homo sapiens GN=C6 PE=1 SV=3 - [CO6_HUMAN]	P13671	154254	103824	78606.9	3	I_III	Complement component C6 OS=Homo sapiens GN=C6 PE=1 SV=3 - [CO6_HUMAN]	P13671	0	0	7.5271e+06					2
cl4_0.74	P25787	PSA2_HUMAN	Proteasome subunit alpha type-2 (EC 3.4.25.1) (Macropain subunit C3) (Multicatalytic endopeptidase complex subunit C3) (Proteasome component C3)	PSMA2 HC3 PSC3	HUMAN		0	25647.7	0	0	65094.1	0		0	45370.9	0	P25787	0	1	1				3	I_I	Complement component C7 OS=Homo sapiens GN=C7 PE=1 SV=2 - [CO7_HUMAN]	P10643	0	261610	446169	3	I_II	Complement component C7 OS=Homo sapiens GN=C7 PE=1 SV=2 - [CO7_HUMAN]	P10643	189330	0	193680	3	I_III	Complement component C7 OS=Homo sapiens GN=C7 PE=1 SV=2 - [CO7_HUMAN]	P10643	0	0	336318					2
cl4_0.74	P29972	AQP1_HUMAN	Aquaporin-1 (AQP-1) (Aquaporin-CHIP) (Urine water channel) (Water channel protein for red blood cells and kidney proximal tubule)	AQP1 CHIP28	HUMAN		0	264485	0	0	42340	0		0	153412	0	P29972	0	1	1				3	I_I	Complement component C8 beta chain OS=Homo sapiens GN=C8B PE=1 SV=3 - [CO8B_HUMAN]	P07358	57162.2	225397	0	3	I_II	Complement component C8 beta chain OS=Homo sapiens GN=C8B PE=1 SV=3 - [CO8B_HUMAN]	P07358	170590	306201	273606	3	I_III	Complement component C8 beta chain OS=Homo sapiens GN=C8B PE=1 SV=3 - [CO8B_HUMAN]	P07358	39424	59826.6	82232.1					2
cl4_0.74	P30041	PRDX6_HUMAN	Peroxiredoxin-6 (EC 1.11.1.15) (1-Cys peroxiredoxin) (1-Cys PRX) (24 kDa protein) (Acidic calcium-independent phospholipase A2) (aiPLA2) (EC 3.1.1.4) (Antioxidant protein 2) (Liver 2D page spot 40) (Non-selenium glutathione peroxidase) (NSGPx) (Red blood cells page spot 12)	PRDX6 AOP2 KIAA0106	HUMAN		0	41112.6	0	0	120358	0		0	80735.4	0	P30041	0	1	1				3	I_I	Complement component C8 gamma chain OS=Homo sapiens GN=C8G PE=1 SV=3 - [CO8G_HUMAN]	P07360	141953	322986	990895	3	I_II	Complement component C8 gamma chain OS=Homo sapiens GN=C8G PE=1 SV=3 - [CO8G_HUMAN]	P07360	212277	184449	322603	3	I_III	Complement component C8 gamma chain OS=Homo sapiens GN=C8G PE=1 SV=3 - [CO8G_HUMAN]	P07360	0	0	127963					2
cl4_0.74	P30825	CTR1_HUMAN	High affinity cationic amino acid transporter 1 (CAT-1) (CAT1) (Ecotropic retroviral leukemia receptor homolog) (Ecotropic retrovirus receptor homolog) (Solute carrier family 7 member 1) (System Y+ basic amino acid transporter)	SLC7A1 ATRC1 ERR REC1L	HUMAN		0	81196.9	0	0	165702	0		0	123449	0	P30825	0	1	1				3	I_I	Complement component C9 OS=Homo sapiens GN=C9 PE=1 SV=2 - [CO9_HUMAN]	P02748	70488.5	338725	722128	3	I_II	Complement component C9 OS=Homo sapiens GN=C9 PE=1 SV=2 - [CO9_HUMAN]	P02748	289749	318850	431661	3	I_III	Complement component C9 OS=Homo sapiens GN=C9 PE=1 SV=2 - [CO9_HUMAN]	P02748	0	89654.1	197517					2
cl4_0.74	P35241	RADI_HUMAN	Radixin	RDX	HUMAN		0	151075	0	0	52130.3	0		0	101603	0	P35241	0	1	0				3	I_I	Complement factor B OS=Homo sapiens GN=CFB PE=1 SV=2 - [CFAB_HUMAN]	P00751	83738.3	338908	410431	3	I_II	Complement factor B OS=Homo sapiens GN=CFB PE=1 SV=2 - [CFAB_HUMAN]	P00751	218584	229570	206567	3	I_III	Complement factor B OS=Homo sapiens GN=CFB PE=1 SV=2 - [CFAB_HUMAN]	P00751	0	164894	187547					2
cl4_0.74	P37802	TAGL2_HUMAN	Transgelin-2 (Epididymis tissue protein Li 7e) (SM22-alpha homolog)	TAGLN2 KIAA0120 CDABP0035	HUMAN		0	358392	0	0	135453	0		0	246922	0	P37802	0	1	0				3	I_I	Complement factor H OS=Homo sapiens GN=CFH PE=1 SV=4 - [CFAH_HUMAN]	P08603	51468.8	1.3484e+06	911078	3	I_II	Complement factor H OS=Homo sapiens GN=CFH PE=1 SV=4 - [CFAH_HUMAN]	P08603	218366	124645	0	3	I_III	Complement factor H OS=Homo sapiens GN=CFH PE=1 SV=4 - [CFAH_HUMAN]	P08603	0	0	111346					2
cl4_0.74	P50895	BCAM_HUMAN	Basal cell adhesion molecule (Auberger B antigen) (B-CAM cell surface glycoprotein) (F8/G253 antigen) (Lutheran antigen) (Lutheran blood group glycoprotein) (CD antigen CD239)	BCAM LU MSK19	HUMAN		0	101538	0	0	124580	0		0	113059	0	P50895	0	1	0				3	I_I	Complement factor I OS=Homo sapiens GN=CFI PE=1 SV=2 - [CFAI_HUMAN]	P05156	90960.9	113788	200481	3	I_II	Complement factor I OS=Homo sapiens GN=CFI PE=1 SV=2 - [CFAI_HUMAN]	P05156	82748.3	0	66998.6	3	I_III	Complement factor I OS=Homo sapiens GN=CFI PE=1 SV=2 - [CFAI_HUMAN]	P05156	0	0	44907.3					2
cl4_0.74	Q08495	DEMA_HUMAN	Dematin (Dematin actin-binding protein) (Erythrocyte membrane protein band 4.9)	DMTN DMT EPB49	HUMAN		0	213506	0	0	67846.8	0		0	140676	0	Q08495	0	1	0				3	I_I	Fibrinogen alpha chain OS=Homo sapiens GN=FGA PE=1 SV=2 - [FIBA_HUMAN]	P02671	430022	5.0496e+06	32409504	3	I_II	Fibrinogen alpha chain OS=Homo sapiens GN=FGA PE=1 SV=2 - [FIBA_HUMAN]	P02671	658082	1.9657e+06	6.24344e+06	3	I_III	Fibrinogen alpha chain OS=Homo sapiens GN=FGA PE=1 SV=2 - [FIBA_HUMAN]	P02671	722927	945068	3.33817e+06					2
cl4_0.74	Q12913	PTPRJ_HUMAN	Receptor-type tyrosine-protein phosphatase eta (Protein-tyrosine phosphatase eta) (R-PTP-eta) (EC 3.1.3.48) (Density-enhanced phosphatase 1) (DEP-1) (HPTP eta) (Protein-tyrosine phosphatase receptor type J) (R-PTP-J) (CD antigen CD148)	PTPRJ DEP1	HUMAN		0	119989	0	0	334247	0		0	227118	0	Q12913	0	1	1				3	I_I	Fibrinogen beta chain OS=Homo sapiens GN=FGB PE=1 SV=2 - [FIBB_HUMAN]	P02675	974513	6.28396e+06	1.5926e+07	3	I_II	Fibrinogen beta chain OS=Homo sapiens GN=FGB PE=1 SV=2 - [FIBB_HUMAN]	P02675	1.9127e+06	1.58991e+06	6.17244e+06	3	I_III	Fibrinogen beta chain OS=Homo sapiens GN=FGB PE=1 SV=2 - [FIBB_HUMAN]	P02675	777695	3.36373e+06	6.71518e+06					2
cl4_0.74	Q12929	EPS8_HUMAN	Epidermal growth factor receptor kinase substrate 8	EPS8	HUMAN		0	107888	0	0	29521.7	0		0	68705.1	0	Q12929	0	1	1				3	I_I	Fibrinogen gamma chain OS=Homo sapiens GN=FGG PE=1 SV=3 - [FIBG_HUMAN]	P02679	1.94251e+06	3.92547e+06	50129408	3	I_II	Fibrinogen gamma chain OS=Homo sapiens GN=FGG PE=1 SV=3 - [FIBG_HUMAN]	P02679	633376	1.4991e+06	5.98036e+06	3	I_III	Fibrinogen gamma chain OS=Homo sapiens GN=FGG PE=1 SV=3 - [FIBG_HUMAN]	P02679	727073	1.43138e+06	6.69121e+06					2
cl4_0.74	Q14344	GNA13_HUMAN	Guanine nucleotide-binding protein subunit alpha-13 (G alpha-13) (G-protein subunit alpha-13)	GNA13	HUMAN		0	53049.6	0	0	32071.2	0		0	42560.4	0	Q14344	0	1	0				3	I_I	Hemoglobin subunit alpha OS=Homo sapiens GN=HBA1 PE=1 SV=2 - [HBA_HUMAN]	P69905	189135	589538	908467	3	I_II	Hemoglobin subunit alpha OS=Homo sapiens GN=HBA1 PE=1 SV=2 - [HBA_HUMAN]	P69905	1.06599e+06	3.04692e+06	894352	3	I_III	Hemoglobin subunit alpha OS=Homo sapiens GN=HBA1 PE=1 SV=2 - [HBA_HUMAN]	P69905	35606.6	187155	246408					2
cl4_0.74	Q14390	GGTL2_HUMAN	Gamma-glutamyltransferase light chain 2 (Gamma-glutamyltransferase-like protein 4)	GGTLC2 GGTL4	HUMAN		0	80062.4	0	0	153977	0		0	117020	0	Q14390	0	1	1				3	I_I	Hemoglobin subunit beta OS=Homo sapiens GN=HBB PE=1 SV=2 - [HBB_HUMAN]	P68871	149327	200169	415270	3	I_II	Hemoglobin subunit beta OS=Homo sapiens GN=HBB PE=1 SV=2 - [HBB_HUMAN]	P68871	373836	292261	327396	3	I_III	Hemoglobin subunit beta OS=Homo sapiens GN=HBB PE=1 SV=2 - [HBB_HUMAN]	P68871	85202	415033	419455					2
cl4_0.74	Q15758	AAAT_HUMAN	Neutral amino acid transporter B(0) (ATB(0)) (Baboon M7 virus receptor) (RD114/simian type D retrovirus receptor) (Sodium-dependent neutral amino acid transporter type 2) (Solute carrier family 1 member 5)	SLC1A5 ASCT2 M7V1 RDR RDRC	HUMAN		0	401492	82727.8	0	132033	0		0	266763	41363.9	Q15758	0	1	1				3	I_I	Ig alpha-1 chain C region OS=Homo sapiens GN=IGHA1 PE=1 SV=2 - [IGHA1_HUMAN]	P01876	141375	1.4285e+06	974328	3	I_II	Ig alpha-1 chain C region OS=Homo sapiens GN=IGHA1 PE=1 SV=2 - [IGHA1_HUMAN]	P01876	1.36085e+06	1.89138e+06	2.45467e+06	3	I_III	Ig alpha-1 chain C region OS=Homo sapiens GN=IGHA1 PE=1 SV=2 - [IGHA1_HUMAN]	P01876	84434.6	277837	1.01537e+06					2
cl4_0.74	Q8NCR9	CLRN3_HUMAN	Clarin-3 (Transmembrane protein 12) (Usher syndrome type-3A-like protein 1)	CLRN3 TMEM12 USH3AL1	HUMAN		0	109888	0	0	40185	0		0	75036.6	0	Q8NCR9	0	1	1				3	I_I	Ig delta chain C region OS=Homo sapiens GN=IGHD PE=1 SV=2 - [IGHD_HUMAN]	P01880	102024	0	195406	3	I_II	Ig delta chain C region OS=Homo sapiens GN=IGHD PE=1 SV=2 - [IGHD_HUMAN]	P01880	0	208869	367415	3	I_III	Ig delta chain C region OS=Homo sapiens GN=IGHD PE=1 SV=2 - [IGHD_HUMAN]	P01880	0	0	138027					2
cl4_0.74	Q9ULV4	COR1C_HUMAN	Coronin-1C (Coronin-3) (hCRNN4)	CORO1C CRN2 CRNN4	HUMAN		0	64118.5	0	0	119412	0		0	91765.1	0	Q9ULV4	0	1	0.630987				3	I_I	Ig gamma-1 chain C region OS=Homo sapiens GN=IGHG1 PE=1 SV=1 - [IGHG1_HUMAN]	P01857	1.66165e+06	1.65069e+07	2.92893e+07	3	I_II	Ig gamma-1 chain C region OS=Homo sapiens GN=IGHG1 PE=1 SV=1 - [IGHG1_HUMAN]	P01857	2.84021e+06	9.27182e+06	2.60626e+07	3	I_III	Ig gamma-1 chain C region OS=Homo sapiens GN=IGHG1 PE=1 SV=1 - [IGHG1_HUMAN]	P01857	1.05583e+06	3.03401e+06	1.99989e+07					2
cl4_0.74	Q9UQB8	BAIP2_HUMAN	Brain-specific angiogenesis inhibitor 1-associated protein 2 (BAI-associated protein 2) (BAI1-associated protein 2) (Protein BAP2) (Fas ligand-associated factor 3) (FLAF3) (Insulin receptor substrate p53/p58) (IRS-58) (IRSp53/58) (Insulin receptor substrate protein of 53 kDa) (IRSp53) (Insulin receptor substrate p53)	BAIAP2	HUMAN		0	235517	0	0	36273.9	0		0	135895	0	Q9UQB8	0	1	0				3	I_I	Ig gamma-2 chain C region OS=Homo sapiens GN=IGHG2 PE=1 SV=2 - [IGHG2_HUMAN]	P01859	158007	1.87442e+06	15833509	3	I_II	Ig gamma-2 chain C region OS=Homo sapiens GN=IGHG2 PE=1 SV=2 - [IGHG2_HUMAN]	P01859	229449	1.0446e+06	1.18486e+06	3	I_III	Ig gamma-2 chain C region OS=Homo sapiens GN=IGHG2 PE=1 SV=2 - [IGHG2_HUMAN]	P01859	51765.4	173477	453908					2
cl5_0.68	P05023	AT1A1_HUMAN	Sodium/potassium-transporting ATPase subunit alpha-1 (Na(+)/K(+) ATPase alpha-1 subunit) (EC 3.6.3.9) (Sodium pump subunit alpha-1)	ATP1A1	HUMAN	57	0	47109.6	0	0	293941	164943		0	170525	82471.7	P05023	0	1	0.449987				3	I_I	Ig heavy chain V-I region 5 (Fragment) OS=Homo sapiens GN=IGKV1-5 PE=4 SV=2 - [KV110_HUMAN]	P01602	73582.2	233926	512043	3	I_II	Ig heavy chain V-I region 5 (Fragment) OS=Homo sapiens GN=IGKV1-5 PE=4 SV=2 - [KV110_HUMAN]	P01602	0	133735	195799	3	I_III	Ig heavy chain V-I region 5 (Fragment) OS=Homo sapiens GN=IGKV1-5 PE=4 SV=2 - [KV110_HUMAN]	P01602	0	0	60145.3					2
cl5_0.68	P07195	LDHB_HUMAN	L-lactate dehydrogenase B chain (LDH-B) (EC 1.1.1.27) (LDH heart subunit) (LDH-H) (Renal carcinoma antigen NY-REN-46)	LDHB	HUMAN	50	0	98652.9	0	0	319898	103102		0	209275	51550.8	P07195	0	1	0.441912				3	I_I	Ig heavy chain V-II region NEWM OS=Homo sapiens PE=1 SV=1 - [HV207_HUMAN]	P01825	89875.1	1.01286e+06	1.32555e+06	3	I_II	Ig heavy chain V-II region NEWM OS=Homo sapiens PE=1 SV=1 - [HV207_HUMAN]	P01825	362360	627276	1.53054e+06	3	I_III	Ig heavy chain V-II region NEWM OS=Homo sapiens PE=1 SV=1 - [HV207_HUMAN]	P01825	75321.4	129616	398770					2
cl5_0.68	P11142	HSP7C_HUMAN	Heat shock cognate 71 kDa protein (Heat shock 70 kDa protein 8) (Lipopolysaccharide-associated protein 1) (LAP-1) (LPS-associated protein 1)	HSPA8 HSC70 HSP73 HSPA10	HUMAN	96	171486	722455	375683	0	118421	59294.4		85743.1	420438	217489	P11142	0.203937	1	0.651085				3	I_I	Ig heavy chain V-III region 23 OS=Homo sapiens GN=IGHV3-23 PE=1 SV=2 - [HV303_HUMAN]	P01764	157341	1.33768e+06	5.37969e+06	3	I_II	Ig heavy chain V-III region 23 OS=Homo sapiens GN=IGHV3-23 PE=1 SV=2 - [HV303_HUMAN]	P01764	380765	970007	1.98769e+06	3	I_III	Ig heavy chain V-III region 23 OS=Homo sapiens GN=IGHV3-23 PE=1 SV=2 - [HV303_HUMAN]	P01764	70221.7	169248	504815					2
cl5_0.68	P23229	ITA6_HUMAN	Integrin alpha-6 (CD49 antigen-like family member F) (VLA-6) (CD antigen CD49f) [Cleaved into: Integrin alpha-6 heavy chain; Integrin alpha-6 light chain; Processed integrin alpha-6 (Alpha6p)]	ITGA6	HUMAN	45	0	236231	0	0	321115	321714		0	278673	160857	P23229	0	1	0.718605				3	I_I	Ig heavy chain V-III region BUT OS=Homo sapiens PE=1 SV=1 - [HV306_HUMAN]	P01767	0	0	1.08069e+06	3	I_II	Ig heavy chain V-III region BUT OS=Homo sapiens PE=1 SV=1 - [HV306_HUMAN]	P01767	0	0	276630	3	I_III	Ig heavy chain V-III region BUT OS=Homo sapiens PE=1 SV=1 - [HV306_HUMAN]	P01767	0	108757	159724					2
cl5_0.68	P51149	RAB7A_HUMAN	Ras-related protein Rab-7a	RAB7A RAB7	HUMAN	50	0	89045.2	0	0	117985	152302		0	103515	76150.9	P51149	0	1	1				3	I_I	Ig heavy chain V-III region GAL OS=Homo sapiens PE=1 SV=1 - [HV320_HUMAN]	P01781	120930	7.33877e+06	2.41766e+06	3	I_II	Ig heavy chain V-III region GAL OS=Homo sapiens PE=1 SV=1 - [HV320_HUMAN]	P01781	7.20126e+06	1.83063e+06	2.80124e+06	3	I_III	Ig heavy chain V-III region GAL OS=Homo sapiens PE=1 SV=1 - [HV320_HUMAN]	P01781	0	148629	244792					2
cl5_0.68	P60953	CDC42_HUMAN	Cell division control protein 42 homolog (G25K GTP-binding protein)	CDC42	HUMAN	55	0	96285.1	0	0	142292	85540.5		0	119289	42770.2	P60953	0	1	1				3	I_I	Ig heavy chain V-III region JON OS=Homo sapiens PE=1 SV=1 - [HV319_HUMAN]	P01780	88290.4	551666	1.00987e+06	3	I_II	Ig heavy chain V-III region JON OS=Homo sapiens PE=1 SV=1 - [HV319_HUMAN]	P01780	199596	0	688145	3	I_III	Ig heavy chain V-III region JON OS=Homo sapiens PE=1 SV=1 - [HV319_HUMAN]	P01780	57214.8	132847	244119					2
cl5_0.68	P61006	RAB8A_HUMAN	Ras-related protein Rab-8A (Oncogene c-mel)	RAB8A MEL RAB8	HUMAN	44	0	78029.4	0	0	109015	85159.7		0	93522.4	42579.9	P61006	0	1	0.514048				3	I_I	Ig heavy chain V-III region TIL OS=Homo sapiens PE=1 SV=1 - [HV304_HUMAN]	P01765	233721	3.27293e+06	3.69788e+06	3	I_II	Ig heavy chain V-III region TIL OS=Homo sapiens PE=1 SV=1 - [HV304_HUMAN]	P01765	385334	576504	585387	3	I_III	Ig heavy chain V-III region TIL OS=Homo sapiens PE=1 SV=1 - [HV304_HUMAN]	P01765	69071.8	136884	398842					2
cl5_0.68	P61106	RAB14_HUMAN	Ras-related protein Rab-14	RAB14	HUMAN	47	0	150508	0	0	141859	195465		0	146183	97732.7	P61106	0	1	0.602593				3	I_I	Ig heavy chain V-III region WEA OS=Homo sapiens PE=1 SV=1 - [HV302_HUMAN]	P01763	0	423961	831907	3	I_II	Ig heavy chain V-III region WEA OS=Homo sapiens PE=1 SV=1 - [HV302_HUMAN]	P01763	0	325373	415613	3	I_III	Ig heavy chain V-III region WEA OS=Homo sapiens PE=1 SV=1 - [HV302_HUMAN]	P01763	0	0	133083					2
cl5_0.68	O00194	RB27B_HUMAN	Ras-related protein Rab-27B (C25KG)	RAB27B	HUMAN		0	222350	0	0	157218	225583		0	189784	112792	O00194	0	1	1				3	I_I	Ig kappa chain C region OS=Homo sapiens GN=IGKC PE=1 SV=1 - [IGKC_HUMAN]	P01834	1.17246e+06	8.21446e+06	5.62968e+07	3	I_II	Ig kappa chain C region OS=Homo sapiens GN=IGKC PE=1 SV=1 - [IGKC_HUMAN]	P01834	1.79233e+06	5.4647e+06	1.59281e+07	3	I_III	Ig kappa chain C region OS=Homo sapiens GN=IGKC PE=1 SV=1 - [IGKC_HUMAN]	P01834	433309	2.19747e+06	2.0639e+07					2
cl5_0.68	P01042	KNG1_HUMAN	Kininogen-1 (Alpha-2-thiol proteinase inhibitor) (Fitzgerald factor) (High molecular weight kininogen) (HMWK) (Williams-Fitzgerald-Flaujeac factor) [Cleaved into: Kininogen-1 heavy chain; T-kinin (Ile-Ser-Bradykinin); Bradykinin (Kallidin I); Lysyl-bradykinin (Kallidin II); Kininogen-1 light chain; Low molecular weight growth-promoting factor]	KNG1 BDK KNG	HUMAN		0	450870	0	0	90487.8	240058		0	270679	120029	P01042	0	1	0.711717				3	I_I	Ig kappa chain V-I region BAN OS=Homo sapiens PE=1 SV=1 - [KV122_HUMAN]	P04430	0	58070.5	1.92717e+06	3	I_II	Ig kappa chain V-I region BAN OS=Homo sapiens PE=1 SV=1 - [KV122_HUMAN]	P04430	0	175289	315406	3	I_III	Ig kappa chain V-I region BAN OS=Homo sapiens PE=1 SV=1 - [KV122_HUMAN]	P04430	0	97958.4	298646					2
cl5_0.68	P01911	2B1F_HUMAN	HLA class II histocompatibility antigen, DRB1-15 beta chain (DW2.2/DR2.2) (MHC class II antigen DRB1*15)	HLA-DRB1 HLA-DRB2	HUMAN		0	210250	0	0	124919	99552.6		0	167584	49776.3	P01911	0	1	0.655812				3	I_I	Ig kappa chain V-I region DEE OS=Homo sapiens PE=1 SV=1 - [KV105_HUMAN]	P01597	73938.8	488904	3298867	3	I_II	Ig kappa chain V-I region DEE OS=Homo sapiens PE=1 SV=1 - [KV105_HUMAN]	P01597	0	385759	434977	3	I_III	Ig kappa chain V-I region DEE OS=Homo sapiens PE=1 SV=1 - [KV105_HUMAN]	P01597	0	117398	1.5223e+06					2
cl5_0.68	P02042	HBD_HUMAN	Hemoglobin subunit delta (Delta-globin) (Hemoglobin delta chain)	HBD	HUMAN		0	64406.8	0	107432	174403	142197		53715.8	119405	71098.6	P02042	0.449863	1	0				3	I_I	Ig kappa chain V-I region Ni OS=Homo sapiens PE=1 SV=1 - [KV121_HUMAN]	P01613	0	253848	862479	3	I_II	Ig kappa chain V-I region AG OS=Homo sapiens PE=1 SV=1 - [KV101_HUMAN]|Ig kappa chain V-I region Ni OS=Homo sapiens PE=1 SV=1 - [KV121_HUMAN]	P01613	220698	195211	320383	3	I_III	Ig kappa chain V-I region AG OS=Homo sapiens PE=1 SV=1 - [KV101_HUMAN]|Ig kappa chain V-I region Ni OS=Homo sapiens PE=1 SV=1 - [KV121_HUMAN]	P01613	0	69560.5	127523					2
cl5_0.68	P02549	SPTA1_HUMAN	Spectrin alpha chain, erythrocytic 1 (Erythroid alpha-spectrin)	SPTA1 SPTA	HUMAN		0	222712	66896	0	493303	248284		0	358008	157590	P02549	0	1	0.911695				3	I_I	Ig kappa chain V-I region WEA OS=Homo sapiens PE=1 SV=1 - [KV118_HUMAN]	P01610	0	258074	0	3	I_II	Ig kappa chain V-I region WEA OS=Homo sapiens PE=1 SV=1 - [KV118_HUMAN]	P01610	0	119329	704504	3	I_III	Ig kappa chain V-I region AG OS=Homo sapiens PE=1 SV=1 - [KV101_HUMAN]|Ig kappa chain V-I region WEA OS=Homo sapiens PE=1 SV=1 - [KV118_HUMAN]	P01610	52683.7	167268	1.47974e+06					2
cl5_0.68	P02724	GLPA_HUMAN	Glycophorin-A (MN sialoglycoprotein) (PAS-2) (Sialoglycoprotein alpha) (CD antigen CD235a)	GYPA GPA	HUMAN		0	286244	0	0	82520.3	88009		0	184382	44004.5	P02724	0	1	0.958469				3	I_I	Ig kappa chain V-II region RPMI 6410 OS=Homo sapiens PE=4 SV=1 - [KV206_HUMAN]	P06310	0	304663	1.07945e+06	3	I_II	Ig kappa chain V-II region RPMI 6410 OS=Homo sapiens PE=4 SV=1 - [KV206_HUMAN]	P06310	0	158426	698602	3	I_III	Ig kappa chain V-II region RPMI 6410 OS=Homo sapiens PE=4 SV=1 - [KV206_HUMAN]	P06310	0	0	58092.7					2
cl5_0.68	P02765	FETUA_HUMAN	Alpha-2-HS-glycoprotein (Alpha-2-Z-globulin) (Ba-alpha-2-glycoprotein) (Fetuin-A) [Cleaved into: Alpha-2-HS-glycoprotein chain A; Alpha-2-HS-glycoprotein chain B]	AHSG FETUA PRO2743	HUMAN		89877	567840	197507	0	128296	231049		44938.5	348068	214278	P02765	0.129108	1	1				3	I_I	Ig kappa chain V-III region B6 OS=Homo sapiens PE=1 SV=1 - [KV301_HUMAN]	P01619	89965.3	288059	7.91441e+06	3	I_II	Ig kappa chain V-III region B6 OS=Homo sapiens PE=1 SV=1 - [KV301_HUMAN]	P01619	0	175695	737754	3	I_III	Ig kappa chain V-III region B6 OS=Homo sapiens PE=1 SV=1 - [KV301_HUMAN]	P01619	0	388031	2.89159e+06					2
cl5_0.68	P05154	IPSP_HUMAN	Plasma serine protease inhibitor (Acrosomal serine protease inhibitor) (Plasminogen activator inhibitor 3) (PAI-3) (PAI3) (Protein C inhibitor) (PCI) (Serpin A5)	SERPINA5 PCI PLANH3 PROCI	HUMAN		0	184137	0	0	0	132391		0	92068.7	66195.7	P05154	0	1	0				3	I_I	Ig kappa chain V-III region CLL OS=Homo sapiens PE=4 SV=2 - [KV308_HUMAN]	P04207	109025	810972	4216794	3	I_II	Ig kappa chain V-III region CLL OS=Homo sapiens PE=4 SV=2 - [KV308_HUMAN]	P04207	287948	254168	1707817	3	I_III	Ig kappa chain V-III region CLL OS=Homo sapiens PE=4 SV=2 - [KV308_HUMAN]	P04207	57245.6	168783	399731					2
cl5_0.68	P05362	ICAM1_HUMAN	Intercellular adhesion molecule 1 (ICAM-1) (Major group rhinovirus receptor) (CD antigen CD54)	ICAM1	HUMAN		152930	206832	135468	0	33097.5	78536.3		76465	119965	107002	P05362	0.637394	1	1				3	I_I	Ig kappa chain V-III region IARC/BL41 OS=Homo sapiens PE=4 SV=1 - [KV311_HUMAN]	P06311	0	185067	658460	3	I_II	Ig kappa chain V-III region IARC/BL41 OS=Homo sapiens PE=4 SV=1 - [KV311_HUMAN]	P06311	0	144786	382323	3	I_III	Ig kappa chain V-III region IARC/BL41 OS=Homo sapiens PE=4 SV=1 - [KV311_HUMAN]	P06311	0	0	73798.9					2
cl5_0.68	P08473	NEP_HUMAN	Neprilysin (EC 3.4.24.11) (Atriopeptidase) (Common acute lymphocytic leukemia antigen) (CALLA) (Enkephalinase) (Neutral endopeptidase 24.11) (NEP) (Neutral endopeptidase) (Skin fibroblast elastase) (SFE) (CD antigen CD10)	MME EPN	HUMAN		0	197135	0	0	256187	151447		0	226661	75723.7	P08473	0	1	0				3	I_I	Ig kappa chain V-III region NG9 (Fragment) OS=Homo sapiens PE=2 SV=1 - [KV303_HUMAN]|Ig kappa chain V-III region HAH OS=Homo sapiens PE=2 SV=1 - [KV312_HUMAN]	P01621	61918.6	420507	6.95627e+06	3	I_II	Ig kappa chain V-III region NG9 (Fragment) OS=Homo sapiens PE=2 SV=1 - [KV303_HUMAN]|Ig kappa chain V-III region HAH OS=Homo sapiens PE=2 SV=1 - [KV312_HUMAN]	P01621	226882	326256	732252	3	I_III	Ig kappa chain V-III region NG9 (Fragment) OS=Homo sapiens PE=2 SV=1 - [KV303_HUMAN]|Ig kappa chain V-III region HAH OS=Homo sapiens PE=2 SV=1 - [KV312_HUMAN]	P01621	0	132163	267632					2
cl5_0.68	P0DMV9	HS71B_HUMAN	Heat shock 70 kDa protein 1B (Heat shock 70 kDa protein 2) (HSP70-2) (HSP70.2)	HSPA1B HSP72	HUMAN		0	281284	0	0	248749	332097		0	265016	166048	P0DMV9	0	1	0				3	I_I	Ig kappa chain V-III region POM OS=Homo sapiens PE=1 SV=1 - [KV306_HUMAN]	P01624	0	294426	0	3	I_II	Ig kappa chain V-III region POM OS=Homo sapiens PE=1 SV=1 - [KV306_HUMAN]	P01624	0	193853	454145	3	I_III	Ig kappa chain V-III region POM OS=Homo sapiens PE=1 SV=1 - [KV306_HUMAN]	P01624	0	0	317082					2
cl5_0.68	P11532	DMD_HUMAN	Dystrophin	DMD	HUMAN		0	71416.8	0	0	0	350660		0	35708.4	175330	P11532	0	0.203664	0.995317				3	I_I	Ig kappa chain V-III region SIE OS=Homo sapiens PE=1 SV=1 - [KV302_HUMAN]|Ig kappa chain V-III region HAH OS=Homo sapiens PE=2 SV=1 - [KV312_HUMAN]	P01620	190571	724337	1.31493e+07	3	I_II	Ig kappa chain V-III region SIE OS=Homo sapiens PE=1 SV=1 - [KV302_HUMAN]	P01620	636544	1.28277e+06	3.20461e+06	3	I_III	Ig kappa chain V-III region SIE OS=Homo sapiens PE=1 SV=1 - [KV302_HUMAN]|Ig kappa chain V-III region HAH OS=Homo sapiens PE=2 SV=1 - [KV312_HUMAN]	P01620	0	84828.2	323079					2
cl5_0.68	P13612	ITA4_HUMAN	Integrin alpha-4 (CD49 antigen-like family member D) (Integrin alpha-IV) (VLA-4 subunit alpha) (CD antigen CD49d)	ITGA4 CD49D	HUMAN		0	60757.5	0	0	0	69209.8		0	30378.7	34604.9	P13612	0	0.877874	0.411611				3	I_I	Ig kappa chain V-III region VG (Fragment) OS=Homo sapiens PE=1 SV=1 - [KV309_HUMAN]	P04433	74023.7	557472	1.57271e+06	3	I_II	Ig kappa chain V-III region VG (Fragment) OS=Homo sapiens PE=1 SV=1 - [KV309_HUMAN]	P04433	313481	234255	658585	3	I_III	Ig kappa chain V-III region VG (Fragment) OS=Homo sapiens PE=1 SV=1 - [KV309_HUMAN]	P04433	0	70189.2	646668					2
[truncated: 177 more rows]
[truncated: 13 more columns]

## Sheet: controls
the Top3 abundance values in each fraction are reported
[truncated: 431 more rows]

## Sheet:  table for final cluster
Accessions	A_5	A_6	A_7	I_5	I_6	I_7	C_5	C_6	C_7
A0A068WI65	0	1	0.127697	0	0	0	0	0	0
A0A068WQT6	0	1	0.57564	0	0	0	0	0	0
A0A068WS68	0	0	0	1	0.697637	0	0	0	0
A0A068WVB2	0	0	0	0	0	1	0	0	0
A0A068WVR1	0	0.737644	1	0	0	0	0	0	0
A2RRP1	0	0	0	0	0	0	0	0	1
A5PKW4	0	0	0	0	0	0	0	0	1
A6NHL2	0	1	0.203477	0	0	0	0	0	0
[truncated: 512 more rows]
