# Supplementary material for: Proteomic analysis of plasma exosomes from Cystic Echinococcosis patients provides in vivo support for distinct immune response profiles in active vs inactive infection and suggests potential biomarkers
Source: PLoS Negl Trop Dis. 2020 Oct 5;14(10):e0008586. doi: 10.1371/journal.pntd.0008586 (PMC7535053; doi:10.1371/journal.pntd.0008586)
Supplement: S3 Table — Protein contribution values to the Principal component analysis (PCA) plot of Active, Inactive and Control samples based on the protein intensity detected in all analysed fractions (S7 Fig reported in S1 File). (XLSX) [file pntd.0008586.s004.xlsx]

## Sheet: PCA-S7 Fig
Protein ID	Protein	Fraction	Coord. in Dim.1	Contrib Dim.1	Coord. in Dim.2	Contrib Dim 2	A1	A2	I1	I2	C1	C2	Accession	Organism	Protein_description	Gene ID
A2AP_5	A2AP	5	-0.978442	0.260312	0.130435	0.00731392	106769	123973	0	0	0	0	P08697	HUMAN	Alpha-2-antiplasmin_(Alpha-2-AP)_(Alpha-2-plasmin_inhibitor)_(Alpha-2-PI)_(Serpin_F2)	SERPINF2
HRG_5	HRG	5	-0.97628	0.259163	0.12964	0.00722507	86930.1	103388	0	0	0	0	P04196	HUMAN	Histidine-rich_glycoprotein_(Histidine-proline-rich_glycoprotein)_(HPRG)	HRG
PEDF_5	PEDF	5	-0.944321	0.242473	0.140992	0.00854584	264348	141598	0	0	0	0	P36955	HUMAN	Pigment_epithelium-derived_factor_OS=Homo_sapiens_GN=SERPINF1_PE=1_SV=4_-_	PEDF
PIGR_5	PIGR	5	-0.935393	0.23791	0.03858	0.000639865	107240	84356.8	46497	0	0	0	P01833	HUMAN	Polymeric_immunoglobulin_receptor_OS=Homo_sapiens_GN=PIGR_PE=1_SV=4_-_	PIGR
PLMN_5	PLMN	5	-0.934577	0.237495	0.140686	0.0085087	166854	83657.1	0	0	0	0	P00747	HUMAN	Plasminogen_OS=Homo_sapiens_GN=PLG_PE=1_SV=2_-_	PLMN
IDH3A_5	IDH3A	5	-0.890788	0.215761	0.108253	0.00503785	144316	293467	0	0	0	0	P50213	HUMAN	Isocitrate_dehydrogenase_[NAD]_subunit_alpha,_mitochondrial_OS=Homo_sapiens_GN=IDH3A_PE=1_SV=1_-_	IDH3A
HPTR_5	HPTR	5	-0.868988	0.20533	-0.0446237	0.000856043	250411	127279	98825.1	0	0	43962.4	P00739	HUMAN	Haptoglobin-related_protein	HPR
THRB_5	THRB	5	-0.861063	0.201602	0.0460055	0.000909876	430090	152716	69144.6	64347.5	0	0	P00734	HUMAN	Prothrombin_OS=Homo_sapiens_GN=F2_PE=1_SV=2_-_	THRB
VTNC_5	VTNC	5	-0.835457	0.189789	0.465883	0.0933076	424559	267564	107630	63694.7	193607	46625.2	P04004	HUMAN	Vitronectin_OS=Homo_sapiens_GN=VTN_PE=1_SV=1_-_	VTNC
B3AT_5	B3AT	5	-0.827496	0.18619	-0.0735905	0.00232813	120027	176729	105518	56030.5	58343.6	79881.8	P02730	HUMAN	Band_3_anion_transport_protein_(Anion_exchange_protein_1)_(AE_1)_(Anion_exchanger_1)_(Solute_carrier_family_4_member_1)_(CD_antigen_CD233)	SLC4A1
ITA2B_5	ITA2B	5	-0.817202	0.181586	-0.230702	0.0228805	229699	166027	101006	0	0	133443	P08514	HUMAN	Integrin_alpha-IIb_OS=Homo_sapiens_GN=ITGA2B_PE=1_SV=3_-_	ITA2B
ACTC_5	ACTC	5	-0.806265	0.176758	0.131674	0.00745354	465010	99245.4	0	0	0	0	P68032	HUMAN	Actin,_alpha_cardiac_muscle_1_(Alpha-cardiac_actin)	ACTC1
APOH_5	APOH	5	-0.783145	0.166766	-0.0168478	0.000122025	456594	128138	130920	95005.5	0	0	P02749	HUMAN	Beta-2-glycoprotein_1_(APC_inhibitor)_(Activated_protein_C-binding_protein)_(Anticardiolipin_cofactor)_(Apolipoprotein_H)_(Apo-H)_(Beta-2-glycoprotein_I)_(B2GPI)_(Beta(2)GPI)	APOH
VTDB_5	VTDB	5	-0.778051	0.164604	0.46521	0.0930381	376803	154927	0	0	130844	0	P02774	HUMAN	Vitamin_D-binding_protein_OS=Homo_sapiens_GN=GC_PE=1_SV=1_-_	VTDB
DESP_5	DESP	5	-0.744835	0.15085	0.336322	0.0486265	320230	75082.9	0	0	68084.7	0	P15924	HUMAN	Desmoplakin_(DP)_(250/210_kDa_paraneoplastic_pemphigus_antigen)	DSP
TRFE_5	TRFE	5	-0.740345	0.149036	-0.132599	0.00755867	692318	405518	223934	495857	214769	279839	P02787	HUMAN	Serotransferrin_OS=Homo_sapiens_GN=TF_PE=1_SV=3_-_	TRFE
APOA4_5	APOA4	5	-0.70601	0.135533	-0.114671	0.00565288	502960	314823	420901	146639	110462	127699	P06727	HUMAN	Apolipoprotein_A-IV_(Apo-AIV)_(ApoA-IV)_(Apolipoprotein_A4)	APOA4
HPT_5	HPT	5	-0.689062	0.129104	0.18218	0.014268	422762	177243	127372	231181	130551	0	P00738	HUMAN	Haptoglobin_(Zonulin)_[Cleaved_into:_Haptoglobin_alpha_chain;_Haptoglobin_beta_chain]	HP
LBP_5	LBP	5	-0.682402	0.126621	0.0755443	0.00245339	165512	249401	179746	122283	82261	0	P18428	HUMAN	Lipopolysaccharide-binding_protein_OS=Homo_sapiens_GN=LBP_PE=1_SV=3_-_	LBP
A2MG_5	A2MG	5	-0.680675	0.125981	0.239183	0.0245937	337863	657315	279907	278154	317298	208529	P01023	HUMAN	Alpha-2-macroglobulin_(Alpha-2-M)_(C3_and_PZP-like_alpha-2-macroglobulin_domain-containing_protein_5)	A2M
RIBC2_5	RIBC2	5	0.677815	0.124924	0.381456	0.0625537	0	0	106073	221962	233919	0	Q9H4K1	HUMAN	RIB43A-like_with_coiled-coils_protein_2_OS=Homo_sapiens_GN=RIBC2_PE=1_SV=1_-_	RIBC2
1433Z_5	1433Z	5	-0.665541	0.120441	0.117766	0.00596217	125518	0	0	0	0	0	P63104	HUMAN	14-3-3_protein_zeta/delta_(Protein_kinase_C_inhibitor_protein_1)_(KCIP-1)	YWHAZ
CASPE_5	CASPE	5	-0.665541	0.120441	0.117766	0.00596217	130381	0	0	0	0	0	P31944	HUMAN	Caspase-14_(CASP-14)_(EC_3.4.22.-)_[Cleaved_into:_Caspase-14_subunit_p17,_mature_form;_Caspase-14_subunit_p10,_mature_form;_Caspase-14_subunit_p20,_intermediate_form;_Caspase-14_subunit_p8,_intermediate_form]	CASP14
TBA4A_5	TBA4A	5	-0.665541	0.120441	0.117766	0.00596217	95025.4	0	0	0	0	0	P68366	HUMAN	Tubulin_alpha-4A_chain_OS=Homo_sapiens_GN=TUBA4A_PE=1_SV=1_-_	TBA4A
TLN1_5	TLN1	5	-0.665541	0.120441	0.117766	0.00596217	118603	0	0	0	0	0	Q9Y490	HUMAN	Talin-1_OS=Homo_sapiens_GN=TLN1_PE=1_SV=3_-_	TLN1
ENOA_5	ENOA	5	-0.665541	0.120441	0.117766	0.00596217	186042	0	0	0	0	0	P06733	HUMAN	Alpha-enolase_(EC_4.2.1.11)_(2-phospho-D-glycerate_hydro-lyase)_(C-myc_promoter-binding_protein)_(Enolase_1)_(MBP-1)_(MPB-1)_(Non-neural_enolase)_(NNE)_(Phosphopyruvate_hydratase)_(Plasminogen-binding_protein)	ENO1
FLNA_5	FLNA	5	-0.665541	0.120441	0.117766	0.00596217	125450	0	0	0	0	0	P21333	HUMAN	Filamin-A_(FLN-A)_(Actin-binding_protein_280)_(ABP-280)_(Alpha-filamin)_(Endothelial_actin-binding_protein)_(Filamin-1)_(Non-muscle_filamin)	FLNA
G3P_5	G3P	5	-0.665541	0.120441	0.117766	0.00596217	291059	0	0	0	0	0	P04406	HUMAN	Glyceraldehyde-3-phosphate_dehydrogenase_(GAPDH)_(EC_1.2.1.12)_(Peptidyl-cysteine_S-nitrosylase_GAPDH)_(EC_2.6.99.-)	GAPDH
GP1BA_5	GP1BA	5	-0.665541	0.120441	0.117766	0.00596217	150944	0	0	0	0	0	P07359	HUMAN	Platelet_glycoprotein_Ib_alpha_chain_(GP-Ib_alpha)_(GPIb-alpha)_(GPIbA)_(Glycoprotein_Ibalpha)_(Antigen_CD42b-alpha)_(CD_antigen_CD42b)_[Cleaved_into:_Glycocalicin]	GP1BA
GP1BB_5	GP1BB	5	-0.665541	0.120441	0.117766	0.00596217	205252	0	0	0	0	0	P13224	HUMAN	Platelet_glycoprotein_Ib_beta_chain_(GP-Ib_beta)_(GPIb-beta)_(GPIbB)_(Antigen_CD42b-beta)_(CD_antigen_CD42c)	GP1BB
ITB1_5	ITB1	5	-0.665541	0.120441	0.117766	0.00596217	110822	0	0	0	0	0	P05556	HUMAN	Integrin_beta-1_OS=Homo_sapiens_GN=ITGB1_PE=1_SV=2_-_	ITB1
MYH9_5	MYH9	5	-0.665541	0.120441	0.117766	0.00596217	101507	0	0	0	0	0	P35579	HUMAN	Myosin-9_OS=Homo_sapiens_GN=MYH9_PE=1_SV=4_-_	MYH9
PLAK_5	PLAK	5	-0.665541	0.120441	0.117766	0.00596217	359097	0	0	0	0	0	P14923	HUMAN	Junction_plakoglobin_OS=Homo_sapiens_GN=JUP_PE=1_SV=3_-_	PLAK
TENA_5	TENA	5	-0.665541	0.120441	0.117766	0.00596217	75483.4	0	0	0	0	0	P24821	HUMAN	Tenascin_(TN)_(Cytotactin)_(GMEM)_(GP_150-225)_(Glioma-associated-extracellular_matrix_antigen)_(Hexabrachion)_(JI)_(Myotendinous_antigen)_(Neuronectin)_(Tenascin-C)_(TN-C)	TNC
ACTB_5	ACTB	5	-0.665541	0.120441	0.117766	0.00596217	137896	0	0	0	0	0	P60709	HUMAN	Actin,_cytoplasmic_1_(Beta-actin)_[Cleaved_into:_Actin,_cytoplasmic_1,_N-terminally_processed]	ACTB
PLEK_5	PLEK	5	-0.665541	0.120441	0.117766	0.00596217	133380	0	0	0	0	0	P08567	HUMAN	Pleckstrin_OS=Homo_sapiens_GN=PLEK_PE=1_SV=3_-_	PLEK
TSP1_5	TSP1	5	-0.665541	0.120441	0.117766	0.00596217	80935.6	0	0	0	0	0	P07996	HUMAN	Thrombospondin-1_OS=Homo_sapiens_GN=THBS1_PE=1_SV=2_-_	TSP1
TERA_5	TERA	5	-0.665541	0.120441	0.117766	0.00596217	65930	0	0	0	0	0	P55072	HUMAN	Transitional_endoplasmic_reticulum_ATPase_OS=Homo_sapiens_GN=VCP_PE=1_SV=4_-_	TERA
PON1_5	PON1	5	-0.64257	0.11227	0.327016	0.0459729	202295	147383	0	0	108488	136922	P27169	HUMAN	Serum_paraoxonase/arylesterase_1_OS=Homo_sapiens_GN=PON1_PE=1_SV=3_-_	PON1
APOA_5	APOA	5	0.641383	0.111856	-0.227543	0.0222582	0	0	79092.9	232761	88274.7	58158.9	P08519	HUMAN	Apolipoprotein(a)_(Apo(a))_(Lp(a))_(EC_3.4.21.-)	LPA
ITIH4_5	ITIH4	5	-0.622288	0.105295	0.69279	0.206332	143737	148364	79996.8	0	128018	0	Q14624	HUMAN	Inter-alpha-trypsin_inhibitor_heavy_chain_H4_OS=Homo_sapiens_GN=ITIH4_PE=1_SV=4_-_	ITIH4
ANGT_5	ANGT	5	-0.621861	0.10515	0.284789	0.0348666	178415	163095	66810.8	169818	106801	0	P01019	HUMAN	Angiotensinogen_(Serpin_A8)_[Cleaved_into:_Angiotensin-1_(Angiotensin_1-10)_(Angiotensin_I)_(Ang_I);_Angiotensin-2_(Angiotensin_1-8)_(Angiotensin_II)_(Ang_II);_Angiotensin-3_(Angiotensin_2-8)_(Angiotensin_III)_(Ang_III)_(Des-Asp[1]-angiotensin_II);_Angiotensin-4_(Angiotensin_3-8)_(Angiotensin_IV)_(Ang_IV);_Angiotensin_1-9;_Angiotensin_1-7;_Angiotensin_1-5;_Angiotensin_1-4]	AGT
HEMO_5	HEMO	5	-0.592578	0.0954806	-0.0275927	0.000327305	426264	191188	122296	342805	119176	60333	P02790	HUMAN	Hemopexin_(Beta-1B-glycoprotein)	HPX
LDHA_5	LDHA	5	-0.583377	0.0925386	0.0527558	0.00119648	0	47263	0	0	0	0	P00338	HUMAN	L-lactate_dehydrogenase_A_chain_OS=Homo_sapiens_GN=LDHA_PE=1_SV=2_-_	LDHA
SHBG_5	SHBG	5	-0.583377	0.0925386	0.0527558	0.00119648	0	74903.9	0	0	0	0	P04278	HUMAN	Sex_hormone-binding_globulin_OS=Homo_sapiens_GN=SHBG_PE=1_SV=2_-_	SHBG
AMPN_5	AMPN	5	-0.583377	0.0925386	0.0527558	0.00119648	0	60080.5	0	0	0	0	P15144	HUMAN	Aminopeptidase_N_(AP-N)_(hAPN)_(EC_3.4.11.2)_(Alanyl_aminopeptidase)_(Aminopeptidase_M)_(AP-M)_(Microsomal_aminopeptidase)_(Myeloid_plasma_membrane_glycoprotein_CD13)_(gp150)_(CD_antigen_CD13)	ANPEP
CPN2_5	CPN2	5	-0.583377	0.0925386	0.0527558	0.00119648	0	69941.8	0	0	0	0	P22792	HUMAN	Carboxypeptidase_N_subunit_2_(Carboxypeptidase_N_83_kDa_chain)_(Carboxypeptidase_N_large_subunit)_(Carboxypeptidase_N_polypeptide_2)_(Carboxypeptidase_N_regulatory_subunit)	CPN2
GNAI2_5	GNAI2	5	-0.583377	0.0925386	0.0527558	0.00119648	0	81646.1	0	0	0	0	P04899	HUMAN	Guanine_nucleotide-binding_protein_G(i)_subunit_alpha-2_(Adenylate_cyclase-inhibiting_G_alpha_protein)	GNAI2
KPYM_5	KPYM	5	-0.583377	0.0925386	0.0527558	0.00119648	0	103344	0	0	0	0	P14618	HUMAN	Pyruvate_kinase_PKM_(EC_2.7.1.40)_(Cytosolic_thyroid_hormone-binding_protein)_(CTHBP)_(Opa-interacting_protein_3)_(OIP-3)_(Pyruvate_kinase_2/3)_(Pyruvate_kinase_muscle_isozyme)_(Thyroid_hormone-binding_protein_1)_(THBP1)_(Tumor_M2-PK)_(p58)	PKM
PGRP2_5	PGRP2	5	-0.583377	0.0925386	0.0527558	0.00119648	0	191856	0	0	0	0	Q96PD5	HUMAN	N-acetylmuramoyl-L-alanine_amidase_OS=Homo_sapiens_GN=PGLYRP2_PE=1_SV=1_-_	PGRP2
PHLD_5	PHLD	5	-0.583377	0.0925386	0.0527558	0.00119648	0	80221.7	0	0	0	0	P80108	HUMAN	Phosphatidylinositol-glycan-specific_phospholipase_D_OS=Homo_sapiens_GN=GPLD1_PE=1_SV=3_-_	PHLD
SPTB1_5	SPTB1	5	-0.583377	0.0925386	0.0527558	0.00119648	0	65373.7	0	0	0	0	P11277	HUMAN	Spectrin_beta_chain,_erythrocytic_OS=Homo_sapiens_GN=SPTB_PE=1_SV=5_-_	SPTB1
PROS_5	PROS	5	-0.581968	0.0920922	-0.155431	0.0103858	337861	62124.2	91988.4	202882	0	0	P07225	HUMAN	Vitamin_K-dependent_protein_S_OS=Homo_sapiens_GN=PROS1_PE=1_SV=1_-_	PROS
ITB3_5	ITB3	5	-0.561254	0.0856529	-0.108738	0.00508305	223914	99624.6	225259	0	0	0	P05106	HUMAN	Integrin_beta-3_OS=Homo_sapiens_GN=ITGB3_PE=1_SV=2_-_	ITB3
ANXA2_5	ANXA2	5	0.560693	0.085482	0.715419	0.220031	0	0	46253.8	0	85128	0	P07355	HUMAN	Annexin_A2_(Annexin_II)_(Annexin-2)_(Calpactin_I_heavy_chain)_(Calpactin-1_heavy_chain)_(Chromobindin-8)_(Lipocortin_II)_(Placental_anticoagulant_protein_IV)_(PAP-IV)_(Protein_I)_(p36)	ANXA2
A1BG_5	A1BG	5	-0.529421	0.0762126	-0.100753	0.00436395	220654	275278	0	0	72697	308397	P04217	HUMAN	Alpha-1B-glycoprotein_(Alpha-1-B_glycoprotein)	A1BG
C4BPA_5	C4BPA	5	0.527088	0.0755423	0.803942	0.277852	0	0	0	0	237573	53472.4	P04003	HUMAN	C4b-binding_protein_alpha_chain_OS=Homo_sapiens_GN=C4BPA_PE=1_SV=2_-_	C4BPA
MESP2_5	MESP2	5	-0.522005	0.0740923	0.117291	0.00591419	382353	4.35677e+06	1.15633e+06	529788	758588	0	Q0VG99	HUMAN	Mesoderm_posterior_protein_2_OS=Homo_sapiens_GN=MESP2_PE=1_SV=2_-_	MESP2
TTHY_5	TTHY	5	-0.511649	0.0711817	0.435739	0.0816239	383921	0	0	0	135643	0	P02766	HUMAN	Transthyretin_OS=Homo_sapiens_GN=TTR_PE=1_SV=1_-_	TTHY
CERU_5	CERU	5	-0.495044	0.0666365	0.764729	0.251408	166691	235437	109580	70522.6	212574	0	P00450	HUMAN	Ceruloplasmin_(EC_1.16.3.1)_(Ferroxidase)	CP
CHIN_5	CHIN	5	0.447569	0.0544682	0.889773	0.340347	0	0	0	0	59797.5	0	P15882	HUMAN	N-chimaerin_OS=Homo_sapiens_GN=CHN1_PE=1_SV=3_-_	CHIN
FILA2_5	FILA2	5	0.447569	0.0544682	0.889773	0.340347	0	0	0	0	146292	0	Q5D862	HUMAN	Filaggrin-2_OS=Homo_sapiens_GN=FLG2_PE=1_SV=1_-_	FILA2
LEG7_5	LEG7	5	0.447569	0.0544682	0.889773	0.340347	0	0	0	0	69035.9	0	P47929	HUMAN	Galectin-7_OS=Homo_sapiens_GN=LGALS7_PE=1_SV=2_-_	LEG7
PFKAL_5	PFKAL	5	0.447569	0.0544682	0.889773	0.340347	0	0	0	0	49403.5	0	P17858	HUMAN	ATP-dependent_6-phosphofructokinase,_liver_type_OS=Homo_sapiens_GN=PFKL_PE=1_SV=6_-_	PFKAL
PIP_5	PIP	5	0.447569	0.0544682	0.889773	0.340347	0	0	0	0	112758	0	P12273	HUMAN	Prolactin-inducible_protein_OS=Homo_sapiens_GN=PIP_PE=1_SV=1_-_	PIP
PRG4_5	PRG4	5	0.447569	0.0544682	0.889773	0.340347	0	0	0	0	43475.9	0	Q92954	HUMAN	Proteoglycan_4_OS=Homo_sapiens_GN=PRG4_PE=1_SV=2_-_	PRG4
TRY1_5	TRY1	5	0.447569	0.0544682	0.889773	0.340347	0	0	0	0	635944	0	P07477	HUMAN	Trypsin-1_OS=Homo_sapiens_GN=PRSS1_PE=1_SV=1_-_	TRY1
ZDH13_5	ZDH13	5	0.447569	0.0544682	0.889773	0.340347	0	0	0	0	117964	0	Q8IUH4	HUMAN	Palmitoyltransferase_ZDHHC13_OS=Homo_sapiens_GN=ZDHHC13_PE=1_SV=3_-_	ZDH13
CATD_5	CATD	5	0.447569	0.0544682	0.889773	0.340347	0	0	0	0	58313.1	0	P07339	HUMAN	Cathepsin_D_OS=Homo_sapiens_GN=CTSD_PE=1_SV=1_-_	CATD
OTUL_5	OTUL	5	0.447569	0.0544682	0.889773	0.340347	0	0	0	0	113603	0	Q96BN8	HUMAN	Ubiquitin_thioesterase_otulin_OS=Homo_sapiens_GN=OTULIN_PE=1_SV=3_-_	OTUL
PCDA6_5	PCDA6	5	0.447569	0.0544682	0.889773	0.340347	0	0	0	0	43076.2	0	Q9UN73	HUMAN	Protocadherin_alpha-6_OS=Homo_sapiens_GN=PCDHA6_PE=2_SV=1_-_	PCDA6
PDE1B_5	PDE1B	5	0.447569	0.0544682	0.889773	0.340347	0	0	0	0	70850.5	0	Q01064	HUMAN	Calcium/calmodulin-dependent_3',5'-cyclic_nucleotide_phosphodiesterase_1B_OS=Homo_sapiens_GN=PDE1B_PE=1_SV=2_-_	PDE1B
SAMP_5	SAMP	5	0.447569	0.0544682	0.889773	0.340347	0	0	0	0	90069.2	0	P02743	HUMAN	Serum_amyloid_P-component_OS=Homo_sapiens_GN=APCS_PE=1_SV=2_-_	SAMP
SI1L2_5	SI1L2	5	0.447569	0.0544682	0.889773	0.340347	0	0	0	0	74364.1	0	Q9P2F8	HUMAN	Signal-induced_proliferation-associated_1-like_protein_2_OS=Homo_sapiens_GN=SIPA1L2_PE=1_SV=2_-_	SI1L2
CC180_5	CC180	5	0.447569	0.0544682	0.889773	0.340347	0	0	0	0	249208	0	Q9P1Z9	HUMAN	Coiled-coil_domain-containing_protein_180_OS=Homo_sapiens_GN=CCDC180_PE=2_SV=2_-_	CC180
LAMP1_5	LAMP1	5	0.447569	0.0544682	0.889773	0.340347	0	0	0	0	38734.5	0	P11279	HUMAN	Lysosome-associated_membrane_glycoprotein_1_OS=Homo_sapiens_GN=LAMP1_PE=1_SV=3_-_	LAMP1
THBG_5	THBG	5	0.447569	0.0544682	0.889773	0.340347	0	0	0	0	113487	0	P05543	HUMAN	Thyroxine-binding_globulin_OS=Homo_sapiens_GN=SERPINA7_PE=1_SV=2_-_	THBG
CLUS_5	CLUS	5	0.425582	0.0492483	-0.233678	0.0234747	369046	419726	1.51045e+06	1.20906e+06	631399	232534	P10909	HUMAN	Clusterin_(Aging-associated_gene_4_protein)_(Apolipoprotein_J)_(Apo-J)_(Complement_cytolysis_inhibitor)_(CLI)_(Complement-associated_protein_SP-40,40)_(Ku70-binding_protein_1)_(NA1/NA2)_(Testosterone-repressed_prostate_message_2)_(TRPM-2)_[Cleaved_into:_Clusterin_beta_chain_(ApoJalpha)_(Complement_cytolysis_inhibitor_a_chain);_Clusterin_alpha_chain_(ApoJbeta)_(Complement_cytolysis_inhibitor_b_cha…	CLU
CAH1_5	CAH1	5	-0.414747	0.0467725	-0.0819981	0.00289049	129031	0	100688	0	0	0	P00915	HUMAN	Carbonic_anhydrase_1_(EC_4.2.1.1)_(Carbonate_dehydratase_I)_(Carbonic_anhydrase_B)_(CAB)_(Carbonic_anhydrase_I)_(CA-I)	CA1
VWF_5	VWF	5	-0.399641	0.0434274	0.529465	0.120514	188874	148662	194273	61511	162406	0	P04275	HUMAN	von_Willebrand_factor_OS=Homo_sapiens_GN=VWF_PE=1_SV=4_-_	VWF
FLOT1_5	FLOT1	5	0.388782	0.0410995	-0.482477	0.100073	0	0	164151	195435	0	0	O75955	HUMAN	Flotillin-1	FLOT1
CD5L_5	CD5L	5	-0.366266	0.0364768	-0.199879	0.017175	236449	0	172503	92635	0	0	O43866	HUMAN	CD5_antigen-like_(Apoptosis_inhibitor_expressed_by_macrophages)_(hAIM)_(CT-2)_(IgM-associated_peptide)_(SP-alpha)	CD5L
ANT3_5	ANT3	5	-0.365587	0.0363417	-0.560622	0.135115	323313	158129	89189.8	139499	0	390097	P01008	HUMAN	Antithrombin-III_(ATIII)_(Serpin_C1)	SERPINC1
FINC_5	FINC	5	0.357325	0.0347177	0.244402	0.0256788	159438	102148	254136	383260	288437	0	P02751	HUMAN	Fibronectin_(FN)_(Cold-insoluble_globulin)_(CIG)_[Cleaved_into:_Anastellin;_Ugl-Y1;_Ugl-Y2;_Ugl-Y3]	FN1
CD36_5	CD36	5	-0.350945	0.0334889	-0.334416	0.0480769	144907	93743.4	62631	234494	0	0	P16671	HUMAN	Platelet_glycoprotein_4_(Fatty_acid_translocase)_(FAT)_(Glycoprotein_IIIb)_(GPIIIB)_(Leukocyte_differentiation_antigen_CD36)_(PAS_IV)_(PAS-4)_(Platelet_collagen_receptor)_(Platelet_glycoprotein_IV)_(GPIV)_(Thrombospondin_receptor)_(CD_antigen_CD36)	CD36
APOE_5	APOE	5	-0.339658	0.0313694	0.0292081	0.00036675	380964	81682.7	208908	180795	164231	156092	P02649	HUMAN	Apolipoprotein_E_(Apo-E)	APOE
TFR1_5	TFR1	5	-0.324706	0.0286685	0.678891	0.198136	103427	118697	0	111639	137092	0	P02786	HUMAN	Transferrin_receptor_protein_1_OS=Homo_sapiens_GN=TFRC_PE=1_SV=2_-_	TFR1
EF1A1_5	EF1A1	5	0.306735	0.0255829	-0.45236	0.0879695	0	0	0	0	0	183753	P68104	HUMAN	Elongation_factor_1-alpha_1_(EF-1-alpha-1)_(Elongation_factor_Tu)_(EF-Tu)_(Eukaryotic_elongation_factor_1_A-1)_(eEF1A-1)_(Leukocyte_receptor_cluster_member_7)	EEF1A1
PTPRC_5	PTPRC	5	0.306735	0.0255829	-0.45236	0.0879695	0	0	0	0	0	212386	P08575	HUMAN	Receptor-type_tyrosine-protein_phosphatase_C_OS=Homo_sapiens_GN=PTPRC_PE=1_SV=2_-_	PTPRC
ALS_5	ALS	5	0.306735	0.0255829	-0.45236	0.0879695	0	0	0	0	0	62098.8	P35858	HUMAN	Insulin-like_growth_factor-binding_protein_complex_acid_labile_subunit_(ALS)	IGFALS
FLOT2_5	FLOT2	5	0.306735	0.0255829	-0.45236	0.0879695	0	0	0	0	0	218001	Q14254	HUMAN	Flotillin-2_(Epidermal_surface_antigen)_(ESA)_(Membrane_component_chromosome_17_surface_marker_1)	FLOT2
APOA1_5	APOA1	5	-0.298895	0.0242918	0.490446	0.103406	1.79541e+06	257174	954660	376270	1.11914e+06	177649	P02647	HUMAN	Apolipoprotein_A-I_(Apo-AI)_(ApoA-I)_(Apolipoprotein_A1)_[Cleaved_into:_Proapolipoprotein_A-I_(ProapoA-I);_Truncated_apolipoprotein_A-I_(Apolipoprotein_A-I(1-242))]	APOA1
LYSC_5	LYSC	5	0.297891	0.024129	-0.394364	0.0668586	0	0	78212.1	430944	0	0	P61626	HUMAN	Lysozyme_C_OS=Homo_sapiens_GN=LYZ_PE=1_SV=1_-_	LYSC
STOM_5	STOM	5	-0.248725	0.0168215	0.516031	0.114476	170928	64676.5	84355.9	0	137876	106155	P27105	HUMAN	Erythrocyte_band_7_integral_membrane_protein_OS=Homo_sapiens_GN=STOM_PE=1_SV=3_-_	STOM
A0A068WS68_5	A0A068WS68	5	0.247633	0.0166741	-0.270577	0.0314736	0	0	155980	0	0	0	A0A068WS68	ECHGR	Protein_fat_free	EgrG_000700220
HSP7C_5	HSP7C	5	0.247633	0.0166741	-0.270577	0.0314736	0	0	171486	0	0	0	P11142	HUMAN	Heat_shock_cognate_71_kDa_protein_(Heat_shock_70_kDa_protein_8)_(Lipopolysaccharide-associated_protein_1)_(LAP-1)_(LPS-associated_protein_1)	HSPA8
ANXA1_5	ANXA1	5	0.247633	0.0166741	-0.270577	0.0314736	0	0	258634	0	0	0	P04083	HUMAN	Annexin_A1_(Annexin_I)_(Annexin-1)_(Calpactin_II)_(Calpactin-2)_(Chromobindin-9)_(Lipocortin_I)_(Phospholipase_A2_inhibitory_protein)_(p35)	ANXA1
APOF_5	APOF	5	0.247633	0.0166741	-0.270577	0.0314736	0	0	243891	0	0	0	Q13790	HUMAN	Apolipoprotein_F_(Apo-F)_(Lipid_transfer_inhibitor_protein)_(LTIP)	APOF
BEX5_5	BEX5	5	0.247633	0.0166741	-0.270577	0.0314736	0	0	188441	0	0	0	Q5H9J7	HUMAN	Protein_BEX5_(Brain-expressed_X-linked_protein_5)_(NGFRAP1-like_protein_1)_(Nerve_growth_factor_receptor-associated_protein_2)	BEX5
FETUA_5	FETUA	5	0.247633	0.0166741	-0.270577	0.0314736	0	0	89877	0	0	0	P02765	HUMAN	Alpha-2-HS-glycoprotein_(Alpha-2-Z-globulin)_(Ba-alpha-2-glycoprotein)_(Fetuin-A)_[Cleaved_into:_Alpha-2-HS-glycoprotein_chain_A;_Alpha-2-HS-glycoprotein_chain_B]	AHSG
GCFC2_5	GCFC2	5	0.247633	0.0166741	-0.270577	0.0314736	0	0	47720.7	0	0	0	P16383	HUMAN	GC-rich_sequence_DNA-binding_factor_2_(GC-rich_sequence_DNA-binding_factor)_(Transcription_factor_9)_(TCF-9)	GCFC2
ICAM1_5	ICAM1	5	0.247633	0.0166741	-0.270577	0.0314736	0	0	152930	0	0	0	P05362	HUMAN	Intercellular_adhesion_molecule_1_OS=Homo_sapiens_GN=ICAM1_PE=1_SV=2_-_	ICAM1
PLF4_5	PLF4	5	0.247633	0.0166741	-0.270577	0.0314736	0	0	92979.5	0	0	0	P02776	HUMAN	Platelet_factor_4_OS=Homo_sapiens_GN=PF4_PE=1_SV=2_-_	PLF4
GNAS2_5	GNAS2	5	0.247633	0.0166741	-0.270577	0.0314736	0	0	114911	0	0	0	P63092	HUMAN	Guanine_nucleotide-binding_protein_G(s)_subunit_alpha_isoforms_short_(Adenylate_cyclase-stimulating_G_alpha_protein)	GNAS
A1AG2_5	A1AG2	5	0.247633	0.0166741	-0.270577	0.0314736	0	0	125798	0	0	0	P19652	HUMAN	Alpha-1-acid_glycoprotein_2_(AGP_2)_(Orosomucoid-2)_(OMD_2)	ORM2
PRDX2_5	PRDX2	5	0.246982	0.0165864	-0.337358	0.0489266	0	0	0	77375.2	0	0	P32119	HUMAN	Peroxiredoxin-2_OS=Homo_sapiens_GN=PRDX2_PE=1_SV=5_-_	PRDX2
HBD_5	HBD	5	0.246982	0.0165864	-0.337358	0.0489266	0	0	0	107432	0	0	P02042	HUMAN	Hemoglobin_subunit_delta_(Delta-globin)_(Hemoglobin_delta_chain)	HBD
LUM_5	LUM	5	0.246982	0.0165864	-0.337358	0.0489266	0	0	0	102709	0	0	P51884	HUMAN	Lumican_OS=Homo_sapiens_GN=LUM_PE=1_SV=2_-_	LUM
RAP2B_5	RAP2B	5	0.246982	0.0165864	-0.337358	0.0489266	0	0	0	123692	0	0	P61225	HUMAN	Ras-related_protein_Rap-2b_OS=Homo_sapiens_GN=RAP2B_PE=1_SV=1_-_	RAP2B
RP1BL_5	RP1BL	5	0.212947	0.0123301	-0.114329	0.00561926	0	77426.5	107417	86767	46647.9	0	A6NIZ1	HUMAN	Ras-related_protein_Rap-1b-like_protein_OS=Homo_sapiens_PE=2_SV=1_-_	RP1BL
GELS_5	GELS	5	-0.205887	0.0115261	0.285221	0.0349725	169970	103003	121603	0	139173	161603	P06396	HUMAN	Gelsolin_(AGEL)_(Actin-depolymerizing_factor)_(ADF)_(Brevin)	GSN
S10A9_5	S10A9	5	-0.20534	0.011465	-0.229271	0.0225976	122096	0	0	171432	0	0	P06702	HUMAN	Protein_S100-A9_OS=Homo_sapiens_GN=S100A9_PE=1_SV=1_-_	S10A9
IC1_5	IC1	5	-0.189666	0.00978145	0.408198	0.0716317	184550	139898	114495	233003	181103	0	P05155	HUMAN	Plasma_protease_C1_inhibitor_OS=Homo_sapiens_GN=SERPING1_PE=1_SV=2_-_	IC1
ITIH1_5	ITIH1	5	0.15442	0.0064838	-0.0331258	0.000471733	85953.9	60406.1	85264.2	238626	94262.7	0	P19827	HUMAN	Inter-alpha-trypsin_inhibitor_heavy_chain_H1_OS=Homo_sapiens_GN=ITIH1_PE=1_SV=3_-_	ITIH1
UBC_5	UBC	5	-0.153714	0.00642466	-0.185664	0.014819	168382	0	272412	0	0	0	P0CG48	HUMAN	Polyubiquitin-C_OS=Homo_sapiens_GN=UBC_PE=1_SV=3_-_	UBC
CETP_5	CETP	5	-0.139927	0.00532387	-0.275418	0.0326097	0	57448.6	0	83785.5	0	0	P11597	HUMAN	Cholesteryl_ester_transfer_protein_(Lipid_transfer_protein_I)	CETP
ITIH2_5	ITIH2	5	-0.127126	0.00439435	-0.0875399	0.0032944	227193	67268.4	142290	308037	99080.3	0	P19823	HUMAN	Inter-alpha-trypsin_inhibitor_heavy_chain_H2_OS=Homo_sapiens_GN=ITIH2_PE=1_SV=2_-_	ITIH2
MOES_5	MOES	5	-0.115939	0.00365495	-0.197182	0.0167147	83408.5	0	150684	0	0	0	P26038	HUMAN	Moesin_OS=Homo_sapiens_GN=MSN_PE=1_SV=3_-_	MOES
AMBP_5	AMBP	5	0.107838	0.00316202	0.162368	0.0113335	0	71060.6	46201.9	66314.7	49070.9	0	P02760	HUMAN	Protein_AMBP_[Cleaved_into:_Alpha-1-microglobulin_(Protein_HC)_(Alpha-1_microglycoprotein)_(Complex-forming_glycoprotein_heterogeneous_in_charge);_Inter-alpha-trypsin_inhibitor_light_chain_(ITI-LC)_(Bikunin)_(EDC1)_(HI-30)_(Uronic-acid-rich_protein);_Trypstatin]	AMBP
ZN200_5	ZN200	5	0.0473035	0.000608431	-0.450336	0.087184	0	108880	155298	136480	0	0	P98182	HUMAN	Zinc_finger_protein_200	ZNF200
APOB_5	APOB	5	0.0203197	0.000112268	-0.257333	0.0284679	442853	282736	930470	471365	223815	88879	P04114	HUMAN	Apolipoprotein_B-100_(Apo_B-100)_[Cleaved_into:_Apolipoprotein_B-48_(Apo_B-48)]	APOB
LG3BP_5	LG3BP	5	-0.0101529	2.80288e-05	0.815339	0.285786	0	112669	0	0	143148	0	Q08380	HUMAN	Galectin-3-binding_protein_OS=Homo_sapiens_GN=LGALS3BP_PE=1_SV=1_-_	LG3BP
HEP2_5	HEP2	5	0.00923084	2.31689e-05	0.45951	0.0907723	0	106988	94305.2	0	89975.9	0	P05546	HUMAN	Heparin_cofactor_2_(Heparin_cofactor_II)_(HC-II)_(Protease_inhibitor_leuserpin-2)_(HLS2)_(Serpin_D1)	SERPIND1
ANXA5_5	ANXA5	5	0.00439988	5.26388e-06	-0.412605	0.0731869	0	51385.3	0	0	0	99195.2	P08758	HUMAN	Annexin_A5_(Anchorin_CII)_(Annexin_V)_(Annexin-5)_(Calphobindin_I)_(CBP-I)_(Endonexin_II)_(Lipocortin_V)_(Placental_anticoagulant_protein_4)_(PP4)_(Placental_anticoagulant_protein_I)_(PAP-I)_(Thromboplastin_inhibitor)_(Vascular_anticoagulant-alpha)_(VAC-alpha)	ANXA5
CAVN2_7	CAVN2	7	-0.988744	0.265822	0.137157	0.00808728	291039	262869	0	0	0	0	O95810	HUMAN	Caveolae-associated_protein_2_(Cavin-2)_(PS-p68)_(Phosphatidylserine-binding_protein)_(Serum_deprivation-response_protein)	CAVIN2
JAM1_7	JAM1	7	-0.988634	0.265763	0.137442	0.00812092	326690	290896	0	0	0	0	Q9Y624	HUMAN	Junctional_adhesion_molecule_A_(JAM-A)_(Junctional_adhesion_molecule_1)_(JAM-1)_(Platelet_F11_receptor)_(Platelet_adhesion_molecule_1)_(PAM-1)_(CD_antigen_CD321)	F11R
PDIA6_7	PDIA6	7	-0.988212	0.265537	0.137962	0.00818249	226203	195947	0	0	0	0	Q15084	HUMAN	Protein_disulfide-isomerase_A6_(EC_5.3.4.1)_(Endoplasmic_reticulum_protein_5)_(ER_protein_5)_(ERp5)_(Protein_disulfide_isomerase_P5)_(Thioredoxin_domain-containing_protein_7)	PDIA6
ILK_7	ILK	7	-0.988156	0.265506	0.0928177	0.00370361	532786	526252	0	90283.2	0	0	Q13418	HUMAN	Integrin-linked_protein_kinase_(EC_2.7.11.1)_(59_kDa_serine/threonine-protein_kinase)_(ILK-1)_(ILK-2)_(p59ILK)	ILK
DYN2_7	DYN2	7	-0.988144	0.2655	0.138021	0.00818949	107911	93172.5	0	0	0	0	P50570	HUMAN	Dynamin-2_(EC_3.6.5.5)	DNM2
IDHP_7	IDHP	7	-0.988064	0.265457	0.135448	0.00788695	313826	305927	0	0	0	0	P48735	HUMAN	Isocitrate_dehydrogenase_[NADP],_mitochondrial_(IDH)_(EC_1.1.1.42)_(ICD-M)_(IDP)_(NADP(+)-specific_ICDH)_(Oxalosuccinate_decarboxylase)	IDH2
CYFP1_7	CYFP1	7	-0.987821	0.265327	0.13826	0.00821782	324959	276801	0	0	0	0	Q7L576	HUMAN	Cytoplasmic_FMR1-interacting_protein_1_(Specifically_Rac1-associated_protein_1)_(Sra-1)_(p140sra-1)	CYFIP1
IMB1_7	IMB1	7	-0.987594	0.265204	0.1384	0.00823447	114228	96502.8	0	0	0	0	Q14974	HUMAN	Importin_subunit_beta-1_(Importin-90)_(Karyopherin_subunit_beta-1)_(Nuclear_factor_p97)_(Pore_targeting_complex_97_kDa_subunit)_(PTAC97)	KPNB1
ADT3_7	ADT3	7	-0.987209	0.264998	0.138602	0.00825859	170060	141916	0	0	0	0	P12236	HUMAN	ADP/ATP_translocase_3_(ADP,ATP_carrier_protein_3)_(ADP,ATP_carrier_protein,_isoform_T2)_(ANT_2)_(Adenine_nucleotide_translocator_3)_(ANT_3)_(Solute_carrier_family_25_member_6)_[Cleaved_into:_ADP/ATP_translocase_3,_N-terminally_processed]	SLC25A6
GNA13_7	GNA13	7	-0.985853	0.26427	0.133795	0.00769565	192434	199898	0	0	0	0	Q14344	HUMAN	Guanine_nucleotide-binding_protein_subunit_alpha-13_(G_alpha-13)_(G-protein_subunit_alpha-13)	GNA13
SVEP1_7	SVEP1	7	-0.985701	0.264189	0.133706	0.00768537	136330	142077	0	0	0	0	Q4LDE5	HUMAN	Sushi,_von_Willebrand_factor_type_A,_EGF_and_pentraxin_domain-containing_protein_1_(CCP_module-containing_protein_22)_(Polydom)_(Selectin-like_osteoblast-derived_protein)_(SEL-OB)_(Serologically_defined_breast_cancer_antigen_NY-BR-38)	SVEP1
A0A068WVR1_7	A0A068WVR1	7	-0.98569	0.264183	0.133699	0.00768463	214607	223705	0	0	0	0	A0A068WVR1	ECHGR	Tubulin_alpha_chain	EgrG_000042500
UBA1_7	UBA1	7	-0.985013	0.26382	0.133321	0.00764118	126311	133453	0	0	0	0	P22314	HUMAN	Ubiquitin-like_modifier-activating_enzyme_1_(EC_6.2.1.45)_(Protein_A1S9)_(Ubiquitin-activating_enzyme_E1)	UBA1
TBB4B_7	TBB4B	7	-0.982709	0.262587	0.139862	0.00840939	183315	139546	0	0	0	0	P68371	HUMAN	Tubulin_beta-4B_chain_(Tubulin_beta-2_chain)_(Tubulin_beta-2C_chain)	TUBB4B
RPN1_7	RPN1	7	-0.982613	0.262536	0.132146	0.00750714	238055	261784	0	0	0	0	P04843	HUMAN	Dolichyl-diphosphooligosaccharide--protein_glycosyltransferase_subunit_1_(Dolichyl-diphosphooligosaccharide--protein_glycosyltransferase_67_kDa_subunit)_(Ribophorin_I)_(RPN-I)_(Ribophorin-1)	RPN1
KAPCA_7	KAPCA	7	-0.982579	0.262518	0.139885	0.00841212	161909	123003	0	0	0	0	P17612	HUMAN	cAMP-dependent_protein_kinase_catalytic_subunit_alpha_(PKA_C-alpha)_(EC_2.7.11.11)	PRKACA
PUR6_7	PUR6	7	-0.981025	0.261688	0.131459	0.00742923	141294	158888	0	0	0	0	P22234	HUMAN	Multifunctional_protein_ADE2_[Includes:_Phosphoribosylaminoimidazole-succinocarboxamide_synthase_(EC_6.3.2.6)_(SAICAR_synthetase);_Phosphoribosylaminoimidazole_carboxylase_(EC_4.1.1.21)_(AIR_carboxylase)_(AIRC)]	PAICS
ITB1_7	ITB1	7	-0.976237	0.25914	-0.0965327	0.00400602	500695	537478	209968	98153.5	0	111483	P05556	HUMAN	Integrin_beta-1_OS=Homo_sapiens_GN=ITGB1_PE=1_SV=2_-_	ITB1
W6UMX7_7	W6UMX7	7	-0.975426	0.25871	0.129339	0.00719152	128416	154096	0	0	0	0	W6UMX7	ECHGR	Succinate_dehydrogenase_[ubiquinone]_flavoprotein_subunit,_mitochondrial_(EC_1.3.5.1)	EGR_02366
ITA2B_7	ITA2B	7	-0.975188	0.258583	0.2072	0.0184563	5.087e+06	4.87934e+06	498601	374104	874374	460330	P08514	HUMAN	Integrin_alpha-IIb_OS=Homo_sapiens_GN=ITGA2B_PE=1_SV=3_-_	ITA2B
PLAK_7	PLAK	7	-0.974003	0.257956	0.140793	0.00852166	223663	152750	0	0	0	0	P14923	HUMAN	Junction_plakoglobin_OS=Homo_sapiens_GN=JUP_PE=1_SV=3_-_	PLAK
CD36_7	CD36	7	-0.973572	0.257727	0.20166	0.0174825	1.41611e+06	1.16495e+06	208882	305266	291864	117837	P16671	HUMAN	Platelet_glycoprotein_4_(Fatty_acid_translocase)_(FAT)_(Glycoprotein_IIIb)_(GPIIIB)_(Leukocyte_differentiation_antigen_CD36)_(PAS_IV)_(PAS-4)_(Platelet_collagen_receptor)_(Platelet_glycoprotein_IV)_(GPIV)_(Thrombospondin_receptor)_(CD_antigen_CD36)	CD36
GANAB_7	GANAB	7	-0.973321	0.257594	0.128619	0.00711174	175637	215218	0	0	0	0	Q14697	HUMAN	Neutral_alpha-glucosidase_AB_(EC_3.2.1.84)_(Alpha-glucosidase_2)_(Glucosidase_II_subunit_alpha)	GANAB
PHB_7	PHB	7	-0.969883	0.255778	0.140997	0.00854638	240568	157711	0	0	0	0	P35232	HUMAN	Prohibitin_OS=Homo_sapiens_GN=PHB_PE=1_SV=1_-_	PHB
1B44_7	1B44	7	-0.968806	0.25521	0.141035	0.00855106	307042	199275	0	0	0	0	P30481	HUMAN	HLA_class_I_histocompatibility_antigen,_B-44_alpha_chain_(Bw-44)_(MHC_class_I_antigen_B*44)	HLA-B
TSN33_7	TSN33	7	-0.966205	0.253841	0.126375	0.00686568	107147	139772	0	0	0	0	Q86UF1	HUMAN	Tetraspanin-33_(Tspan-33)_(Penumbra)_(hPen)_(Proerythroblast_new_membrane)	TSPAN33
ADT2_7	ADT2	7	-0.959034	0.250087	0.124308	0.00664298	153826	211961	0	0	0	0	P05141	HUMAN	ADP/ATP_translocase_2_(ADP,ATP_carrier_protein_2)_(ADP,ATP_carrier_protein,_fibroblast_isoform)_(Adenine_nucleotide_translocator_2)_(ANT_2)_(Solute_carrier_family_25_member_5)_[Cleaved_into:_ADP/ATP_translocase_2,_N-terminally_processed]	SLC25A5
GNAQ_7	GNAQ	7	-0.956109	0.248565	0.042031	0.000759455	438880	329927	0	146368	0	0	P50148	HUMAN	Guanine_nucleotide-binding_protein_G(q)_subunit_alpha_(Guanine_nucleotide-binding_protein_alpha-q)	GNAQ
CLH1_7	CLH1	7	-0.956039	0.248528	0.0791892	0.00269585	296314	197878	77732.8	0	0	0	Q00610	HUMAN	Clathrin_heavy_chain_1_(Clathrin_heavy_chain_on_chromosome_17)_(CLH-17)	CLTC
CAZA2_7	CAZA2	7	-0.950704	0.245762	0.122067	0.00640557	193647	282532	0	0	0	0	P47755	HUMAN	F-actin-capping_protein_subunit_alpha-2_(CapZ_alpha-2)	CAPZA2
ATPG_7	ATPG	7	-0.95014	0.245471	0.141116	0.00856082	227797	127177	0	0	0	0	P36542	HUMAN	ATP_synthase_subunit_gamma,_mitochondrial_(F-ATPase_gamma_subunit)	ATP5C1
ALDOA_7	ALDOA	7	-0.950102	0.245451	0.0447178	0.000859656	683827	469301	0	0	0	162092	P04075	HUMAN	Fructose-bisphosphate_aldolase_A_(EC_4.1.2.13)_(Lung_cancer_antigen_NY-LU-1)_(Muscle-type_aldolase)	ALDOA
LRC59_7	LRC59	7	-0.949334	0.245054	0.12171	0.00636824	149558	220160	0	0	0	0	Q96AG4	HUMAN	Leucine-rich_repeat-containing_protein_59_(Ribosome-binding_protein_p34)_(p34)	LRRC59
MESP2_7	MESP2	7	-0.946222	0.24345	0.126048	0.00683026	24284320	13410867	2.47844e+06	1.37145e+06	668030	0	Q0VG99	HUMAN	Mesoderm_posterior_protein_2_OS=Homo_sapiens_GN=MESP2_PE=1_SV=2_-_	MESP2
VDAC2_7	VDAC2	7	-0.943888	0.242251	0.140981	0.00854448	252102	134632	0	0	0	0	P45880	HUMAN	Voltage-dependent_anion-selective_channel_protein_2_(VDAC-2)_(hVDAC2)_(Outer_mitochondrial_membrane_protein_porin_2)	VDAC2
CAN1_7	CAN1	7	-0.94368	0.242144	0.120271	0.00621854	193166	294674	0	0	0	0	P07384	HUMAN	Calpain-1_catalytic_subunit_(EC_3.4.22.52)_(Calcium-activated_neutral_proteinase_1)_(CANP_1)_(Calpain_mu-type)_(Calpain-1_large_subunit)_(Cell_proliferation-inducing_gene_30_protein)_(Micromolar-calpain)_(muCANP)	CAPN1
PTPRJ_7	PTPRJ	7	-0.943515	0.242059	0.140971	0.00854329	591930	315294	0	0	0	0	Q12913	HUMAN	Receptor-type_tyrosine-protein_phosphatase_eta_(Protein-tyrosine_phosphatase_eta)_(R-PTP-eta)_(EC_3.1.3.48)_(Density-enhanced_phosphatase_1)_(DEP-1)_(HPTP_eta)_(Protein-tyrosine_phosphatase_receptor_type_J)_(R-PTP-J)_(CD_antigen_CD148)	PTPRJ
MDHM_7	MDHM	7	-0.942229	0.2414	0.119909	0.00618114	173768	267448	0	0	0	0	P40926	HUMAN	Malate_dehydrogenase,_mitochondrial_(EC_1.1.1.37)	MDH2
TBA1A_7	TBA1A	7	-0.940494	0.240512	0.11948	0.00613696	550428	856107	0	0	0	0	Q71U36	HUMAN	Tubulin_alpha-1A_chain_(Alpha-tubulin_3)_(Tubulin_B-alpha-1)_(Tubulin_alpha-3_chain)_[Cleaved_into:_Detyrosinated_tubulin_alpha-1A_chain]	TUBA1A
TWF2_7	TWF2	7	-0.940047	0.240283	0.11937	0.00612565	117303	182937	0	0	0	0	Q6IBS0	HUMAN	Twinfilin-2_(A6-related_protein)_(hA6RP)_(Protein_tyrosine_kinase_9-like)_(Twinfilin-1-like_protein)	TWF2
RLA0_7	RLA0	7	-0.939668	0.240089	0.119277	0.0061161	128143	200296	0	0	0	0	P05388	HUMAN	60S_acidic_ribosomal_protein_P0_(60S_ribosomal_protein_L10E)_(Large_ribosomal_subunit_protein_uL10)	RPLP0
LY66F_7	LY66F	7	-0.938867	0.23968	0.140834	0.00852669	510791	263557	0	0	0	0	Q5SQ64	HUMAN	Lymphocyte_antigen_6_complex_locus_protein_G6f	LY6G6F
ACE_7	ACE	7	-0.93749	0.238978	0.118745	0.00606166	128359	203245	0	0	0	0	P12821	HUMAN	Angiotensin-converting_enzyme_(ACE)_(EC_3.2.1.-)_(EC_3.4.15.1)_(Dipeptidyl_carboxypeptidase_I)_(Kininase_II)_(CD_antigen_CD143)_[Cleaved_into:_Angiotensin-converting_enzyme,_soluble_form]	ACE
SNAA_7	SNAA	7	-0.933789	0.237094	0.117853	0.00597092	121817	197091	0	0	0	0	P54920	HUMAN	Alpha-soluble_NSF_attachment_protein_(SNAP-alpha)_(N-ethylmaleimide-sensitive_factor_attachment_protein_alpha)	NAPA
ANXA4_7	ANXA4	7	-0.930525	0.23544	0.117077	0.00589262	113391	186911	0	0	0	0	P09525	HUMAN	Annexin_A4_(35-beta_calcimedin)_(Annexin_IV)_(Annexin-4)_(Carbohydrate-binding_protein_p33/p41)_(Chromobindin-4)_(Endonexin_I)_(Lipocortin_IV)_(P32.5)_(PP4-X)_(Placental_anticoagulant_protein_II)_(PAP-II)_(Protein_II)	ANXA4
TBB1_7	TBB1	7	-0.927028	0.233674	0.168005	0.0121341	962556	505551	0	118623	66156.4	0	Q9H4B7	HUMAN	Tubulin_beta-1_chain_OS=Homo_sapiens_GN=TUBB1_PE=1_SV=1_-_	TBB1
ACTZ_7	ACTZ	7	-0.918256	0.229272	0.139964	0.00842166	396201	178812	0	0	0	0	P61163	HUMAN	Alpha-centractin_(Centractin)_(ARP1)_(Actin-RPV)_(Centrosome-associated_actin_homolog)	ACTR1A
TBB5_7	TBB5	7	-0.916299	0.228296	0.139864	0.00840958	458775	204517	0	0	0	0	P07437	HUMAN	Tubulin_beta_chain_(Tubulin_beta-5_chain)	TUBB
PNPH_7	PNPH	7	-0.91599	0.228142	0.113734	0.00556085	117062	208969	0	0	0	0	P00491	HUMAN	Purine_nucleoside_phosphorylase_(PNP)_(EC_2.4.2.1)_(Inosine_phosphorylase)_(Inosine-guanosine_phosphorylase)	PNP
CD226_7	CD226	7	-0.91562	0.227958	0.11365	0.00555273	791484	1.41568e+06	0	0	0	0	Q15762	HUMAN	CD226_antigen_(DNAX_accessory_molecule_1)_(DNAM-1)_(CD_antigen_CD226)	CD226
ITA6_7	ITA6	7	-0.913849	0.227077	-0.00629655	1.70439e-05	660150	498626	0	321714	0	0	P23229	HUMAN	Integrin_alpha-6_(CD49_antigen-like_family_member_F)_(VLA-6)_(CD_antigen_CD49f)_[Cleaved_into:_Integrin_alpha-6_heavy_chain;_Integrin_alpha-6_light_chain;_Processed_integrin_alpha-6_(Alpha6p)]	ITGA6
ANO6_7	ANO6	7	-0.908907	0.224628	0.139462	0.00836138	220027	93654.6	0	0	0	0	Q4KMQ2	HUMAN	Anoctamin-6_(Small-conductance_calcium-activated_nonselective_cation_channel)_(SCAN_channel)_(Transmembrane_protein_16F)	ANO6
ACTN1_7	ACTN1	7	-0.905455	0.222924	0.0231018	0.000229433	684280	321081	140436	132950	0	0	P12814	HUMAN	Alpha-actinin-1_(Alpha-actinin_cytoskeletal_isoform)_(F-actin_cross-linking_protein)_(Non-muscle_alpha-actinin-1)	ACTN1
FLNA_7	FLNA	7	-0.904105	0.22226	0.374099	0.0601639	1.35957e+06	1.27326e+06	504864	139889	568165	118347	P21333	HUMAN	Filamin-A_(FLN-A)_(Actin-binding_protein_280)_(ABP-280)_(Alpha-filamin)_(Endothelial_actin-binding_protein)_(Filamin-1)_(Non-muscle_filamin)	FLNA
FAS_7	FAS	7	-0.903654	0.222038	0.111009	0.00529759	50119.8	95443.7	0	0	0	0	P49327	HUMAN	Fatty_acid_synthase_(EC_2.3.1.85)_[Includes:_[Acyl-carrier-protein]_S-acetyltransferase_(EC_2.3.1.38);_[Acyl-carrier-protein]_S-malonyltransferase_(EC_2.3.1.39);_3-oxoacyl-[acyl-carrier-protein]_synthase_(EC_2.3.1.41);_3-oxoacyl-[acyl-carrier-protein]_reductase_(EC_1.1.1.100);_3-hydroxyacyl-[acyl-carrier-protein]_dehydratase_(EC_4.2.1.59);_Enoyl-[acyl-carrier-protein]_reductase_(EC_1.3.1.39);_Ole…	FASN
TCPE_7	TCPE	7	-0.899189	0.21985	0.110043	0.00520585	122795	239265	0	0	0	0	P48643	HUMAN	T-complex_protein_1_subunit_epsilon_(TCP-1-epsilon)_(CCT-epsilon)	CCT5
TCPB_7	TCPB	7	-0.895768	0.21818	0.109311	0.00513674	135277	268228	0	0	0	0	P78371	HUMAN	T-complex_protein_1_subunit_beta_(TCP-1-beta)_(CCT-beta)	CCT2
COPA_7	COPA	7	-0.893058	0.216862	0.138499	0.00824629	252304	97339.2	0	0	0	0	P53621	HUMAN	Coatomer_subunit_alpha_(Alpha-coat_protein)_(Alpha-COP)_(HEP-COP)_(HEPCOP)_[Cleaved_into:_Xenin_(Xenopsin-related_peptide);_Proxenin]	COPA
NBEL2_7	NBEL2	7	-0.884962	0.212948	0.137962	0.00818242	247806	90914.1	0	0	0	0	Q6ZNJ1	HUMAN	Neurobeachin-like_protein_2	NBEAL2
HSP7C_7	HSP7C	7	-0.883147	0.212075	-0.218929	0.020605	583809	575884	375683	59294.4	0	246764	P11142	HUMAN	Heat_shock_cognate_71_kDa_protein_(Heat_shock_70_kDa_protein_8)_(Lipopolysaccharide-associated_protein_1)_(LAP-1)_(LPS-associated_protein_1)	HSPA8
RA1L2_7	RA1L2	7	-0.877024	0.209145	0.105385	0.00477441	127222	277227	0	0	0	0	Q32P51	HUMAN	Heterogeneous_nuclear_ribonucleoprotein_A1-like_2_OS=Homo_sapiens_GN=HNRNPA1L2_PE=2_SV=2_-_	RA1L2
PLEK_7	PLEK	7	-0.871723	0.206624	0.232118	0.0231624	667866	444271	176502	295661	199909	0	P08567	HUMAN	Pleckstrin_OS=Homo_sapiens_GN=PLEK_PE=1_SV=3_-_	PLEK
AMPN_7	AMPN	7	-0.869758	0.205694	-0.019464	0.000162865	792312	974626	279443	653287	329638	344251	P15144	HUMAN	Aminopeptidase_N_(AP-N)_(hAPN)_(EC_3.4.11.2)_(Alanyl_aminopeptidase)_(Aminopeptidase_M)_(AP-M)_(Microsomal_aminopeptidase)_(Myeloid_plasma_membrane_glycoprotein_CD13)_(gp150)_(CD_antigen_CD13)	ANPEP
TSN9_7	TSN9	7	-0.864335	0.203137	0.13648	0.0080076	401905	129433	0	0	0	0	O75954	HUMAN	Tetraspanin-9_(Tspan-9)_(Tetraspan_NET-5)	TSPAN9
ANXA5_7	ANXA5	7	-0.862044	0.202061	0.364652	0.0571639	179135	276136	38378.8	0	82731.4	0	P08758	HUMAN	Annexin_A5_(Anchorin_CII)_(Annexin_V)_(Annexin-5)_(Calphobindin_I)_(CBP-I)_(Endonexin_II)_(Lipocortin_V)_(Placental_anticoagulant_protein_4)_(PP4)_(Placental_anticoagulant_protein_I)_(PAP-I)_(Thromboplastin_inhibitor)_(Vascular_anticoagulant-alpha)_(VAC-alpha)	ANXA5
QCR2_7	QCR2	7	-0.853787	0.198209	0.135669	0.00791272	602996	181297	0	0	0	0	P22695	HUMAN	Cytochrome_b-c1_complex_subunit_2,_mitochondrial_(Complex_III_subunit_2)_(Core_protein_II)_(Ubiquinol-cytochrome-c_reductase_complex_core_protein_2)	UQCRC2
ANXA1_7	ANXA1	7	0.85064	0.19675	0.266891	0.0306218	0	0	276576	79872.7	304741	180273	P04083	HUMAN	Annexin_A1_(Annexin_I)_(Annexin-1)_(Calpactin_II)_(Calpactin-2)_(Chromobindin-9)_(Lipocortin_I)_(Phospholipase_A2_inhibitory_protein)_(p35)	ANXA1
ACT2_7	ACT2	7	-0.844482	0.193912	0.134928	0.00782652	1.06578e+06	301087	0	0	0	0	Q03341	ECHGR	Actin-2	ACTII
ILEU_7	ILEU	7	-0.837109	0.190541	0.0974186	0.00407988	161370	429832	0	0	0	0	P30740	HUMAN	Leukocyte_elastase_inhibitor_(LEI)_(Monocyte/neutrophil_elastase_inhibitor)_(EI)_(M/NEI)_(Peptidase_inhibitor_2)_(PI-2)_(Serpin_B1)	SERPINB1
ITAM_7	ITAM	7	-0.835871	0.189978	0.0971785	0.00405979	84182.5	225659	0	0	0	0	P11215	HUMAN	Integrin_alpha-M_(CD11_antigen-like_family_member_B)_(CR-3_alpha_chain)_(Cell_surface_glycoprotein_MAC-1_subunit_alpha)_(Leukocyte_adhesion_receptor_MO1)_(Neutrophil_adherence_receptor)_(CD_antigen_CD11b)	ITGAM
ATPB_7	ATPB	7	-0.819496	0.182607	-0.0631825	0.00171616	884102	432562	0	0	0	402847	P06576	HUMAN	ATP_synthase_subunit_beta,_mitochondrial_(EC_3.6.3.14)	ATP5B
PARVB_7	PARVB	7	-0.81565	0.180897	0.244322	0.0256619	733692	382982	282979	80538.4	248044	195807	Q9HBI1	HUMAN	Beta-parvin_OS=Homo_sapiens_GN=PARVB_PE=1_SV=1_-_	PARVB
CLIC1_7	CLIC1	7	-0.815555	0.180855	-0.177673	0.0135708	157830	231622	87240.6	140136	0	0	O00299	HUMAN	Chloride_intracellular_channel_protein_1_(Chloride_channel_ABP)_(Nuclear_chloride_ion_channel_27)_(NCC27)_(Regulatory_nuclear_chloride_ion_channel_protein)_(hRNCC)	CLIC1
APOA_7	APOA	7	0.814398	0.180342	0.435648	0.0815895	0	0	314333	345964	538740	99376.4	P08519	HUMAN	Apolipoprotein(a)_(Apo(a))_(Lp(a))_(EC_3.4.21.-)	LPA
URP2_7	URP2	7	-0.811372	0.179004	0.415319	0.0741529	805101	908391	0	0	443671	316952	Q86UX7	HUMAN	Fermitin_family_homolog_3_OS=Homo_sapiens_GN=FERMT3_PE=1_SV=1_-_	URP2
ITIH3_7	ITIH3	7	0.810791	0.178748	0.431649	0.0800987	0	0	371433	162144	477205	138725	Q06033	HUMAN	Inter-alpha-trypsin_inhibitor_heavy_chain_H3_OS=Homo_sapiens_GN=ITIH3_PE=1_SV=2_-_	ITIH3
ICAM2_7	ICAM2	7	-0.808351	0.177674	0.0919237	0.00363261	196576	608966	0	0	0	0	P13598	HUMAN	Intercellular_adhesion_molecule_2_(ICAM-2)_(CD_antigen_CD102)	ICAM2
TLN1_7	TLN1	7	-0.806706	0.176952	0.545245	0.127805	792977	756972	314635	205490	494307	0	Q9Y490	HUMAN	Talin-1_OS=Homo_sapiens_GN=TLN1_PE=1_SV=3_-_	TLN1
PECA1_7	PECA1	7	-0.802395	0.175065	-0.143898	0.00890171	557583	602700	0	0	0	447536	P16284	HUMAN	Platelet_endothelial_cell_adhesion_molecule_OS=Homo_sapiens_GN=PECAM1_PE=1_SV=1_-_	PECA1
STX7_7	STX7	7	-0.799643	0.173866	-0.0645333	0.00179032	234034	496050	0	0	0	187911	O15400	HUMAN	Syntaxin-7_OS=Homo_sapiens_GN=STX7_PE=1_SV=4_-_	STX7
APOH_7	APOH	7	-0.794855	0.171791	0.127713	0.0070119	560413	1.15572e+06	170410	177012	282270	342727	P02749	HUMAN	Beta-2-glycoprotein_1_(APC_inhibitor)_(Activated_protein_C-binding_protein)_(Anticardiolipin_cofactor)_(Apolipoprotein_H)_(Apo-H)_(Beta-2-glycoprotein_I)_(B2GPI)_(Beta(2)GPI)	APOH
MBL2_7	MBL2	7	-0.789455	0.169464	-0.152156	0.00995267	152543	173414	0	0	0	129386	P11226	HUMAN	Mannose-binding_protein_C_OS=Homo_sapiens_GN=MBL2_PE=1_SV=2_-_	MBL2
TFR1_7	TFR1	7	-0.781067	0.165882	0.045168	0.000877052	2.44743e+06	1.92643e+06	656602	1.64781e+06	1.23451e+06	1.51954e+06	P02786	HUMAN	Transferrin_receptor_protein_1_OS=Homo_sapiens_GN=TFRC_PE=1_SV=2_-_	TFR1
MYH9_7	MYH9	7	-0.779848	0.165365	0.454638	0.0888578	1.39517e+06	1.13271e+06	782928	403715	764214	0	P35579	HUMAN	Myosin-9_OS=Homo_sapiens_GN=MYH9_PE=1_SV=4_-_	MYH9
TBA4A_7	TBA4A	7	-0.779439	0.165192	0.360914	0.0559979	578448	549112	92279.4	103469	340979	345105	P68366	HUMAN	Tubulin_alpha-4A_chain_OS=Homo_sapiens_GN=TUBA4A_PE=1_SV=1_-_	TBA4A
CH60_7	CH60	7	-0.778974	0.164995	-0.0466545	0.000935729	363382	923493	0	0	0	293724	P10809	HUMAN	60_kDa_heat_shock_protein,_mitochondrial_(EC_3.6.4.9)_(60_kDa_chaperonin)_(Chaperonin_60)_(CPN60)_(Heat_shock_protein_60)_(HSP-60)_(Hsp60)_(HuCHA60)_(Mitochondrial_matrix_protein_P1)_(P60_lymphocyte_protein)	HSPD1
PLXB2_7	PLXB2	7	-0.771645	0.161904	0.0851305	0.00311554	34846.6	133152	0	0	0	0	O15031	HUMAN	Plexin-B2_(MM1)	PLXNB2
NEP_7	NEP	7	-0.771545	0.161863	-0.318078	0.0434943	280935	316190	0	151447	0	235619	P08473	HUMAN	Neprilysin_OS=Homo_sapiens_GN=MME_PE=1_SV=2_-_	NEP
GPV_7	GPV	7	-0.77016	0.161282	-0.0996485	0.0042688	324442	559912	363145	75962.9	0	0	P40197	HUMAN	Platelet_glycoprotein_V_(GPV)_(Glycoprotein_5)_(CD_antigen_CD42d)	GP5
ANXA6_7	ANXA6	7	-0.764441	0.158895	0.0838217	0.00302048	240188	959477	0	0	0	0	P08133	HUMAN	Annexin_A6_(67_kDa_calelectrin)_(Annexin_VI)_(Annexin-6)_(Calphobindin-II)_(CPB-II)_(Chromobindin-20)_(Lipocortin_VI)_(Protein_III)_(p68)_(p70)	ANXA6
VDAC1_7	VDAC1	7	-0.758546	0.156454	-0.115774	0.0057622	366286	176437	0	0	0	211070	P21796	HUMAN	Voltage-dependent_anion-selective_channel_protein_1_OS=Homo_sapiens_GN=VDAC1_PE=1_SV=2_-_	VDAC1
IQGA1_7	IQGA1	7	-0.755707	0.155286	-0.0388114	0.000647563	690334	205192	0	0	0	260336	P46940	HUMAN	Ras_GTPase-activating-like_protein_IQGAP1_OS=Homo_sapiens_GN=IQGAP1_PE=1_SV=1_-_	IQGA1
GNAI3_7	GNAI3	7	-0.754296	0.154706	0.0819909	0.00288998	54489	232258	0	0	0	0	P08754	HUMAN	Guanine_nucleotide-binding_protein_G(k)_subunit_alpha_(G(i)_alpha-3)	GNAI3
LDHB_7	LDHB	7	-0.753519	0.154388	0.038751	0.000645551	1.60191e+06	287521	0	103102	0	244838	P07195	HUMAN	L-lactate_dehydrogenase_B_chain_OS=Homo_sapiens_GN=LDHB_PE=1_SV=2_-_	LDHB
UBC_7	UBC	7	-0.751222	0.153448	-0.306221	0.0403118	957008	1137918	1.0154e+06	235992	0	385094	P0CG48	HUMAN	Polyubiquitin-C_OS=Homo_sapiens_GN=UBC_PE=1_SV=3_-_	UBC
GP1BA_7	GP1BA	7	-0.747653	0.151993	0.487785	0.102287	651442	477636	260219	314483	377844	0	P07359	HUMAN	Platelet_glycoprotein_Ib_alpha_chain_(GP-Ib_alpha)_(GPIb-alpha)_(GPIbA)_(Glycoprotein_Ibalpha)_(Antigen_CD42b-alpha)_(CD_antigen_CD42b)_[Cleaved_into:_Glycocalicin]	GP1BA
AFAM_7	AFAM	7	0.743967	0.150498	0.645793	0.179288	0	0	321841	141954	765090	207239	P43652	HUMAN	Afamin_(Alpha-albumin)_(Alpha-Alb)	AFM
EHD1_7	EHD1	7	-0.738826	0.148426	-0.12674	0.00690545	253081	536590	0	0	0	278636	Q9H4M9	HUMAN	EH_domain-containing_protein_1_(PAST_homolog_1)_(hPAST1)_(Testilin)	EHD1
HS71B_7	HS71B	7	-0.737221	0.147781	-0.0934398	0.00375342	359607	1.13972e+06	0	332097	0	192678	P0DMV9	HUMAN	Heat_shock_70_kDa_protein_1B_(Heat_shock_70_kDa_protein_2)_(HSP70-2)_(HSP70.2)	HSPA1B
CALX_7	CALX	7	-0.713411	0.13839	-0.101702	0.00444658	238526	668508	0	0	0	285404	P27824	HUMAN	Calnexin_(IP90)_(Major_histocompatibility_complex_class_I_antigen-binding_protein_p88)_(p90)	CANX
LEUK_7	LEUK	7	-0.707653	0.136165	-0.190082	0.0155326	511004	348527	0	0	0	419882	P16150	HUMAN	Leukosialin_OS=Homo_sapiens_GN=SPN_PE=1_SV=1_-_	LEUK
COL11_7	COL11	7	0.707594	0.136142	0.554803	0.132325	0	0	131933	62014.7	691023	401397	Q9BWP8	HUMAN	Collectin-11_(Collectin_kidney_protein_1)_(CL-K1)	COLEC11
PROF1_7	PROF1	7	0.705921	0.135499	0.519421	0.115985	0	0	252758	298456	480632	0	P07737	HUMAN	Profilin-1_OS=Homo_sapiens_GN=PFN1_PE=1_SV=2_-_	PROF1
ENOA_7	ENOA	7	-0.699965	0.133222	0.653355	0.183511	537528	752116	0	0	489847	0	P06733	HUMAN	Alpha-enolase_(EC_4.2.1.11)_(2-phospho-D-glycerate_hydro-lyase)_(C-myc_promoter-binding_protein)_(Enolase_1)_(MBP-1)_(MPB-1)_(Non-neural_enolase)_(NNE)_(Phosphopyruvate_hydratase)_(Plasminogen-binding_protein)	ENO1
GNAZ_7	GNAZ	7	-0.698278	0.132581	-0.171535	0.0126494	335295	177143	0	0	0	244521	P19086	HUMAN	Guanine_nucleotide-binding_protein_G(z)_subunit_alpha_(G(x)_alpha_chain)_(Gz-alpha)	GNAZ
S10A9_7	S10A9	7	-0.697516	0.132292	-0.276797	0.0329372	208989	306204	205515	209122	0	0	P06702	HUMAN	Protein_S100-A9_OS=Homo_sapiens_GN=S100A9_PE=1_SV=1_-_	S10A9
LPPRC_7	LPPRC	7	-0.696112	0.13176	0.0717313	0.00221198	29226.6	195351	0	0	0	0	P42704	HUMAN	Leucine-rich_PPR_motif-containing_protein,_mitochondrial_(130_kDa_leucine-rich_protein)_(LRP_130)_(GP130)	LRPPRC
ITA2_7	ITA2	7	-0.694129	0.13101	-0.120389	0.00623067	325751	179457	0	272463	0	0	P17301	HUMAN	Integrin_alpha-2_(CD49_antigen-like_family_member_B)_(Collagen_receptor)_(Platelet_membrane_glycoprotein_Ia)_(GPIa)_(VLA-2_subunit_alpha)_(CD_antigen_CD49b)	ITGA2
COF1_7	COF1	7	0.693829	0.130897	0.5866	0.147927	0	0	181808	198045	382153	0	P23528	HUMAN	Cofilin-1_(18_kDa_phosphoprotein)_(p18)_(Cofilin,_non-muscle_isoform)	CFL1
G6PI_7	G6PI	7	-0.678756	0.125271	0.06874	0.00203134	40596.9	323269	0	0	0	0	P06744	HUMAN	Glucose-6-phosphate_isomerase_(GPI)_(EC_5.3.1.9)_(Autocrine_motility_factor)_(AMF)_(Neuroleukin)_(NLK)_(Phosphoglucose_isomerase)_(PGI)_(Phosphohexose_isomerase)_(PHI)_(Sperm_antigen_36)_(SA-36)	GPI
ETFA_7	ETFA	7	-0.675933	0.124231	0.0682562	0.00200285	31393	257913	0	0	0	0	P13804	HUMAN	Electron_transfer_flavoprotein_subunit_alpha,_mitochondrial_(Alpha-ETF)	ETFA
TCPH_7	TCPH	7	-0.672453	0.122956	0.0676608	0.00196806	98927.2	845721	0	0	0	0	Q99832	HUMAN	T-complex_protein_1_subunit_eta_(TCP-1-eta)_(CCT-eta)_(HIV-1_Nef-interacting_protein)_[Cleaved_into:_T-complex_protein_1_subunit_eta,_N-terminally_processed]	CCT7
PRG4_7	PRG4	7	0.667543	0.121166	0.663337	0.189161	0	0	138107	107222	300749	0	Q92954	HUMAN	Proteoglycan_4_OS=Homo_sapiens_GN=PRG4_PE=1_SV=2_-_	PRG4
ACTBL_7	ACTBL	7	-0.665541	0.120441	0.117766	0.00596217	441583	0	0	0	0	0	Q562R1	HUMAN	Beta-actin-like_protein_2_(Kappa-actin)	ACTBL2
DESP_7	DESP	7	-0.665541	0.120441	0.117766	0.00596217	269285	0	0	0	0	0	P15924	HUMAN	Desmoplakin_(DP)_(250/210_kDa_paraneoplastic_pemphigus_antigen)	DSP
E41L3_7	E41L3	7	-0.665541	0.120441	0.117766	0.00596217	326968	0	0	0	0	0	Q9Y2J2	HUMAN	Band_4.1-like_protein_3_(4.1B)_(Differentially_expressed_in_adenocarcinoma_of_the_lung_protein_1)_(DAL-1)_[Cleaved_into:_Band_4.1-like_protein_3,_N-terminally_processed]	EPB41L3
AT1B3_7	AT1B3	7	-0.665541	0.120441	0.117766	0.00596217	134415	0	0	0	0	0	P54709	HUMAN	Sodium/potassium-transporting_ATPase_subunit_beta-3_(Sodium/potassium-dependent_ATPase_subunit_beta-3)_(ATPB-3)_(CD_antigen_CD298)	ATP1B3
CAND1_7	CAND1	7	-0.665541	0.120441	0.117766	0.00596217	75386.9	0	0	0	0	0	Q86VP6	HUMAN	Cullin-associated_NEDD8-dissociated_protein_1_(Cullin-associated_and_neddylation-dissociated_protein_1)_(TBP-interacting_protein_of_120_kDa_A)_(TBP-interacting_protein_120A)_(p120_CAND1)	CAND1
INF2_7	INF2	7	-0.665541	0.120441	0.117766	0.00596217	60521.7	0	0	0	0	0	Q27J81	HUMAN	Inverted_formin-2_(HBEBP2-binding_protein_C)	INF2
KAPCB_7	KAPCB	7	-0.665541	0.120441	0.117766	0.00596217	93355.3	0	0	0	0	0	P22694	HUMAN	cAMP-dependent_protein_kinase_catalytic_subunit_beta_(PKA_C-beta)_(EC_2.7.11.11)	PRKACB
MARE2_7	MARE2	7	-0.665541	0.120441	0.117766	0.00596217	72958.2	0	0	0	0	0	Q15555	HUMAN	Microtubule-associated_protein_RP/EB_family_member_2_(APC-binding_protein_EB2)_(End-binding_protein_2)_(EB2)	MAPRE2
MYCT1_7	MYCT1	7	-0.665541	0.120441	0.117766	0.00596217	190727	0	0	0	0	0	Q8N699	HUMAN	Myc_target_protein_1_OS=Homo_sapiens_GN=MYCT1_PE=1_SV=1_-_	MYCT1
NB5R3_7	NB5R3	7	-0.665541	0.120441	0.117766	0.00596217	290607	0	0	0	0	0	P00387	HUMAN	NADH-cytochrome_b5_reductase_3_(B5R)_(Cytochrome_b5_reductase)_(EC_1.6.2.2)_(Diaphorase-1)_[Cleaved_into:_NADH-cytochrome_b5_reductase_3_membrane-bound_form;_NADH-cytochrome_b5_reductase_3_soluble_form]	CYB5R3
NIBL1_7	NIBL1	7	-0.665541	0.120441	0.117766	0.00596217	60307.1	0	0	0	0	0	Q96TA1	HUMAN	Niban-like_protein_1_(Meg-3)_(Melanoma_invasion_by_ERK)_(MINERVA)_(Protein_FAM129B)	FAM129B
OST48_7	OST48	7	-0.665541	0.120441	0.117766	0.00596217	502890	0	0	0	0	0	P39656	HUMAN	Dolichyl-diphosphooligosaccharide--protein_glycosyltransferase_48_kDa_subunit_(DDOST_48_kDa_subunit)_(Oligosaccharyl_transferase_48_kDa_subunit)	DDOST
PGK1_7	PGK1	7	-0.665541	0.120441	0.117766	0.00596217	189554	0	0	0	0	0	P00558	HUMAN	Phosphoglycerate_kinase_1_(EC_2.7.2.3)_(Cell_migration-inducing_gene_10_protein)_(Primer_recognition_protein_2)_(PRP_2)	PGK1
PRPS2_7	PRPS2	7	-0.665541	0.120441	0.117766	0.00596217	29300.3	0	0	0	0	0	P11908	HUMAN	Ribose-phosphate_pyrophosphokinase_2_(EC_2.7.6.1)_(PPRibP)_(Phosphoribosyl_pyrophosphate_synthase_II)_(PRS-II)	PRPS2
RRAS_7	RRAS	7	-0.665541	0.120441	0.117766	0.00596217	249537	0	0	0	0	0	P10301	HUMAN	Ras-related_protein_R-Ras_(p23)	RRAS
SPB6_7	SPB6	7	-0.665541	0.120441	0.117766	0.00596217	312974	0	0	0	0	0	P35237	HUMAN	Serpin_B6_(Cytoplasmic_antiproteinase)_(CAP)_(Peptidase_inhibitor_6)_(PI-6)_(Placental_thrombin_inhibitor)	SERPINB6
SRC_7	SRC	7	-0.665541	0.120441	0.117766	0.00596217	57938.9	0	0	0	0	0	P12931	HUMAN	Proto-oncogene_tyrosine-protein_kinase_Src_(EC_2.7.10.2)_(Proto-oncogene_c-Src)_(pp60c-src)_(p60-Src)	SRC
STK24_7	STK24	7	-0.665541	0.120441	0.117766	0.00596217	65348.1	0	0	0	0	0	Q9Y6E0	HUMAN	Serine/threonine-protein_kinase_24_(EC_2.7.11.1)_(Mammalian_STE20-like_protein_kinase_3)_(MST-3)_(STE20-like_kinase_MST3)_[Cleaved_into:_Serine/threonine-protein_kinase_24_36_kDa_subunit_(Mammalian_STE20-like_protein_kinase_3_N-terminal)_(MST3/N);_Serine/threonine-protein_kinase_24_12_kDa_subunit_(Mammalian_STE20-like_protein_kinase_3_C-terminal)_(MST3/C)]	STK24
TBAL3_7	TBAL3	7	-0.665541	0.120441	0.117766	0.00596217	172367	0	0	0	0	0	A6NHL2	HUMAN	Tubulin_alpha_chain-like_3	TUBAL3
TPM4_7	TPM4	7	-0.665541	0.120441	0.117766	0.00596217	321706	0	0	0	0	0	P67936	HUMAN	Tropomyosin_alpha-4_chain_(TM30p1)_(Tropomyosin-4)	TPM4
A0A068WI65_7	A0A068WI65	7	-0.665541	0.120441	0.117766	0.00596217	139825	0	0	0	0	0	A0A068WI65	ECHGR	Cation_efflux_protein:_zinc_transporter	EgrG_001002800
CD9_7	CD9	7	-0.665541	0.120441	0.117766	0.00596217	385866	0	0	0	0	0	P21926	HUMAN	CD9_antigen_(5H9_antigen)_(Cell_growth-inhibiting_gene_2_protein)_(Leukocyte_antigen_MIC3)_(Motility-related_protein)_(MRP-1)_(Tetraspanin-29)_(Tspan-29)_(p24)_(CD_antigen_CD9)	CD9
COR1C_7	COR1C	7	-0.665541	0.120441	0.117766	0.00596217	286541	0	0	0	0	0	Q9ULV4	HUMAN	Coronin-1C_(Coronin-3)_(hCRNN4)	CORO1C
DIAP1_7	DIAP1	7	-0.665541	0.120441	0.117766	0.00596217	36964.3	0	0	0	0	0	O60610	HUMAN	Protein_diaphanous_homolog_1_(Diaphanous-related_formin-1)_(DRF1)	DIAPH1
DNM1L_7	DNM1L	7	-0.665541	0.120441	0.117766	0.00596217	180983	0	0	0	0	0	O00429	HUMAN	Dynamin-1-like_protein_(EC_3.6.5.5)_(Dnm1p/Vps1p-like_protein)_(DVLP)_(Dynamin_family_member_proline-rich_carboxyl-terminal_domain_less)_(Dymple)_(Dynamin-like_protein)_(Dynamin-like_protein_4)_(Dynamin-like_protein_IV)_(HdynIV)_(Dynamin-related_protein_1)	DNM1L
GSTO1_7	GSTO1	7	-0.665541	0.120441	0.117766	0.00596217	173891	0	0	0	0	0	P78417	HUMAN	Glutathione_S-transferase_omega-1_(GSTO-1)_(EC_2.5.1.18)_(Glutathione_S-transferase_omega_1-1)_(GSTO_1-1)_(Glutathione-dependent_dehydroascorbate_reductase)_(EC_1.8.5.1)_(Monomethylarsonic_acid_reductase)_(MMA(V)_reductase)_(EC_1.20.4.2)_(S-(Phenacyl)glutathione_reductase)_(SPG-R)	GSTO1
HS90B_7	HS90B	7	-0.665541	0.120441	0.117766	0.00596217	399804	0	0	0	0	0	P08238	HUMAN	Heat_shock_protein_HSP_90-beta_(HSP_90)_(Heat_shock_84_kDa)_(HSP_84)_(HSP84)	HSP90AB1
A0A068WQT6_7	A0A068WQT6	7	-0.665541	0.120441	0.117766	0.00596217	508673	0	0	0	0	0	A0A068WQT6	ECHGR	Expressed_conserved_protein	EgrG_000337300
CAPZB_7	CAPZB	7	-0.665541	0.120441	0.117766	0.00596217	258266	0	0	0	0	0	P47756	HUMAN	F-actin-capping_protein_subunit_beta_(CapZ_beta)	CAPZB
GRP2_7	GRP2	7	-0.665541	0.120441	0.117766	0.00596217	75054.2	0	0	0	0	0	Q7LDG7	HUMAN	RAS_guanyl-releasing_protein_2_(Calcium_and_DAG-regulated_guanine_nucleotide_exchange_factor_I)_(CalDAG-GEFI)_(Cdc25-like_protein)_(hCDC25L)_(F25B3.3_kinase-like_protein)	RASGRP2
LYN_7	LYN	7	-0.665541	0.120441	0.117766	0.00596217	343912	0	0	0	0	0	P07948	HUMAN	Tyrosine-protein_kinase_Lyn_(EC_2.7.10.2)_(Lck/Yes-related_novel_protein_tyrosine_kinase)_(V-yes-1_Yamaguchi_sarcoma_viral_related_oncogene_homolog)_(p53Lyn)_(p56Lyn)	LYN
CD5L_7	CD5L	7	-0.660526	0.118632	0.416415	0.0745446	1.38547e+06	686691	448618	380108	778430	607744	O43866	HUMAN	CD5_antigen-like_(Apoptosis_inhibitor_expressed_by_macrophages)_(hAIM)_(CT-2)_(IgM-associated_peptide)_(SP-alpha)	CD5L
TCPZ_7	TCPZ	7	-0.657385	0.117507	0.065095	0.00182162	33386.8	345564	0	0	0	0	P40227	HUMAN	T-complex_protein_1_subunit_zeta_(TCP-1-zeta)_(Acute_morphine_dependence-related_protein_2)_(CCT-zeta-1)_(HTR3)_(Tcp20)	CCT6A
CAP1_7	CAP1	7	-0.655912	0.116981	-0.0323212	0.000449097	408975	104398	247842	0	0	0	Q01518	HUMAN	Adenylyl_cyclase-associated_protein_1_(CAP_1)	CAP1
ANXA2_7	ANXA2	7	0.650178	0.114945	0.199448	0.0171011	0	0	324130	37698.6	224663	75314	P07355	HUMAN	Annexin_A2_(Annexin_II)_(Annexin-2)_(Calpactin_I_heavy_chain)_(Calpactin-1_heavy_chain)_(Chromobindin-8)_(Lipocortin_II)_(Placental_anticoagulant_protein_IV)_(PAP-IV)_(Protein_I)_(p36)	ANXA2
ANGL6_7	ANGL6	7	0.649209	0.114602	0.398944	0.0684209	0	0	0	388376	421980	108358	Q8NI99	HUMAN	Angiopoietin-related_protein_6_(Angiopoietin-like_protein_6)_(Angiopoietin-related_growth_factor)_(Angiopoietin-related_protein_5)	ANGPTL6
ACTC_7	ACTC	7	-0.646294	0.113575	0.619794	0.165142	1.37872e+06	2.53956e+06	344799	371219	1.55659e+06	0	P68032	HUMAN	Actin,_alpha_cardiac_muscle_1_(Alpha-cardiac_actin)	ACTC1
STX11_7	STX11	7	-0.641937	0.112049	-0.242608	0.0253031	186942	184108	0	0	0	210002	O75558	HUMAN	Syntaxin-11_OS=Homo_sapiens_GN=STX11_PE=1_SV=1_-_	STX11
ITB3_7	ITB3	7	-0.637423	0.110479	0.374799	0.0603894	763749	516024	402706	115473	481512	455592	P05106	HUMAN	Integrin_beta-3_OS=Homo_sapiens_GN=ITGB3_PE=1_SV=2_-_	ITB3
PDC6I_7	PDC6I	7	-0.634852	0.109589	0.00391252	6.58078e-06	44477.8	360046	84577.3	0	0	0	Q8WUM4	HUMAN	Programmed_cell_death_6-interacting_protein_OS=Homo_sapiens_GN=PDCD6IP_PE=1_SV=1_-_	PDC6I
APOE_7	APOE	7	0.628031	0.107247	0.655429	0.184678	664881	291863	1.19464e+06	532786	6570674	3.31588e+06	P02649	HUMAN	Apolipoprotein_E_(Apo-E)	APOE
SPTA1_7	SPTA1	7	-0.624279	0.10597	0.0559055	0.00134361	1.98882e+06	106041	66896	248284	136969	348818	P02549	HUMAN	Spectrin_alpha_chain,_erythrocytic_1_OS=Homo_sapiens_GN=SPTA1_PE=1_SV=5_-_	SPTA1
VINC_7	VINC	7	-0.610748	0.101426	-0.0404292	0.000702673	159769	434053	32563.6	0	71013.3	248066	P18206	HUMAN	Vinculin_OS=Homo_sapiens_GN=VCL_PE=1_SV=4_-_	VINC
RAB1C_7	RAB1C	7	0.60677	0.100109	0.767826	0.253449	0	0	195994	119115	593254	0	Q92928	HUMAN	Putative_Ras-related_protein_Rab-1C_OS=Homo_sapiens_GN=RAB1C_PE=5_SV=2_-_	RAB1C
A2MG_7	A2MG	7	0.599175	0.0976185	0.573776	0.14153	4.47228e+06	3.13228e+06	1.14537e+07	3.77933e+06	1.37247e+07	4.87549e+06	P01023	HUMAN	Alpha-2-macroglobulin_(Alpha-2-M)_(C3_and_PZP-like_alpha-2-macroglobulin_domain-containing_protein_5)	A2M
STML2_7	STML2	7	-0.597907	0.0972054	-0.199485	0.0171074	89898.9	251516	0	0	0	167248	Q9UJZ1	HUMAN	Stomatin-like_protein_2,_mitochondrial_OS=Homo_sapiens_GN=STOML2_PE=1_SV=1_-_	STML2
APMAP_7	APMAP	7	0.597483	0.0970677	0.357269	0.0548726	0	0	0	0	277900	271943	Q9HDC9	HUMAN	Adipocyte_plasma_membrane-associated_protein_OS=Homo_sapiens_GN=APMAP_PE=1_SV=2_-_	APMAP
CRAC1_7	CRAC1	7	0.593518	0.0957837	0.608489	0.159173	0	0	0	0	737607	414492	Q9NQ79	HUMAN	Cartilage_acidic_protein_1_OS=Homo_sapiens_GN=CRTAC1_PE=1_SV=2_-_	CRAC1
STXB2_7	STXB2	7	-0.591721	0.0952047	-0.261083	0.0293036	379105	301017	0	0	0	424255	Q15833	HUMAN	Syntaxin-binding_protein_2_OS=Homo_sapiens_GN=STXBP2_PE=1_SV=2_-_	STXB2
COL10_7	COL10	7	0.590726	0.0948848	0.481652	0.0997311	0	0	531137	65362.8	545243	0	Q9Y6Z7	HUMAN	Collectin-10_(Collectin_liver_protein_1)_(CL-L1)_(Collectin-34)_(CL-34)	COLEC10
KLKB1_7	KLKB1	7	0.588335	0.0941182	-0.777862	0.260117	0	0	262051	186409	0	275057	P03952	HUMAN	Plasma_kallikrein_OS=Homo_sapiens_GN=KLKB1_PE=1_SV=1_-_	KLKB1
CAZA1_7	CAZA1	7	-0.587558	0.0938696	-0.328183	0.0463015	236240	267096	168464	311125	0	0	P52907	HUMAN	F-actin-capping_protein_subunit_alpha-1_(CapZ_alpha-1)	CAPZA1
VWF_7	VWF	7	-0.584845	0.0930047	0.774772	0.258055	1.533e+06	1.77301e+06	861095	554370	1.63663e+06	493443	P04275	HUMAN	von_Willebrand_factor_OS=Homo_sapiens_GN=VWF_PE=1_SV=4_-_	VWF
KPYM_7	KPYM	7	-0.583932	0.0927148	-0.142706	0.0087549	357741	1.07775e+06	785520	127594	0	0	P14618	HUMAN	Pyruvate_kinase_PKM_(EC_2.7.1.40)_(Cytosolic_thyroid_hormone-binding_protein)_(CTHBP)_(Opa-interacting_protein_3)_(OIP-3)_(Pyruvate_kinase_2/3)_(Pyruvate_kinase_muscle_isozyme)_(Thyroid_hormone-binding_protein_1)_(THBP1)_(Tumor_M2-PK)_(p58)	PKM
MASP2_7	MASP2	7	0.583473	0.0925689	0.661066	0.187868	0	0	0	0	376543	180147	O00187	HUMAN	Mannan-binding_lectin_serine_protease_2_OS=Homo_sapiens_GN=MASP2_PE=1_SV=4_-_	MASP2
ANX11_7	ANX11	7	-0.583377	0.0925386	0.0527558	0.00119648	0	198769	0	0	0	0	P50995	HUMAN	Annexin_A11_(56_kDa_autoantigen)_(Annexin_XI)_(Annexin-11)_(Calcyclin-associated_annexin_50)_(CAP-50)	ANXA11
CAB39_7	CAB39	7	-0.583377	0.0925386	0.0527558	0.00119648	0	141262	0	0	0	0	Q9Y376	HUMAN	Calcium-binding_protein_39_(MO25alpha)_(Protein_Mo25)	CAB39
FOLH1_7	FOLH1	7	-0.583377	0.0925386	0.0527558	0.00119648	0	1.1277e+06	0	0	0	0	Q04609	HUMAN	Glutamate_carboxypeptidase_2_(EC_3.4.17.21)_(Cell_growth-inhibiting_gene_27_protein)_(Folate_hydrolase_1)_(Folylpoly-gamma-glutamate_carboxypeptidase)_(FGCP)_(Glutamate_carboxypeptidase_II)_(GCPII)_(Membrane_glutamate_carboxypeptidase)_(mGCP)_(N-acetylated-alpha-linked_acidic_dipeptidase_I)_(NAALADase_I)_(Prostate-specific_membrane_antigen)_(PSM)_(PSMA)_(Pteroylpoly-gamma-glutamate_carboxypeptida…	FOLH1
1A03_7	1A03	7	-0.583377	0.0925386	0.0527558	0.00119648	0	285116	0	0	0	0	P04439	HUMAN	HLA_class_I_histocompatibility_antigen,_A-3_alpha_chain_(MHC_class_I_antigen_A*3)	HLA-A
5NTD_7	5NTD	7	-0.583377	0.0925386	0.0527558	0.00119648	0	969514	0	0	0	0	P21589	HUMAN	5'-nucleotidase_(5'-NT)_(EC_3.1.3.5)_(Ecto-5'-nucleotidase)_(CD_antigen_CD73)	NT5E
AMPE_7	AMPE	7	-0.583377	0.0925386	0.0527558	0.00119648	0	87589	0	0	0	0	Q07075	HUMAN	Glutamyl_aminopeptidase_(EAP)_(EC_3.4.11.7)_(Aminopeptidase_A)_(AP-A)_(Differentiation_antigen_gp160)_(CD_antigen_CD249)	ENPEP
BAIP2_7	BAIP2	7	-0.583377	0.0925386	0.0527558	0.00119648	0	241883	0	0	0	0	Q9UQB8	HUMAN	Brain-specific_angiogenesis_inhibitor_1-associated_protein_2_(BAI-associated_protein_2)_(BAI1-associated_protein_2)_(Protein_BAP2)_(Fas_ligand-associated_factor_3)_(FLAF3)_(Insulin_receptor_substrate_p53/p58)_(IRS-58)_(IRSp53/58)_(Insulin_receptor_substrate_protein_of_53_kDa)_(IRSp53)_(Insulin_receptor_substrate_p53)	BAIAP2
CATA_7	CATA	7	-0.583377	0.0925386	0.0527558	0.00119648	0	308607	0	0	0	0	P04040	HUMAN	Catalase_(EC_1.11.1.6)	CAT
CTL2_7	CTL2	7	-0.583377	0.0925386	0.0527558	0.00119648	0	124492	0	0	0	0	Q8IWA5	HUMAN	Choline_transporter-like_protein_2_(Solute_carrier_family_44_member_2)	SLC44A2
ITAL_7	ITAL	7	-0.583377	0.0925386	0.0527558	0.00119648	0	165863	0	0	0	0	P20701	HUMAN	Integrin_alpha-L_(CD11_antigen-like_family_member_A)_(Leukocyte_adhesion_glycoprotein_LFA-1_alpha_chain)_(LFA-1A)_(Leukocyte_function-associated_molecule_1_alpha_chain)_(CD_antigen_CD11a)	ITGAL
KAP0_7	KAP0	7	-0.583377	0.0925386	0.0527558	0.00119648	0	535137	0	0	0	0	P10644	HUMAN	cAMP-dependent_protein_kinase_type_I-alpha_regulatory_subunit_(Tissue-specific_extinguisher_1)_(TSE1)	PRKAR1A
MARE1_7	MARE1	7	-0.583377	0.0925386	0.0527558	0.00119648	0	218473	0	0	0	0	Q15691	HUMAN	Microtubule-associated_protein_RP/EB_family_member_1_(APC-binding_protein_EB1)_(End-binding_protein_1)_(EB1)	MAPRE1
PFKAL_7	PFKAL	7	-0.583377	0.0925386	0.0527558	0.00119648	0	114601	0	0	0	0	P17858	HUMAN	ATP-dependent_6-phosphofructokinase,_liver_type_OS=Homo_sapiens_GN=PFKL_PE=1_SV=6_-_	PFKAL
PLST_7	PLST	7	-0.583377	0.0925386	0.0527558	0.00119648	0	172138	0	0	0	0	P13797	HUMAN	Plastin-3_(T-plastin)	PLS3
RADI_7	RADI	7	-0.583377	0.0925386	0.0527558	0.00119648	0	219403	0	0	0	0	P35241	HUMAN	Radixin	RDX
RASA3_7	RASA3	7	-0.583377	0.0925386	0.0527558	0.00119648	0	183625	0	0	0	0	Q14644	HUMAN	Ras_GTPase-activating_protein_3_(GAP1(IP4BP))_(Ins_P4-binding_protein)	RASA3
TCPD_7	TCPD	7	-0.583377	0.0925386	0.0527558	0.00119648	0	635823	0	0	0	0	P50991	HUMAN	T-complex_protein_1_subunit_delta_(TCP-1-delta)_(CCT-delta)_(Stimulator_of_TAR_RNA-binding)	CCT4
TENA_7	TENA	7	-0.583377	0.0925386	0.0527558	0.00119648	0	104256	0	0	0	0	P24821	HUMAN	Tenascin_(TN)_(Cytotactin)_(GMEM)_(GP_150-225)_(Glioma-associated-extracellular_matrix_antigen)_(Hexabrachion)_(JI)_(Myotendinous_antigen)_(Neuronectin)_(Tenascin-C)_(TN-C)	TNC
TKT_7	TKT	7	-0.583377	0.0925386	0.0527558	0.00119648	0	110725	0	0	0	0	P29401	HUMAN	Transketolase_(TK)_(EC_2.2.1.1)	TKT
XPP2_7	XPP2	7	-0.583377	0.0925386	0.0527558	0.00119648	0	135775	0	0	0	0	O43895	HUMAN	Xaa-Pro_aminopeptidase_2_(EC_3.4.11.9)_(Aminoacylproline_aminopeptidase)_(Membrane-bound_aminopeptidase_P)_(Membrane-bound_APP)_(Membrane-bound_AmP)_(mAmP)_(X-Pro_aminopeptidase_2)	XPNPEP2
ITAV_7	ITAV	7	-0.583377	0.0925386	0.0527558	0.00119648	0	198202	0	0	0	0	P06756	HUMAN	Integrin_alpha-V_(Vitronectin_receptor)_(Vitronectin_receptor_subunit_alpha)_(CD_antigen_CD51)_[Cleaved_into:_Integrin_alpha-V_heavy_chain;_Integrin_alpha-V_light_chain]	ITGAV
ZN200_7	ZN200	7	-0.583377	0.0925386	0.0527558	0.00119648	0	186668	0	0	0	0	P98182	HUMAN	Zinc_finger_protein_200	ZNF200
STOM_7	STOM	7	-0.579262	0.0912376	0.363366	0.0567614	2.04118e+06	256814	361378	201555	678022	88523.9	P27105	HUMAN	Erythrocyte_band_7_integral_membrane_protein_OS=Homo_sapiens_GN=STOM_PE=1_SV=3_-_	STOM
LIMS1_7	LIMS1	7	-0.576781	0.0904576	-0.13275	0.00757584	205203	194074	280534	0	0	0	P48059	HUMAN	LIM_and_senescent_cell_antigen-like-containing_domain_protein_1_OS=Homo_sapiens_GN=LIMS1_PE=1_SV=4_-_	LIMS1
PRDX2_7	PRDX2	7	0.575509	0.0900591	0.807873	0.280576	0	0	169730	145587	782100	0	P32119	HUMAN	Peroxiredoxin-2_OS=Homo_sapiens_GN=PRDX2_PE=1_SV=5_-_	PRDX2
B3AT_7	B3AT	7	-0.571307	0.0887488	0.217212	0.020283	1267799	434546	633891	117112	515886	481036	P02730	HUMAN	Band_3_anion_transport_protein_(Anion_exchange_protein_1)_(AE_1)_(Anion_exchanger_1)_(Solute_carrier_family_4_member_1)_(CD_antigen_CD233)	SLC4A1
C4BPA_7	C4BPA	7	0.568491	0.0878762	0.714193	0.219278	0	0	0	0	1.14243e+06	446623	P04003	HUMAN	C4b-binding_protein_alpha_chain_OS=Homo_sapiens_GN=C4BPA_PE=1_SV=2_-_	C4BPA
ATPA_7	ATPA	7	-0.568215	0.0877909	-0.254183	0.0277753	707428	413421	0	0	0	718530	P25705	HUMAN	ATP_synthase_subunit_alpha,_mitochondrial	ATP5A1
THBG_7	THBG	7	0.567124	0.087454	0.46057	0.0911914	226643	347863	1002606	264288	990660	340212	P05543	HUMAN	Thyroxine-binding_globulin_OS=Homo_sapiens_GN=SERPINA7_PE=1_SV=2_-_	THBG
CLUS_7	CLUS	7	0.566442	0.087244	-0.0684996	0.00201716	8.30311e+06	3.76242e+06	1.65313e+07	4.91463e+06	1.15828e+07	1.36935e+07	P10909	HUMAN	Clusterin_(Aging-associated_gene_4_protein)_(Apolipoprotein_J)_(Apo-J)_(Complement_cytolysis_inhibitor)_(CLI)_(Complement-associated_protein_SP-40,40)_(Ku70-binding_protein_1)_(NA1/NA2)_(Testosterone-repressed_prostate_message_2)_(TRPM-2)_[Cleaved_into:_Clusterin_beta_chain_(ApoJalpha)_(Complement_cytolysis_inhibitor_a_chain);_Clusterin_alpha_chain_(ApoJbeta)_(Complement_cytolysis_inhibitor_b_cha…	CLU
ARF3_7	ARF3	7	0.562261	0.0859608	0.55	0.130044	0	0	0	198627	254435	0	P61204	HUMAN	ADP-ribosylation_factor_3	ARF3
FETUA_7	FETUA	7	0.555767	0.0839866	0.818006	0.287658	0	0	197507	231049	3.01276e+06	452123	P02765	HUMAN	Alpha-2-HS-glycoprotein_(Alpha-2-Z-globulin)_(Ba-alpha-2-glycoprotein)_(Fetuin-A)_[Cleaved_into:_Alpha-2-HS-glycoprotein_chain_A;_Alpha-2-HS-glycoprotein_chain_B]	AHSG
CBG_7	CBG	7	0.55214	0.0828939	0.108493	0.00506022	0	0	0	0	1.30208e+06	2.03664e+06	P08185	HUMAN	Corticosteroid-binding_globulin_OS=Homo_sapiens_GN=SERPINA6_PE=1_SV=1_-_	CBG
PLTP_7	PLTP	7	0.551036	0.0825627	0.736532	0.23321	0	0	0	118683	271727	0	P55058	HUMAN	Phospholipid_transfer_protein_OS=Homo_sapiens_GN=PLTP_PE=1_SV=1_-_	PLTP
KNG1_7	KNG1	7	0.548147	0.0816992	0.811587	0.283161	0	0	0	240058	1.81646e+06	268890	P01042	HUMAN	Kininogen-1_OS=Homo_sapiens_GN=KNG1_PE=1_SV=2_-_	KNG1
ANK1_7	ANK1	7	-0.544428	0.0805943	-0.291446	0.0365158	705279	268612	0	624264	0	225858	P16157	HUMAN	Ankyrin-1_(ANK-1)_(Ankyrin-R)_(Erythrocyte_ankyrin)	ANK1
ARP3_7	ARP3	7	-0.534509	0.0776846	-0.0883487	0.00335555	40431.5	487749	0	216754	0	0	P61158	HUMAN	Actin-related_protein_3_(Actin-like_protein_3)	ACTR3
RAB7A_7	RAB7A	7	0.515473	0.0722496	0.827054	0.294057	0	0	0	152302	650865	0	P51149	HUMAN	Ras-related_protein_Rab-7a_OS=Homo_sapiens_GN=RAB7A_PE=1_SV=1_-_	RAB7A
IPSP_7	IPSP	7	0.504045	0.0690815	0.843462	0.305841	0	0	0	132391	705738	0	P05154	HUMAN	Plasma_serine_protease_inhibitor_OS=Homo_sapiens_GN=SERPINA5_PE=1_SV=3_-_	IPSP
GBB2_7	GBB2	7	-0.499784	0.0679185	-0.0746137	0.00239332	0	486254	139680	66922	0	0	P62879	HUMAN	Guanine_nucleotide-binding_protein_G(I)/G(S)/G(T)_subunit_beta-2_(G_protein_subunit_beta-2)_(Transducin_beta_chain_2)	GNB2
TERA_7	TERA	7	0.499263	0.0677771	0.180346	0.0139822	132134	294758	427764	122444	389904	359831	P55072	HUMAN	Transitional_endoplasmic_reticulum_ATPase_OS=Homo_sapiens_GN=VCP_PE=1_SV=4_-_	TERA
FBLN1_7	FBLN1	7	0.495981	0.066889	0.853147	0.312904	0	0	0	101674	646324	0	P23142	HUMAN	Fibulin-1_(FIBL-1)	FBLN1
ENPL_7	ENPL	7	-0.491843	0.0657773	-0.305455	0.0401104	161256	133987	0	0	0	219730	P14625	HUMAN	Endoplasmin_(94_kDa_glucose-regulated_protein)_(GRP-94)_(Heat_shock_protein_90_kDa_beta_member_1)_(Tumor_rejection_antigen_1)_(gp96_homolog)	HSP90B1
RP1BL_7	RP1BL	7	0.491547	0.0656983	0.846905	0.308342	0	192621	277374	189755	1.13273e+06	0	A6NIZ1	HUMAN	Ras-related_protein_Rap-1b-like_protein_OS=Homo_sapiens_PE=2_SV=1_-_	RP1BL
PHB2_7	PHB2	7	-0.476261	0.0616757	-0.315473	0.0427846	255764	299550	0	0	0	418633	Q99623	HUMAN	Prohibitin-2_OS=Homo_sapiens_GN=PHB2_PE=1_SV=2_-_	PHB2
LUM_7	LUM	7	0.473128	0.0608668	0.682629	0.200324	246063	212596	138007	139781	891177	546715	P51884	HUMAN	Lumican_OS=Homo_sapiens_GN=LUM_PE=1_SV=2_-_	LUM
APOA4_7	APOA4	7	0.470465	0.0601837	0.849505	0.310238	872298	800433	1.27306e+06	313598	4637552	1.24776e+06	P06727	HUMAN	Apolipoprotein_A-IV_(Apo-AIV)_(ApoA-IV)_(Apolipoprotein_A4)	APOA4
PLMN_7	PLMN	7	0.465292	0.0588674	0.866044	0.322436	333180	366328	562443	259822	1.42021e+06	323566	P00747	HUMAN	Plasminogen_OS=Homo_sapiens_GN=PLG_PE=1_SV=2_-_	PLMN
ICAM1_7	ICAM1	7	-0.463831	0.0584983	-0.13122	0.00740224	255276	0	135468	78536.3	0	0	P05362	HUMAN	Intercellular_adhesion_molecule_1_OS=Homo_sapiens_GN=ICAM1_PE=1_SV=2_-_	ICAM1
TRFE_7	TRFE	7	0.462009	0.0580396	0.699082	0.210097	1.44491e+06	2.3673e+06	1.19971e+06	743014	8.16454e+06	4.66196e+06	P02787	HUMAN	Serotransferrin_OS=Homo_sapiens_GN=TF_PE=1_SV=3_-_	TRFE
KAIN_7	KAIN	7	0.460391	0.0576339	0.504385	0.109367	100551	244372	214071	68959.4	421237	335573	P29622	HUMAN	Kallistatin_OS=Homo_sapiens_GN=SERPINA4_PE=1_SV=3_-_	KAIN
ITIH2_7	ITIH2	7	0.455014	0.0562954	0.824841	0.292485	972443	371557	1.22734e+06	718949	2515269	446328	P19823	HUMAN	Inter-alpha-trypsin_inhibitor_heavy_chain_H2_OS=Homo_sapiens_GN=ITIH2_PE=1_SV=2_-_	ITIH2
AAAT_7	AAAT	7	-0.44791	0.0545515	-0.0648805	0.00180964	118371	0	82727.8	0	0	0	Q15758	HUMAN	Neutral_amino_acid_transporter_B(0)_(ATB(0))_(Baboon_M7_virus_receptor)_(RD114/simian_type_D_retrovirus_receptor)_(Sodium-dependent_neutral_amino_acid_transporter_type_2)_(Solute_carrier_family_1_member_5)	SLC1A5
1433B_7	1433B	7	0.447569	0.0544682	0.889773	0.340347	0	0	0	0	71731.1	0	P31946	HUMAN	14-3-3_protein_beta/alpha_OS=Homo_sapiens_GN=YWHAB_PE=1_SV=3_-_	1433B
CCG2_7	CCG2	7	0.447569	0.0544682	0.889773	0.340347	0	0	0	0	122660	0	Q9Y698	HUMAN	Voltage-dependent_calcium_channel_gamma-2_subunit_OS=Homo_sapiens_GN=CACNG2_PE=1_SV=1_-_	CCG2
CNDP1_7	CNDP1	7	0.447569	0.0544682	0.889773	0.340347	0	0	0	0	1.01647e+06	0	Q96KN2	HUMAN	Beta-Ala-His_dipeptidase_OS=Homo_sapiens_GN=CNDP1_PE=1_SV=4_-_	CNDP1
DIDO1_7	DIDO1	7	0.447569	0.0544682	0.889773	0.340347	0	0	0	0	167685	0	Q9BTC0	HUMAN	Death-inducer_obliterator_1_OS=Homo_sapiens_GN=DIDO1_PE=1_SV=5_-_	DIDO1
GGH_7	GGH	7	0.447569	0.0544682	0.889773	0.340347	0	0	0	0	105635	0	Q92820	HUMAN	Gamma-glutamyl_hydrolase_OS=Homo_sapiens_GN=GGH_PE=1_SV=2_-_	GGH
H2A1H_7	H2A1H	7	0.447569	0.0544682	0.889773	0.340347	0	0	0	0	328677	0	Q96KK5	HUMAN	Histone_H2A_type_1-H_OS=Homo_sapiens_GN=HIST1H2AH_PE=1_SV=3_-_	H2A1H
ITLN1_7	ITLN1	7	0.447569	0.0544682	0.889773	0.340347	0	0	0	0	326349	0	Q8WWA0	HUMAN	Intelectin-1_OS=Homo_sapiens_GN=ITLN1_PE=1_SV=1_-_	ITLN1
LKHA4_7	LKHA4	7	0.447569	0.0544682	0.889773	0.340347	0	0	0	0	3.84171e+06	0	P09960	HUMAN	Leukotriene_A-4_hydrolase_OS=Homo_sapiens_GN=LTA4H_PE=1_SV=2_-_	LKHA4
QSOX1_7	QSOX1	7	0.447569	0.0544682	0.889773	0.340347	0	0	0	0	99420.7	0	O00391	HUMAN	Sulfhydryl_oxidase_1_OS=Homo_sapiens_GN=QSOX1_PE=1_SV=3_-_	QSOX1
RET4_7	RET4	7	0.447569	0.0544682	0.889773	0.340347	0	0	0	0	752976	0	P02753	HUMAN	Retinol-binding_protein_4_OS=Homo_sapiens_GN=RBP4_PE=1_SV=3_-_	RET4
S12A6_7	S12A6	7	0.447569	0.0544682	0.889773	0.340347	0	0	0	0	548561	0	Q9UHW9	HUMAN	Solute_carrier_family_12_member_6_OS=Homo_sapiens_GN=SLC12A6_PE=1_SV=2_-_	S12A6
TSC2_7	TSC2	7	0.447569	0.0544682	0.889773	0.340347	0	0	0	0	57778.3	0	P49815	HUMAN	Tuberin_OS=Homo_sapiens_GN=TSC2_PE=1_SV=2_-_	TSC2
1B27_7	1B27	7	0.447569	0.0544682	0.889773	0.340347	0	0	0	0	373695	0	P03989	HUMAN	HLA_class_I_histocompatibility_antigen,_B-27_alpha_chain_OS=Homo_sapiens_GN=HLA-B_PE=1_SV=2_-_	1B27
ANAG_7	ANAG	7	0.447569	0.0544682	0.889773	0.340347	0	0	0	0	54021.4	0	P54802	HUMAN	Alpha-N-acetylglucosaminidase_OS=Homo_sapiens_GN=NAGLU_PE=1_SV=2_-_	ANAG
APOC4_7	APOC4	7	0.447569	0.0544682	0.889773	0.340347	0	0	0	0	273022	0	P55056	HUMAN	Apolipoprotein_C-IV_OS=Homo_sapiens_GN=APOC4_PE=1_SV=1_-_	APOC4
APOF_7	APOF	7	0.447569	0.0544682	0.889773	0.340347	0	0	0	0	638137	0	Q13790	HUMAN	Apolipoprotein_F_(Apo-F)_(Lipid_transfer_inhibitor_protein)_(LTIP)	APOF
CAN10_7	CAN10	7	0.447569	0.0544682	0.889773	0.340347	0	0	0	0	672082	0	Q9HC96	HUMAN	Calpain-10_OS=Homo_sapiens_GN=CAPN10_PE=1_SV=2_-_	CAN10
COTL1_7	COTL1	7	0.447569	0.0544682	0.889773	0.340347	0	0	0	0	187507	0	Q14019	HUMAN	Coactosin-like_protein_OS=Homo_sapiens_GN=COTL1_PE=1_SV=3_-_	COTL1
DEND_7	DEND	7	0.447569	0.0544682	0.889773	0.340347	0	0	0	0	85395.4	0	O94850	HUMAN	Dendrin_OS=Homo_sapiens_GN=DDN_PE=1_SV=3_-_	DEND
GCC2_7	GCC2	7	0.447569	0.0544682	0.889773	0.340347	0	0	0	0	20672.4	0	Q8IWJ2	HUMAN	GRIP_and_coiled-coil_domain-containing_protein_2_OS=Homo_sapiens_GN=GCC2_PE=1_SV=4_-_	GCC2
HELZ2_7	HELZ2	7	0.447569	0.0544682	0.889773	0.340347	0	0	0	0	1046094	0	Q9BYK8	HUMAN	Helicase_with_zinc_finger_domain_2_OS=Homo_sapiens_GN=HELZ2_PE=1_SV=6_-_	HELZ2
HHIP_7	HHIP	7	0.447569	0.0544682	0.889773	0.340347	0	0	0	0	2.14747e+06	0	Q96QV1	HUMAN	Hedgehog-interacting_protein_OS=Homo_sapiens_GN=HHIP_PE=1_SV=3_-_	HHIP
KCC2B_7	KCC2B	7	0.447569	0.0544682	0.889773	0.340347	0	0	0	0	247845	0	Q13554	HUMAN	Calcium/calmodulin-dependent_protein_kinase_type_II_subunit_beta_OS=Homo_sapiens_GN=CAMK2B_PE=1_SV=3_-_	KCC2B
KCMA1_7	KCMA1	7	0.447569	0.0544682	0.889773	0.340347	0	0	0	0	96514	0	Q12791	HUMAN	Calcium-activated_potassium_channel_subunit_alpha-1_OS=Homo_sapiens_GN=KCNMA1_PE=1_SV=2_-_	KCMA1
KI21B_7	KI21B	7	0.447569	0.0544682	0.889773	0.340347	0	0	0	0	276512	0	O75037	HUMAN	Kinesin-like_protein_KIF21B_OS=Homo_sapiens_GN=KIF21B_PE=1_SV=2_-_	KI21B
MALR1_7	MALR1	7	0.447569	0.0544682	0.889773	0.340347	0	0	0	0	122643	0	Q5VYJ5	HUMAN	MAM_and_LDL-receptor_class_A_domain-containing_protein_1_OS=Homo_sapiens_GN=MALRD1_PE=3_SV=3_-_	MALR1
ORAV1_7	ORAV1	7	0.447569	0.0544682	0.889773	0.340347	0	0	0	0	1.83685e+06	0	Q8WV07	HUMAN	Oral_cancer-overexpressed_protein_1_OS=Homo_sapiens_GN=ORAOV1_PE=1_SV=2_-_	ORAV1
PANK2_7	PANK2	7	0.447569	0.0544682	0.889773	0.340347	0	0	0	0	604833	0	Q9BZ23	HUMAN	Pantothenate_kinase_2,_mitochondrial_OS=Homo_sapiens_GN=PANK2_PE=1_SV=3_-_	PANK2
PAX2_7	PAX2	7	0.447569	0.0544682	0.889773	0.340347	0	0	0	0	739101	0	Q02962	HUMAN	Paired_box_protein_Pax-2_OS=Homo_sapiens_GN=PAX2_PE=1_SV=4_-_	PAX2
PCCA_7	PCCA	7	0.447569	0.0544682	0.889773	0.340347	0	0	0	0	402431	0	P05165	HUMAN	Propionyl-CoA_carboxylase_alpha_chain,_mitochondrial_OS=Homo_sapiens_GN=PCCA_PE=1_SV=4_-_	PCCA
RHGBB_7	RHGBB	7	0.447569	0.0544682	0.889773	0.340347	0	0	0	0	115812	0	Q3KRB8	HUMAN	Rho_GTPase-activating_protein_11B_OS=Homo_sapiens_GN=ARHGAP11B_PE=2_SV=1_-_	RHGBB
S10A7_7	S10A7	7	0.447569	0.0544682	0.889773	0.340347	0	0	0	0	84331.8	0	P31151	HUMAN	Protein_S100-A7_OS=Homo_sapiens_GN=S100A7_PE=1_SV=4_-_	S10A7
SAA1_7	SAA1	7	0.447569	0.0544682	0.889773	0.340347	0	0	0	0	156049	0	P0DJI8	HUMAN	Serum_amyloid_A-1_protein_OS=Homo_sapiens_GN=SAA1_PE=1_SV=1_-_	SAA1
SAMP_7	SAMP	7	0.447569	0.0544682	0.889773	0.340347	0	0	0	0	2.4328e+06	0	P02743	HUMAN	Serum_amyloid_P-component_OS=Homo_sapiens_GN=APCS_PE=1_SV=2_-_	SAMP
STYL1_7	STYL1	7	0.447569	0.0544682	0.889773	0.340347	0	0	0	0	761434	0	Q9Y6J8	HUMAN	Serine/threonine/tyrosine-interacting-like_protein_1_OS=Homo_sapiens_GN=STYXL1_PE=2_SV=1_-_	STYL1
TAGL2_7	TAGL2	7	0.447569	0.0544682	0.889773	0.340347	0	0	0	0	788090	0	P37802	HUMAN	Transgelin-2_OS=Homo_sapiens_GN=TAGLN2_PE=1_SV=3_-_	TAGL2
TPP2_7	TPP2	7	0.447569	0.0544682	0.889773	0.340347	0	0	0	0	68936.9	0	P29144	HUMAN	Tripeptidyl-peptidase_2_OS=Homo_sapiens_GN=TPP2_PE=1_SV=4_-_	TPP2
TRY1_7	TRY1	7	0.447569	0.0544682	0.889773	0.340347	0	0	0	0	606941	0	P07477	HUMAN	Trypsin-1_OS=Homo_sapiens_GN=PRSS1_PE=1_SV=1_-_	TRY1
UBA7_7	UBA7	7	0.447569	0.0544682	0.889773	0.340347	0	0	0	0	1.70996e+06	0	P41226	HUMAN	Ubiquitin-like_modifier-activating_enzyme_7_OS=Homo_sapiens_GN=UBA7_PE=1_SV=2_-_	UBA7
AFF4_7	AFF4	7	0.447569	0.0544682	0.889773	0.340347	0	0	0	0	150713	0	Q9UHB7	HUMAN	AF4/FMR2_family_member_4_OS=Homo_sapiens_GN=AFF4_PE=1_SV=1_-_	AFF4
COR1A_7	COR1A	7	0.447569	0.0544682	0.889773	0.340347	0	0	0	0	460851	0	P31146	HUMAN	Coronin-1A_OS=Homo_sapiens_GN=CORO1A_PE=1_SV=4_-_	COR1A
GSTP1_7	GSTP1	7	0.447569	0.0544682	0.889773	0.340347	0	0	0	0	812639	0	P09211	HUMAN	Glutathione_S-transferase_P_OS=Homo_sapiens_GN=GSTP1_PE=1_SV=2_-_	GSTP1
HLAH_7	HLAH	7	0.447569	0.0544682	0.889773	0.340347	0	0	0	0	670633	0	P01893	HUMAN	Putative_HLA_class_I_histocompatibility_antigen,_alpha_chain_H_OS=Homo_sapiens_GN=HLA-H_PE=5_SV=3_-_	HLAH
TETN_7	TETN	7	0.447569	0.0544682	0.889773	0.340347	0	0	0	0	767859	0	P05452	HUMAN	Tetranectin_OS=Homo_sapiens_GN=CLEC3B_PE=1_SV=3_-_	TETN
ZPI_7	ZPI	7	0.447569	0.0544682	0.889773	0.340347	0	0	0	0	930999	0	Q9UK55	HUMAN	Protein_Z-dependent_protease_inhibitor_OS=Homo_sapiens_GN=SERPINA10_PE=1_SV=1_-_	ZPI
FCN3_7	FCN3	7	0.445572	0.0539833	0.888542	0.339406	383098	284816	371079	448854	1.61156e+06	224941	O75636	HUMAN	Ficolin-3_(Collagen/fibrinogen_domain-containing_lectin_3_p35)_(Collagen/fibrinogen_domain-containing_protein_3)_(Hakata_antigen)	FCN3
MYO1G_7	MYO1G	7	-0.444381	0.0536951	-0.145152	0.00905757	0	215163	0	0	0	94744.5	B0I1T2	HUMAN	Unconventional_myosin-Ig_OS=Homo_sapiens_GN=MYO1G_PE=1_SV=2_-_	MYO1G
EPB42_7	EPB42	7	-0.437509	0.0520474	-0.289928	0.0361362	146067	429954	0	0	0	412617	P16452	HUMAN	Erythrocyte_membrane_protein_band_4.2_(Erythrocyte_protein_4.2)_(P4.2)	EPB42
VTNC_7	VTNC	7	0.436695	0.0518537	0.788058	0.266981	2.64029e+06	1.1785e+06	2.25262e+06	646846	7.2532e+06	3.23854e+06	P04004	HUMAN	Vitronectin_OS=Homo_sapiens_GN=VTN_PE=1_SV=1_-_	VTNC
ANGT_7	ANGT	7	0.436276	0.0517544	0.841709	0.30457	479649	941193	591392	439100	2.92445e+06	1.01353e+06	P01019	HUMAN	Angiotensinogen_(Serpin_A8)_[Cleaved_into:_Angiotensin-1_(Angiotensin_1-10)_(Angiotensin_I)_(Ang_I);_Angiotensin-2_(Angiotensin_1-8)_(Angiotensin_II)_(Ang_II);_Angiotensin-3_(Angiotensin_2-8)_(Angiotensin_III)_(Ang_III)_(Des-Asp[1]-angiotensin_II);_Angiotensin-4_(Angiotensin_3-8)_(Angiotensin_IV)_(Ang_IV);_Angiotensin_1-9;_Angiotensin_1-7;_Angiotensin_1-5;_Angiotensin_1-4]	AGT
A1AG2_7	A1AG2	7	0.410479	0.0458147	-0.504559	0.109443	0	0	541486	66727.9	0	213161	P19652	HUMAN	Alpha-1-acid_glycoprotein_2_(AGP_2)_(Orosomucoid-2)_(OMD_2)	ORM2
FINC_7	FINC	7	0.407858	0.0452316	0.274724	0.0324456	2406256	1.18175e+06	1.10646e+07	1.8705e+06	7.03515e+06	373280	P02751	HUMAN	Fibronectin_(FN)_(Cold-insoluble_globulin)_(CIG)_[Cleaved_into:_Anastellin;_Ugl-Y1;_Ugl-Y2;_Ugl-Y3]	FN1
APOA5_7	APOA5	7	0.402685	0.0440915	0.784921	0.26486	185846	0	0	47046.3	601978	223673	Q6Q788	HUMAN	Apolipoprotein_A-V_(Apo-AV)_(ApoA-V)_(Apolipoprotein_A5)_(Regeneration-associated_protein_3)	APOA5
AMBP_7	AMBP	7	0.401331	0.0437955	0.905116	0.352186	171751	233447	112845	224550	1.29777e+06	129225	P02760	HUMAN	Protein_AMBP_[Cleaved_into:_Alpha-1-microglobulin_(Protein_HC)_(Alpha-1_microglycoprotein)_(Complex-forming_glycoprotein_heterogeneous_in_charge);_Inter-alpha-trypsin_inhibitor_light_chain_(ITI-LC)_(Bikunin)_(EDC1)_(HI-30)_(Uronic-acid-rich_protein);_Trypstatin]	AMBP
LBP_7	LBP	7	0.3978	0.0430282	0.910179	0.356137	603160	1.59366e+06	555479	300139	1.44604e+07	453270	P18428	HUMAN	Lipopolysaccharide-binding_protein_OS=Homo_sapiens_GN=LBP_PE=1_SV=3_-_	LBP
ADA10_7	ADA10	7	-0.395389	0.0425081	-0.191209	0.0157173	0	634034	0	0	0	353460	O14672	HUMAN	Disintegrin_and_metalloproteinase_domain-containing_protein_10_(ADAM_10)_(EC_3.4.24.81)_(CDw156)_(Kuzbanian_protein_homolog)_(Mammalian_disintegrin-metalloprotease)_(CD_antigen_CD156c)	ADAM10
APOA1_7	APOA1	7	0.394968	0.0424177	0.873721	0.328178	8.09424e+06	461301	9.36368e+06	2.80407e+06	2.90225e+07	386913	P02647	HUMAN	Apolipoprotein_A-I_(Apo-AI)_(ApoA-I)_(Apolipoprotein_A1)_[Cleaved_into:_Proapolipoprotein_A-I_(ProapoA-I);_Truncated_apolipoprotein_A-I_(Apolipoprotein_A-I(1-242))]	APOA1
A2GL_7	A2GL	7	0.389788	0.0413125	0.812561	0.283841	112701	182665	164969	0	575967	225972	P02750	HUMAN	Leucine-rich_alpha-2-glycoprotein_(LRG)	LRG1
TSP1_7	TSP1	7	-0.389383	0.0412267	0.738693	0.23458	772695	376700	446181	77996.1	673032	94267.1	P07996	HUMAN	Thrombospondin-1_OS=Homo_sapiens_GN=THBS1_PE=1_SV=2_-_	TSP1
GTR1_7	GTR1	7	-0.388995	0.0411444	-0.31728	0.0432762	382732	179480	0	0	0	494924	P11166	HUMAN	Solute_carrier_family_2,_facilitated_glucose_transporter_member_1_(Glucose_transporter_type_1,_erythrocyte/brain)_(GLUT-1)_(HepG2_glucose_transporter)	SLC2A1
PHLD_7	PHLD	7	0.385244	0.0403548	0.791189	0.269107	0	200696	0	0	639030	214582	P80108	HUMAN	Phosphatidylinositol-glycan-specific_phospholipase_D_OS=Homo_sapiens_GN=GPLD1_PE=1_SV=3_-_	PHLD
VA0D1_7	VA0D1	7	0.383809	0.0400547	-0.48004	0.0990645	0	0	106261	146198	0	0	P61421	HUMAN	V-type_proton_ATPase_subunit_d_1_(V-ATPase_subunit_d_1)_(32_kDa_accessory_protein)_(V-ATPase_40_kDa_accessory_protein)_(V-ATPase_AC39_subunit)_(p39)_(Vacuolar_proton_pump_subunit_d_1)	ATP6V0D1
2B1F_7	2B1F	7	-0.382731	0.0398301	-0.160636	0.011093	0	147526	0	99552.6	0	0	P01911	HUMAN	HLA_class_II_histocompatibility_antigen,_DRB1-15_beta_chain_(DW2.2/DR2.2)_(MHC_class_II_antigen_DRB1*15)	HLA-DRB1
ACTB_7	ACTB	7	-0.377956	0.0388423	0.859417	0.31752	1.01944e+06	583261	377036	319528	1.03996e+06	0	P60709	HUMAN	Actin,_cytoplasmic_1_(Beta-actin)_[Cleaved_into:_Actin,_cytoplasmic_1,_N-terminally_processed]	ACTB
SEPP1_7	SEPP1	7	-0.371946	0.0376169	0.72932	0.228665	36769.7	133646	0	0	107211	0	P49908	HUMAN	Selenoprotein_P_OS=Homo_sapiens_GN=SEPP1_PE=1_SV=3_-_	SEPP1
PPIA_7	PPIA	7	0.36788	0.0367991	-0.437334	0.0822224	0	0	576936	313975	0	0	P62937	HUMAN	Peptidyl-prolyl_cis-trans_isomerase_A_(PPIase_A)_(EC_5.2.1.8)_(Cyclophilin_A)_(Cyclosporin_A-binding_protein)_(Rotamase_A)_[Cleaved_into:_Peptidyl-prolyl_cis-trans_isomerase_A,_N-terminally_processed]	PPIA
FRIL_7	FRIL	7	0.364413	0.0361088	-0.432041	0.0802441	0	0	306997	158604	0	0	P02792	HUMAN	Ferritin_light_chain_(Ferritin_L_subunit)	FTL
PGRP2_7	PGRP2	7	-0.360251	0.0352886	0.87274	0.327441	179278	307280	0	0	347512	0	Q96PD5	HUMAN	N-acetylmuramoyl-L-alanine_amidase_OS=Homo_sapiens_GN=PGLYRP2_PE=1_SV=1_-_	PGRP2
FLOT1_7	FLOT1	7	-0.352665	0.033818	-0.428237	0.0788374	114109	518197	0	224942	0	432494	O75955	HUMAN	Flotillin-1	FLOT1
A2AP_7	A2AP	7	0.339662	0.0313703	0.905522	0.352502	321852	354147	0	0	2.28222e+06	382617	P08697	HUMAN	Alpha-2-antiplasmin_(Alpha-2-AP)_(Alpha-2-plasmin_inhibitor)_(Alpha-2-PI)_(Serpin_F2)	SERPINF2
A1BG_7	A1BG	7	0.332317	0.0300282	0.82213	0.290566	229999	439139	0	0	1.59327e+06	591334	P04217	HUMAN	Alpha-1B-glycoprotein_(Alpha-1-B_glycoprotein)	A1BG
MMRN1_7	MMRN1	7	-0.327739	0.0292066	0.718934	0.222199	655528	163553	111186	239163	535006	0	Q13201	HUMAN	Multimerin-1_OS=Homo_sapiens_GN=MMRN1_PE=1_SV=3_-_	MMRN1
1433Z_7	1433Z	7	-0.327382	0.029143	0.507341	0.110653	325135	503442	123114	481032	435693	0	P63104	HUMAN	14-3-3_protein_zeta/delta_(Protein_kinase_C_inhibitor_protein_1)_(KCIP-1)	YWHAZ
TGFB1_7	TGFB1	7	-0.32576	0.0288548	0.667794	0.191712	209345	0	0	0	144396	0	P01137	HUMAN	Transforming_growth_factor_beta-1_OS=Homo_sapiens_GN=TGFB1_PE=1_SV=2_-_	TGFB1
PLF4_7	PLF4	7	0.323051	0.0283769	-0.372446	0.0596335	0	0	1.07326e+06	304358	0	0	P02776	HUMAN	Platelet_factor_4_OS=Homo_sapiens_GN=PF4_PE=1_SV=2_-_	PLF4
CPN2_7	CPN2	7	0.312139	0.0264923	0.844055	0.30627	160423	384536	251766	54925.7	831481	293406	P22792	HUMAN	Carboxypeptidase_N_subunit_2_(Carboxypeptidase_N_83_kDa_chain)_(Carboxypeptidase_N_large_subunit)_(Carboxypeptidase_N_polypeptide_2)_(Carboxypeptidase_N_regulatory_subunit)	CPN2
PIGR_7	PIGR	7	-0.310493	0.0262137	-0.400217	0.0688579	491016	0	273786	150717	0	258043	P01833	HUMAN	Polymeric_immunoglobulin_receptor_OS=Homo_sapiens_GN=PIGR_PE=1_SV=4_-_	PIGR
IC1_7	IC1	7	0.308708	0.025913	0.942903	0.382206	1.69281e+06	1.89562e+06	658863	447054	1.01431e+07	800906	P05155	HUMAN	Plasma_protease_C1_inhibitor_OS=Homo_sapiens_GN=SERPING1_PE=1_SV=2_-_	IC1
1B07_7	1B07	7	0.306735	0.0255829	-0.45236	0.0879695	0	0	0	0	0	202055	P01889	HUMAN	HLA_class_I_histocompatibility_antigen,_B-7_alpha_chain_OS=Homo_sapiens_GN=HLA-B_PE=1_SV=3_-_	1B07
ARHL2_7	ARHL2	7	0.306735	0.0255829	-0.45236	0.0879695	0	0	0	0	0	212878	Q9NX46	HUMAN	Poly(ADP-ribose)_glycohydrolase_ARH3_OS=Homo_sapiens_GN=ADPRHL2_PE=1_SV=1_-_	ARHL2
CADH5_7	CADH5	7	0.306735	0.0255829	-0.45236	0.0879695	0	0	0	0	0	207883	P33151	HUMAN	Cadherin-5_OS=Homo_sapiens_GN=CDH5_PE=1_SV=5_-_	CADH5
CBX8_7	CBX8	7	0.306735	0.0255829	-0.45236	0.0879695	0	0	0	0	0	321022	Q9HC52	HUMAN	Chromobox_protein_homolog_8_OS=Homo_sapiens_GN=CBX8_PE=1_SV=3_-_	CBX8
CC172_7	CC172	7	0.306735	0.0255829	-0.45236	0.0879695	0	0	0	0	0	182250	P0C7W6	HUMAN	Coiled-coil_domain-containing_protein_172_OS=Homo_sapiens_GN=CCDC172_PE=1_SV=1_-_	CC172
CD38_7	CD38	7	0.306735	0.0255829	-0.45236	0.0879695	0	0	0	0	0	343373	P28907	HUMAN	ADP-ribosyl_cyclase/cyclic_ADP-ribose_hydrolase_1_OS=Homo_sapiens_GN=CD38_PE=1_SV=2_-_	CD38
CD44_7	CD44	7	0.306735	0.0255829	-0.45236	0.0879695	0	0	0	0	0	247146	P16070	HUMAN	CD44_antigen_(CDw44)_(Epican)_(Extracellular_matrix_receptor_III)_(ECMR-III)_(GP90_lymphocyte_homing/adhesion_receptor)_(HUTCH-I)_(Heparan_sulfate_proteoglycan)_(Hermes_antigen)_(Hyaluronate_receptor)_(Phagocytic_glycoprotein_1)_(PGP-1)_(Phagocytic_glycoprotein_I)_(PGP-I)_(CD_antigen_CD44)	CD44
CHMP6_7	CHMP6	7	0.306735	0.0255829	-0.45236	0.0879695	0	0	0	0	0	129802	Q96FZ7	HUMAN	Charged_multivesicular_body_protein_6_OS=Homo_sapiens_GN=CHMP6_PE=1_SV=3_-_	CHMP6
CLC11_7	CLC11	7	0.306735	0.0255829	-0.45236	0.0879695	0	0	0	0	0	130619	Q9Y240	HUMAN	C-type_lectin_domain_family_11_member_A_OS=Homo_sapiens_GN=CLEC11A_PE=1_SV=1_-_	CLC11
DDX5_7	DDX5	7	0.306735	0.0255829	-0.45236	0.0879695	0	0	0	0	0	152512	P17844	HUMAN	Probable_ATP-dependent_RNA_helicase_DDX5_OS=Homo_sapiens_GN=DDX5_PE=1_SV=1_-_	DDX5
EF1A1_7	EF1A1	7	0.306735	0.0255829	-0.45236	0.0879695	0	0	0	0	0	430329	P68104	HUMAN	Elongation_factor_1-alpha_1_(EF-1-alpha-1)_(Elongation_factor_Tu)_(EF-Tu)_(Eukaryotic_elongation_factor_1_A-1)_(eEF1A-1)_(Leukocyte_receptor_cluster_member_7)	EEF1A1
EF2_7	EF2	7	0.306735	0.0255829	-0.45236	0.0879695	0	0	0	0	0	303171	P13639	HUMAN	Elongation_factor_2_OS=Homo_sapiens_GN=EEF2_PE=1_SV=4_-_	EF2
F10A1_7	F10A1	7	0.306735	0.0255829	-0.45236	0.0879695	0	0	0	0	0	102312	P50502	HUMAN	Hsc70-interacting_protein_OS=Homo_sapiens_GN=ST13_PE=1_SV=2_-_	F10A1
GBB1_7	GBB1	7	0.306735	0.0255829	-0.45236	0.0879695	0	0	0	0	0	200292	P62873	HUMAN	Guanine_nucleotide-binding_protein_G(I)/G(S)/G(T)_subunit_beta-1_(Transducin_beta_chain_1)	GNB1
GLPK3_7	GLPK3	7	0.306735	0.0255829	-0.45236	0.0879695	0	0	0	0	0	293072	Q14409	HUMAN	Putative_glycerol_kinase_3_OS=Homo_sapiens_GN=GK3P_PE=5_SV=2_-_	GLPK3
GOGA4_7	GOGA4	7	0.306735	0.0255829	-0.45236	0.0879695	0	0	0	0	0	232423	Q13439	HUMAN	Golgin_subfamily_A_member_4_OS=Homo_sapiens_GN=GOLGA4_PE=1_SV=1_-_	GOGA4
GRP75_7	GRP75	7	0.306735	0.0255829	-0.45236	0.0879695	0	0	0	0	0	232753	P38646	HUMAN	Stress-70_protein,_mitochondrial_OS=Homo_sapiens_GN=HSPA9_PE=1_SV=2_-_	GRP75
GRP78_7	GRP78	7	0.306735	0.0255829	-0.45236	0.0879695	0	0	0	0	0	285128	P11021	HUMAN	78_kDa_glucose-regulated_protein_OS=Homo_sapiens_GN=HSPA5_PE=1_SV=2_-_	GRP78
GVIN1_7	GVIN1	7	0.306735	0.0255829	-0.45236	0.0879695	0	0	0	0	0	289917	Q7Z2Y8	HUMAN	Interferon-induced_very_large_GTPase_1_OS=Homo_sapiens_GN=GVINP1_PE=2_SV=2_-_	GVIN1
H12_7	H12	7	0.306735	0.0255829	-0.45236	0.0879695	0	0	0	0	0	387224	P16403	HUMAN	Histone_H1.2_OS=Homo_sapiens_GN=HIST1H1C_PE=1_SV=2_-_	H12
HNRPK_7	HNRPK	7	0.306735	0.0255829	-0.45236	0.0879695	0	0	0	0	0	259306	P61978	HUMAN	Heterogeneous_nuclear_ribonucleoprotein_K_OS=Homo_sapiens_GN=HNRNPK_PE=1_SV=1_-_	HNRPK
HS90B2_7	HS90B2	7	0.306735	0.0255829	-0.45236	0.0879695	0	0	0	0	0	229094	P08238	HUMAN	Heat_shock_protein_HSP_90-beta_(HSP_90)_(Heat_shock_84_kDa)_(HSP_84)_(HSP84)	HSP90AB1
IPO7_7	IPO7	7	0.306735	0.0255829	-0.45236	0.0879695	0	0	0	0	0	268643	O95373	HUMAN	Importin-7_OS=Homo_sapiens_GN=IPO7_PE=1_SV=1_-_	IPO7
ISCU_7	ISCU	7	0.306735	0.0255829	-0.45236	0.0879695	0	0	0	0	0	93522.5	Q9H1K1	HUMAN	Iron-sulfur_cluster_assembly_enzyme_ISCU,_mitochondrial_OS=Homo_sapiens_GN=ISCU_PE=1_SV=2_-_	ISCU
MASP1_7	MASP1	7	0.306735	0.0255829	-0.45236	0.0879695	0	0	0	0	0	314501	P48740	HUMAN	Mannan-binding_lectin_serine_protease_1_OS=Homo_sapiens_GN=MASP1_PE=1_SV=3_-_	MASP1
MPCP_7	MPCP	7	0.306735	0.0255829	-0.45236	0.0879695	0	0	0	0	0	113875	Q00325	HUMAN	Phosphate_carrier_protein,_mitochondrial_OS=Homo_sapiens_GN=SLC25A3_PE=1_SV=2_-_	MPCP
MTMR1_7	MTMR1	7	0.306735	0.0255829	-0.45236	0.0879695	0	0	0	0	0	366412	Q13613	HUMAN	Myotubularin-related_protein_1_OS=Homo_sapiens_GN=MTMR1_PE=1_SV=4_-_	MTMR1
MTP_7	MTP	7	0.306735	0.0255829	-0.45236	0.0879695	0	0	0	0	0	203965	P55157	HUMAN	Microsomal_triglyceride_transfer_protein_large_subunit_OS=Homo_sapiens_GN=MTTP_PE=1_SV=1_-_	MTP
MYOME_7	MYOME	7	0.306735	0.0255829	-0.45236	0.0879695	0	0	0	0	0	228117	Q5VU43	HUMAN	Myomegalin_OS=Homo_sapiens_GN=PDE4DIP_PE=1_SV=1_-_	MYOME
NACP1_7	NACP1	7	0.306735	0.0255829	-0.45236	0.0879695	0	0	0	0	0	88891.9	Q9BZK3	HUMAN	Putative_nascent_polypeptide-associated_complex_subunit_alpha-like_protein_OS=Homo_sapiens_GN=NACAP1_PE=5_SV=1_-_	NACP1
NALP8_7	NALP8	7	0.306735	0.0255829	-0.45236	0.0879695	0	0	0	0	0	142702	Q86W28	HUMAN	NACHT,_LRR_and_PYD_domains-containing_protein_8_OS=Homo_sapiens_GN=NLRP8_PE=2_SV=2_-_	NALP8
NBAS_7	NBAS	7	0.306735	0.0255829	-0.45236	0.0879695	0	0	0	0	0	157782	A2RRP1	HUMAN	Neuroblastoma-amplified_sequence_OS=Homo_sapiens_GN=NBAS_PE=1_SV=2_-_	NBAS
NCOA3_7	NCOA3	7	0.306735	0.0255829	-0.45236	0.0879695	0	0	0	0	0	89713.9	Q9Y6Q9	HUMAN	Nuclear_receptor_coactivator_3_OS=Homo_sapiens_GN=NCOA3_PE=1_SV=1_-_	NCOA3
NUCL_7	NUCL	7	0.306735	0.0255829	-0.45236	0.0879695	0	0	0	0	0	247449	P19338	HUMAN	Nucleolin_OS=Homo_sapiens_GN=NCL_PE=1_SV=3_-_	NUCL
OIT3_7	OIT3	7	0.306735	0.0255829	-0.45236	0.0879695	0	0	0	0	0	127949	Q8WWZ8	HUMAN	Oncoprotein-induced_transcript_3_protein_OS=Homo_sapiens_GN=OIT3_PE=1_SV=2_-_	OIT3
OLA1_7	OLA1	7	0.306735	0.0255829	-0.45236	0.0879695	0	0	0	0	0	101242	Q9NTK5	HUMAN	Obg-like_ATPase_1_OS=Homo_sapiens_GN=OLA1_PE=1_SV=2_-_	OLA1
OR6J1_7	OR6J1	7	0.306735	0.0255829	-0.45236	0.0879695	0	0	0	0	0	261160	Q8NGC5	HUMAN	Olfactory_receptor_6J1_OS=Homo_sapiens_GN=OR6J1_PE=3_SV=1_-_	OR6J1
PAR14_7	PAR14	7	0.306735	0.0255829	-0.45236	0.0879695	0	0	0	0	0	174430
PSD1_7	PSD1	7	0.306735	0.0255829	-0.45236	0.0879695	0	0	0	0	0	119876	A5PKW4	HUMAN	PH_and_SEC7_domain-containing_protein_1_OS=Homo_sapiens_GN=PSD_PE=1_SV=2_-_	PSD1
PSD12_7	PSD12	7	0.306735	0.0255829	-0.45236	0.0879695	0	0	0	0	0	405966	O00232	HUMAN	26S_proteasome_non-ATPase_regulatory_subunit_12_OS=Homo_sapiens_GN=PSMD12_PE=1_SV=3_-_	PSD12
PSPC1_7	PSPC1	7	0.306735	0.0255829	-0.45236	0.0879695	0	0	0	0	0	96547.1	Q8WXF1	HUMAN	Paraspeckle_component_1_OS=Homo_sapiens_GN=PSPC1_PE=1_SV=1_-_	PSPC1
PUR9_7	PUR9	7	0.306735	0.0255829	-0.45236	0.0879695	0	0	0	0	0	52308	P31939	HUMAN	Bifunctional_purine_biosynthesis_protein_PURH_OS=Homo_sapiens_GN=ATIC_PE=1_SV=3_-_	PUR9
RGS4_7	RGS4	7	0.306735	0.0255829	-0.45236	0.0879695	0	0	0	0	0	97116.9	P49798	HUMAN	Regulator_of_G-protein_signaling_4_OS=Homo_sapiens_GN=RGS4_PE=1_SV=1_-_	RGS4
ROA2_7	ROA2	7	0.306735	0.0255829	-0.45236	0.0879695	0	0	0	0	0	135497	P22626	HUMAN	Heterogeneous_nuclear_ribonucleoproteins_A2/B1_OS=Homo_sapiens_GN=HNRNPA2B1_PE=1_SV=2_-_	ROA2
RSSA_7	RSSA	7	0.306735	0.0255829	-0.45236	0.0879695	0	0	0	0	0	116161	P08865	HUMAN	40S_ribosomal_protein_SA_OS=Homo_sapiens_GN=RPSA_PE=1_SV=4_-_	RSSA
RUVB2_7	RUVB2	7	0.306735	0.0255829	-0.45236	0.0879695	0	0	0	0	0	304038	Q9Y230	HUMAN	RuvB-like_2_OS=Homo_sapiens_GN=RUVBL2_PE=1_SV=3_-_	RUVB2
SCNAA_7	SCNAA	7	0.306735	0.0255829	-0.45236	0.0879695	0	0	0	0	0	281054	Q9Y5Y9	HUMAN	Sodium_channel_protein_type_10_subunit_alpha_OS=Homo_sapiens_GN=SCN10A_PE=1_SV=2_-_	SCNAA
TF3C1_7	TF3C1	7	0.306735	0.0255829	-0.45236	0.0879695	0	0	0	0	0	150596	Q12789	HUMAN	General_transcription_factor_3C_polypeptide_1_OS=Homo_sapiens_GN=GTF3C1_PE=1_SV=4_-_	TF3C1
TRAP1_7	TRAP1	7	0.306735	0.0255829	-0.45236	0.0879695	0	0	0	0	0	257609	Q12931	HUMAN	Heat_shock_protein_75_kDa,_mitochondrial_OS=Homo_sapiens_GN=TRAP1_PE=1_SV=3_-_	TRAP1
TRPM3_7	TRPM3	7	0.306735	0.0255829	-0.45236	0.0879695	0	0	0	0	0	487305	Q9HCF6	HUMAN	Transient_receptor_potential_cation_channel_subfamily_M_member_3_OS=Homo_sapiens_GN=TRPM3_PE=2_SV=4_-_	TRPM3
TSG6_7	TSG6	7	0.306735	0.0255829	-0.45236	0.0879695	0	0	0	0	0	258751	P98066	HUMAN	Tumor_necrosis_factor-inducible_gene_6_protein_OS=Homo_sapiens_GN=TNFAIP6_PE=1_SV=2_-_	TSG6
VA0D2_7	VA0D2	7	0.306735	0.0255829	-0.45236	0.0879695	0	0	0	0	0	470870	Q8N8Y2	HUMAN	V-type_proton_ATPase_subunit_d_2_OS=Homo_sapiens_GN=ATP6V0D2_PE=2_SV=1_-_	VA0D2
ADCY1_7	ADCY1	7	0.306735	0.0255829	-0.45236	0.0879695	0	0	0	0	0	271452	Q08828	HUMAN	Adenylate_cyclase_type_1_OS=Homo_sapiens_GN=ADCY1_PE=1_SV=2_-_	ADCY1
APOD_7	APOD	7	0.306735	0.0255829	-0.45236	0.0879695	0	0	0	0	0	234909	P05090	HUMAN	Apolipoprotein_D_OS=Homo_sapiens_GN=APOD_PE=1_SV=1_-_	APOD
BAP29_7	BAP29	7	0.306735	0.0255829	-0.45236	0.0879695	0	0	0	0	0	538078	Q9UHQ4	HUMAN	B-cell_receptor-associated_protein_29_OS=Homo_sapiens_GN=BCAP29_PE=1_SV=2_-_	BAP29
CAH5A_7	CAH5A	7	0.306735	0.0255829	-0.45236	0.0879695	0	0	0	0	0	257137	P35218	HUMAN	Carbonic_anhydrase_5A,_mitochondrial_OS=Homo_sapiens_GN=CA5A_PE=1_SV=1_-_	CAH5A
CALR_7	CALR	7	0.306735	0.0255829	-0.45236	0.0879695	0	0	0	0	0	205824	P27797	HUMAN	Calreticulin_OS=Homo_sapiens_GN=CALR_PE=1_SV=1_-_	CALR
HNRPU_7	HNRPU	7	0.306735	0.0255829	-0.45236	0.0879695	0	0	0	0	0	240165	Q00839	HUMAN	Heterogeneous_nuclear_ribonucleoprotein_U_OS=Homo_sapiens_GN=HNRNPU_PE=1_SV=6_-_	HNRPU
IF4A1_7	IF4A1	7	0.306735	0.0255829	-0.45236	0.0879695	0	0	0	0	0	1.02385e+06	P60842	HUMAN	Eukaryotic_initiation_factor_4A-I_OS=Homo_sapiens_GN=EIF4A1_PE=1_SV=1_-_	IF4A1
MTAP2_7	MTAP2	7	0.306735	0.0255829	-0.45236	0.0879695	0	0	0	0	0	424632	P11137	HUMAN	Microtubule-associated_protein_2_OS=Homo_sapiens_GN=MAP2_PE=1_SV=4_-_	MTAP2
MYO1C_7	MYO1C	7	0.306735	0.0255829	-0.45236	0.0879695	0	0	0	0	0	238909	O00159	HUMAN	Unconventional_myosin-Ic_OS=Homo_sapiens_GN=MYO1C_PE=1_SV=4_-_	MYO1C
TCPG_7	TCPG	7	0.306735	0.0255829	-0.45236	0.0879695	0	0	0	0	0	152328	P49368	HUMAN	T-complex_protein_1_subunit_gamma_OS=Homo_sapiens_GN=CCT3_PE=1_SV=4_-_	TCPG
YBOX1_7	YBOX1	7	0.306735	0.0255829	-0.45236	0.0879695	0	0	0	0	0	196536	P67809	HUMAN	Nuclease-sensitive_element-binding_protein_1_OS=Homo_sapiens_GN=YBX1_PE=1_SV=3_-_	YBOX1
GNAS2_7	GNAS2	7	-0.306566	0.0255548	-0.280271	0.0337692	57496.9	155016	209868	50272.5	0	0	P63092	HUMAN	Guanine_nucleotide-binding_protein_G(s)_subunit_alpha_isoforms_short_(Adenylate_cyclase-stimulating_G_alpha_protein)	GNAS
FLOT2_7	FLOT2	7	0.305512	0.0253793	0.832369	0.297849	486243	218910	0	0	1.60289e+06	597857	Q14254	HUMAN	Flotillin-2_(Epidermal_surface_antigen)_(ESA)_(Membrane_component_chromosome_17_surface_marker_1)	FLOT2
RAC2_7	RAC2	7	0.305288	0.0253421	-0.347936	0.052043	0	0	406796	84820.2	0	0	P15153	HUMAN	Ras-related_C3_botulinum_toxin_substrate_2_(GX)_(Small_G_protein)_(p21-Rac2)	RAC2
LG3BP_7	LG3BP	7	0.299908	0.0244569	0.133299	0.00763868	495255	661986	1.31024e+06	230523	868467	695720	Q08380	HUMAN	Galectin-3-binding_protein_OS=Homo_sapiens_GN=LGALS3BP_PE=1_SV=1_-_	LG3BP
A0A068WVB2_7	A0A068WVB2	7	0.287587	0.0224887	-0.382999	0.0630608	0	0	74903.1	525741	0	0	A0A068WVB2	ECHGR	Probable_tRNA_N6-adenosine_threonylcarbamoyltransferase_(EC_2.3.1.234)_(t(6)A37_threonylcarbamoyladenosine_biosynthesis_protein)_(tRNA_threonylcarbamoyladenosine_biosynthesis_protein)	EgrG_000105300
EZRI_7	EZRI	7	-0.28505	0.0220936	-0.0181979	0.000142366	62657.8	375801	80397.6	0	126751	275449	P15311	HUMAN	Ezrin_(Cytovillin)_(Villin-2)_(p81)	EZR
CBPN_7	CBPN	7	0.281168	0.0214959	0.93748	0.377822	191898	0	0	0	744260	0	P15169	HUMAN	Carboxypeptidase_N_catalytic_chain_(CPN)_(EC_3.4.17.3)_(Anaphylatoxin_inactivator)_(Arginine_carboxypeptidase)_(Carboxypeptidase_N_polypeptide_1)_(Carboxypeptidase_N_small_subunit)_(Kininase-1)_(Lysine_carboxypeptidase)_(Plasma_carboxypeptidase_B)_(Serum_carboxypeptidase_N)_(SCPN)	CPN1
ALS_7	ALS	7	0.275462	0.0206323	0.147442	0.00934555	671761	635649	108052	453793	1.19971e+06	1.74174e+06	P35858	HUMAN	Insulin-like_growth_factor-binding_protein_complex_acid_labile_subunit_(ALS)	IGFALS
4F2_7	4F2	7	-0.271567	0.0200529	-0.379421	0.0618878	126931	182433	0	0	0	330675	P08195	HUMAN	4F2_cell-surface_antigen_heavy_chain_(4F2hc)_(4F2_heavy_chain_antigen)_(Lymphocyte_activation_antigen_4F2_large_subunit)_(Solute_carrier_family_3_member_2)_(CD_antigen_CD98)	SLC3A2
HRG_7	HRG	7	0.267669	0.0194814	0.669344	0.192603	311096	171307	0	0	782506	519764	P04196	HUMAN	Histidine-rich_glycoprotein_(Histidine-proline-rich_glycoprotein)_(HPRG)	HRG
ANT3_7	ANT3	7	0.262084	0.0186769	0.950473	0.388368	748231	1.05443e+06	482176	477294	3.04437e+06	508605	P01008	HUMAN	Antithrombin-III_(ATIII)_(Serpin_C1)	SERPINC1
CP054_7	CP054	7	-0.253087	0.0174166	0.954409	0.391591	180848	199911	0	0	334361	0	Q6UWD8	HUMAN	Transmembrane_protein_C16orf54	C16orf54
PTPRB_7	PTPRB	7	0.247633	0.0166741	-0.270577	0.0314736	0	0	328388	0	0	0	P23467	HUMAN	Receptor-type_tyrosine-protein_phosphatase_beta_(Protein-tyrosine_phosphatase_beta)_(R-PTP-beta)_(EC_3.1.3.48)_(Vascular_endothelial_protein_tyrosine_phosphatase)_(VE-PTP)	PTPRB
W6V5E3_7	W6V5E3	7	0.247633	0.0166741	-0.270577	0.0314736	0	0	571596	0	0	0	W6V5E3	ECHGR	Ubiquitin_hydrolase_FAF-X	EGR_03548
ADH1B_7	ADH1B	7	0.247633	0.0166741	-0.270577	0.0314736	0	0	154499	0	0	0	P00325	HUMAN	Alcohol_dehydrogenase_1B_(EC_1.1.1.1)_(Alcohol_dehydrogenase_subunit_beta)	ADH1B
EM55_7	EM55	7	0.247633	0.0166741	-0.270577	0.0314736	0	0	177470	0	0	0	Q00013	HUMAN	55_kDa_erythrocyte_membrane_protein_(p55)_(Membrane_protein,_palmitoylated_1)	MPP1
RHCE_7	RHCE	7	0.247633	0.0166741	-0.270577	0.0314736	0	0	249006	0	0	0	P18577	HUMAN	Blood_group_Rh(CE)_polypeptide_(Rh_polypeptide_1)_(RhPI)_(Rh30A)_(RhIXB)_(Rhesus_C/E_antigens)_(CD_antigen_CD240CE)	RHCE
SDCB1_7	SDCB1	7	0.247633	0.0166741	-0.270577	0.0314736	0	0	77332.7	0	0	0	O00560	HUMAN	Syntenin-1_(Melanoma_differentiation-associated_protein_9)_(MDA-9)_(Pro-TGF-alpha_cytoplasmic_domain-interacting_protein_18)_(TACIP18)_(Scaffold_protein_Pbp1)_(Syndecan-binding_protein_1)	SDCBP
CDC42_7	CDC42	7	0.246982	0.0165864	-0.337358	0.0489266	0	0	0	85540.5	0	0	P60953	HUMAN	Cell_division_control_protein_42_homolog_(G25K_GTP-binding_protein)	CDC42
ITA4_7	ITA4	7	0.246982	0.0165864	-0.337358	0.0489266	0	0	0	69209.8	0	0	P13612	HUMAN	Integrin_alpha-4_(CD49_antigen-like_family_member_D)_(Integrin_alpha-IV)_(VLA-4_subunit_alpha)_(CD_antigen_CD49d)	ITGA4
NOTC4_7	NOTC4	7	0.246982	0.0165864	-0.337358	0.0489266	0	0	0	55623.9	0	0	Q99466	HUMAN	Neurogenic_locus_notch_homolog_protein_4_(Notch_4)_(hNotch4)_[Cleaved_into:_Notch_4_extracellular_truncation;_Notch_4_intracellular_domain]	NOTCH4
RAB8A_7	RAB8A	7	0.246982	0.0165864	-0.337358	0.0489266	0	0	0	85159.7	0	0	P61006	HUMAN	Ras-related_protein_Rab-8A_(Oncogene_c-mel)	RAB8A
RAP2B_7	RAP2B	7	0.246982	0.0165864	-0.337358	0.0489266	0	0	0	208286	0	0	P61225	HUMAN	Ras-related_protein_Rap-2b_OS=Homo_sapiens_GN=RAP2B_PE=1_SV=1_-_	RAP2B
W6UFG1_7	W6UFG1	7	0.246982	0.0165864	-0.337358	0.0489266	0	0	0	37828.3	0	0	W6UFG1	ECHGR	ADP-ribosylation_factor	EGR_05324
B2MG_7	B2MG	7	0.246982	0.0165864	-0.337358	0.0489266	0	0	0	79760.2	0	0	P61769	HUMAN	Beta-2-microglobulin_[Cleaved_into:_Beta-2-microglobulin_form_pI_5.3]	B2M
DMD_7	DMD	7	0.246982	0.0165864	-0.337358	0.0489266	0	0	0	350660	0	0	P11532	HUMAN	Dystrophin	DMD
LYSC_7	LYSC	7	0.246982	0.0165864	-0.337358	0.0489266	0	0	0	367377	0	0	P61626	HUMAN	Lysozyme_C_OS=Homo_sapiens_GN=LYZ_PE=1_SV=1_-_	LYSC
RB27B_7	RB27B	7	0.246982	0.0165864	-0.337358	0.0489266	0	0	0	225583	0	0	O00194	HUMAN	Ras-related_protein_Rab-27B_(C25KG)	RAB27B
U6JDZ7_7	U6JDZ7	7	0.246982	0.0165864	-0.337358	0.0489266	0	0	0	197124	0	0	U6JDZ7	ECHGR	Rab_(Ras-related_protein_Rab-11A)	EGR_10509
UB2L3_7	UB2L3	7	0.246982	0.0165864	-0.337358	0.0489266	0	0	0	39763.1	0	0	P68036	HUMAN	Ubiquitin-conjugating_enzyme_E2_L3_(EC_2.3.2.23)_(E2_ubiquitin-conjugating_enzyme_L3)_(L-UBC)_(UbcH7)_(Ubiquitin_carrier_protein_L3)_(Ubiquitin-conjugating_enzyme_E2-F1)_(Ubiquitin-protein_ligase_L3)	UBE2L3
GLPA_7	GLPA	7	0.246982	0.0165864	-0.337358	0.0489266	0	0	0	88009	0	0	P02724	HUMAN	Glycophorin-A_(MN_sialoglycoprotein)_(PAS-2)_(Sialoglycoprotein_alpha)_(CD_antigen_CD235a)	GYPA
HBD_7	HBD	7	0.246982	0.0165864	-0.337358	0.0489266	0	0	0	142197	0	0	P02042	HUMAN	Hemoglobin_subunit_delta_(Delta-globin)_(Hemoglobin_delta_chain)	HBD
RAB10_7	RAB10	7	0.246982	0.0165864	-0.337358	0.0489266	0	0	0	77284.5	0	0	P61026	HUMAN	Ras-related_protein_Rab-10_OS=Homo_sapiens_GN=RAB10_PE=1_SV=1_-_	RAB10
RAB14_7	RAB14	7	0.246982	0.0165864	-0.337358	0.0489266	0	0	0	195465	0	0	P61106	HUMAN	Ras-related_protein_Rab-14	RAB14
RIBC2_7	RIBC2	7	0.246982	0.0165864	-0.337358	0.0489266	0	0	0	944685	0	0	Q9H4K1	HUMAN	RIB43A-like_with_coiled-coils_protein_2_OS=Homo_sapiens_GN=RIBC2_PE=1_SV=1_-_	RIBC2
TCF20_7	TCF20	7	0.246982	0.0165864	-0.337358	0.0489266	0	0	0	162283	0	0	Q9UGU0	HUMAN	Transcription_factor_20_(TCF-20)_(Nuclear_factor_SPBP)_(Protein_AR1)_(Stromelysin-1_PDGF-responsive_element-binding_protein)_(SPRE-binding_protein)	TCF20
GNAI2_7	GNAI2	7	-0.244909	0.0163093	0.886952	0.338193	527687	296882	262580	98946.5	596802	156986	P04899	HUMAN	Guanine_nucleotide-binding_protein_G(i)_subunit_alpha-2_(Adenylate_cyclase-inhibiting_G_alpha_protein)	GNAI2
PON1_7	PON1	7	0.233568	0.0148337	0.820833	0.28965	794466	811379	0	0	2.69923e+06	1.18544e+06	P27169	HUMAN	Serum_paraoxonase/arylesterase_1_OS=Homo_sapiens_GN=PON1_PE=1_SV=3_-_	PON1
HEMO_7	HEMO	7	-0.229007	0.01426	0.950959	0.388765	1.84712e+06	1.28764e+06	624683	635338	2.38465e+06	577445	P02790	HUMAN	Hemopexin_(Beta-1B-glycoprotein)	HPX
ITIH1_7	ITIH1	7	-0.222326	0.0134402	0.489714	0.103097	2.70099e+06	316299	870182	1.36426e+06	1.83015e+06	346857	P19827	HUMAN	Inter-alpha-trypsin_inhibitor_heavy_chain_H1_OS=Homo_sapiens_GN=ITIH1_PE=1_SV=3_-_	ITIH1
MOES_7	MOES	7	-0.211302	0.0121403	0.4423	0.0841003	493820	225284	79652.8	0	431059	452772	P26038	HUMAN	Moesin_OS=Homo_sapiens_GN=MSN_PE=1_SV=3_-_	MOES
APOL1_7	APOL1	7	-0.209573	0.0119425	0.335979	0.0485274	103973	308885	0	0	224611	260591	O14791	HUMAN	Apolipoprotein_L1_(Apolipoprotein_L)_(Apo-L)_(ApoL)_(Apolipoprotein_L-I)_(ApoL-I)	APOL1
ITIH4_7	ITIH4	7	0.206024	0.0115414	0.909559	0.355652	1.13673e+06	1.41543e+06	709242	525709	3029489	1.20983e+06	Q14624	HUMAN	Inter-alpha-trypsin_inhibitor_heavy_chain_H4_OS=Homo_sapiens_GN=ITIH4_PE=1_SV=4_-_	ITIH4
GPC5C_7	GPC5C	7	-0.198785	0.0107446	-0.196122	0.0165354	0	252175	307726	0	0	0	Q9NQ84	HUMAN	G-protein_coupled_receptor_family_C_group_5_member_C_(Retinoic_acid-induced_gene_3_protein)_(RAIG-3)	GPRC5C
PEDF_7	PEDF	7	0.194203	0.0102551	0.924034	0.367062	302656	456328	195698	78819.1	1.04968e+06	303714	P36955	HUMAN	Pigment_epithelium-derived_factor_OS=Homo_sapiens_GN=SERPINF1_PE=1_SV=4_-_	PEDF
IDH3A_7	IDH3A	7	0.187243	0.00953315	0.885379	0.336994	258797	1.87039e+06	0	0	4015236	619187	P50213	HUMAN	Isocitrate_dehydrogenase_[NAD]_subunit_alpha,_mitochondrial_OS=Homo_sapiens_GN=IDH3A_PE=1_SV=1_-_	IDH3A
TMOD1_7	TMOD1	7	-0.185921	0.00939895	-0.175235	0.013201	189358	0	279938	0	0	0	P28289	HUMAN	Tropomodulin-1_(Erythrocyte_tropomodulin)_(E-Tmod)	TMOD1
ANXA3_7	ANXA3	7	0.183984	0.00920412	0.903672	0.351063	0	181544	0	0	404852	0	P12429	HUMAN	Annexin_A3_(35-alpha_calcimedin)_(Annexin_III)_(Annexin-3)_(Inositol_1,2-cyclic_phosphate_2-phosphohydrolase)_(Lipocortin_III)_(Placental_anticoagulant_protein_III)_(PAP-III)	ANXA3
VIME_7	VIME	7	-0.180246	0.00883399	-0.336777	0.0487582	0	195748	0	0	0	218135	P08670	HUMAN	Vimentin_OS=Homo_sapiens_GN=VIM_PE=1_SV=4_-_	VIME
CERU_7	CERU	7	0.180009	0.00881072	0.976138	0.409624	1.86782e+06	1.41314e+06	792963	539506	5.08851e+06	708838	P00450	HUMAN	Ceruloplasmin_(EC_1.16.3.1)_(Ferroxidase)	CP
AT1A1_7	AT1A1	7	0.178021	0.00861719	-0.608242	0.159044	98760.2	0	0	164943	0	217240	P05023	HUMAN	Sodium/potassium-transporting_ATPase_subunit_alpha-1_(Na(+)/K(+)_ATPase_alpha-1_subunit)_(EC_3.6.3.9)_(Sodium_pump_subunit_alpha-1)	ATP1A1
G3P_7	G3P	7	-0.177504	0.0085672	0.977104	0.410436	640315	506018	217504	86913.3	1.01856e+06	102363	P04406	HUMAN	Glyceraldehyde-3-phosphate_dehydrogenase_(GAPDH)_(EC_1.2.1.12)_(Peptidyl-cysteine_S-nitrosylase_GAPDH)_(EC_2.6.99.-)	GAPDH
APOB_7	APOB	7	0.174852	0.00831314	0.914678	0.359667	3.60289e+06	1.00122e+06	1.73428e+06	1.28919e+06	6.29563e+06	1.03141e+06	P04114	HUMAN	Apolipoprotein_B-100_(Apo_B-100)_[Cleaved_into:_Apolipoprotein_B-48_(Apo_B-48)]	APOB
DPP4_7	DPP4	7	0.170376	0.00789296	-0.484626	0.100966	0	269906	484979	611370	0	0	P27487	HUMAN	Dipeptidyl_peptidase_4_(EC_3.4.14.5)_(ADABP)_(Adenosine_deaminase_complexing_protein_2)_(ADCP-2)_(Dipeptidyl_peptidase_IV)_(DPP_IV)_(T-cell_activation_antigen_CD26)_(TP103)_(CD_antigen_CD26)_[Cleaved_into:_Dipeptidyl_peptidase_4_membrane_form_(Dipeptidyl_peptidase_IV_membrane_form);_Dipeptidyl_peptidase_4_soluble_form_(Dipeptidyl_peptidase_IV_soluble_form)]	DPP4
LDHA_7	LDHA	7	-0.163252	0.00724675	0.888549	0.339411	62559.9	184977	0	0	239591	0	P00338	HUMAN	L-lactate_dehydrogenase_A_chain_OS=Homo_sapiens_GN=LDHA_PE=1_SV=2_-_	LDHA
PLSL_7	PLSL	7	0.158984	0.00687277	0.243624	0.0255155	0	263357	0	124458	223542	223136	P13796	HUMAN	Plastin-2_OS=Homo_sapiens_GN=LCP1_PE=1_SV=6_-_	PLSL
THRB_7	THRB	7	-0.150584	0.0061657	0.566845	0.138131	1.45229e+06	518125	1272916	177922	1.29581e+06	418887	P00734	HUMAN	Prothrombin_OS=Homo_sapiens_GN=F2_PE=1_SV=2_-_	THRB
GELS_7	GELS	7	0.149185	0.00605165	0.93051	0.372225	507476	842504	554010	261806	1.48422e+06	404327	P06396	HUMAN	Gelsolin_(AGEL)_(Actin-depolymerizing_factor)_(ADF)_(Brevin)	GSN
CD82_7	CD82	7	0.147046	0.00587936	-0.459681	0.0908399	0	232562	507357	359702	0	0	P27701	HUMAN	CD82_antigen_(C33_antigen)_(IA4)_(Inducible_membrane_protein_R2)_(Metastasis_suppressor_Kangai-1)_(Suppressor_of_tumorigenicity_6_protein)_(Tetraspanin-27)_(Tspan-27)_(CD_antigen_CD82)	CD82
PTPRC_7	PTPRC	7	-0.145714	0.00577334	-0.906461	0.353233	226689	207386	229503	218623	0	382758	P08575	HUMAN	Receptor-type_tyrosine-protein_phosphatase_C_OS=Homo_sapiens_GN=PTPRC_PE=1_SV=2_-_	PTPRC
CAH1_7	CAH1	7	0.144659	0.00569006	0.978699	0.411777	291021	209175	190152	115749	738352	0	P00915	HUMAN	Carbonic_anhydrase_1_(EC_4.2.1.1)_(Carbonate_dehydratase_I)_(Carbonic_anhydrase_B)_(CAB)_(Carbonic_anhydrase_I)_(CA-I)	CA1
FCN2_7	FCN2	7	0.143688	0.00561388	0.980489	0.413285	216091	263243	0	0	955787	0	Q15485	HUMAN	Ficolin-2_(37_kDa_elastin-binding_protein)_(Collagen/fibrinogen_domain-containing_protein_2)_(EBP-37)_(Ficolin-B)_(Ficolin-beta)_(Hucolin)_(L-ficolin)_(Serum_lectin_p35)	FCN2
HPTR_7	HPTR	7	0.135704	0.00500739	0.577767	0.143505	991999	1.0441e+06	2.10804e+06	379062	1.93147e+06	167640	P00739	HUMAN	Haptoglobin-related_protein	HPR
VTDB_7	VTDB	7	0.131188	0.00467962	0.202642	0.0176532	455362	392008	0	0	729491	1.12338e+06	P02774	HUMAN	Vitamin_D-binding_protein_OS=Homo_sapiens_GN=GC_PE=1_SV=1_-_	VTDB
TTHY_7	TTHY	7	0.116467	0.00368832	0.973082	0.407064	451678	158607	0	0	1.17425e+06	0	P02766	HUMAN	Transthyretin_OS=Homo_sapiens_GN=TTR_PE=1_SV=1_-_	TTHY
SPTB1_7	SPTB1	7	0.112794	0.00345937	-0.175882	0.0132986	1.04239e+06	290073	2.65645e+06	452304	548358	323391	P11277	HUMAN	Spectrin_beta_chain,_erythrocytic_OS=Homo_sapiens_GN=SPTB_PE=1_SV=5_-_	SPTB1
PROS_7	PROS	7	0.0867792	0.00204765	0.856451	0.315333	677608	501513	720123	315308	1.01589e+06	296395	P07225	HUMAN	Vitamin_K-dependent_protein_S_OS=Homo_sapiens_GN=PROS1_PE=1_SV=1_-_	PROS
HPT_7	HPT	7	0.0843586	0.00193501	0.994717	0.425366	1.92728e+06	1.64111e+06	1.01924e+06	796502	4.11331e+06	697677	P00738	HUMAN	Haptoglobin_(Zonulin)_[Cleaved_into:_Haptoglobin_alpha_chain;_Haptoglobin_beta_chain]	HP
GP1BB_7	GP1BB	7	-0.0839465	0.00191615	0.765173	0.2517	707514	183715	542076	0	824868	0	P13224	HUMAN	Platelet_glycoprotein_Ib_beta_chain_(GP-Ib_beta)_(GPIb-beta)_(GPIbB)_(Antigen_CD42b-beta)_(CD_antigen_CD42c)	GP1BB
CD14_7	CD14	7	0.0698769	0.00132767	-0.00623578	1.67165e-05	145541	182905	70147.8	0	193088	401681	P08571	HUMAN	Monocyte_differentiation_antigen_CD14_(Myeloid_cell-specific_leucine-rich_glycoprotein)_(CD_antigen_CD14)_[Cleaved_into:_Monocyte_differentiation_antigen_CD14,_urinary_form;_Monocyte_differentiation_antigen_CD14,_membrane-bound_form]	CD14
RSU1_7	RSU1	7	0.0695723	0.00131612	0.907956	0.3544	105956	167421	153786	0	338834	0	Q15404	HUMAN	Ras_suppressor_protein_1_OS=Homo_sapiens_GN=RSU1_PE=1_SV=3_-_	RSU1
CETP_7	CETP	7	0.0685856	0.00127906	-0.621322	0.165958	133324	144687	115943	84844.7	0	496574	P11597	HUMAN	Cholesteryl_ester_transfer_protein_(Lipid_transfer_protein_I)	CETP
PZP_7	PZP	7	-0.065877	0.00118003	0.979661	0.412587	361132	243684	0	0	724724	40017.7	P20742	HUMAN	Pregnancy_zone_protein_OS=Homo_sapiens_GN=PZP_PE=1_SV=4_-_	PZP
DRA_7	DRA	7	0.0641218	0.00111798	-0.501384	0.10807	307520	261002	135456	51914.6	0	1249981	P01903	HUMAN	HLA_class_II_histocompatibility_antigen,_DR_alpha_chain_(MHC_class_II_antigen_DRA)	HLA-DRA
GDIB_7	GDIB	7	-0.0625126	0.00106257	-0.33125	0.047171	100105	0	160669	67143.4	0	0	P50395	HUMAN	Rab_GDP_dissociation_inhibitor_beta_(Rab_GDI_beta)_(Guanosine_diphosphate_dissociation_inhibitor_2)_(GDI-2)	GDI2
CD34_7	CD34	7	0.0310938	0.000262888	-0.427917	0.0787194	0	182068	147453	323197	0	0	P28906	HUMAN	Hematopoietic_progenitor_cell_antigen_CD34_(CD_antigen_CD34)	CD34
CAH2_7	CAH2	7	0.030036	0.000245306	0.928155	0.370343	58567.1	194989	48496.2	0	336346	0	P00918	HUMAN	Carbonic_anhydrase_2_(EC_4.2.1.1)_(Carbonate_dehydratase_II)_(Carbonic_anhydrase_C)_(CAC)_(Carbonic_anhydrase_II)_(CA-II)	CA2
SHBG_7	SHBG	7	0.0160215	6.9796e-05	0.750995	0.242459	143262	192202	0	0	339520	197658	P04278	HUMAN	Sex_hormone-binding_globulin_OS=Homo_sapiens_GN=SHBG_PE=1_SV=2_-_	SHBG
HEP2_7	HEP2	7	0.0142092	5.4899e-05	0.948696	0.386917	783110	743601	416386	690221	1.31023e+06	348468	P05546	HUMAN	Heparin_cofactor_2_(Heparin_cofactor_II)_(HC-II)_(Protease_inhibitor_leuserpin-2)_(HLS2)_(Serpin_D1)	SERPIND1
ACT2_6	ACT2	6	-0.988721	0.26581	0.136479	0.00800746	179389	167287	0	0	0	0	Q03341	ECHGR	Actin-2	ACTII
TBA1A_6	TBA1A	6	-0.988639	0.265766	0.136261	0.00798196	341828	321886	0	0	0	0	Q71U36	HUMAN	Tubulin_alpha-1A_chain_(Alpha-tubulin_3)_(Tubulin_B-alpha-1)_(Tubulin_alpha-3_chain)_[Cleaved_into:_Detyrosinated_tubulin_alpha-1A_chain]	TUBA1A
ADT2_6	ADT2	6	-0.988485	0.265683	0.135978	0.00794876	149450	142484	0	0	0	0	P05141	HUMAN	ADP/ATP_translocase_2_(ADP,ATP_carrier_protein_2)_(ADP,ATP_carrier_protein,_fibroblast_isoform)_(Adenine_nucleotide_translocator_2)_(ANT_2)_(Solute_carrier_family_25_member_5)_[Cleaved_into:_ADP/ATP_translocase_2,_N-terminally_processed]	SLC25A5
PHB2_6	PHB2	6	-0.988427	0.265652	0.13589	0.00793854	191026	182806	0	0	0	0	Q99623	HUMAN	Prohibitin-2_OS=Homo_sapiens_GN=PHB2_PE=1_SV=2_-_	PHB2
STEA3_6	STEA3	6	-0.988166	0.265512	0.13556	0.00789999	141744	137541	0	0	0	0	Q658P3	HUMAN	Metalloreductase_STEAP3_(EC_1.16.1.-)_(Dudulin-2)_(Six-transmembrane_epithelial_antigen_of_prostate_3)_(Tumor_suppressor-activated_pathway_protein_6)_(hTSAP6)_(pHyde)_(hpHyde)	STEAP3
ANXA7_6	ANXA7	6	-0.988127	0.265491	0.135516	0.00789483	224929	218659	0	0	0	0	P20073	HUMAN	Annexin_A7_(Annexin_VII)_(Annexin-7)_(Synexin)	ANXA7
KAP0_6	KAP0	6	-0.988041	0.265445	0.135424	0.00788416	260185	253885	0	0	0	0	P10644	HUMAN	cAMP-dependent_protein_kinase_type_I-alpha_regulatory_subunit_(Tissue-specific_extinguisher_1)_(TSE1)	PRKAR1A
HS90B_6	HS90B	6	-0.987985	0.265415	0.138146	0.00820432	359108	307891	0	0	0	0	P08238	HUMAN	Heat_shock_protein_HSP_90-beta_(HSP_90)_(Heat_shock_84_kDa)_(HSP_84)_(HSP84)	HSP90AB1
CAPZB_6	CAPZB	6	-0.98787	0.265353	0.135253	0.00786422	138794	136379	0	0	0	0	P47756	HUMAN	F-actin-capping_protein_subunit_beta_(CapZ_beta)	CAPZB
LY66F_6	LY66F	6	-0.987733	0.265279	0.138317	0.00822454	285204	242139	0	0	0	0	Q5SQ64	HUMAN	Lymphocyte_antigen_6_complex_locus_protein_G6f	LY6G6F
AT1B3_6	AT1B3	6	-0.987572	0.265193	0.138412	0.00823593	171782	145021	0	0	0	0	P54709	HUMAN	Sodium/potassium-transporting_ATPase_subunit_beta-3_(Sodium/potassium-dependent_ATPase_subunit_beta-3)_(ATPB-3)_(CD_antigen_CD298)	ATP1B3
GNAI3_6	GNAI3	6	-0.987545	0.265178	0.134963	0.00783053	223121	221787	0	0	0	0	P08754	HUMAN	Guanine_nucleotide-binding_protein_G(k)_subunit_alpha_(G(i)_alpha-3)	GNAI3
TBAL3_6	TBAL3	6	-0.986994	0.264882	0.134536	0.00778111	421324	425783	0	0	0	0	A6NHL2	HUMAN	Tubulin_alpha_chain-like_3	TUBAL3
RPN1_6	RPN1	6	-0.985754	0.264217	0.139158	0.00832493	317101	255105	0	0	0	0	P04843	HUMAN	Dolichyl-diphosphooligosaccharide--protein_glycosyltransferase_subunit_1_(Dolichyl-diphosphooligosaccharide--protein_glycosyltransferase_67_kDa_subunit)_(Ribophorin_I)_(RPN-I)_(Ribophorin-1)	RPN1
ITAL_6	ITAL	6	-0.985515	0.264089	0.13923	0.00833352	122307	97893.8	0	0	0	0	P20701	HUMAN	Integrin_alpha-L_(CD11_antigen-like_family_member_A)_(Leukocyte_adhesion_glycoprotein_LFA-1_alpha_chain)_(LFA-1A)_(Leukocyte_function-associated_molecule_1_alpha_chain)_(CD_antigen_CD11a)	ITGAL
ANXA3_6	ANXA3	6	-0.985137	0.263887	0.139336	0.00834617	213626	169673	0	0	0	0	P12429	HUMAN	Annexin_A3_(35-alpha_calcimedin)_(Annexin_III)_(Annexin-3)_(Inositol_1,2-cyclic_phosphate_2-phosphohydrolase)_(Lipocortin_III)_(Placental_anticoagulant_protein_III)_(PAP-III)	ANXA3
LYN_6	LYN	6	-0.984449	0.263518	0.139508	0.00836691	239667	187873	0	0	0	0	P07948	HUMAN	Tyrosine-protein_kinase_Lyn_(EC_2.7.10.2)_(Lck/Yes-related_novel_protein_tyrosine_kinase)_(V-yes-1_Yamaguchi_sarcoma_viral_related_oncogene_homolog)_(p53Lyn)_(p56Lyn)	LYN
CAZA2_6	CAZA2	6	-0.984325	0.263452	0.139537	0.00837035	187949	147001	0	0	0	0	P47755	HUMAN	F-actin-capping_protein_subunit_alpha-2_(CapZ_alpha-2)	CAPZA2
ICAM2_6	ICAM2	6	-0.983576	0.263051	0.139698	0.00838971	480223	370731	0	0	0	0	P13598	HUMAN	Intercellular_adhesion_molecule_2_(ICAM-2)_(CD_antigen_CD102)	ICAM2
PGK1_6	PGK1	6	-0.982531	0.262492	0.139893	0.00841313	329912	250446	0	0	0	0	P00558	HUMAN	Phosphoglycerate_kinase_1_(EC_2.7.2.3)_(Cell_migration-inducing_gene_10_protein)_(Primer_recognition_protein_2)_(PRP_2)	PGK1
CAND1_6	CAND1	6	-0.980652	0.261489	0.131305	0.0074118	82586.2	93327.5	0	0	0	0	Q86VP6	HUMAN	Cullin-associated_NEDD8-dissociated_protein_1_(Cullin-associated_and_neddylation-dissociated_protein_1)_(TBP-interacting_protein_of_120_kDa_A)_(TBP-interacting_protein_120A)_(p120_CAND1)	CAND1
ATPB_6	ATPB	6	-0.980361	0.261334	0.140216	0.00845198	305265	224632	0	0	0	0	P06576	HUMAN	ATP_synthase_subunit_beta,_mitochondrial_(EC_3.6.3.14)	ATP5B
CTL2_6	CTL2	6	-0.978897	0.260554	0.130608	0.00733338	167992	194024	0	0	0	0	Q8IWA5	HUMAN	Choline_transporter-like_protein_2_(Solute_carrier_family_44_member_2)	SLC44A2
TSN33_6	TSN33	6	-0.978599	0.260396	0.130494	0.00732061	111777	129551	0	0	0	0	Q86UF1	HUMAN	Tetraspanin-33_(Tspan-33)_(Penumbra)_(hPen)_(Proerythroblast_new_membrane)	TSPAN33
ADT3_6	ADT3	6	-0.978069	0.260114	0.140473	0.00848303	183565	131203	0	0	0	0	P12236	HUMAN	ADP/ATP_translocase_3_(ADP,ATP_carrier_protein_3)_(ADP,ATP_carrier_protein,_isoform_T2)_(ANT_2)_(Adenine_nucleotide_translocator_3)_(ANT_3)_(Solute_carrier_family_25_member_6)_[Cleaved_into:_ADP/ATP_translocase_3,_N-terminally_processed]	SLC25A6
CAVN2_6	CAVN2	6	-0.976427	0.259241	0.14062	0.00850076	197484	138472	0	0	0	0	O95810	HUMAN	Caveolae-associated_protein_2_(Cavin-2)_(PS-p68)_(Phosphatidylserine-binding_protein)_(Serum_deprivation-response_protein)	CAVIN2
ACTZ_6	ACTZ	6	-0.974955	0.25846	0.14073	0.00851411	275299	189925	0	0	0	0	P61163	HUMAN	Alpha-centractin_(Centractin)_(ARP1)_(Actin-RPV)_(Centrosome-associated_actin_homolog)	ACTR1A
ATPA_6	ATPA	6	-0.973915	0.257909	0.140798	0.00852232	346991	236758	0	0	0	0	P25705	HUMAN	ATP_synthase_subunit_alpha,_mitochondrial	ATP5A1
JAM1_6	JAM1	6	-0.973697	0.257793	0.128745	0.0071257	302000	368715	0	0	0	0	Q9Y624	HUMAN	Junctional_adhesion_molecule_A_(JAM-A)_(Junctional_adhesion_molecule_1)_(JAM-1)_(Platelet_F11_receptor)_(Platelet_adhesion_molecule_1)_(PAM-1)_(CD_antigen_CD321)	F11R
TCPQ_6	TCPQ	6	-0.972655	0.257242	0.128398	0.00708728	310784	383246	0	0	0	0	P50990	HUMAN	T-complex_protein_1_subunit_theta_(TCP-1-theta)_(CCT-theta)_(Renal_carcinoma_antigen_NY-REN-15)	CCT8
NEP_6	NEP	6	-0.972015	0.256903	0.160191	0.0110316	740496	630585	197135	256187	181979	81320.4	P08473	HUMAN	Neprilysin_OS=Homo_sapiens_GN=MME_PE=1_SV=2_-_	NEP
ALDOA_6	ALDOA	6	-0.968358	0.254974	0.14105	0.00855282	494771	319795	0	0	0	0	P04075	HUMAN	Fructose-bisphosphate_aldolase_A_(EC_4.1.2.13)_(Lung_cancer_antigen_NY-LU-1)_(Muscle-type_aldolase)	ALDOA
GSTO1_6	GSTO1	6	-0.968237	0.25491	0.141054	0.00855328	187515	121066	0	0	0	0	P78417	HUMAN	Glutathione_S-transferase_omega-1_(GSTO-1)_(EC_2.5.1.18)_(Glutathione_S-transferase_omega_1-1)_(GSTO_1-1)_(Glutathione-dependent_dehydroascorbate_reductase)_(EC_1.8.5.1)_(Monomethylarsonic_acid_reductase)_(MMA(V)_reductase)_(EC_1.20.4.2)_(S-(Phenacyl)glutathione_reductase)_(SPG-R)	GSTO1
A0A068WI65_6	A0A068WI65	6	-0.967115	0.25432	0.141086	0.00855717	668026	426947	0	0	0	0	A0A068WI65	ECHGR	Cation_efflux_protein:_zinc_transporter	EgrG_001002800
ANXA6_6	ANXA6	6	-0.966951	0.254234	0.126599	0.00689012	142323	184530	0	0	0	0	P08133	HUMAN	Annexin_A6_(67_kDa_calelectrin)_(Annexin_VI)_(Annexin-6)_(Calphobindin-II)_(CPB-II)_(Chromobindin-20)_(Lipocortin_VI)_(Protein_III)_(p68)_(p70)	ANXA6
ILK_6	ILK	6	-0.964201	0.252789	0.0180877	0.000140647	449452	354050	162558	56782.4	0	0	Q13418	HUMAN	Integrin-linked_protein_kinase_(EC_2.7.11.1)_(59_kDa_serine/threonine-protein_kinase)_(ILK-1)_(ILK-2)_(p59ILK)	ILK
SPB6_6	SPB6	6	-0.962388	0.25184	0.14117	0.00856745	259198	159061	0	0	0	0	P35237	HUMAN	Serpin_B6_(Cytoplasmic_antiproteinase)_(CAP)_(Peptidase_inhibitor_6)_(PI-6)_(Placental_thrombin_inhibitor)	SERPINB6
GNA13_6	GNA13	6	-0.96221	0.251747	0.0462963	0.000921415	202764	274417	53049.6	32071.2	0	0	Q14344	HUMAN	Guanine_nucleotide-binding_protein_subunit_alpha-13_(G_alpha-13)_(G-protein_subunit_alpha-13)	GNA13
ARPC2_6	ARPC2	6	-0.961649	0.251453	0.141177	0.00856828	470728	287113	0	0	0	0	O15144	HUMAN	Actin-related_protein_2/3_complex_subunit_2_(Arp2/3_complex_34_kDa_subunit)_(p34-ARC)	ARPC2
ANXA4_6	ANXA4	6	-0.961161	0.251198	0.124906	0.00670699	151772	205892	0	0	0	0	P09525	HUMAN	Annexin_A4_(35-beta_calcimedin)_(Annexin_IV)_(Annexin-4)_(Carbohydrate-binding_protein_p33/p41)_(Chromobindin-4)_(Endonexin_I)_(Lipocortin_IV)_(P32.5)_(PP4-X)_(Placental_anticoagulant_protein_II)_(PAP-II)_(Protein_II)	ANXA4
SNAA_6	SNAA	6	-0.960367	0.250783	0.141186	0.00856927	321614	194128	0	0	0	0	P54920	HUMAN	Alpha-soluble_NSF_attachment_protein_(SNAP-alpha)_(N-ethylmaleimide-sensitive_factor_attachment_protein_alpha)	NAPA
ANXA5_6	ANXA5	6	-0.959714	0.250442	-0.213348	0.0195677	240094	210330	132231	130220	54688	98454.7	P08758	HUMAN	Annexin_A5_(Anchorin_CII)_(Annexin_V)_(Annexin-5)_(Calphobindin_I)_(CBP-I)_(Endonexin_II)_(Lipocortin_V)_(Placental_anticoagulant_protein_4)_(PP4)_(Placental_anticoagulant_protein_I)_(PAP-I)_(Thromboplastin_inhibitor)_(Vascular_anticoagulant-alpha)_(VAC-alpha)	ANXA5
PNPH_6	PNPH	6	-0.958338	0.249725	0.14119	0.00856979	292452	173695	0	0	0	0	P00491	HUMAN	Purine_nucleoside_phosphorylase_(PNP)_(EC_2.4.2.1)_(Inosine_phosphorylase)_(Inosine-guanosine_phosphorylase)	PNP
SRC_6	SRC	6	-0.957648	0.249365	0.141189	0.00856969	322683	190615	0	0	0	0	P12931	HUMAN	Proto-oncogene_tyrosine-protein_kinase_Src_(EC_2.7.10.2)_(Proto-oncogene_c-Src)_(pp60c-src)_(p60-Src)	SRC
CYFP1_6	CYFP1	6	-0.95728	0.249173	0.141188	0.00856958	187838	110642	0	0	0	0	Q7L576	HUMAN	Cytoplasmic_FMR1-interacting_protein_1_(Specifically_Rac1-associated_protein_1)_(Sra-1)_(p140sra-1)	CYFIP1
FCN3_6	FCN3	6	-0.954356	0.247654	0.0437372	0.000822367	418676	257165	0	82239.6	0	37449	O75636	HUMAN	Ficolin-3_(Collagen/fibrinogen_domain-containing_lectin_3_p35)_(Collagen/fibrinogen_domain-containing_protein_3)_(Hakata_antigen)	FCN3
CH60_6	CH60	6	-0.953922	0.247429	0.122916	0.00649503	234234	334500	0	0	0	0	P10809	HUMAN	60_kDa_heat_shock_protein,_mitochondrial_(EC_3.6.4.9)_(60_kDa_chaperonin)_(Chaperonin_60)_(CPN60)_(Heat_shock_protein_60)_(HSP-60)_(Hsp60)_(HuCHA60)_(Mitochondrial_matrix_protein_P1)_(P60_lymphocyte_protein)	HSPD1
ANX11_6	ANX11	6	-0.953231	0.24707	0.122732	0.00647558	113896	163411	0	0	0	0	P50995	HUMAN	Annexin_A11_(56_kDa_autoantigen)_(Annexin_XI)_(Annexin-11)_(Calcyclin-associated_annexin_50)_(CAP-50)	ANXA11
EHD1_6	EHD1	6	-0.953194	0.247051	0.141159	0.00856602	630939	360256	0	0	0	0	Q9H4M9	HUMAN	EH_domain-containing_protein_1_(PAST_homolog_1)_(hPAST1)_(Testilin)	EHD1
TBB5_6	TBB5	6	-0.95307	0.246987	0.122689	0.00647107	228617	328362	0	0	0	0	P07437	HUMAN	Tubulin_beta_chain_(Tubulin_beta-5_chain)	TUBB
EPB42_6	EPB42	6	-0.9506	0.245708	0.122159	0.00641522	977476	699472	202183	367502	207547	125916	P16452	HUMAN	Erythrocyte_membrane_protein_band_4.2_(Erythrocyte_protein_4.2)_(P4.2)	EPB42
PECA1_6	PECA1	6	-0.948545	0.244647	0.0643765	0.00178163	725685	431137	171020	46655.1	0	0	P16284	HUMAN	Platelet_endothelial_cell_adhesion_molecule_OS=Homo_sapiens_GN=PECAM1_PE=1_SV=1_-_	PECA1
ILEU_6	ILEU	6	-0.948247	0.244493	0.141081	0.00855663	329748	181597	0	0	0	0	P30740	HUMAN	Leukocyte_elastase_inhibitor_(LEI)_(Monocyte/neutrophil_elastase_inhibitor)_(EI)_(M/NEI)_(Peptidase_inhibitor_2)_(PI-2)_(Serpin_B1)	SERPINB1
XRP2_6	XRP2	6	-0.947825	0.244276	0.121322	0.00632762	140892	209422	0	0	0	0	O75695	HUMAN	Protein_XRP2	RP2
FLNA_6	FLNA	6	-0.947793	0.244259	0.143749	0.00888326	1.2579e+06	990583	510296	166018	324035	313903	P21333	HUMAN	Filamin-A_(FLN-A)_(Actin-binding_protein_280)_(ABP-280)_(Alpha-filamin)_(Endothelial_actin-binding_protein)_(Filamin-1)_(Non-muscle_filamin)	FLNA
TBA4A_6	TBA4A	6	-0.947052	0.243878	-0.00394684	6.69674e-06	419986	276426	150812	147671	73317.4	88280.6	P68366	HUMAN	Tubulin_alpha-4A_chain_OS=Homo_sapiens_GN=TUBA4A_PE=1_SV=1_-_	TBA4A
CAN1_6	CAN1	6	-0.946919	0.243809	0.12109	0.00630347	296436	443167	0	0	0	0	P07384	HUMAN	Calpain-1_catalytic_subunit_(EC_3.4.22.52)_(Calcium-activated_neutral_proteinase_1)_(CANP_1)_(Calpain_mu-type)_(Calpain-1_large_subunit)_(Cell_proliferation-inducing_gene_30_protein)_(Micromolar-calpain)_(muCANP)	CAPN1
UBA1_6	UBA1	6	-0.945967	0.243319	0.120848	0.00627829	100432	151047	0	0	0	0	P22314	HUMAN	Ubiquitin-like_modifier-activating_enzyme_1_(EC_6.2.1.45)_(Protein_A1S9)_(Ubiquitin-activating_enzyme_E1)	UBA1
ADDA_6	ADDA	6	-0.943981	0.242298	0.120347	0.00622635	116363	177182	0	0	0	0	P35611	HUMAN	Alpha-adducin_(Erythrocyte_adducin_subunit_alpha)	ADD1
ITA6_6	ITA6	6	-0.943933	0.242274	-0.0791391	0.00269244	674014	657230	236231	321115	0	0	P23229	HUMAN	Integrin_alpha-6_(CD49_antigen-like_family_member_F)_(VLA-6)_(CD_antigen_CD49f)_[Cleaved_into:_Integrin_alpha-6_heavy_chain;_Integrin_alpha-6_light_chain;_Processed_integrin_alpha-6_(Alpha6p)]	ITGA6
VNN1_6	VNN1	6	-0.942865	0.241726	0.140954	0.00854117	336811	178599	0	0	0	0	O95497	HUMAN	Pantetheinase_(EC_3.5.1.92)_(Pantetheine_hydrolase)_(Tiff66)_(Vascular_non-inflammatory_molecule_1)_(Vanin-1)	VNN1
PRPS2_6	PRPS2	6	-0.941656	0.241106	0.119767	0.00616649	168585	260375	0	0	0	0	P11908	HUMAN	Ribose-phosphate_pyrophosphokinase_2_(EC_2.7.6.1)_(PPRibP)_(Phosphoribosyl_pyrophosphate_synthase_II)_(PRS-II)	PRPS2
ACTBL_6	ACTBL	6	-0.938169	0.239324	0.11891	0.00607855	445787	703039	0	0	0	0	Q562R1	HUMAN	Beta-actin-like_protein_2_(Kappa-actin)	ACTBL2
ITA2B_6	ITA2B	6	-0.937702	0.239086	0.215484	0.0199614	3.78113e+06	2279359	497273	418386	603229	148752	P08514	HUMAN	Integrin_alpha-IIb_OS=Homo_sapiens_GN=ITGA2B_PE=1_SV=3_-_	ITA2B
CALX_6	CALX	6	-0.936331	0.238387	0.118464	0.00603302	193102	307847	0	0	0	0	P27824	HUMAN	Calnexin_(IP90)_(Major_histocompatibility_complex_class_I_antigen-binding_protein_p88)_(p90)	CANX
STXB2_6	STXB2	6	-0.936306	0.238374	0.118458	0.0060324	215055	342896	0	0	0	0	Q15833	HUMAN	Syntaxin-binding_protein_2_OS=Homo_sapiens_GN=STXBP2_PE=1_SV=2_-_	STXB2
STX11_6	STX11	6	-0.935469	0.237949	0.140718	0.00851264	273433	137908	0	0	0	0	O75558	HUMAN	Syntaxin-11_OS=Homo_sapiens_GN=STX11_PE=1_SV=1_-_	STX11
TERA_6	TERA	6	-0.934121	0.237263	0.228511	0.0224479	184989	216548	69786.2	54639.2	57641.2	0	P55072	HUMAN	Transitional_endoplasmic_reticulum_ATPase_OS=Homo_sapiens_GN=VCP_PE=1_SV=4_-_	TERA
MYO1G_6	MYO1G	6	-0.932663	0.236523	0.117584	0.00594376	114051	185724	0	0	0	0	B0I1T2	HUMAN	Unconventional_myosin-Ig_OS=Homo_sapiens_GN=MYO1G_PE=1_SV=2_-_	MYO1G
ECE1_6	ECE1	6	-0.93139	0.235878	0.140563	0.00849387	181465	89094.3	0	0	0	0	P42892	HUMAN	Endothelin-converting_enzyme_1_(ECE-1)_(EC_3.4.24.71)	ECE1
GBB2_6	GBB2	6	-0.927211	0.233766	0.059274	0.0015104	139674	223859	0	43435.9	0	0	P62879	HUMAN	Guanine_nucleotide-binding_protein_G(I)/G(S)/G(T)_subunit_beta-2_(G_protein_subunit_beta-2)_(Transducin_beta_chain_2)	GNB2
AP2B1_6	AP2B1	6	-0.926102	0.233207	0.116042	0.00578888	77140.7	130346	0	0	0	0	P63010	HUMAN	AP-2_complex_subunit_beta_(AP105B)_(Adaptor_protein_complex_AP-2_subunit_beta)_(Adaptor-related_protein_complex_2_subunit_beta)_(Beta-2-adaptin)_(Beta-adaptin)_(Clathrin_assembly_protein_complex_2_beta_large_chain)_(Plasma_membrane_adaptor_HA2/AP2_adaptin_beta_subunit)	AP2B1
CAZA1_6	CAZA1	6	-0.915638	0.227967	-0.0356024	0.000544908	206819	236759	127746	33935.1	0	0	P52907	HUMAN	F-actin-capping_protein_subunit_alpha-1_(CapZ_alpha-1)	CAPZA1
RASA3_6	RASA3	6	-0.915244	0.227771	0.113566	0.0055445	169744	304218	0	0	0	0	Q14644	HUMAN	Ras_GTPase-activating_protein_3_(GAP1(IP4BP))_(Ins_P4-binding_protein)	RASA3
VDAC1_6	VDAC1	6	-0.914703	0.227502	0.003881	6.47516e-06	273593	170942	0	0	0	88774.5	P21796	HUMAN	Voltage-dependent_anion-selective_channel_protein_1_OS=Homo_sapiens_GN=VDAC1_PE=1_SV=2_-_	VDAC1
TFR1_6	TFR1	6	-0.91142	0.225872	0.104836	0.00472483	4.37398e+06	3.43564e+06	1.14675e+06	2.36687e+06	1.11579e+06	413237	P02786	HUMAN	Transferrin_receptor_protein_1_OS=Homo_sapiens_GN=TFRC_PE=1_SV=2_-_	TFR1
EPS8_6	EPS8	6	-0.908196	0.224276	-0.0139134	8.32206e-05	181761	266060	107888	29521.7	0	0	Q12929	HUMAN	Epidermal_growth_factor_receptor_kinase_substrate_8	EPS8
CAP1_6	CAP1	6	-0.905997	0.223192	-0.0455506	0.000891973	296611	401657	189059	69522.2	0	0	Q01518	HUMAN	Adenylyl_cyclase-associated_protein_1_(CAP_1)	CAP1
PLXB2_6	PLXB2	6	-0.905315	0.222856	0.139256	0.0083366	219057	91182.7	0	0	0	0	O15031	HUMAN	Plexin-B2_(MM1)	PLXNB2
MDHM_6	MDHM	6	-0.903974	0.222196	0.111078	0.00530425	148840	282968	0	0	0	0	P40926	HUMAN	Malate_dehydrogenase,_mitochondrial_(EC_1.1.1.37)	MDH2
TCPZ_6	TCPZ	6	-0.902989	0.221712	0.110864	0.00528383	37430	71523	0	0	0	0	P40227	HUMAN	T-complex_protein_1_subunit_zeta_(TCP-1-zeta)_(Acute_morphine_dependence-related_protein_2)_(CCT-zeta-1)_(HTR3)_(Tcp20)	CCT6A
RADI_6	RADI	6	-0.90113	0.2208	-0.0698398	0.00209686	231815	235831	151075	52130.3	0	0	P35241	HUMAN	Radixin	RDX
TMOD1_6	TMOD1	6	-0.900449	0.220466	-0.114224	0.0056089	182885	202031	115650	75027.4	0	0	P28289	HUMAN	Tropomodulin-1_(Erythrocyte_tropomodulin)_(E-Tmod)	TMOD1
BASI_6	BASI	6	-0.900317	0.220402	0.110286	0.00522886	462624	896230	0	0	0	0	P35613	HUMAN	Basigin_(5F7)_(Collagenase_stimulatory_factor)_(Extracellular_matrix_metalloproteinase_inducer)_(EMMPRIN)_(Leukocyte_activation_antigen_M6)_(OK_blood_group_antigen)_(Tumor_cell-derived_collagenase_stimulatory_factor)_(TCSF)_(CD_antigen_CD147)	BSG
PDIA6_6	PDIA6	6	-0.899435	0.21997	0.110096	0.00521086	113323	220532	0	0	0	0	Q15084	HUMAN	Protein_disulfide-isomerase_A6_(EC_5.3.4.1)_(Endoplasmic_reticulum_protein_5)_(ER_protein_5)_(ERp5)_(Protein_disulfide_isomerase_P5)_(Thioredoxin_domain-containing_protein_7)	PDIA6
CATA_6	CATA	6	-0.895826	0.218208	-0.0301095	0.000389737	345252	564361	201599	95456.1	0	0	P04040	HUMAN	Catalase_(EC_1.11.1.6)	CAT
A0A068WVR1_6	A0A068WVR1	6	-0.892782	0.216728	0.108675	0.00507719	107304	216014	0	0	0	0	A0A068WVR1	ECHGR	Tubulin_alpha_chain	EgrG_000042500
GTR1_6	GTR1	6	-0.892309	0.216499	-0.0170519	0.000125	432895	249889	133457	186587	103076	136873	P11166	HUMAN	Solute_carrier_family_2,_facilitated_glucose_transporter_member_1_(Glucose_transporter_type_1,_erythrocyte/brain)_(GLUT-1)_(HepG2_glucose_transporter)	SLC2A1
MARE2_6	MARE2	6	-0.888861	0.214828	0.107847	0.00500011	96162.2	197458	0	0	0	0	Q15555	HUMAN	Microtubule-associated_protein_RP/EB_family_member_2_(APC-binding_protein_EB2)_(End-binding_protein_2)_(EB2)	MAPRE2
CD226_6	CD226	6	-0.888701	0.214751	0.107813	0.00499699	411929	846534	0	0	0	0	Q15762	HUMAN	CD226_antigen_(DNAX_accessory_molecule_1)_(DNAM-1)_(CD_antigen_CD226)	CD226
CD9_6	CD9	6	-0.886521	0.213699	0.138067	0.00819495	409962	151873	0	0	0	0	P21926	HUMAN	CD9_antigen_(5H9_antigen)_(Cell_growth-inhibiting_gene_2_protein)_(Leukocyte_antigen_MIC3)_(Motility-related_protein)_(MRP-1)_(Tetraspanin-29)_(Tspan-29)_(p24)_(CD_antigen_CD9)	CD9
ICAM1_6	ICAM1	6	-0.885928	0.213413	0.306245	0.0403183	625997	398415	206832	33097.5	168716	0	P05362	HUMAN	Intercellular_adhesion_molecule_1_OS=Homo_sapiens_GN=ICAM1_PE=1_SV=2_-_	ICAM1
CP054_6	CP054	6	-0.884764	0.212853	0.106989	0.00492083	103656	217281	0	0	0	0	Q6UWD8	HUMAN	Transmembrane_protein_C16orf54	C16orf54
4F2_6	4F2	6	-0.883294	0.212146	0.106682	0.00489268	221188	467083	0	0	0	0	P08195	HUMAN	4F2_cell-surface_antigen_heavy_chain_(4F2hc)_(4F2_heavy_chain_antigen)_(Lymphocyte_activation_antigen_4F2_large_subunit)_(Solute_carrier_family_3_member_2)_(CD_antigen_CD98)	SLC3A2
PLEK_6	PLEK	6	-0.882406	0.211719	0.443005	0.0843687	435777	404833	107087	0	185880	0	P08567	HUMAN	Pleckstrin_OS=Homo_sapiens_GN=PLEK_PE=1_SV=3_-_	PLEK
GPV_6	GPV	6	-0.881325	0.211201	0.0518842	0.00115727	340568	711353	81719.5	58673.9	0	0	P40197	HUMAN	Platelet_glycoprotein_V_(GPV)_(Glycoprotein_5)_(CD_antigen_CD42d)	GP5
CASPE_6	CASPE	6	-0.879819	0.21048	0.465939	0.0933302	201169	178454	0	0	82474.2	0	P31944	HUMAN	Caspase-14_(CASP-14)_(EC_3.4.22.-)_[Cleaved_into:_Caspase-14_subunit_p17,_mature_form;_Caspase-14_subunit_p10,_mature_form;_Caspase-14_subunit_p20,_intermediate_form;_Caspase-14_subunit_p8,_intermediate_form]	CASP14
GNAZ_6	GNAZ	6	-0.879461	0.210309	0.105887	0.00482005	135545	291782	0	0	0	0	P19086	HUMAN	Guanine_nucleotide-binding_protein_G(z)_subunit_alpha_(G(x)_alpha_chain)_(Gz-alpha)	GNAZ
ANGL6_6	ANGL6	6	-0.878951	0.210065	0.0237109	0.000241691	314057	536777	194081	0	0	0	Q8NI99	HUMAN	Angiopoietin-related_protein_6_(Angiopoietin-like_protein_6)_(Angiopoietin-related_growth_factor)_(Angiopoietin-related_protein_5)	ANGPTL6
STX7_6	STX7	6	-0.878165	0.209689	0.148807	0.00951941	214429	199163	118039	55321.1	106838	129175	O15400	HUMAN	Syntaxin-7_OS=Homo_sapiens_GN=STX7_PE=1_SV=4_-_	STX7
URP2_6	URP2	6	-0.875845	0.208583	0.461655	0.0916219	907656	729689	0	0	360719	29778.7	Q86UX7	HUMAN	Fermitin_family_homolog_3_OS=Homo_sapiens_GN=FERMT3_PE=1_SV=1_-_	URP2
PLST_6	PLST	6	-0.874697	0.208036	0.104907	0.0047312	154290	340146	0	0	0	0	P13797	HUMAN	Plastin-3_(T-plastin)	PLS3
ACTN1_6	ACTN1	6	-0.871546	0.20654	-0.0522736	0.0011747	510028	250138	181036	143960	0	0	P12814	HUMAN	Alpha-actinin-1_(Alpha-actinin_cytoskeletal_isoform)_(F-actin_cross-linking_protein)_(Non-muscle_alpha-actinin-1)	ACTN1
GDIB_6	GDIB	6	-0.871526	0.206531	-0.0373293	0.000599051	279062	290111	80697.9	202711	34284.4	0	P50395	HUMAN	Rab_GDP_dissociation_inhibitor_beta_(Rab_GDI_beta)_(Guanosine_diphosphate_dissociation_inhibitor_2)_(GDI-2)	GDI2
CAB39_6	CAB39	6	-0.871408	0.206475	0.104235	0.00467076	100051	224228	0	0	0	0	Q9Y376	HUMAN	Calcium-binding_protein_39_(MO25alpha)_(Protein_Mo25)	CAB39
VINC_6	VINC	6	-0.868605	0.205148	0.131204	0.00740041	630111	261214	96980.9	127609	61918.8	0	P18206	HUMAN	Vinculin_OS=Homo_sapiens_GN=VCL_PE=1_SV=4_-_	VINC
TGFB1_6	TGFB1	6	-0.866037	0.203937	0.103145	0.0045736	83019	191116	0	0	0	0	P01137	HUMAN	Transforming_growth_factor_beta-1_OS=Homo_sapiens_GN=TGFB1_PE=1_SV=2_-_	TGFB1
MYCT1_6	MYCT1	6	-0.864008	0.202983	-0.0480078	0.000990805	209856	122979	0	0	0	91496.4	Q8N699	HUMAN	Myc_target_protein_1_OS=Homo_sapiens_GN=MYCT1_PE=1_SV=1_-_	MYCT1
MGLL_6	MGLL	6	-0.860726	0.201444	0.102076	0.0044793	98658.6	233234	0	0	0	0	Q99685	HUMAN	Monoglyceride_lipase_(MGL)_(EC_3.1.1.23)_(HU-K5)_(Lysophospholipase_homolog)_(Lysophospholipase-like)_(Monoacylglycerol_lipase)_(MAGL)	MGLL
GP1BA_6	GP1BA	6	-0.858588	0.200444	0.384558	0.0635751	786125	627526	214444	338645	351890	0	P07359	HUMAN	Platelet_glycoprotein_Ib_alpha_chain_(GP-Ib_alpha)_(GPIb-alpha)_(GPIbA)_(Glycoprotein_Ibalpha)_(Antigen_CD42b-alpha)_(CD_antigen_CD42b)_[Cleaved_into:_Glycocalicin]	GP1BA
HEM2_6	HEM2	6	-0.856025	0.199249	0.101137	0.00439726	96239.2	232939	0	0	0	0	P13716	HUMAN	Delta-aminolevulinic_acid_dehydratase_(ALADH)_(EC_4.2.1.24)_(Porphobilinogen_synthase)	ALAD
ACLY_6	ACLY	6	-0.853829	0.198228	0.135672	0.00791311	485100	145891	0	0	0	0	P53396	HUMAN	ATP-citrate_synthase_(EC_2.3.3.8)_(ATP-citrate_(pro-S-)-lyase)_(ACL)_(Citrate_cleavage_enzyme)	ACLY
KPYM_6	KPYM	6	-0.853434	0.198045	0.0833014	0.00298311	464908	1.12554e+06	80508	0	0	0	P14618	HUMAN	Pyruvate_kinase_PKM_(EC_2.7.1.40)_(Cytosolic_thyroid_hormone-binding_protein)_(CTHBP)_(Opa-interacting_protein_3)_(OIP-3)_(Pyruvate_kinase_2/3)_(Pyruvate_kinase_muscle_isozyme)_(Thyroid_hormone-binding_protein_1)_(THBP1)_(Tumor_M2-PK)_(p58)	PKM
ANXA2_6	ANXA2	6	0.851542	0.197168	0.0665604	0.00190456	0	0	136231	58926.3	199387	230759	P07355	HUMAN	Annexin_A2_(Annexin_II)_(Annexin-2)_(Calpactin_I_heavy_chain)_(Calpactin-1_heavy_chain)_(Chromobindin-8)_(Lipocortin_II)_(Placental_anticoagulant_protein_IV)_(PAP-IV)_(Protein_I)_(p36)	ANXA2
GNAQ_6	GNAQ	6	-0.850093	0.196498	0.0881558	0.00334091	516894	217997	64243.4	167723	47543.5	0	P50148	HUMAN	Guanine_nucleotide-binding_protein_G(q)_subunit_alpha_(Guanine_nucleotide-binding_protein_alpha-q)	GNAQ
ADA10_6	ADA10	6	-0.845733	0.194487	0.0991025	0.00422214	222891	568206	0	0	0	0	O14672	HUMAN	Disintegrin_and_metalloproteinase_domain-containing_protein_10_(ADAM_10)_(EC_3.4.24.81)_(CDw156)_(Kuzbanian_protein_homolog)_(Mammalian_disintegrin-metalloprotease)_(CD_antigen_CD156c)	ADAM10
CD82_6	CD82	6	-0.84334	0.193388	-0.0899905	0.00348142	411131	201655	115376	182946	0	0	P27701	HUMAN	CD82_antigen_(C33_antigen)_(IA4)_(Inducible_membrane_protein_R2)_(Metastasis_suppressor_Kangai-1)_(Suppressor_of_tumorigenicity_6_protein)_(Tetraspanin-27)_(Tspan-27)_(CD_antigen_CD82)	CD82
CLIC1_6	CLIC1	6	-0.8403	0.191996	-0.174429	0.0130798	213651	285870	122858	166790	0	0	O00299	HUMAN	Chloride_intracellular_channel_protein_1_(Chloride_channel_ABP)_(Nuclear_chloride_ion_channel_27)_(NCC27)_(Regulatory_nuclear_chloride_ion_channel_protein)_(hRNCC)	CLIC1
KAPCB_6	KAPCB	6	-0.836794	0.190398	0.0973576	0.00407477	111455	297354	0	0	0	0	P22694	HUMAN	cAMP-dependent_protein_kinase_catalytic_subunit_beta_(PKA_C-beta)_(EC_2.7.11.11)	PRKACB
A0A068WQT6_6	A0A068WQT6	6	-0.835595	0.189852	0.1342	0.00774228	698155	185509	0	0	0	0	A0A068WQT6	ECHGR	Expressed_conserved_protein	EgrG_000337300
ITA2_6	ITA2	6	-0.83309	0.188716	-0.143323	0.00883071	180599	185687	43073	149768	0	0	P17301	HUMAN	Integrin_alpha-2_(CD49_antigen-like_family_member_B)_(Collagen_receptor)_(Platelet_membrane_glycoprotein_Ia)_(GPIa)_(VLA-2_subunit_alpha)_(CD_antigen_CD49b)	ITGA2
CD36_6	CD36	6	-0.832138	0.188285	0.259192	0.0288806	990365	1.8491e+06	272622	386783	522472	160117	P16671	HUMAN	Platelet_glycoprotein_4_(Fatty_acid_translocase)_(FAT)_(Glycoprotein_IIIb)_(GPIIIB)_(Leukocyte_differentiation_antigen_CD36)_(PAS_IV)_(PAS-4)_(Platelet_collagen_receptor)_(Platelet_glycoprotein_IV)_(GPIV)_(Thrombospondin_receptor)_(CD_antigen_CD36)	CD36
TBB1_6	TBB1	6	-0.832137	0.188284	0.0401703	0.000693702	741041	240636	187429	64240.4	0	0	Q9H4B7	HUMAN	Tubulin_beta-1_chain_OS=Homo_sapiens_GN=TUBB1_PE=1_SV=1_-_	TBB1
1A03_6	1A03	6	-0.826931	0.185936	-0.188593	0.0152903	290671	211277	152674	171900	0	0	P04439	HUMAN	HLA_class_I_histocompatibility_antigen,_A-3_alpha_chain_(MHC_class_I_antigen_A*3)	HLA-A
DESP_6	DESP	6	-0.824381	0.184791	0.344761	0.0510976	584197	222464	0	0	126600	0	P15924	HUMAN	Desmoplakin_(DP)_(250/210_kDa_paraneoplastic_pemphigus_antigen)	DSP
A2AP_6	A2AP	6	-0.819171	0.182462	0.550515	0.130287	464229	340835	0	0	225616	0	P08697	HUMAN	Alpha-2-antiplasmin_(Alpha-2-AP)_(Alpha-2-plasmin_inhibitor)_(Alpha-2-PI)_(Serpin_F2)	SERPINF2
GLPA_6	GLPA	6	-0.815354	0.180766	-0.0476192	0.00097483	327252	683668	286244	82520.3	0	0	P02724	HUMAN	Glycophorin-A_(MN_sialoglycoprotein)_(PAS-2)_(Sialoglycoprotein_alpha)_(CD_antigen_CD235a)	GYPA
TCPB_6	TCPB	6	-0.814429	0.180356	0.093071	0.00372385	78637.1	235778	0	0	0	0	P78371	HUMAN	T-complex_protein_1_subunit_beta_(TCP-1-beta)_(CCT-beta)	CCT2
TCPE_6	TCPE	6	-0.81398	0.180157	0.092986	0.00371705	71363.2	214482	0	0	0	0	P48643	HUMAN	T-complex_protein_1_subunit_epsilon_(TCP-1-epsilon)_(CCT-epsilon)	CCT5
TSN9_6	TSN9	6	-0.813159	0.179794	0.0928307	0.00370465	53666.8	162005	0	0	0	0	O75954	HUMAN	Tetraspanin-9_(Tspan-9)_(Tetraspan_NET-5)	TSPAN9
ENPL_6	ENPL	6	-0.810442	0.178594	0.0137957	8.18189e-05	227560	598854	0	0	0	111525	P14625	HUMAN	Endoplasmin_(94_kDa_glucose-regulated_protein)_(GRP-94)_(Heat_shock_protein_90_kDa_beta_member_1)_(Tumor_rejection_antigen_1)_(gp96_homolog)	HSP90B1
A1BG_6	A1BG	6	-0.810399	0.178575	0.525597	0.11876	791226	1043389	0	0	498353	0	P04217	HUMAN	Alpha-1B-glycoprotein_(Alpha-1-B_glycoprotein)	A1BG
MOES_6	MOES	6	-0.80647	0.176848	0.554692	0.132272	857661	951748	304246	113683	586745	123758	P26038	HUMAN	Moesin_OS=Homo_sapiens_GN=MSN_PE=1_SV=3_-_	MOES
COR1C_6	COR1C	6	-0.805716	0.176517	-0.0807019	0.00279983	271096	109546	64118.5	119412	0	0	Q9ULV4	HUMAN	Coronin-1C_(Coronin-3)_(hCRNN4)	CORO1C
APOH_6	APOH	6	-0.80548	0.176414	0.146867	0.0092728	2.20566e+06	670715	222613	412610	254709	82621.6	P02749	HUMAN	Beta-2-glycoprotein_1_(APC_inhibitor)_(Activated_protein_C-binding_protein)_(Anticardiolipin_cofactor)_(Apolipoprotein_H)_(Apo-H)_(Beta-2-glycoprotein_I)_(B2GPI)_(Beta(2)GPI)	APOH
HEP2_6	HEP2	6	-0.803571	0.175579	0.36022	0.0557826	451226	566923	229928	273171	273689	0	P05546	HUMAN	Heparin_cofactor_2_(Heparin_cofactor_II)_(HC-II)_(Protease_inhibitor_leuserpin-2)_(HLS2)_(Serpin_D1)	SERPIND1
EM55_6	EM55	6	-0.800631	0.174297	-0.060015	0.0015484	283611	124279	145868	48791.8	0	0	Q00013	HUMAN	55_kDa_erythrocyte_membrane_protein_(p55)_(Membrane_protein,_palmitoylated_1)	MPP1
G3P_6	G3P	6	-0.797934	0.173124	0.44897	0.0866561	632822	391849	193175	54214.8	309196	166092	P04406	HUMAN	Glyceraldehyde-3-phosphate_dehydrogenase_(GAPDH)_(EC_1.2.1.12)_(Peptidyl-cysteine_S-nitrosylase_GAPDH)_(EC_2.6.99.-)	GAPDH
PUR6_6	PUR6	6	-0.795216	0.171947	0.089467	0.00344104	72794.3	242431	0	0	0	0	P22234	HUMAN	Multifunctional_protein_ADE2_[Includes:_Phosphoribosylaminoimidazole-succinocarboxamide_synthase_(EC_6.3.2.6)_(SAICAR_synthetase);_Phosphoribosylaminoimidazole_carboxylase_(EC_4.1.1.21)_(AIR_carboxylase)_(AIRC)]	PAICS
THAS_6	THAS	6	-0.790623	0.169966	0.0886152	0.00337582	156718	535648	0	0	0	0	P24557	HUMAN	Thromboxane-A_synthase_(TXA_synthase)_(TXS)_(EC_5.3.99.5)_(Cytochrome_P450_5A1)	TBXAS1
5NTD_6	5NTD	6	-0.785324	0.167696	0.359633	0.0556011	512604	1.06371e+06	161599	52918.5	329932	0	P21589	HUMAN	5'-nucleotidase_(5'-NT)_(EC_3.1.3.5)_(Ecto-5'-nucleotidase)_(CD_antigen_CD73)	NT5E
XPP2_6	XPP2	6	-0.782579	0.166525	0.0871313	0.00326371	73547.1	263308	0	0	0	0	O43895	HUMAN	Xaa-Pro_aminopeptidase_2_(EC_3.4.11.9)_(Aminoacylproline_aminopeptidase)_(Membrane-bound_aminopeptidase_P)_(Membrane-bound_APP)_(Membrane-bound_AmP)_(mAmP)_(X-Pro_aminopeptidase_2)	XPNPEP2
DEMA_6	DEMA	6	-0.777928	0.164552	-0.368901	0.0585036	220518	251648	213506	67846.8	0	108365	Q08495	HUMAN	Dematin_(Dematin_actin-binding_protein)_(Erythrocyte_membrane_protein_band_4.9)	DMTN
PARVB_6	PARVB	6	-0.777486	0.164365	0.255019	0.0279581	528152	239221	209181	67936.2	175556	110026	Q9HBI1	HUMAN	Beta-parvin_OS=Homo_sapiens_GN=PARVB_PE=1_SV=1_-_	PARVB
FLOT2_6	FLOT2	6	-0.773427	0.162653	-0.114003	0.00558724	492821	255383	0	0	0	285018	Q14254	HUMAN	Flotillin-2_(Epidermal_surface_antigen)_(ESA)_(Membrane_component_chromosome_17_surface_marker_1)	FLOT2
VIME_6	VIME	6	-0.772995	0.162472	-0.0588508	0.00148891	153349	382655	0	0	0	132458	P08670	HUMAN	Vimentin_OS=Homo_sapiens_GN=VIM_PE=1_SV=4_-_	VIME
GNAS2_6	GNAS2	6	-0.76831	0.160508	-0.0604239	0.00156957	127564	286104	0	139917	0	0	P63092	HUMAN	Guanine_nucleotide-binding_protein_G(s)_subunit_alpha_isoforms_short_(Adenylate_cyclase-stimulating_G_alpha_protein)	GNAS
GPC5C_6	GPC5C	6	-0.766856	0.159901	-0.16918	0.0123045	312889	350466	313129	113696	0	0	Q9NQ84	HUMAN	G-protein_coupled_receptor_family_C_group_5_member_C_(Retinoic_acid-induced_gene_3_protein)_(RAIG-3)	GPRC5C
EPB41_6	EPB41	6	-0.764531	0.158933	0.366817	0.0578444	468697	392554	318826	136666	237147	0	P11171	HUMAN	Protein_4.1_(P4.1)_(4.1R)_(Band_4.1)_(EPB4.1)	EPB41
DNSL1_6	DNSL1	6	-0.762335	0.158021	0.0834406	0.00299308	30365	122915	0	0	0	0	P49184	HUMAN	Deoxyribonuclease-1-like_1_(EC_3.1.21.-)_(DNase_X)_(Deoxyribonuclease_I-like_1)_(DNase_I-like_1)_(Muscle-specific_DNase_I-like)_(XIB)	DNASE1L1
MYH9_6	MYH9	6	-0.758966	0.156628	0.368923	0.0585107	909149	378606	137937	277227	320954	0	P35579	HUMAN	Myosin-9_OS=Homo_sapiens_GN=MYH9_PE=1_SV=4_-_	MYH9
ARP3_6	ARP3	6	-0.757408	0.155985	-0.15587	0.0104445	363256	167093	117396	215517	0	0	P61158	HUMAN	Actin-related_protein_3_(Actin-like_protein_3)	ACTR3
TSP1_6	TSP1	6	-0.755166	0.155063	0.612165	0.161102	559757	670515	153965	0	421962	0	P07996	HUMAN	Thrombospondin-1_OS=Homo_sapiens_GN=THBS1_PE=1_SV=2_-_	TSP1
IDH3A_6	IDH3A	6	-0.751229	0.153451	0.497532	0.106416	336418	628844	0	0	268469	0	P50213	HUMAN	Isocitrate_dehydrogenase_[NAD]_subunit_alpha,_mitochondrial_OS=Homo_sapiens_GN=IDH3A_PE=1_SV=1_-_	IDH3A
HSP7C_6	HSP7C	6	-0.75071	0.153239	0.252354	0.0273769	784891	1.33371e+06	722455	118421	448853	77586.8	P11142	HUMAN	Heat_shock_cognate_71_kDa_protein_(Heat_shock_70_kDa_protein_8)_(Lipopolysaccharide-associated_protein_1)_(LAP-1)_(LPS-associated_protein_1)	HSPA8
PLSL_6	PLSL	6	-0.743793	0.150428	-0.160524	0.0110775	297009	228946	42922.5	267839	0	0	P13796	HUMAN	Plastin-2_OS=Homo_sapiens_GN=LCP1_PE=1_SV=6_-_	PLSL
ITB3_6	ITB3	6	-0.738057	0.148117	0.626914	0.168958	986656	807257	407962	115494	675082	99043.8	P05106	HUMAN	Integrin_beta-3_OS=Homo_sapiens_GN=ITGB3_PE=1_SV=2_-_	ITB3
GNAI2_6	GNAI2	6	-0.734506	0.146695	-0.430474	0.0796631	383090	304086	304371	120922	50805.2	255648	P04899	HUMAN	Guanine_nucleotide-binding_protein_G(i)_subunit_alpha-2_(Adenylate_cyclase-inhibiting_G_alpha_protein)	GNAI2
ACTB_6	ACTB	6	-0.726684	0.143587	0.246225	0.0260633	831378	585970	431564	530621	374153	0	P60709	HUMAN	Actin,_cytoplasmic_1_(Beta-actin)_[Cleaved_into:_Actin,_cytoplasmic_1,_N-terminally_processed]	ACTB
CN37_6	CN37	6	-0.722793	0.142053	0.0763885	0.00250853	48353.5	257721	0	0	0	0	P09543	HUMAN	2',3'-cyclic-nucleotide_3'-phosphodiesterase_(CNP)_(CNPase)_(EC_3.1.4.37)	CNP
TCPH_6	TCPH	6	-0.714874	0.138958	0.0749984	0.00241806	92202.9	523322	0	0	0	0	Q99832	HUMAN	T-complex_protein_1_subunit_eta_(TCP-1-eta)_(CCT-eta)_(HIV-1_Nef-interacting_protein)_[Cleaved_into:_T-complex_protein_1_subunit_eta,_N-terminally_processed]	CCT7
TLN1_6	TLN1	6	-0.714131	0.138669	0.619393	0.164928	558097	474464	247586	214055	400363	0	Q9Y490	HUMAN	Talin-1_OS=Homo_sapiens_GN=TLN1_PE=1_SV=3_-_	TLN1
1433Z_6	1433Z	6	-0.713786	0.138535	0.656204	0.185115	400162	283639	124427	81667.4	268375	0	P63104	HUMAN	14-3-3_protein_zeta/delta_(Protein_kinase_C_inhibitor_protein_1)_(KCIP-1)	YWHAZ
PROF1_6	PROF1	6	0.710502	0.137263	0.502286	0.108459	0	0	264033	279140	454460	0	P07737	HUMAN	Profilin-1_OS=Homo_sapiens_GN=PFN1_PE=1_SV=2_-_	PROF1
CDC42_6	CDC42	6	0.703047	0.134398	0.458743	0.0904696	0	0	96285.1	142292	188288	0	P60953	HUMAN	Cell_division_control_protein_42_homolog_(G25K_GTP-binding_protein)	CDC42
PRG4_6	PRG4	6	0.70251	0.134193	0.485622	0.101382	0	0	81320.9	116550	163929	0	Q92954	HUMAN	Proteoglycan_4_OS=Homo_sapiens_GN=PRG4_PE=1_SV=2_-_	PRG4
APOA_6	APOA	6	0.698294	0.132587	0.284837	0.0348785	0	0	150937	223796	217945	0	P08519	HUMAN	Apolipoprotein(a)_(Apo(a))_(Lp(a))_(EC_3.4.21.-)	LPA
STXB3_6	STXB3	6	-0.696802	0.132021	0.0718508	0.00221935	53336	354213	0	0	0	0	O00186	HUMAN	Syntaxin-binding_protein_3_(Platelet_Sec1_protein)_(PSP)_(Protein_unc-18_homolog_3)_(Unc18-3)_(Protein_unc-18_homolog_C)_(Unc-18C)	STXBP3
S10A9_6	S10A9	6	-0.694535	0.131163	0.37937	0.0618713	374229	225578	120519	223278	188200	0	P06702	HUMAN	Protein_S100-A9_OS=Homo_sapiens_GN=S100A9_PE=1_SV=1_-_	S10A9
RAB1C_6	RAB1C	6	0.687453	0.128502	0.523064	0.117618	0	0	81272.3	139737	201563	0	Q92928	HUMAN	Putative_Ras-related_protein_Rab-1C_OS=Homo_sapiens_GN=RAB1C_PE=5_SV=2_-_	RAB1C
RAB7A_6	RAB7A	6	0.679767	0.125645	0.618338	0.164368	0	0	89045.2	117985	228864	0	P51149	HUMAN	Ras-related_protein_Rab-7a_OS=Homo_sapiens_GN=RAB7A_PE=1_SV=1_-_	RAB7A
ACTC_6	ACTC	6	-0.673815	0.123454	0.143714	0.00887898	603209	3.01641e+06	288558	277711	378254	0	P68032	HUMAN	Actin,_alpha_cardiac_muscle_1_(Alpha-cardiac_actin)	ACTC1
HPTR_6	HPTR	6	-0.668272	0.121431	0.252322	0.02737	551780	2.2479e+06	194295	177352	510838	38425.9	P00739	HUMAN	Haptoglobin-related_protein	HPR
LDHA_6	LDHA	6	-0.667059	0.120991	0.25641	0.028264	93039.8	180686	61252.7	95083	73105	0	P00338	HUMAN	L-lactate_dehydrogenase_A_chain_OS=Homo_sapiens_GN=LDHA_PE=1_SV=2_-_	LDHA
LYSC_6	LYSC	6	0.66678	0.12089	0.227881	0.0223243	0	0	241958	472717	387240	0	P61626	HUMAN	Lysozyme_C_OS=Homo_sapiens_GN=LYZ_PE=1_SV=1_-_	LYSC
TKT_6	TKT	6	-0.665541	0.120441	0.117766	0.00596217	180877	0	0	0	0	0	P29401	HUMAN	Transketolase_(TK)_(EC_2.2.1.1)	TKT
1B44_6	1B44	6	-0.665541	0.120441	0.117766	0.00596217	201251	0	0	0	0	0	P30481	HUMAN	HLA_class_I_histocompatibility_antigen,_B-44_alpha_chain_(Bw-44)_(MHC_class_I_antigen_B*44)	HLA-B
ANO6_6	ANO6	6	-0.665541	0.120441	0.117766	0.00596217	95653.6	0	0	0	0	0	Q4KMQ2	HUMAN	Anoctamin-6_(Small-conductance_calcium-activated_nonselective_cation_channel)_(SCAN_channel)_(Transmembrane_protein_16F)	ANO6
COPA_6	COPA	6	-0.665541	0.120441	0.117766	0.00596217	160146	0	0	0	0	0	P53621	HUMAN	Coatomer_subunit_alpha_(Alpha-coat_protein)_(Alpha-COP)_(HEP-COP)_(HEPCOP)_[Cleaved_into:_Xenin_(Xenopsin-related_peptide);_Proxenin]	COPA
FOLH1_6	FOLH1	6	-0.665541	0.120441	0.117766	0.00596217	123471	0	0	0	0	0	Q04609	HUMAN	Glutamate_carboxypeptidase_2_(EC_3.4.17.21)_(Cell_growth-inhibiting_gene_27_protein)_(Folate_hydrolase_1)_(Folylpoly-gamma-glutamate_carboxypeptidase)_(FGCP)_(Glutamate_carboxypeptidase_II)_(GCPII)_(Membrane_glutamate_carboxypeptidase)_(mGCP)_(N-acetylated-alpha-linked_acidic_dipeptidase_I)_(NAALADase_I)_(Prostate-specific_membrane_antigen)_(PSM)_(PSMA)_(Pteroylpoly-gamma-glutamate_carboxypeptida…	FOLH1
G6PI_6	G6PI	6	-0.665541	0.120441	0.117766	0.00596217	106455	0	0	0	0	0	P06744	HUMAN	Glucose-6-phosphate_isomerase_(GPI)_(EC_5.3.1.9)_(Autocrine_motility_factor)_(AMF)_(Neuroleukin)_(NLK)_(Phosphoglucose_isomerase)_(PGI)_(Phosphohexose_isomerase)_(PHI)_(Sperm_antigen_36)_(SA-36)	GPI
IDHP_6	IDHP	6	-0.665541	0.120441	0.117766	0.00596217	110397	0	0	0	0	0	P48735	HUMAN	Isocitrate_dehydrogenase_[NADP],_mitochondrial_(IDH)_(EC_1.1.1.42)_(ICD-M)_(IDP)_(NADP(+)-specific_ICDH)_(Oxalosuccinate_decarboxylase)	IDH2
IQGA1_6	IQGA1	6	-0.665541	0.120441	0.117766	0.00596217	191483	0	0	0	0	0	P46940	HUMAN	Ras_GTPase-activating-like_protein_IQGAP1_OS=Homo_sapiens_GN=IQGAP1_PE=1_SV=1_-_	IQGA1
ITAM_6	ITAM	6	-0.665541	0.120441	0.117766	0.00596217	334427	0	0	0	0	0	P11215	HUMAN	Integrin_alpha-M_(CD11_antigen-like_family_member_B)_(CR-3_alpha_chain)_(Cell_surface_glycoprotein_MAC-1_subunit_alpha)_(Leukocyte_adhesion_receptor_MO1)_(Neutrophil_adherence_receptor)_(CD_antigen_CD11b)	ITGAM
ITAV_6	ITAV	6	-0.665541	0.120441	0.117766	0.00596217	70044.3	0	0	0	0	0	P06756	HUMAN	Integrin_alpha-V_(Vitronectin_receptor)_(Vitronectin_receptor_subunit_alpha)_(CD_antigen_CD51)_[Cleaved_into:_Integrin_alpha-V_heavy_chain;_Integrin_alpha-V_light_chain]	ITGAV
SVEP1_6	SVEP1	6	-0.665541	0.120441	0.117766	0.00596217	160826	0	0	0	0	0	Q4LDE5	HUMAN	Sushi,_von_Willebrand_factor_type_A,_EGF_and_pentraxin_domain-containing_protein_1_(CCP_module-containing_protein_22)_(Polydom)_(Selectin-like_osteoblast-derived_protein)_(SEL-OB)_(Serologically_defined_breast_cancer_antigen_NY-BR-38)	SVEP1
TENA_6	TENA	6	-0.665541	0.120441	0.117766	0.00596217	485240	0	0	0	0	0	P24821	HUMAN	Tenascin_(TN)_(Cytotactin)_(GMEM)_(GP_150-225)_(Glioma-associated-extracellular_matrix_antigen)_(Hexabrachion)_(JI)_(Myotendinous_antigen)_(Neuronectin)_(Tenascin-C)_(TN-C)	TNC
GANAB_6	GANAB	6	-0.665541	0.120441	0.117766	0.00596217	369134	0	0	0	0	0	Q14697	HUMAN	Neutral_alpha-glucosidase_AB_(EC_3.2.1.84)_(Alpha-glucosidase_2)_(Glucosidase_II_subunit_alpha)	GANAB
KAPCA_6	KAPCA	6	-0.665541	0.120441	0.117766	0.00596217	92899.9	0	0	0	0	0	P17612	HUMAN	cAMP-dependent_protein_kinase_catalytic_subunit_alpha_(PKA_C-alpha)_(EC_2.7.11.11)	PRKACA
MARE1_6	MARE1	6	-0.665541	0.120441	0.117766	0.00596217	398596	0	0	0	0	0	Q15691	HUMAN	Microtubule-associated_protein_RP/EB_family_member_1_(APC-binding_protein_EB1)_(End-binding_protein_1)_(EB1)	MAPRE1
PFKAL_6	PFKAL	6	-0.665541	0.120441	0.117766	0.00596217	300820	0	0	0	0	0	P17858	HUMAN	ATP-dependent_6-phosphofructokinase,_liver_type_OS=Homo_sapiens_GN=PFKL_PE=1_SV=6_-_	PFKAL
TBB4B_6	TBB4B	6	-0.665541	0.120441	0.117766	0.00596217	167803	0	0	0	0	0	P68371	HUMAN	Tubulin_beta-4B_chain_(Tubulin_beta-2_chain)_(Tubulin_beta-2C_chain)	TUBB4B
TWF2_6	TWF2	6	-0.665541	0.120441	0.117766	0.00596217	124265	0	0	0	0	0	Q6IBS0	HUMAN	Twinfilin-2_(A6-related_protein)_(hA6RP)_(Protein_tyrosine_kinase_9-like)_(Twinfilin-1-like_protein)	TWF2
PRDX2_6	PRDX2	6	0.663986	0.119879	0.249979	0.026864	0	0	164215	82644.6	132139	0	P32119	HUMAN	Peroxiredoxin-2_OS=Homo_sapiens_GN=PRDX2_PE=1_SV=5_-_	PRDX2
AMPN_6	AMPN	6	-0.663854	0.119831	0.0441616	0.000838404	731059	1.46473e+06	308363	927759	483621	330519	P15144	HUMAN	Aminopeptidase_N_(AP-N)_(hAPN)_(EC_3.4.11.2)_(Alanyl_aminopeptidase)_(Aminopeptidase_M)_(AP-M)_(Microsomal_aminopeptidase)_(Myeloid_plasma_membrane_glycoprotein_CD13)_(gp150)_(CD_antigen_CD13)	ANPEP
RAP2B_6	RAP2B	6	0.663504	0.119704	0.0711816	0.0021782	0	0	86425.3	114829	80144	0	P61225	HUMAN	Ras-related_protein_Rap-2b_OS=Homo_sapiens_GN=RAP2B_PE=1_SV=1_-_	RAP2B
TCPD_6	TCPD	6	-0.661927	0.119136	0.0658663	0.00186505	110387	1.07463e+06	0	0	0	0	P50991	HUMAN	T-complex_protein_1_subunit_delta_(TCP-1-delta)_(CCT-delta)_(Stimulator_of_TAR_RNA-binding)	CCT4
RIBC2_6	RIBC2	6	0.644003	0.112772	0.180616	0.0140241	0	0	329589	734645	537515	0	Q9H4K1	HUMAN	RIB43A-like_with_coiled-coils_protein_2_OS=Homo_sapiens_GN=RIBC2_PE=1_SV=1_-_	RIBC2
DRA_6	DRA	6	-0.640469	0.111537	0.657617	0.185913	425734	224480	138020	38814.3	273408	0	P01903	HUMAN	HLA_class_II_histocompatibility_antigen,_DR_alpha_chain_(MHC_class_II_antigen_DRA)	HLA-DRA
LBP_6	LBP	6	-0.637986	0.110674	0.530381	0.120932	579382	1.20848e+06	356259	205628	653701	0	P18428	HUMAN	Lipopolysaccharide-binding_protein_OS=Homo_sapiens_GN=LBP_PE=1_SV=3_-_	LBP
ZA2G_6	ZA2G	6	0.63795	0.110662	0.432255	0.0803237	0	0	110600	32732.8	110830	0	P25311	HUMAN	Zinc-alpha-2-glycoprotein_OS=Homo_sapiens_GN=AZGP1_PE=1_SV=2_-_	ZA2G
AFAM_6	AFAM	6	0.63528	0.109737	0.651801	0.182639	0	0	161888	54280.2	271739	0	P43652	HUMAN	Afamin_(Alpha-albumin)_(Alpha-Alb)	AFM
ENOA_6	ENOA	6	-0.635156	0.109694	0.0132868	7.58931e-05	545744	270373	135145	439163	126918	0	P06733	HUMAN	Alpha-enolase_(EC_4.2.1.11)_(2-phospho-D-glycerate_hydro-lyase)_(C-myc_promoter-binding_protein)_(Enolase_1)_(MBP-1)_(MPB-1)_(Non-neural_enolase)_(NNE)_(Phosphopyruvate_hydratase)_(Plasminogen-binding_protein)	ENO1
PDC6I_6	PDC6I	6	-0.633437	0.109101	0.533692	0.122446	215336	468298	135031	34482	247603	0	Q8WUM4	HUMAN	Programmed_cell_death_6-interacting_protein_OS=Homo_sapiens_GN=PDCD6IP_PE=1_SV=1_-_	PDC6I
B3AT_6	B3AT	6	-0.628007	0.107239	0.0689449	0.00204347	5.66183e+06	1.12199e+06	2.83735e+06	491658	717256	168956	P02730	HUMAN	Band_3_anion_transport_protein_(Anion_exchange_protein_1)_(AE_1)_(Anion_exchanger_1)_(Solute_carrier_family_4_member_1)_(CD_antigen_CD233)	SLC4A1
BAIP2_6	BAIP2	6	-0.617311	0.103617	-0.0115064	5.69175e-05	105460	997786	235517	36273.9	0	0	Q9UQB8	HUMAN	Brain-specific_angiogenesis_inhibitor_1-associated_protein_2_(BAI-associated_protein_2)_(BAI1-associated_protein_2)_(Protein_BAP2)_(Fas_ligand-associated_factor_3)_(FLAF3)_(Insulin_receptor_substrate_p53/p58)_(IRS-58)_(IRSp53/58)_(Insulin_receptor_substrate_protein_of_53_kDa)_(IRSp53)_(Insulin_receptor_substrate_p53)	BAIAP2
APOF_6	APOF	6	0.613404	0.10231	0.718003	0.221624	0	0	172389	55006.1	358234	0	Q13790	HUMAN	Apolipoprotein_F_(Apo-F)_(Lipid_transfer_inhibitor_protein)_(LTIP)	APOF
PLAK_6	PLAK	6	-0.609104	0.10088	0.257914	0.0285966	526539	0	0	0	80030.7	0	P14923	HUMAN	Junction_plakoglobin_OS=Homo_sapiens_GN=JUP_PE=1_SV=3_-_	PLAK
ITB1_6	ITB1	6	-0.609076	0.100871	-0.283243	0.0344892	562508	169563	123084	67803.8	0	364953	P05556	HUMAN	Integrin_beta-1_OS=Homo_sapiens_GN=ITGB1_PE=1_SV=2_-_	ITB1
EZRI_6	EZRI	6	-0.603902	0.0991646	-0.0165938	0.000118374	36151.2	486087	44004.1	75980.9	0	0	P15311	HUMAN	Ezrin_(Cytovillin)_(Villin-2)_(p81)	EZR
MESP2_6	MESP2	6	-0.602448	0.0986879	0.11157	0.00535127	779472	4.79755e+06	691307	994649	768140	81496.9	Q0VG99	HUMAN	Mesoderm_posterior_protein_2_OS=Homo_sapiens_GN=MESP2_PE=1_SV=2_-_	MESP2
PTPRJ_6	PTPRJ	6	-0.59971	0.0977928	-0.14	0.00842599	552254	109004	119989	334247	0	0	Q12913	HUMAN	Receptor-type_tyrosine-protein_phosphatase_eta_(Protein-tyrosine_phosphatase_eta)_(R-PTP-eta)_(EC_3.1.3.48)_(Density-enhanced_phosphatase_1)_(DEP-1)_(HPTP_eta)_(Protein-tyrosine_phosphatase_receptor_type_J)_(R-PTP-J)_(CD_antigen_CD148)	PTPRJ
GGTL2_6	GGTL2	6	0.596382	0.0967104	0.766896	0.252835	0	0	80062.4	153977	470998	0	Q14390	HUMAN	Gamma-glutamyltransferase_light_chain_2_(Gamma-glutamyltransferase-like_protein_4)	GGTLC2
AAAT_6	AAAT	6	-0.584844	0.0930045	-0.24154	0.0250807	318774	281062	401492	132033	0	0	Q15758	HUMAN	Neutral_amino_acid_transporter_B(0)_(ATB(0))_(Baboon_M7_virus_receptor)_(RD114/simian_type_D_retrovirus_receptor)_(Sodium-dependent_neutral_amino_acid_transporter_type_2)_(Solute_carrier_family_1_member_5)	SLC1A5
ATPG_6	ATPG	6	-0.583377	0.0925386	0.0527558	0.00119648	0	128297	0	0	0	0	P36542	HUMAN	ATP_synthase_subunit_gamma,_mitochondrial_(F-ATPase_gamma_subunit)	ATP5C1
DNM1L_6	DNM1L	6	-0.583377	0.0925386	0.0527558	0.00119648	0	89632.9	0	0	0	0	O00429	HUMAN	Dynamin-1-like_protein_(EC_3.6.5.5)_(Dnm1p/Vps1p-like_protein)_(DVLP)_(Dynamin_family_member_proline-rich_carboxyl-terminal_domain_less)_(Dymple)_(Dynamin-like_protein)_(Dynamin-like_protein_4)_(Dynamin-like_protein_IV)_(HdynIV)_(Dynamin-related_protein_1)	DNM1L
DYN2_6	DYN2	6	-0.583377	0.0925386	0.0527558	0.00119648	0	99799.7	0	0	0	0	P50570	HUMAN	Dynamin-2_(EC_3.6.5.5)	DNM2
E41L3_6	E41L3	6	-0.583377	0.0925386	0.0527558	0.00119648	0	294470	0	0	0	0	Q9Y2J2	HUMAN	Band_4.1-like_protein_3_(4.1B)_(Differentially_expressed_in_adenocarcinoma_of_the_lung_protein_1)_(DAL-1)_[Cleaved_into:_Band_4.1-like_protein_3,_N-terminally_processed]	EPB41L3
GRP2_6	GRP2	6	-0.583377	0.0925386	0.0527558	0.00119648	0	246815	0	0	0	0	Q7LDG7	HUMAN	RAS_guanyl-releasing_protein_2_(Calcium_and_DAG-regulated_guanine_nucleotide_exchange_factor_I)_(CalDAG-GEFI)_(Cdc25-like_protein)_(hCDC25L)_(F25B3.3_kinase-like_protein)	RASGRP2
IMB1_6	IMB1	6	-0.583377	0.0925386	0.0527558	0.00119648	0	126731	0	0	0	0	Q14974	HUMAN	Importin_subunit_beta-1_(Importin-90)_(Karyopherin_subunit_beta-1)_(Nuclear_factor_p97)_(Pore_targeting_complex_97_kDa_subunit)_(PTAC97)	KPNB1
INF2_6	INF2	6	-0.583377	0.0925386	0.0527558	0.00119648	0	213445	0	0	0	0	Q27J81	HUMAN	Inverted_formin-2_(HBEBP2-binding_protein_C)	INF2
LRC59_6	LRC59	6	-0.583377	0.0925386	0.0527558	0.00119648	0	135534	0	0	0	0	Q96AG4	HUMAN	Leucine-rich_repeat-containing_protein_59_(Ribosome-binding_protein_p34)_(p34)	LRRC59
NB5R3_6	NB5R3	6	-0.583377	0.0925386	0.0527558	0.00119648	0	186242	0	0	0	0	P00387	HUMAN	NADH-cytochrome_b5_reductase_3_(B5R)_(Cytochrome_b5_reductase)_(EC_1.6.2.2)_(Diaphorase-1)_[Cleaved_into:_NADH-cytochrome_b5_reductase_3_membrane-bound_form;_NADH-cytochrome_b5_reductase_3_soluble_form]	CYB5R3
NIBL1_6	NIBL1	6	-0.583377	0.0925386	0.0527558	0.00119648	0	223695	0	0	0	0	Q96TA1	HUMAN	Niban-like_protein_1_(Meg-3)_(Melanoma_invasion_by_ERK)_(MINERVA)_(Protein_FAM129B)	FAM129B
OST48_6	OST48	6	-0.583377	0.0925386	0.0527558	0.00119648	0	122693	0	0	0	0	P39656	HUMAN	Dolichyl-diphosphooligosaccharide--protein_glycosyltransferase_48_kDa_subunit_(DDOST_48_kDa_subunit)_(Oligosaccharyl_transferase_48_kDa_subunit)	DDOST
RLA0_6	RLA0	6	-0.583377	0.0925386	0.0527558	0.00119648	0	177146	0	0	0	0	P05388	HUMAN	60S_acidic_ribosomal_protein_P0_(60S_ribosomal_protein_L10E)_(Large_ribosomal_subunit_protein_uL10)	RPLP0
STK24_6	STK24	6	-0.583377	0.0925386	0.0527558	0.00119648	0	202343	0	0	0	0	Q9Y6E0	HUMAN	Serine/threonine-protein_kinase_24_(EC_2.7.11.1)_(Mammalian_STE20-like_protein_kinase_3)_(MST-3)_(STE20-like_kinase_MST3)_[Cleaved_into:_Serine/threonine-protein_kinase_24_36_kDa_subunit_(Mammalian_STE20-like_protein_kinase_3_N-terminal)_(MST3/N);_Serine/threonine-protein_kinase_24_12_kDa_subunit_(Mammalian_STE20-like_protein_kinase_3_C-terminal)_(MST3/C)]	STK24
STML2_6	STML2	6	-0.583377	0.0925386	0.0527558	0.00119648	0	182023	0	0	0	0	Q9UJZ1	HUMAN	Stomatin-like_protein_2,_mitochondrial_OS=Homo_sapiens_GN=STOML2_PE=1_SV=1_-_	STML2
TPM4_6	TPM4	6	-0.583377	0.0925386	0.0527558	0.00119648	0	150952	0	0	0	0	P67936	HUMAN	Tropomyosin_alpha-4_chain_(TM30p1)_(Tropomyosin-4)	TPM4
VDAC2_6	VDAC2	6	-0.583377	0.0925386	0.0527558	0.00119648	0	172991	0	0	0	0	P45880	HUMAN	Voltage-dependent_anion-selective_channel_protein_2_(VDAC-2)_(hVDAC2)_(Outer_mitochondrial_membrane_protein_porin_2)	VDAC2
DIAP1_6	DIAP1	6	-0.583377	0.0925386	0.0527558	0.00119648	0	121155	0	0	0	0	O60610	HUMAN	Protein_diaphanous_homolog_1_(Diaphanous-related_formin-1)_(DRF1)	DIAPH1
HLAH_6	HLAH	6	0.582324	0.0922047	0.665919	0.190636	0	0	0	0	222989	104939	P01893	HUMAN	Putative_HLA_class_I_histocompatibility_antigen,_alpha_chain_H_OS=Homo_sapiens_GN=HLA-H_PE=5_SV=3_-_	HLAH
CLH1_6	CLH1	6	-0.579975	0.0914625	-0.265117	0.0302162	108847	132086	156906	61983.9	0	0	Q00610	HUMAN	Clathrin_heavy_chain_1_(Clathrin_heavy_chain_on_chromosome_17)_(CLH-17)	CLTC
CD5L_6	CD5L	6	-0.577104	0.0905592	0.363838	0.056909	727398	224697	307711	208604	333789	107090	O43866	HUMAN	CD5_antigen-like_(Apoptosis_inhibitor_expressed_by_macrophages)_(hAIM)_(CT-2)_(IgM-associated_peptide)_(SP-alpha)	CD5L
PROS_6	PROS	6	-0.56945	0.0881729	-0.114518	0.00563781	1.00326e+06	309550	665889	337516	200584	236424	P07225	HUMAN	Vitamin_K-dependent_protein_S_OS=Homo_sapiens_GN=PROS1_PE=1_SV=1_-_	PROS
HEMO_6	HEMO	6	-0.566395	0.0872294	0.515163	0.114091	2.39471e+06	586253	493816	481557	1.17547e+06	0	P02790	HUMAN	Hemopexin_(Beta-1B-glycoprotein)	HPX
LG3BP_6	LG3BP	6	-0.563763	0.0864206	0.637502	0.174714	801363	320126	229452	62013.2	513654	118931	Q08380	HUMAN	Galectin-3-binding_protein_OS=Homo_sapiens_GN=LGALS3BP_PE=1_SV=1_-_	LG3BP
BEX5_6	BEX5	6	0.560536	0.0854341	0.527185	0.119478	0	0	0	122159	148426	0	Q5H9J7	HUMAN	Protein_BEX5_(Brain-expressed_X-linked_protein_5)_(NGFRAP1-like_protein_1)_(Nerve_growth_factor_receptor-associated_protein_2)	BEX5
AT1A1_6	AT1A1	6	-0.551286	0.0826376	-0.247983	0.0264367	167751	253314	47109.6	293941	0	0	P05023	HUMAN	Sodium/potassium-transporting_ATPase_subunit_alpha-1_(Na(+)/K(+)_ATPase_alpha-1_subunit)_(EC_3.6.3.9)_(Sodium_pump_subunit_alpha-1)	ATP1A1
PHB_6	PHB	6	-0.550976	0.0825447	-0.260742	0.029227	263224	150194	0	0	0	273284	P35232	HUMAN	Prohibitin_OS=Homo_sapiens_GN=PHB_PE=1_SV=1_-_	PHB
EF1A1_6	EF1A1	6	0.548024	0.0816625	-0.702778	0.212325	0	0	329397	176492	0	200570	P68104	HUMAN	Elongation_factor_1-alpha_1_(EF-1-alpha-1)_(Elongation_factor_Tu)_(EF-Tu)_(Eukaryotic_elongation_factor_1_A-1)_(eEF1A-1)_(Leukocyte_receptor_cluster_member_7)	EEF1A1
RAB10_6	RAB10	6	0.547314	0.081451	-0.721603	0.223852	0	0	69996	104891	0	55974	P61026	HUMAN	Ras-related_protein_Rab-10_OS=Homo_sapiens_GN=RAB10_PE=1_SV=1_-_	RAB10
RA1L2_6	RA1L2	6	-0.541941	0.0798597	-0.288355	0.0357453	132550	162223	0	0	0	197316	Q32P51	HUMAN	Heterogeneous_nuclear_ribonucleoprotein_A1-like_2_OS=Homo_sapiens_GN=HNRNPA1L2_PE=2_SV=2_-_	RA1L2
MMRN1_6	MMRN1	6	-0.535784	0.0780556	0.263468	0.0298414	478395	129464	66124.2	285873	182094	0	Q13201	HUMAN	Multimerin-1_OS=Homo_sapiens_GN=MMRN1_PE=1_SV=3_-_	MMRN1
KAIN_6	KAIN	6	-0.534984	0.0778226	0.0852773	0.0031263	137675	236465	229974	35646.3	74576.5	0	P29622	HUMAN	Kallistatin_OS=Homo_sapiens_GN=SERPINA4_PE=1_SV=3_-_	KAIN
ITIH3_6	ITIH3	6	0.533279	0.0773272	0.814491	0.285191	0	0	98951.7	0	311361	0	Q06033	HUMAN	Inter-alpha-trypsin_inhibitor_heavy_chain_H3_OS=Homo_sapiens_GN=ITIH3_PE=1_SV=2_-_	ITIH3
PLTP_6	PLTP	6	0.526718	0.0754363	0.382191	0.0627949	0	0	263749	0	210183	0	P55058	HUMAN	Phospholipid_transfer_protein_OS=Homo_sapiens_GN=PLTP_PE=1_SV=1_-_	PLTP
SPTA1_6	SPTA1	6	-0.526386	0.0753413	0.0400593	0.000689877	980562	176000	222712	493303	253238	205172	P02549	HUMAN	Spectrin_alpha_chain,_erythrocytic_1_OS=Homo_sapiens_GN=SPTA1_PE=1_SV=5_-_	SPTA1
UBC_6	UBC	6	-0.52343	0.0744975	-0.176557	0.013401	671343	683888	921659	174660	204243	272537	P0CG48	HUMAN	Polyubiquitin-C_OS=Homo_sapiens_GN=UBC_PE=1_SV=3_-_	UBC
STOM_6	STOM	6	-0.519886	0.0734921	0.33299	0.0476679	1.17145e+06	255108	501798	244770	497137	162328	P27105	HUMAN	Erythrocyte_band_7_integral_membrane_protein_OS=Homo_sapiens_GN=STOM_PE=1_SV=3_-_	STOM
FLOT1_6	FLOT1	6	-0.518036	0.07297	-0.0597194	0.00153319	500651	253043	176906	430484	217326	204001	O75955	HUMAN	Flotillin-1	FLOT1
HS71B_6	HS71B	6	-0.512908	0.0715324	0.840645	0.303801	502710	534341	281284	248749	560215	151499	P0DMV9	HUMAN	Heat_shock_70_kDa_protein_1B_(Heat_shock_70_kDa_protein_2)_(HSP70-2)_(HSP70.2)	HSPA1B
RP1BL_6	RP1BL	6	-0.512326	0.07137	0.183212	0.0144302	327146	228446	204335	302585	192291	41972.1	A6NIZ1	HUMAN	Ras-related_protein_Rap-1b-like_protein_OS=Homo_sapiens_PE=2_SV=1_-_	RP1BL
COF1_6	COF1	6	0.508494	0.0703066	-0.239254	0.0246083	0	0	225700	137296	59194	0	P23528	HUMAN	Cofilin-1_(18_kDa_phosphoprotein)_(p18)_(Cofilin,_non-muscle_isoform)	CFL1
PLF4_6	PLF4	6	0.505521	0.0694869	0.841533	0.304443	0	0	0	137898	713250	0	P02776	HUMAN	Platelet_factor_4_OS=Homo_sapiens_GN=PF4_PE=1_SV=2_-_	PLF4
RSU1_6	RSU1	6	-0.499888	0.067947	0.767093	0.252964	282213	137866	69216.8	75483.1	228606	0	Q15404	HUMAN	Ras_suppressor_protein_1_OS=Homo_sapiens_GN=RSU1_PE=1_SV=3_-_	RSU1
CAH2_6	CAH2	6	-0.495955	0.066882	0.128237	0.00706958	460286	0	118520	89127.5	90255.1	45281.9	P00918	HUMAN	Carbonic_anhydrase_2_(EC_4.2.1.1)_(Carbonate_dehydratase_II)_(Carbonic_anhydrase_C)_(CAC)_(Carbonic_anhydrase_II)_(CA-II)	CA2
CETP_6	CETP	6	-0.495656	0.0668014	0.349014	0.052366	99344.8	229596	83165	136605	122321	0	P11597	HUMAN	Cholesteryl_ester_transfer_protein_(Lipid_transfer_protein_I)	CETP
CAH1_6	CAH1	6	-0.489684	0.0652013	0.575577	0.14242	629852	235238	233823	184653	414847	174503	P00915	HUMAN	Carbonic_anhydrase_1_(EC_4.2.1.1)_(Carbonate_dehydratase_I)_(Carbonic_anhydrase_B)_(CAB)_(Carbonic_anhydrase_I)_(CA-I)	CA1
ANXA1_6	ANXA1	6	0.477873	0.062094	-0.27447	0.0323857	0	0	307881	172206	63812.3	0	P04083	HUMAN	Annexin_A1_(Annexin_I)_(Annexin-1)_(Calpactin_II)_(Calpactin-2)_(Chromobindin-9)_(Lipocortin_I)_(Phospholipase_A2_inhibitory_protein)_(p35)	ANXA1
C4BPA_6	C4BPA	6	0.472855	0.0607968	0.869736	0.325191	0	0	0	0	969229	63450.3	P04003	HUMAN	C4b-binding_protein_alpha_chain_OS=Homo_sapiens_GN=C4BPA_PE=1_SV=2_-_	C4BPA
IPSP_6	IPSP	6	0.469703	0.0599887	0.196488	0.0165972	0	0	184137	0	98069.8	0	P05154	HUMAN	Plasma_serine_protease_inhibitor_OS=Homo_sapiens_GN=SERPINA5_PE=1_SV=3_-_	IPSP
SHBG_6	SHBG	6	-0.4656	0.0589454	0.717912	0.221568	84522.8	223198	0	0	168227	0	P04278	HUMAN	Sex_hormone-binding_globulin_OS=Homo_sapiens_GN=SHBG_PE=1_SV=2_-_	SHBG
ZN200_6	ZN200	6	-0.45767	0.0569547	-0.335761	0.0484646	109515	98045.2	58262.7	168072	0	0	P98182	HUMAN	Zinc_finger_protein_200	ZNF200
AMPE_6	AMPE	6	-0.451104	0.0553321	0.881016	0.333681	123050	124892	0	0	159397	0	Q07075	HUMAN	Glutamyl_aminopeptidase_(EAP)_(EC_3.4.11.7)_(Aminopeptidase_A)_(AP-A)_(Differentiation_antigen_gp160)_(CD_antigen_CD249)	ENPEP
ACTN3_6	ACTN3	6	0.447569	0.0544682	0.889773	0.340347	0	0	0	0	74809.8	0	Q08043	HUMAN	Alpha-actinin-3_OS=Homo_sapiens_GN=ACTN3_PE=1_SV=2_-_	ACTN3
APOC4_6	APOC4	6	0.447569	0.0544682	0.889773	0.340347	0	0	0	0	88871.7	0	P55056	HUMAN	Apolipoprotein_C-IV_OS=Homo_sapiens_GN=APOC4_PE=1_SV=1_-_	APOC4
BLMH_6	BLMH	6	0.447569	0.0544682	0.889773	0.340347	0	0	0	0	208665	0	Q13867	HUMAN	Bleomycin_hydrolase_OS=Homo_sapiens_GN=BLMH_PE=1_SV=1_-_	BLMH
BLVRB_6	BLVRB	6	0.447569	0.0544682	0.889773	0.340347	0	0	0	0	290706	0	P30043	HUMAN	Flavin_reductase_(NADPH)_OS=Homo_sapiens_GN=BLVRB_PE=1_SV=3_-_	BLVRB
CALL5_6	CALL5	6	0.447569	0.0544682	0.889773	0.340347	0	0	0	0	203220	0	Q9NZT1	HUMAN	Calmodulin-like_protein_5_OS=Homo_sapiens_GN=CALML5_PE=1_SV=2_-_	CALL5
CASP8_6	CASP8	6	0.447569	0.0544682	0.889773	0.340347	0	0	0	0	42234.7	0	Q14790	HUMAN	Caspase-8_OS=Homo_sapiens_GN=CASP8_PE=1_SV=1_-_	CASP8
CBG_6	CBG	6	0.447569	0.0544682	0.889773	0.340347	0	0	0	0	564942	0	P08185	HUMAN	Corticosteroid-binding_globulin_OS=Homo_sapiens_GN=SERPINA6_PE=1_SV=1_-_	CBG
DCD_6	DCD	6	0.447569	0.0544682	0.889773	0.340347	0	0	0	0	394576	0	P81605	HUMAN	Dermcidin_OS=Homo_sapiens_GN=DCD_PE=1_SV=2_-_	DCD
KCC2B_6	KCC2B	6	0.447569	0.0544682	0.889773	0.340347	0	0	0	0	62285.5	0	Q13554	HUMAN	Calcium/calmodulin-dependent_protein_kinase_type_II_subunit_beta_OS=Homo_sapiens_GN=CAMK2B_PE=1_SV=3_-_	KCC2B
LRP1_6	LRP1	6	0.447569	0.0544682	0.889773	0.340347	0	0	0	0	326078	0	Q07954	HUMAN	Prolow-density_lipoprotein_receptor-related_protein_1_OS=Homo_sapiens_GN=LRP1_PE=1_SV=2_-_	LRP1
MASP2_6	MASP2	6	0.447569	0.0544682	0.889773	0.340347	0	0	0	0	457629	0	O00187	HUMAN	Mannan-binding_lectin_serine_protease_2_OS=Homo_sapiens_GN=MASP2_PE=1_SV=4_-_	MASP2
MUC13_6	MUC13	6	0.447569	0.0544682	0.889773	0.340347	0	0	0	0	103375	0	Q9H3R2	HUMAN	Mucin-13_OS=Homo_sapiens_GN=MUC13_PE=1_SV=3_-_	MUC13
OR8U9_6	OR8U9	6	0.447569	0.0544682	0.889773	0.340347	0	0	0	0	68421.5	0	P0C7N5	HUMAN	Olfactory_receptor_8U9_OS=Homo_sapiens_GN=OR8U9_PE=3_SV=1_-_	OR8U9
PDE1B_6	PDE1B	6	0.447569	0.0544682	0.889773	0.340347	0	0	0	0	494939	0	Q01064	HUMAN	Calcium/calmodulin-dependent_3',5'-cyclic_nucleotide_phosphodiesterase_1B_OS=Homo_sapiens_GN=PDE1B_PE=1_SV=2_-_	PDE1B
R212B_6	R212B	6	0.447569	0.0544682	0.889773	0.340347	0	0	0	0	34422.9	0	A8MTL3	HUMAN	RING_finger_protein_212B_OS=Homo_sapiens_GN=RNF212B_PE=2_SV=1_-_	R212B
SAMP_6	SAMP	6	0.447569	0.0544682	0.889773	0.340347	0	0	0	0	452992	0	P02743	HUMAN	Serum_amyloid_P-component_OS=Homo_sapiens_GN=APCS_PE=1_SV=2_-_	SAMP
1A68_6	1A68	6	0.447569	0.0544682	0.889773	0.340347	0	0	0	0	297741	0	P01891	HUMAN	HLA_class_I_histocompatibility_antigen,_A-68_alpha_chain_OS=Homo_sapiens_GN=HLA-A_PE=1_SV=4_-_	1A68
A1AG1_6	A1AG1	6	0.447569	0.0544682	0.889773	0.340347	0	0	0	0	139778	0	P02763	HUMAN	Alpha-1-acid_glycoprotein_1_OS=Homo_sapiens_GN=ORM1_PE=1_SV=1_-_	A1AG1
AFAD_6	AFAD	6	0.447569	0.0544682	0.889773	0.340347	0	0	0	0	319182	0	P55196	HUMAN	Afadin_OS=Homo_sapiens_GN=MLLT4_PE=1_SV=3_-_	AFAD
BCDO2_6	BCDO2	6	0.447569	0.0544682	0.889773	0.340347	0	0	0	0	156736	0	Q9BYV7	HUMAN	Beta,beta-carotene_9',10'-oxygenase_OS=Homo_sapiens_GN=BCO2_PE=1_SV=5_-_	BCDO2
CNDP1_6	CNDP1	6	0.447569	0.0544682	0.889773	0.340347	0	0	0	0	436857	0	Q96KN2	HUMAN	Beta-Ala-His_dipeptidase_OS=Homo_sapiens_GN=CNDP1_PE=1_SV=4_-_	CNDP1
CNN1_6	CNN1	6	0.447569	0.0544682	0.889773	0.340347	0	0	0	0	65862	0	P51911	HUMAN	Calponin-1_OS=Homo_sapiens_GN=CNN1_PE=1_SV=2_-_	CNN1
COL10_6	COL10	6	0.447569	0.0544682	0.889773	0.340347	0	0	0	0	353237	0	Q9Y6Z7	HUMAN	Collectin-10_(Collectin_liver_protein_1)_(CL-L1)_(Collectin-34)_(CL-34)	COLEC10
CRAC1_6	CRAC1	6	0.447569	0.0544682	0.889773	0.340347	0	0	0	0	695360	0	Q9NQ79	HUMAN	Cartilage_acidic_protein_1_OS=Homo_sapiens_GN=CRTAC1_PE=1_SV=2_-_	CRAC1
DCTD_6	DCTD	6	0.447569	0.0544682	0.889773	0.340347	0	0	0	0	52688.4	0	P32321	HUMAN	Deoxycytidylate_deaminase_OS=Homo_sapiens_GN=DCTD_PE=1_SV=2_-_	DCTD
DSG1_6	DSG1	6	0.447569	0.0544682	0.889773	0.340347	0	0	0	0	103502	0	Q02413	HUMAN	Desmoglein-1_OS=Homo_sapiens_GN=DSG1_PE=1_SV=2_-_	DSG1
KCNN3_6	KCNN3	6	0.447569	0.0544682	0.889773	0.340347	0	0	0	0	149982	0	Q9UGI6	HUMAN	Small_conductance_calcium-activated_potassium_channel_protein_3_OS=Homo_sapiens_GN=KCNN3_PE=2_SV=1_-_	KCNN3
LKHA4_6	LKHA4	6	0.447569	0.0544682	0.889773	0.340347	0	0	0	0	851380	0	P09960	HUMAN	Leukotriene_A-4_hydrolase_OS=Homo_sapiens_GN=LTA4H_PE=1_SV=2_-_	LKHA4
MACF1_6	MACF1	6	0.447569	0.0544682	0.889773	0.340347	0	0	0	0	425937	0	Q9UPN3	HUMAN	Microtubule-actin_cross-linking_factor_1,_isoforms_1/2/3/5_OS=Homo_sapiens_GN=MACF1_PE=1_SV=4_-_	MACF1
MFN2_6	MFN2	6	0.447569	0.0544682	0.889773	0.340347	0	0	0	0	85845.5	0	O95140	HUMAN	Mitofusin-2_OS=Homo_sapiens_GN=MFN2_PE=1_SV=3_-_	MFN2
NGAL_6	NGAL	6	0.447569	0.0544682	0.889773	0.340347	0	0	0	0	115479	0	P80188	HUMAN	Neutrophil_gelatinase-associated_lipocalin_OS=Homo_sapiens_GN=LCN2_PE=1_SV=2_-_	NGAL
S10A7_6	S10A7	6	0.447569	0.0544682	0.889773	0.340347	0	0	0	0	55257.5	0	P31151	HUMAN	Protein_S100-A7_OS=Homo_sapiens_GN=S100A7_PE=1_SV=4_-_	S10A7
SAA1_6	SAA1	6	0.447569	0.0544682	0.889773	0.340347	0	0	0	0	100145	0	P0DJI8	HUMAN	Serum_amyloid_A-1_protein_OS=Homo_sapiens_GN=SAA1_PE=1_SV=1_-_	SAA1
SPP24_6	SPP24	6	0.447569	0.0544682	0.889773	0.340347	0	0	0	0	535809	0	Q13103	HUMAN	Secreted_phosphoprotein_24_OS=Homo_sapiens_GN=SPP2_PE=1_SV=1_-_	SPP24
ERI6B_6	ERI6B	6	0.447569	0.0544682	0.889773	0.340347	0	0	0	0	356583	0	Q5W0A0	HUMAN	Glutamate-rich_protein_6B_OS=Homo_sapiens_GN=ERICH6B_PE=2_SV=1_-_	ERI6B
FILA2_6	FILA2	6	0.447569	0.0544682	0.889773	0.340347	0	0	0	0	158297	0	Q5D862	HUMAN	Filaggrin-2_OS=Homo_sapiens_GN=FLG2_PE=1_SV=1_-_	FILA2
NSF_6	NSF	6	0.447569	0.0544682	0.889773	0.340347	0	0	0	0	235877	0	P46459	HUMAN	Vesicle-fusing_ATPase_OS=Homo_sapiens_GN=NSF_PE=1_SV=3_-_	NSF
PIP_6	PIP	6	0.447569	0.0544682	0.889773	0.340347	0	0	0	0	118340	0	P12273	HUMAN	Prolactin-inducible_protein_OS=Homo_sapiens_GN=PIP_PE=1_SV=1_-_	PIP
RHGBB_6	RHGBB	6	0.447569	0.0544682	0.889773	0.340347	0	0	0	0	62591.6	0	Q3KRB8	HUMAN	Rho_GTPase-activating_protein_11B_OS=Homo_sapiens_GN=ARHGAP11B_PE=2_SV=1_-_	RHGBB
SRRM4_6	SRRM4	6	0.447569	0.0544682	0.889773	0.340347	0	0	0	0	277490	0	A7MD48	HUMAN	Serine/arginine_repetitive_matrix_protein_4_OS=Homo_sapiens_GN=SRRM4_PE=1_SV=2_-_	SRRM4
TRY1_6	TRY1	6	0.447569	0.0544682	0.889773	0.340347	0	0	0	0	704107	0	P07477	HUMAN	Trypsin-1_OS=Homo_sapiens_GN=PRSS1_PE=1_SV=1_-_	TRY1
TTYH3_6	TTYH3	6	0.447569	0.0544682	0.889773	0.340347	0	0	0	0	59830.3	0	Q9C0H2	HUMAN	Protein_tweety_homolog_3_OS=Homo_sapiens_GN=TTYH3_PE=1_SV=3_-_	TTYH3
SPTB1_6	SPTB1	6	-0.444954	0.0538337	0.188265	0.0152371	1.54823e+06	307099	895097	436016	602433	269468	P11277	HUMAN	Spectrin_beta_chain,_erythrocytic_OS=Homo_sapiens_GN=SPTB_PE=1_SV=5_-_	SPTB1
THBG_6	THBG	6	-0.428903	0.0500198	0.795263	0.271885	254611	158372	0	118798	251704	0	P05543	HUMAN	Thyroxine-binding_globulin_OS=Homo_sapiens_GN=SERPINA7_PE=1_SV=2_-_	THBG
ANK1_6	ANK1	6	-0.42556	0.049243	-0.15556	0.0104031	1.70908e+06	237043	245528	1.3966e+06	174056	213658	P16157	HUMAN	Ankyrin-1_(ANK-1)_(Ankyrin-R)_(Erythrocyte_ankyrin)	ANK1
PHLD_6	PHLD	6	-0.425251	0.0491717	0.860897	0.318615	270342	139088	0	0	272482	0	P80108	HUMAN	Phosphatidylinositol-glycan-specific_phospholipase_D_OS=Homo_sapiens_GN=GPLD1_PE=1_SV=3_-_	PHLD
PTPRC_6	PTPRC	6	-0.417275	0.0473445	-0.640528	0.176376	246005	133145	62581.6	218584	0	226621	P08575	HUMAN	Receptor-type_tyrosine-protein_phosphatase_C_OS=Homo_sapiens_GN=PTPRC_PE=1_SV=2_-_	PTPRC
CPN2_6	CPN2	6	-0.412255	0.0462122	0.800788	0.275676	220098	446214	95391.1	0	409656	0	P22792	HUMAN	Carboxypeptidase_N_subunit_2_(Carboxypeptidase_N_83_kDa_chain)_(Carboxypeptidase_N_large_subunit)_(Carboxypeptidase_N_polypeptide_2)_(Carboxypeptidase_N_regulatory_subunit)	CPN2
RRAS_6	RRAS	6	-0.405657	0.0447447	-0.346634	0.0516543	121636	132304	210233	100405	0	0	P10301	HUMAN	Ras-related_protein_R-Ras_(p23)	RRAS
CD34_6	CD34	6	-0.405512	0.0447127	0.880861	0.333563	313862	288228	166524	61684.7	381329	0	P28906	HUMAN	Hematopoietic_progenitor_cell_antigen_CD34_(CD_antigen_CD34)	CD34
HPT_6	HPT	6	-0.404249	0.0444347	0.678135	0.197695	1.56179e+06	414658	461067	335360	1.12476e+06	93592.8	P00738	HUMAN	Haptoglobin_(Zonulin)_[Cleaved_into:_Haptoglobin_alpha_chain;_Haptoglobin_beta_chain]	HP
VWF_6	VWF	6	-0.404083	0.0443982	0.818905	0.288291	945214	683385	555026	358094	973203	0	P04275	HUMAN	von_Willebrand_factor_OS=Homo_sapiens_GN=VWF_PE=1_SV=4_-_	VWF
ANGT_6	ANGT	6	-0.395154	0.0424578	0.700818	0.211142	254146	615704	145016	206794	492609	0	P01019	HUMAN	Angiotensinogen_(Serpin_A8)_[Cleaved_into:_Angiotensin-1_(Angiotensin_1-10)_(Angiotensin_I)_(Ang_I);_Angiotensin-2_(Angiotensin_1-8)_(Angiotensin_II)_(Ang_II);_Angiotensin-3_(Angiotensin_2-8)_(Angiotensin_III)_(Ang_III)_(Des-Asp[1]-angiotensin_II);_Angiotensin-4_(Angiotensin_3-8)_(Angiotensin_IV)_(Ang_IV);_Angiotensin_1-9;_Angiotensin_1-7;_Angiotensin_1-5;_Angiotensin_1-4]	AGT
DPP4_6	DPP4	6	-0.391226	0.0416177	-0.38827	0.0648084	427763	248065	352343	528263	0	0	P27487	HUMAN	Dipeptidyl_peptidase_4_(EC_3.4.14.5)_(ADABP)_(Adenosine_deaminase_complexing_protein_2)_(ADCP-2)_(Dipeptidyl_peptidase_IV)_(DPP_IV)_(T-cell_activation_antigen_CD26)_(TP103)_(CD_antigen_CD26)_[Cleaved_into:_Dipeptidyl_peptidase_4_membrane_form_(Dipeptidyl_peptidase_IV_membrane_form);_Dipeptidyl_peptidase_4_soluble_form_(Dipeptidyl_peptidase_IV_soluble_form)]	DPP4
APOL1_6	APOL1	6	0.391195	0.0416113	0.915259	0.360124	256547	286426	0	0	5.31036e+06	0	O14791	HUMAN	Apolipoprotein_L1_(Apolipoprotein_L)_(Apo-L)_(ApoL)_(Apolipoprotein_L-I)_(ApoL-I)	APOL1
SNP23_6	SNP23	6	0.390809	0.0415291	-0.481759	0.0997753	0	0	159896	168587	0	0	O00161	HUMAN	Synaptosomal-associated_protein_23_(SNAP-23)_(Vesicle-membrane_fusion_protein_SNAP-23)	SNAP23
RAB14_6	RAB14	6	0.390786	0.0415243	-0.478739	0.0985284	0	0	150508	141859	0	0	P61106	HUMAN	Ras-related_protein_Rab-14	RAB14
PPIA_6	PPIA	6	0.390705	0.0415071	-0.478401	0.0983893	0	0	178313	166568	0	0	P62937	HUMAN	Peptidyl-prolyl_cis-trans_isomerase_A_(PPIase_A)_(EC_5.2.1.8)_(Cyclophilin_A)_(Cyclosporin_A-binding_protein)_(Rotamase_A)_[Cleaved_into:_Peptidyl-prolyl_cis-trans_isomerase_A,_N-terminally_processed]	PPIA
ARF3_6	ARF3	6	0.390634	0.041492	-0.478127	0.0982768	0	0	143392	133014	0	0	P61204	HUMAN	ADP-ribosylation_factor_3	ARF3
BCAM_6	BCAM	6	0.387965	0.040927	-0.482253	0.0999803	0	0	101538	124580	0	0	P50895	HUMAN	Basal_cell_adhesion_molecule_(Auberger_B_antigen)_(B-CAM_cell_surface_glycoprotein)_(F8/G253_antigen)_(Lutheran_antigen)_(Lutheran_blood_group_glycoprotein)_(CD_antigen_CD239)	BCAM
W6UQH5_6	W6UQH5	6	0.387782	0.0408883	-0.47097	0.0953564	0	0	224197	180944	0	0	W6UQH5	ECHGR	Tubulin_beta_chain	EGR_02075
PTPRB_6	PTPRB	6	0.38617	0.0405491	-0.481453	0.0996486	0	0	216127	280154	0	0	P23467	HUMAN	Receptor-type_tyrosine-protein_phosphatase_beta_(Protein-tyrosine_phosphatase_beta)_(R-PTP-beta)_(EC_3.1.3.48)_(Vascular_endothelial_protein_tyrosine_phosphatase)_(VE-PTP)	PTPRB
W6UFG1_6	W6UFG1	6	0.385325	0.0403719	-0.480983	0.0994541	0	0	48404.8	64175.8	0	0	W6UFG1	ECHGR	ADP-ribosylation_factor	EGR_05324
RAB8A_6	RAB8A	6	0.383136	0.0399144	-0.479589	0.0988786	0	0	78029.4	109015	0	0	P61006	HUMAN	Ras-related_protein_Rab-8A_(Oncogene_c-mel)	RAB8A
RB27B_6	RB27B	6	0.382755	0.039835	-0.461475	0.0915503	0	0	222350	157218	0	0	O00194	HUMAN	Ras-related_protein_Rab-27B_(C25KG)	RAB27B
B2MG_6	B2MG	6	0.379296	0.0391183	-0.455544	0.0892121	0	0	79786.1	52575.4	0	0	P61769	HUMAN	Beta-2-microglobulin_[Cleaved_into:_Beta-2-microglobulin_form_pI_5.3]	B2M
W6VD45_6	W6VD45	6	0.377988	0.0388491	-0.453372	0.0883634	0	0	92790.8	59669.3	0	0	W6VD45	ECHGR	Phosphatidylinositol_4-kinase_alpha	EGR_00138
CTR1_6	CTR1	6	0.360462	0.03533	-0.459912	0.0909311	0	0	81196.9	165702	0	0	P30825	HUMAN	High_affinity_cationic_amino_acid_transporter_1_(CAT-1)_(CAT1)_(Ecotropic_retroviral_leukemia_receptor_homolog)_(Ecotropic_retrovirus_receptor_homolog)_(Solute_carrier_family_7_member_1)_(System_Y+_basic_amino_acid_transporter)	SLC7A1
ML12A_6	ML12A	6	0.356938	0.0346426	-0.456487	0.0895819	0	0	70433.5	151130	0	0	P19105	HUMAN	Myosin_regulatory_light_chain_12A_(Epididymis_secretory_protein_Li_24)_(HEL-S-24)_(MLC-2B)_(Myosin_RLC)_(Myosin_regulatory_light_chain_2,_nonsarcomeric)_(Myosin_regulatory_light_chain_MRLC3)	MYL12A
CD44_6	CD44	6	0.355075	0.0342819	-0.418112	0.0751533	0	0	733642	331398	0	0	P16070	HUMAN	CD44_antigen_(CDw44)_(Epican)_(Extracellular_matrix_receptor_III)_(ECMR-III)_(GP90_lymphocyte_homing/adhesion_receptor)_(HUTCH-I)_(Heparan_sulfate_proteoglycan)_(Hermes_antigen)_(Hyaluronate_receptor)_(Phagocytic_glycoprotein_1)_(PGP-1)_(Phagocytic_glycoprotein_I)_(PGP-I)_(CD_antigen_CD44)	CD44
FINC_6	FINC	6	-0.350626	0.0334282	0.701358	0.211467	1.97642e+06	657728	874752	635822	1.58491e+06	36413.4	P02751	HUMAN	Fibronectin_(FN)_(Cold-insoluble_globulin)_(CIG)_[Cleaved_into:_Anastellin;_Ugl-Y1;_Ugl-Y2;_Ugl-Y3]	FN1
TRFL_6	TRFL	6	0.347616	0.0328566	-0.407238	0.0712951	0	0	85132.1	34627.1	0	0	P02788	HUMAN	Lactotransferrin_(Lactoferrin)_(EC_3.4.21.-)_(Growth-inhibiting_protein_12)_(Talalactoferrin)_[Cleaved_into:_Lactoferricin-H_(Lfcin-H);_Kaliocin-1;_Lactoferroxin-A;_Lactoferroxin-B;_Lactoferroxin-C]	LTF
GBB1_6	GBB1	6	0.345464	0.032451	-0.404134	0.0702124	0	0	289460	114226	0	0	P62873	HUMAN	Guanine_nucleotide-binding_protein_G(I)/G(S)/G(T)_subunit_beta-1_(Transducin_beta_chain_1)	GNB1
PSA2_6	PSA2	6	0.344959	0.0323563	-0.444493	0.0849362	0	0	25647.7	65094.1	0	0	P25787	HUMAN	Proteasome_subunit_alpha_type-2_(EC_3.4.25.1)_(Macropain_subunit_C3)_(Multicatalytic_endopeptidase_complex_subunit_C3)_(Proteasome_component_C3)	PSMA2
LIMS1_6	LIMS1	6	-0.343317	0.032049	-0.309034	0.0410558	246832	0	0	90655.3	0	173245	P48059	HUMAN	LIM_and_senescent_cell_antigen-like-containing_domain_protein_1_OS=Homo_sapiens_GN=LIMS1_PE=1_SV=4_-_	LIMS1
TAGL2_6	TAGL2	6	0.342409	0.0318798	-0.39975	0.0686975	0	0	358392	135453	0	0	P37802	HUMAN	Transgelin-2_OS=Homo_sapiens_GN=TAGLN2_PE=1_SV=3_-_	TAGL2
SDCB1_6	SDCB1	6	0.341534	0.0317169	-0.398497	0.0682676	0	0	154849	57801.4	0	0	O00560	HUMAN	Syntenin-1_(Melanoma_differentiation-associated_protein_9)_(MDA-9)_(Pro-TGF-alpha_cytoplasmic_domain-interacting_protein_18)_(TACIP18)_(Scaffold_protein_Pbp1)_(Syndecan-binding_protein_1)	SDCBP
HBD_6	HBD	6	0.340367	0.0315007	-0.439782	0.0831454	0	0	64406.8	174403	0	0	P02042	HUMAN	Hemoglobin_subunit_delta_(Delta-globin)_(Hemoglobin_delta_chain)	HBD
CLRN3_6	CLRN3	6	0.340092	0.0314498	-0.396441	0.0675647	0	0	109888	40185	0	0	Q8NCR9	HUMAN	Clarin-3_(Transmembrane_protein_12)_(Usher_syndrome_type-3A-like_protein_1)	CLRN3
PRDX6_6	PRDX6	6	0.334928	0.0305019	-0.434136	0.0810244	0	0	41112.6	120358	0	0	P30041	HUMAN	Peroxiredoxin-6_(EC_1.11.1.15)_(1-Cys_peroxiredoxin)_(1-Cys_PRX)_(24_kDa_protein)_(Acidic_calcium-independent_phospholipase_A2)_(aiPLA2)_(EC_3.1.1.4)_(Antioxidant_protein_2)_(Liver_2D_page_spot_40)_(Non-selenium_glutathione_peroxidase)_(NSGPx)_(Red_blood_cells_page_spot_12)	PRDX6
RHCE_6	RHCE	6	0.330959	0.0297832	-0.383511	0.0632294	0	0	329808	105582	0	0	P18577	HUMAN	Blood_group_Rh(CE)_polypeptide_(Rh_polypeptide_1)_(RhPI)_(Rh30A)_(RhIXB)_(Rhesus_C/E_antigens)_(CD_antigen_CD240CE)	RHCE
VTNC_6	VTNC	6	-0.32574	0.0288514	0.897744	0.346473	2.32725e+06	1.94019e+06	1.39509e+06	376515	2.95642e+06	77683	P04004	HUMAN	Vitronectin_OS=Homo_sapiens_GN=VTN_PE=1_SV=1_-_	VTNC
CLUS_6	CLUS	6	-0.310538	0.0262213	0.935312	0.376077	4.34973e+06	4.67566e+06	2.32137e+06	2.08154e+06	6.17645e+06	858142	P10909	HUMAN	Clusterin_(Aging-associated_gene_4_protein)_(Apolipoprotein_J)_(Apo-J)_(Complement_cytolysis_inhibitor)_(CLI)_(Complement-associated_protein_SP-40,40)_(Ku70-binding_protein_1)_(NA1/NA2)_(Testosterone-repressed_prostate_message_2)_(TRPM-2)_[Cleaved_into:_Clusterin_beta_chain_(ApoJalpha)_(Complement_cytolysis_inhibitor_a_chain);_Clusterin_alpha_chain_(ApoJbeta)_(Complement_cytolysis_inhibitor_b_cha…	CLU
FETUA_6	FETUA	6	0.309584	0.0260604	-0.353826	0.0538199	0	0	567840	128296	0	0	P02765	HUMAN	Alpha-2-HS-glycoprotein_(Alpha-2-Z-globulin)_(Ba-alpha-2-glycoprotein)_(Fetuin-A)_[Cleaved_into:_Alpha-2-HS-glycoprotein_chain_A;_Alpha-2-HS-glycoprotein_chain_B]	AHSG
1433E_6	1433E	6	0.306735	0.0255829	-0.45236	0.0879695	0	0	0	0	0	102947	P62258	HUMAN	14-3-3_protein_epsilon_OS=Homo_sapiens_GN=YWHAE_PE=1_SV=1_-_	1433E
1433T_6	1433T	6	0.306735	0.0255829	-0.45236	0.0879695	0	0	0	0	0	90753.7	P27348	HUMAN	14-3-3_protein_theta_OS=Homo_sapiens_GN=YWHAQ_PE=1_SV=1_-_	1433T
GLPK3_6	GLPK3	6	0.306735	0.0255829	-0.45236	0.0879695	0	0	0	0	0	152050	Q14409	HUMAN	Putative_glycerol_kinase_3_OS=Homo_sapiens_GN=GK3P_PE=5_SV=2_-_	GLPK3
MASP1_6	MASP1	6	0.306735	0.0255829	-0.45236	0.0879695	0	0	0	0	0	82502.2	P48740	HUMAN	Mannan-binding_lectin_serine_protease_1_OS=Homo_sapiens_GN=MASP1_PE=1_SV=3_-_	MASP1
TRY3_6	TRY3	6	0.306735	0.0255829	-0.45236	0.0879695	0	0	0	0	0	95695.7	P35030	HUMAN	Trypsin-3_OS=Homo_sapiens_GN=PRSS3_PE=1_SV=2_-_	TRY3
KNG1_6	KNG1	6	0.30333	0.0250181	-0.345259	0.0512453	0	0	450870	90487.8	0	0	P01042	HUMAN	Kininogen-1_OS=Homo_sapiens_GN=KNG1_PE=1_SV=2_-_	KNG1
AQP1_6	AQP1	6	0.29285	0.0233193	-0.331002	0.0471003	0	0	264485	42340	0	0	P29972	HUMAN	Aquaporin-1_(AQP-1)_(Aquaporin-CHIP)_(Urine_water_channel)_(Water_channel_protein_for_red_blood_cells_and_kidney_proximal_tubule)	AQP1
VTDB_6	VTDB	6	-0.275351	0.0206157	0.821439	0.290078	346976	159034	0	0	384942	129558	P02774	HUMAN	Vitamin_D-binding_protein_OS=Homo_sapiens_GN=GC_PE=1_SV=1_-_	VTDB
PLMN_6	PLMN	6	-0.252638	0.0173549	0.933963	0.374993	450775	320763	225811	54407.5	610726	0	P00747	HUMAN	Plasminogen_OS=Homo_sapiens_GN=PLG_PE=1_SV=2_-_	PLMN
HRG_6	HRG	6	-0.250954	0.0171243	0.959591	0.395855	199316	166029	0	0	324994	0	P04196	HUMAN	Histidine-rich_glycoprotein_(Histidine-proline-rich_glycoprotein)_(HPRG)	HRG
PZP_6	PZP	6	0.250022	0.0169974	0.957659	0.394262	84236.2	141306	0	0	664438	0	P20742	HUMAN	Pregnancy_zone_protein_OS=Homo_sapiens_GN=PZP_PE=1_SV=4_-_	PZP
DMD_6	DMD	6	0.247633	0.0166741	-0.270577	0.0314736	0	0	71416.8	0	0	0	P11532	HUMAN	Dystrophin	DMD
VA0D1_6	VA0D1	6	0.247633	0.0166741	-0.270577	0.0314736	0	0	157361	0	0	0	P61421	HUMAN	V-type_proton_ATPase_subunit_d_1_(V-ATPase_subunit_d_1)_(32_kDa_accessory_protein)_(V-ATPase_40_kDa_accessory_protein)_(V-ATPase_AC39_subunit)_(p39)_(Vacuolar_proton_pump_subunit_d_1)	ATP6V0D1
ITA4_6	ITA4	6	0.247633	0.0166741	-0.270577	0.0314736	0	0	60757.5	0	0	0	P13612	HUMAN	Integrin_alpha-4_(CD49_antigen-like_family_member_D)_(Integrin_alpha-IV)_(VLA-4_subunit_alpha)_(CD_antigen_CD49d)	ITGA4
NOTC4_6	NOTC4	6	0.247633	0.0166741	-0.270577	0.0314736	0	0	43921.8	0	0	0	Q99466	HUMAN	Neurogenic_locus_notch_homolog_protein_4_(Notch_4)_(hNotch4)_[Cleaved_into:_Notch_4_extracellular_truncation;_Notch_4_intracellular_domain]	NOTCH4
RAC2_6	RAC2	6	0.247633	0.0166741	-0.270577	0.0314736	0	0	115866	0	0	0	P15153	HUMAN	Ras-related_C3_botulinum_toxin_substrate_2_(GX)_(Small_G_protein)_(p21-Rac2)	RAC2
TCF20_6	TCF20	6	0.247633	0.0166741	-0.270577	0.0314736	0	0	141185	0	0	0	Q9UGU0	HUMAN	Transcription_factor_20_(TCF-20)_(Nuclear_factor_SPBP)_(Protein_AR1)_(Stromelysin-1_PDGF-responsive_element-binding_protein)_(SPRE-binding_protein)	TCF20
U6JDZ7_6	U6JDZ7	6	0.247633	0.0166741	-0.270577	0.0314736	0	0	222718	0	0	0	U6JDZ7	ECHGR	Rab_(Ras-related_protein_Rab-11A)	EGR_10509
UB2L3_6	UB2L3	6	0.247633	0.0166741	-0.270577	0.0314736	0	0	55869.3	0	0	0	P68036	HUMAN	Ubiquitin-conjugating_enzyme_E2_L3_(EC_2.3.2.23)_(E2_ubiquitin-conjugating_enzyme_L3)_(L-UBC)_(UbcH7)_(Ubiquitin_carrier_protein_L3)_(Ubiquitin-conjugating_enzyme_E2-F1)_(Ubiquitin-protein_ligase_L3)	UBE2L3
A1AG2_6	A1AG2	6	0.247633	0.0166741	-0.270577	0.0314736	0	0	87756.8	0	0	0	P19652	HUMAN	Alpha-1-acid_glycoprotein_2_(AGP_2)_(Orosomucoid-2)_(OMD_2)	ORM2
GCFC2_6	GCFC2	6	0.246982	0.0165864	-0.337358	0.0489266	0	0	0	461131	0	0	P16383	HUMAN	GC-rich_sequence_DNA-binding_factor_2_(GC-rich_sequence_DNA-binding_factor)_(Transcription_factor_9)_(TCF-9)	GCFC2
A0A068WS68_6	A0A068WS68	6	0.246982	0.0165864	-0.337358	0.0489266	0	0	0	108818	0	0	A0A068WS68	ECHGR	Protein_fat_free	EgrG_000700220
ADH1B_6	ADH1B	6	0.246982	0.0165864	-0.337358	0.0489266	0	0	0	37588.9	0	0	P00325	HUMAN	Alcohol_dehydrogenase_1B_(EC_1.1.1.1)_(Alcohol_dehydrogenase_subunit_beta)	ADH1B
W6V5E3_6	W6V5E3	6	0.246982	0.0165864	-0.337358	0.0489266	0	0	0	97083.7	0	0	W6V5E3	ECHGR	Ubiquitin_hydrolase_FAF-X	EGR_03548
GELS_6	GELS	6	-0.242571	0.0159993	0.886196	0.337616	492927	751456	368696	274879	843942	273018	P06396	HUMAN	Gelsolin_(AGEL)_(Actin-depolymerizing_factor)_(ADF)_(Brevin)	GSN
GP1BB_6	GP1BB	6	-0.235849	0.0151249	0.535928	0.123474	952109	0	355395	221527	615883	0	P13224	HUMAN	Platelet_glycoprotein_Ib_beta_chain_(GP-Ib_beta)_(GPIb-beta)_(GPIbB)_(Antigen_CD42b-beta)_(CD_antigen_CD42c)	GP1BB
ACE_6	ACE	6	-0.20956	0.011941	-0.360696	0.0559303	135751	134458	73130.8	344464	0	0	P12821	HUMAN	Angiotensin-converting_enzyme_(ACE)_(EC_3.2.1.-)_(EC_3.4.15.1)_(Dipeptidyl_carboxypeptidase_I)_(Kininase_II)_(CD_antigen_CD143)_[Cleaved_into:_Angiotensin-converting_enzyme,_soluble_form]	ACE
APOB_6	APOB	6	-0.20903	0.0118807	0.809663	0.28182	2.09785e+06	900032	1.16735e+06	867159	2157615	198652	P04114	HUMAN	Apolipoprotein_B-100_(Apo_B-100)_[Cleaved_into:_Apolipoprotein_B-48_(Apo_B-48)]	APOB
ANT3_6	ANT3	6	-0.208084	0.0117733	0.891749	0.341861	429144	553401	330835	286990	733408	0	P01008	HUMAN	Antithrombin-III_(ATIII)_(Serpin_C1)	SERPINC1
APOA4_6	APOA4	6	-0.197003	0.0105528	0.795644	0.272146	690505	2.91947e+06	457008	161124	2.94893e+06	133664	P06727	HUMAN	Apolipoprotein_A-IV_(Apo-AIV)_(ApoA-IV)_(Apolipoprotein_A4)	APOA4
PIGR_6	PIGR	6	-0.185988	0.00940581	0.785046	0.264944	207239	288916	210120	189213	344651	0	P01833	HUMAN	Polymeric_immunoglobulin_receptor_OS=Homo_sapiens_GN=PIGR_PE=1_SV=4_-_	PIGR
ALS_6	ALS	6	-0.184047	0.00921049	0.677574	0.197368	138000	555296	107712	0	504958	199162	P35858	HUMAN	Insulin-like_growth_factor-binding_protein_complex_acid_labile_subunit_(ALS)	IGFALS
FCN2_6	FCN2	6	-0.182535	0.00905974	0.972493	0.406572	141119	149701	0	0	287435	0	Q15485	HUMAN	Ficolin-2_(37_kDa_elastin-binding_protein)_(Collagen/fibrinogen_domain-containing_protein_2)_(EBP-37)_(Ficolin-B)_(Ficolin-beta)_(Hucolin)_(L-ficolin)_(Serum_lectin_p35)	FCN2
APOA1_6	APOA1	6	0.167842	0.00765993	0.926236	0.368814	4.31908e+06	559585	1.86084e+06	453636	8.81604e+06	211839	P02647	HUMAN	Apolipoprotein_A-I_(Apo-AI)_(ApoA-I)_(Apolipoprotein_A1)_[Cleaved_into:_Proapolipoprotein_A-I_(ProapoA-I);_Truncated_apolipoprotein_A-I_(Apolipoprotein_A-I(1-242))]	APOA1
TRFE_6	TRFE	6	-0.162896	0.00721515	0.979094	0.41211	2.23386e+06	1.98516e+06	755983	658418	3.59083e+06	717504	P02787	HUMAN	Serotransferrin_OS=Homo_sapiens_GN=TF_PE=1_SV=3_-_	TRFE
LUM_6	LUM	6	-0.161807	0.00711896	0.834873	0.299643	246510	230177	183033	203799	351002	0	P51884	HUMAN	Lumican_OS=Homo_sapiens_GN=LUM_PE=1_SV=2_-_	LUM
AMBP_6	AMBP	6	-0.15229	0.00630618	0.86325	0.320359	133342	188085	80286.2	133218	252963	0	P02760	HUMAN	Protein_AMBP_[Cleaved_into:_Alpha-1-microglobulin_(Protein_HC)_(Alpha-1_microglycoprotein)_(Complex-forming_glycoprotein_heterogeneous_in_charge);_Inter-alpha-trypsin_inhibitor_light_chain_(ITI-LC)_(Bikunin)_(EDC1)_(HI-30)_(Uronic-acid-rich_protein);_Trypstatin]	AMBP
PEDF_6	PEDF	6	-0.150754	0.0061796	0.918834	0.362942	207951	177928	166323	47936.9	326257	0	P36955	HUMAN	Pigment_epithelium-derived_factor_OS=Homo_sapiens_GN=SERPINF1_PE=1_SV=4_-_	PEDF
CBPN_6	CBPN	6	-0.144566	0.0056827	0.713619	0.218926	0	133532	0	0	121806	0	P15169	HUMAN	Carboxypeptidase_N_catalytic_chain_(CPN)_(EC_3.4.17.3)_(Anaphylatoxin_inactivator)_(Arginine_carboxypeptidase)_(Carboxypeptidase_N_polypeptide_1)_(Carboxypeptidase_N_small_subunit)_(Kininase-1)_(Lysine_carboxypeptidase)_(Plasma_carboxypeptidase_B)_(Serum_carboxypeptidase_N)_(SCPN)	CPN1
ITIH4_6	ITIH4	6	0.136845	0.0050919	0.981949	0.414517	608249	823469	402199	244699	2.10867e+06	87182.5	Q14624	HUMAN	Inter-alpha-trypsin_inhibitor_heavy_chain_H4_OS=Homo_sapiens_GN=ITIH4_PE=1_SV=4_-_	ITIH4
PON1_6	PON1	6	-0.119813	0.00390327	0.876012	0.329901	368358	1.36041e+06	0	0	1.77505e+06	51331.5	P27169	HUMAN	Serum_paraoxonase/arylesterase_1_OS=Homo_sapiens_GN=PON1_PE=1_SV=3_-_	PON1
CD14_6	CD14	6	-0.110704	0.00333237	-0.360469	0.0558599	87446.3	158072	61325.6	387509	0	0	P08571	HUMAN	Monocyte_differentiation_antigen_CD14_(Myeloid_cell-specific_leucine-rich_glycoprotein)_(CD_antigen_CD14)_[Cleaved_into:_Monocyte_differentiation_antigen_CD14,_urinary_form;_Monocyte_differentiation_antigen_CD14,_membrane-bound_form]	CD14
ITIH1_6	ITIH1	6	-0.102934	0.00288101	0.417069	0.0747789	1.01844e+06	216707	437159	926508	810987	0	P19827	HUMAN	Inter-alpha-trypsin_inhibitor_heavy_chain_H1_OS=Homo_sapiens_GN=ITIH1_PE=1_SV=3_-_	ITIH1
APOA5_6	APOA5	6	0.084614	0.00194674	0.729694	0.228899	0	209798	123304	0	259215	0	Q6Q788	HUMAN	Apolipoprotein_A-V_(Apo-AV)_(ApoA-V)_(Apolipoprotein_A5)_(Regeneration-associated_protein_3)	APOA5
PGRP2_6	PGRP2	6	-0.0758895	0.00156598	0.989558	0.420965	141399	128769	0	0	324599	0	Q96PD5	HUMAN	N-acetylmuramoyl-L-alanine_amidase_OS=Homo_sapiens_GN=PGLYRP2_PE=1_SV=1_-_	PGRP2
THRB_6	THRB	6	-0.0735557	0.00147115	0.987176	0.418941	391905	472062	178729	47862.4	933415	0	P00734	HUMAN	Prothrombin_OS=Homo_sapiens_GN=F2_PE=1_SV=2_-_	THRB
APOE_6	APOE	6	-0.0714928	0.00138979	0.787963	0.266917	1.23623e+06	385407	559589	611226	1.30879e+06	316244	P02649	HUMAN	Apolipoprotein_E_(Apo-E)	APOE
A2GL_6	A2GL	6	0.06766	0.00124476	0.101953	0.00446849	0	146359	61646.3	164232	92080.4	0	P02750	HUMAN	Leucine-rich_alpha-2-glycoprotein_(LRG)	LRG1
MFGM_6	MFGM	6	-0.0588592	0.000942003	-0.377267	0.0611873	107855	183329	95855.9	515458	0	0	Q08431	HUMAN	Lactadherin_(Breast_epithelial_antigen_BA46)_(HMFG)_(MFGM)_(Milk_fat_globule-EGF_factor_8)_(MFG-E8)_(SED1)_[Cleaved_into:_Lactadherin_short_form;_Medin]	MFGE8
SEPP1_6	SEPP1	6	-0.0529128	0.000761281	-0.39316	0.066451	0	99420.8	0	0	0	159694	P49908	HUMAN	Selenoprotein_P_OS=Homo_sapiens_GN=SEPP1_PE=1_SV=3_-_	SEPP1
A2MG_6	A2MG	6	-0.0506804	0.000698399	0.877341	0.330903	3.18542e+06	1.23842e+06	1.98032e+06	859797	4075931	457076	P01023	HUMAN	Alpha-2-macroglobulin_(Alpha-2-M)_(C3_and_PZP-like_alpha-2-macroglobulin_domain-containing_protein_5)	A2M
IC1_6	IC1	6	-0.0459406	0.000573875	0.918877	0.362976	885117	2.58888e+06	379625	353093	3.89635e+06	0	P05155	HUMAN	Plasma_protease_C1_inhibitor_OS=Homo_sapiens_GN=SERPING1_PE=1_SV=2_-_	IC1
ITIH2_6	ITIH2	6	0.0248629	0.000168084	0.959476	0.39576	772942	343220	250999	317031	1.34859e+06	0	P19823	HUMAN	Inter-alpha-trypsin_inhibitor_heavy_chain_H2_OS=Homo_sapiens_GN=ITIH2_PE=1_SV=2_-_	ITIH2
TTHY_6	TTHY	6	0.0241128	0.000158095	0.900062	0.348264	746483	0	0	0	1.17803e+06	0	P02766	HUMAN	Transthyretin_OS=Homo_sapiens_GN=TTR_PE=1_SV=1_-_	TTHY
2B1F_6	2B1F	6	0.0204716	0.000113954	-0.391109	0.0657596	117890	0	210250	124919	0	0	P01911	HUMAN	HLA_class_II_histocompatibility_antigen,_DRB1-15_beta_chain_(DW2.2/DR2.2)_(MHC_class_II_antigen_DRB1*15)	HLA-DRB1
LDHB_6	LDHB	6	0.0137364	5.13061e-05	-0.000921928	3.65391e-07	197539	232527	98652.9	319898	221856	217701	P07195	HUMAN	L-lactate_dehydrogenase_B_chain_OS=Homo_sapiens_GN=LDHB_PE=1_SV=2_-_	LDHB
CERU_6	CERU	6	0.013391	4.87581e-05	0.995089	0.425684	975245	652693	322787	177384	2.05512e+06	34893.3	P00450	HUMAN	Ceruloplasmin_(EC_1.16.3.1)_(Ferroxidase)	CP
FBLN1_6	FBLN1	6	-0.000460615	5.769e-08	0.926727	0.369205	186653	111375	148262	0	340372	0	P23142	HUMAN	Fibulin-1_(FIBL-1)	FBLN1
