# Supplementary material for: Proteomic analysis of plasma exosomes from Cystic Echinococcosis patients provides in vivo support for distinct immune response profiles in active vs inactive infection and suggests potential biomarkers
Source: PLoS Negl Trop Dis. 2020 Oct 5;14(10):e0008586. doi: 10.1371/journal.pntd.0008586 (PMC7535053; doi:10.1371/journal.pntd.0008586)
Supplement: S4 Table — The final protein sets from active/inactive CE and control samples were clustered together. The hierarchical dendrogram obtained was divided in 15 clusters on the basis of R coefficients. All protein clusters and their specific protein annotations are reported in the first sheet. In the following sheets tables and figures derived from the cluster information are reported. (XLSX) [file pntd.0008586.s005.xlsx]

## Sheet: Final cluster-Exo-Annotation
Legend:		HCF-EVs	MISEV2018/Release		Exo_Carta	CLUSTER	Accession	Entry		Protein names	Gene	Organism	Accessions	A_5	A_6	A_7		I_5	I_6	I_7		C_5	C_6	C_7			cl1	cl2	cl3	cl4	cl5	cl6	cl7	cl8	cl9	cl10	cl11	cl13	cl14	cl15
MISEV2018 [28]:		x		1	78	cl1_0.67	P06733	ENOA		Alpha-enolase (EC 4.2.1.11) (2-phospho-D-glycerate hydro-lyase) (C-myc promoter-binding protein) (Enolase 1) (MBP-1) (MPB-1) (Non-neural enolase) (NNE) (Phosphopyruvate hydratase) (Plasminogen-binding protein)	ENO1	HUMAN	P06733	0.144258	0.632823	1		0	1	0		0	0.259098	1		other proteins	0	16	14	1	80	31	40	14	6	6	25	2	12	3	250
1 all EVs membrane/endosome				2	72	CL1_0.67	P00338	LDHA		L-lactate dehydrogenase A chain (LDH-A) (EC 1.1.1.27) (Cell proliferation-inducing gene 19 protein) (LDH muscle subunit) (LDH-M) (Renal carcinoma antigen NY-REN-59)	LDHA	HUMAN	P00338	0.172665	1	0.904324		0	1	0		0	0.305124	1		1 all EV membrane/endosome	3	1	2		1	1	6	6	1				1		22
2 all EVs cytosol		x		3	67	cl1_0.67	P08758	ANXA5		Annexin A5 (Anchorin CII) (Annexin V) (Annexin-5) (Calphobindin I) (CBP-I) (Endonexin II) (Lipocortin V) (Placental anticoagulant protein 4) (PP4) (Placental anticoagulant protein I) (PAP-I) (Thromboplastin inhibitor) (Vascular anticoagulant-alpha) (VAC-alpha)	ANXA5	HUMAN	P08758	0.112868	0.989354	1		0	1	0.146232		0.647731	1	0.540224		2 all EV cytosol	3	1	1	2	2		1		2				1		13
3 non-EVs co-isolated		x		4	62	cl1_0.67	P26038	MOES		Moesin (Membrane-organizing extension spike protein)	MSN	HUMAN	P26038	0.0460971	1	0.397425		0.36055	1	0.190589		0	0.80389	1		3 all EV co-isolated	1	4		1	3					1					10
4 other organels				5	57	cl1_0.67	P05023	AT1A1		Sodium/potassium-transporting ATPase subunit alpha-1 (Na(+)/K(+) ATPase alpha-1 subunit) (EC 3.6.3.9) (Sodium pump subunit alpha-1)	ATP1A1	HUMAN	P05023	0	1	0.234549		0	1	0.483633		0	0	1		4 other organels		1	8		13		8	1			1				32
5 EVs functional component			2a: lipid/membrane protein-binding	6	56	CL1_0.67	O75955	FLOT1		Flotillin-1	FLOT1	HUMAN	O75955	0	1	0.838942		0.592018	1	0.370342		0	0.974178	1		5 functional component		3	1	1	1			1							7
Exosome release [49,50]				7	50	cl1_0.67	P07195	LDHB		L-lactate dehydrogenase B chain (LDH-B) (EC 1.1.1.27) (LDH heart subunit) (LDH-H) (Renal carcinoma antigen NY-REN-46)	LDHB	HUMAN	P07195	0	0.227617	1		0	1	0.24633		0	1	0.557012		exosome release				1	1								3	1	6
exosome release ECHGR			1a: non-tissue specific, transferrin receptor	8	47	cl1_0.67	P02786	TFR1	CD71	Transferrin receptor protein 1 (TR) (TfR) (TfR1) (Trfr) (T9) (p90) (CD antigen CD71) [Cleaved into: Transferrin receptor protein 1, serum form (sTfR)]	TFRC	HUMAN	P02786	0.0284423	1	0.560061		0.0317732	1	0.655852		0.0497782	0.555193	1		exosome release ECHGR													1		1
top10_exocarta [46]		x	2a: lipid/membrane protein-binding	9	44	cl1_0.67	P27105	STOM		Erythrocyte band 7 integral membrane protein (Protein 7.2b) (Stomatin)	STOM	HUMAN	P27105	0.102526	0.620784	1		0.112992	1	0.754028		0.318352	0.860306	1		top10_exocarta	2	2		1	1		1	1	2				1		11
top20_exocarta				10		CL1_0.67	O15400	STX7		Syntaxin-7	STX7	HUMAN	O15400	0	0.566499	1		0	1	0		0	1	0.79619		top20_exocarta	2	2	1	2	2	1	2	1							13
top100_exocarta		x		11		CL1_0.67	P00915	CAH1		Carbonic anhydrase 1 (EC 4.2.1.1) (Carbonate dehydratase I) (Carbonic anhydrase B) (CAB) (Carbonic anhydrase I) (CA-I)	CA1	HUMAN	P00915	0.149153	1	0.578201		0.240607	1	0.73099		0	0.798195	1		top100_exocarta	5	7	1	3	4	2	9	5	2		2	1	2	1	44
HCF-Evs [51]				12		CL1_0.67	P00918	CAH2		Carbonic anhydrase 2 (EC 4.2.1.1) (Carbonate dehydratase II) (Carbonic anhydrase C) (CAC) (Carbonic anhydrase II) (CA-II)	CA2	HUMAN	P00918	0	1	0.550866		0	1	0.23355		0	0.402969	1		HCF-EVs	9	29	11	8	4	3	9	3	2	1	6	4	6	2	97
		x		13		CL1_0.67	P02549	SPTA1		Spectrin alpha chain, erythrocytic 1 (Erythroid alpha-spectrin)	SPTA1	HUMAN	P02549	0	0.552096	1		0	1	0.440187		0	0.943645	1		tot	25	66	39	20	112	38	76	32	15	8	34	7	27	7	506
		x	2a: lipid/membrane protein-binding	14		cl1_0.67	P02730	B3AT	CD233	Band 3 anion transport protein (Anion exchange protein 1) (AE 1) (Anion exchanger 1) (Solute carrier family 4 member 1) (CD antigen CD233)	SLC4A1	HUMAN	P02730	0.0437447	1	0.250942		0.0485275	1	0.225594		0.138652	0.888948	1
		x		15		cl1_0.67	P02749	APOH		Beta-2-glycoprotein 1 (APC inhibitor) (Activated protein C-binding protein) (Anticardiolipin cofactor) (Apolipoprotein H) (Apo-H) (Beta-2-glycoprotein I) (B2GPI) (Beta(2)GPI)	APOH	HUMAN	P02749	0.203288	1	0.596633		0.355663	1	0.546929		0	0.539731	1
			1a: non-tissue specific, integrin	16		cl1_0.67	P05106	ITB3	CD61	Integrin beta-3 (Platelet membrane glycoprotein IIIa) (GPIIIa) (CD antigen CD61)	ITGB3	HUMAN	P05106	0.180353	1	0.713398		0.430331	1	0.989919		0	0.826082	1
				17		cl1_0.67	P08473	NEP	CD10	Neprilysin (EC 3.4.24.11) (Atriopeptidase) (Common acute lymphocytic leukemia antigen) (CALLA) (Enkephalinase) (Neutral endopeptidase 24.11) (NEP) (Neutral endopeptidase) (Skin fibroblast elastase) (SFE) (CD antigen CD10)	MME	HUMAN	P08473	0	1	0.435514		0	1	0.334084		0	1	0.894874
			1b: cell/tissue specific, monocyte	18		cl1_0.67	P08571	CD14	CD14	Monocyte differentiation antigen CD14 (Myeloid cell-specific leucine-rich glycoprotein) (CD antigen CD14) [Cleaved into: Monocyte differentiation antigen CD14, urinary form; Monocyte differentiation antigen CD14, membrane-bound form]	CD14	HUMAN	P08571	0	0.747515	1		0	1	0.156289		0	0	1
				19		cl1_0.67	P11166	GTR1		Solute carrier family 2, facilitated glucose transporter member 1 (Glucose transporter type 1, erythrocyte/brain) (GLUT-1) (HepG2 glucose transporter)	SLC2A1	HUMAN	P11166	0	1	0.823413		0	1	0		0	0.484819	1
		x		20		cl1_0.67	P13796	PLSL		Plastin-2 (L-plastin) (LC64P) (Lymphocyte cytosolic protein 1) (LCP-1)	LCP1	HUMAN	P13796	0	1	0.500722		0	1	0.400494		0	0	1
				21		cl1_0.67	P16284	PECA1	CD31	Platelet endothelial cell adhesion molecule (PECAM-1) (EndoCAM) (GPIIA') (PECA1) (CD antigen CD31)	PECAM1	HUMAN	P16284	0	0.997018	1		0	1	0		0	0	1
				22		cl1_0.67	P16452	EPB42		Erythrocyte membrane protein band 4.2 (Erythrocyte protein 4.2) (P4.2)	EPB42	HUMAN	P16452	0	1	0.343494		0	1	0		0	0.808168	1
				23		cl1_0.67	P18206	VINC		Vinculin (Metavinculin) (MV)	VCL	HUMAN	P18206	0	1	0.666223		0	1	0.144991		0	0.194055	1
				24		cl1_0.67	P23142	FBLN1		Fibulin-1 (FIBL-1)	FBLN1	HUMAN	P23142	0	1	0		0	1	0.685773		0	0.526628	1
			3: plasma contaminants	25		cl1_0.67	Q6Q788	APOA5		Apolipoprotein A-V (Apo-AV) (ApoA-V) (Apolipoprotein A5) (Regeneration-associated protein 3)	APOA5	HUMAN	Q6Q788	0	1	0.885834		0	1	0.381547		0	0.313952	1
				26
		x	2a: lipid/membrane protein-binding	27	95	cl2_0.73	P04406	G3P		Glyceraldehyde-3-phosphate dehydrogenase (GAPDH) (EC 1.2.1.12) (Peptidyl-cysteine S-nitrosylase GAPDH) (EC 2.6.99.-)	GAPDH	HUMAN	P04406	0.253905	0.893868	1		0	0.812669	1		0	0.424017	1			cl2
		x		28	93	cl2_0.73	P60709	ACTB		Actin, cytoplasmic 1 (Beta-actin) [Cleaved into: Actin, cytoplasmic 1, N-terminally processed]	ACTB	HUMAN	P60709	0.0860398	0.884349	1		0	1	0.723941		0	0.359775	1		1 all EV membrane/endosome	1
		x		29	69	cl2_0.73	P63104	1433Z		14-3-3 protein zeta/delta (Protein kinase C inhibitor protein 1) (KCIP-1)	YWHAZ	HUMAN	P63104	0.151486	0.825272	1		0	0.341133	1		0	0.615973	1		2 all EV cytosol	1
		x	4c: endoplasmic reticulum	30	62	cl2_0.73	P55072	TERA		Transitional endoplasmic reticulum ATPase (TER ATPase) (EC 3.6.4.6) (15S Mg(2+)-ATPase p97 subunit) (Valosin-containing protein) (VCP)	VCP	HUMAN	P55072	0.154442	0.940606	1		0	0.226143	1		0	0.0768821	1		3 all EV co-isolated	4
				31	56	cl2_0.73	P21333	FLNA		Filamin-A (FLN-A) (Actin-binding protein 280) (ABP-280) (Alpha-filamin) (Endothelial actin-binding protein) (Filamin-1) (Non-muscle filamin)	FLNA	HUMAN	P21333	0.0476482	0.854017	1		0	1	0.953333		0	0.929244	1		4 other organels	1
		x		32	54	cl2_0.73	P01023	A2MG		Alpha-2-macroglobulin (Alpha-2-M) (C3 and PZP-like alpha-2-macroglobulin domain-containing protein 5)	A2M	HUMAN	P01023	0.130866	0.581735	1		0.0366349	0.186444	1		0.02827	0.243707	1		5 functional component	3
			1a: non-tissue specific, transmembrane G-protein	33	53	cl2_0.73	P04899	GNAI2		Guanine nucleotide-binding protein G(i) subunit alpha-2 (Adenylate cyclase-inhibiting G alpha protein)	GNAI2	HUMAN	P04899	0.0990167	0.833375	1		0	1	0.850064		0	0.406551	1		exosome release
		x	5: EVs functional component	34	53	cl2_0.73	Q08380	LG3BP		Galectin-3-binding protein (Basement membrane autoantigen p105) (Lectin galactoside-binding soluble 3-binding protein) (Mac-2-binding protein) (MAC2BP) (Mac-2 BP) (Tumor-associated antigen 90K)	LGALS3BP	HUMAN	Q08380	0.0973598	0.969106	1		0	0.189169	1		0.0915156	0.404418	1		top10_exocarta	2
				35	48	cl2_0.73	P15311	EZRI		Ezrin (Cytovillin) (Villin-2) (p81)	EZR	HUMAN	P15311	0	1	0.839577		0	1	0.670064		0	0	1		top20_exocarta	2
				36	46	cl2_0.73	P07996	TSP1		Thrombospondin-1	THBS1	HUMAN	P07996	0.0657867	1	0.934261		0	0.293728	1		0	0.549932	1		top100_exocarta	7
				37	44	cl2_0.73	P35579	MYH9		Myosin-9 (Cellular myosin heavy chain, type A) (Myosin heavy chain 9) (Myosin heavy chain, non-muscle IIa) (Non-muscle myosin heavy chain A) (NMMHC-A) (Non-muscle myosin heavy chain IIa) (NMMHC II-a) (NMMHC-IIA)	MYH9	HUMAN	P35579	0.0401552	0.509421	1		0	0.349864	1		0	0.419979	1		HCF-EVs	29
				38		cl2_0.73	A6NIZ1	RP1BL		Ras-related protein Rap-1b-like protein		HUMAN	A6NIZ1	0.139358	1	0.346695		0.383066	1	0.921502		0.041182	0.206813	1			tot. 66
			5: EVs functional component	39		cl2_0.73	O43866	CD5L		CD5 antigen-like (Apoptosis inhibitor expressed by macrophages) (hAIM) (CT-2) (IgM-associated peptide) (SP-alpha)	CD5L	HUMAN	O43866	0.114107	0.459468	1		0.319935	0.623023	1		0	0.318054	1
				40		cl2_0.73	O75636	FCN3		Ficolin-3 (Collagen/fibrinogen domain-containing lectin 3 p35) (Collagen/fibrinogen domain-containing protein 3) (Hakata antigen)	FCN3	HUMAN	O75636	0	1	0.98827		0	0.1003	1		0	0.0203914	1
		x		41		cl2_0.73	P00450	CERU		Ceruloplasmin (EC 1.16.3.1) (Ferroxidase)	CP	HUMAN	P00450	0.122564	0.496176	1		0.135164	0.375372	1		0.0366674	0.360512	1
		x		42		cl2_0.73	P00734	THRB		Prothrombin (EC 3.4.21.5) (Coagulation factor II) [Cleaved into: Activation peptide fragment 1; Activation peptide fragment 2; Thrombin light chain; Thrombin heavy chain]	F2	HUMAN	P00734	0.295778	0.438469	1		0.0920103	0.15618	1		0	0.54436	1
		x		43		cl2_0.73	P00738	HPT		Haptoglobin (Zonulin) [Cleaved into: Haptoglobin alpha chain; Haptoglobin beta chain]	HP	HUMAN	P00738	0.168144	0.553875	1		0.197469	0.438624	1		0.027136	0.253244	1
				44		cl2_0.73	P00739	HPTR		Haptoglobin-related protein	HPR	HUMAN	P00739	0.134905	1	0.727262		0.039735	0.149429	1		0.0209433	0.261665	1
		x		45		cl2_0.73	P00747	PLMN		Plasminogen (EC 3.4.21.7) [Cleaved into: Plasmin heavy chain A; Activation peptide; Angiostatin; Plasmin heavy chain A, short form; Plasmin light chain B]	PLG	HUMAN	P00747	0.32469	1	0.906641		0	0.340789	1		0	0.350231	1
		x		46		cl2_0.73	P01008	ANT3		Antithrombin-III (ATIII) (Serpin C1)	SERPINC1	HUMAN	P01008	0.267073	0.545052	1		0.238349	0.643924	1		0.109794	0.20642	1
		x		47		cl2_0.73	P01019	ANGT		Angiotensinogen (Serpin A8) [Cleaved into: Angiotensin-1 (Angiotensin 1-10) (Angiotensin I) (Ang I); Angiotensin-2 (Angiotensin 1-8) (Angiotensin II) (Ang II); Angiotensin-3 (Angiotensin 2-8) (Angiotensin III) (Ang III) (Des-Asp[1]-angiotensin II); Angiotensin-4 (Angiotensin 3-8) (Angiotensin IV) (Ang IV); Angiotensin 1-9; Angiotensin 1-7; Angiotensin 1-5; Angiotensin 1-4]	AGT	HUMAN	P01019	0.240357	0.612207	1		0.229627	0.3414	1		0.0271208	0.125092	1
		x		48		cl2_0.73	P01833	PIGR		Polymeric immunoglobulin receptor (PIgR) (Poly-Ig receptor) (Hepatocellular carcinoma-associated protein TB6) [Cleaved into: Secretory component]	PIGR	HUMAN	P01833	0.386164	1	0.989642		0.109533	0.940707	1		0	1	0.748709
				49		cl2_0.73	P01903	DRA		HLA class II histocompatibility antigen, DR alpha chain (MHC class II antigen DRA)	HLA-DRA	HUMAN	P01903	0	1	0.87436		0	0.943772	1		0	0.218729	1
		x	3: plasma contaminants	50		cl2_0.73	P02647	APOA1		Apolipoprotein A-I (Apo-AI) (ApoA-I) (Apolipoprotein A1) [Cleaved into: Proapolipoprotein A-I (ProapoA-I); Truncated apolipoprotein A-I (Apolipoprotein A-I(1-242))]	APOA1	HUMAN	P02647	0.239913	0.570235	1		0.109382	0.190214	1		0.0440943	0.306972	1
		x	3: plasma contaminants	51		cl2_0.73	P02649	APOE		Apolipoprotein E (Apo-E)	APOE	HUMAN	P02649	0.285297	1	0.589988		0.225598	0.677782	1		0.0323999	0.164368	1
				52		cl2_0.73	P02750	A2GL		Leucine-rich alpha-2-glycoprotein (LRG)	LRG1	HUMAN	P02750	0	0.495515	1		0	1	0.730344		0	0.114822	1
		x	5: EVs functional component	53		cl2_0.73	P02751	FINC		Fibronectin (FN) (Cold-insoluble globulin) (CIG) [Cleaved into: Anastellin; Ugl-Y1; Ugl-Y2; Ugl-Y3]	FN1	HUMAN	P02751	0.0729056	0.734156	1		0.0492765	0.116781	1		0.0389336	0.218849	1
		x		54		cl2_0.73	P02760	AMBP		Protein AMBP [Cleaved into: Alpha-1-microglobulin (Protein HC) (Alpha-1 microglycoprotein) (Complex-forming glycoprotein heterogeneous in charge); Inter-alpha-trypsin inhibitor light chain (ITI-LC) (Bikunin) (EDC1) (HI-30) (Uronic-acid-rich protein); Trypstatin]	AMBP	HUMAN	P02760	0.175373	0.793262	1		0.333486	0.632802	1		0.0343875	0.177269	1
		x		55		cl2_0.73	P02787	TRFE		Serotransferrin (Transferrin) (Beta-1 metal-binding globulin) (Siderophilin)	TF	HUMAN	P02787	0.260211	1	0.903577		0.370505	0.728048	1		0.0385614	0.335893	1
		x		56		cl2_0.73	P02790	HEMO		Hemopexin (Beta-1B-glycoprotein)	HPX	HUMAN	P02790	0.19697	0.950941	1		0.369121	0.774092	1		0.060602	0.396837	1
		x		57		cl2_0.73	P04004	VTNC		Vitronectin (VN) (S-protein) (Serum-spreading factor) (V75) [Cleaved into: Vitronectin V65 subunit; Vitronectin V10 subunit; Somatomedin-B]	VTN	HUMAN	P04004	0.162187	1	0.894865		0.0590883	0.611012	1		0.0228972	0.28919	1
		x	3: plasma contaminants	58		cl2_0.73	P04114	APOB		Apolipoprotein B-100 (Apo B-100) [Cleaved into: Apolipoprotein B-48 (Apo B-48)]	APOB	HUMAN	P04114	0.157596	0.65113	1		0.463651	0.672905	1		0.0426766	0.321585	1
				59		cl2_0.73	P04275	VWF		von Willebrand factor (vWF) [Cleaved into: von Willebrand antigen 2 (von Willebrand antigen II)]	VWF	HUMAN	P04275	0.102098	0.492618	1		0.180707	0.645103	1		0.0762441	0.456886	1
				60		cl2_0.73	P05155	IC1		Plasma protease C1 inhibitor (C1 Inh) (C1Inh) (C1 esterase inhibitor) (C1-inhibiting factor) (Serpin G1)	SERPING1	HUMAN	P05155	0.0904149	0.96811	1		0.314217	0.662542	1		0.0165482	0.356027	1
				61		cl2_0.73	P05543	THBG		Thyroxine-binding globulin (Serpin A7) (T4-binding globulin)	SERPINA7	HUMAN	P05543	0	0.71885	1		0	0.0937713	1		0.0852723	0.189127	1
		x		62		cl2_0.73	P05546	HEP2		Heparin cofactor 2 (Heparin cofactor II) (HC-II) (Protease inhibitor leuserpin-2) (HLS2) (Serpin D1)	SERPIND1	HUMAN	P05546	0.0700775	0.66689	1		0.0852201	0.454633	1		0.054245	0.165003	1
		x		63		cl2_0.73	P06396	GELS		Gelsolin (AGEL) (Actin-depolymerizing factor) (ADF) (Brevin)	GSN	HUMAN	P06396	0.202206	0.92178	1		0.149057	0.788873	1		0.159264	0.59144	1
		x	3: plasma contaminants	64		cl2_0.73	P06727	APOA4		Apolipoprotein A-IV (Apo-AIV) (ApoA-IV) (Apolipoprotein A4)	APOA4	HUMAN	P06727	0.226534	1	0.463363		0.357695	0.389581	1		0.0404671	0.523777	1
				65		cl2_0.73	P07225	PROS		Vitamin K-dependent protein S	PROS1	HUMAN	P07225	0.304678	1	0.898163		0.284781	0.969071	1		0	0.333014	1
				66		cl2_0.73	P07359	GP1BA	CD42b	Platelet glycoprotein Ib alpha chain (GP-Ib alpha) (GPIb-alpha) (GPIbA) (Glycoprotein Ibalpha) (Antigen CD42b-alpha) (CD antigen CD42b) [Cleaved into: Glycocalicin]	GP1BA	HUMAN	P07359	0.106776	1	0.798696		0	0.962392	1		0	0.931309	1
				67		cl2_0.73	P08514	ITA2B	CD41	Integrin alpha-IIb (GPalpha IIb) (GPIIb) (Platelet membrane glycoprotein IIb) (CD antigen CD41) [Cleaved into: Integrin alpha-IIb heavy chain; Integrin alpha-IIb light chain, form 1; Integrin alpha-IIb light chain, form 2]	ITGA2B	HUMAN	P08514	0.0397063	0.608096	1		0.110309	1	0.953089		0.0999792	0.563407	1
				68		cl2_0.73	P08567	PLEK		Pleckstrin (Platelet 47 kDa protein) (p47)	PLEK	HUMAN	P08567	0.119931	0.755851	1		0	0.2268	1		0	0.929823	1
				69		cl2_0.73	P08575	PTPRC	CD45	Receptor-type tyrosine-protein phosphatase C (EC 3.1.3.48) (Leukocyte common antigen) (L-CA) (T200) (CD antigen CD45)	PTPRC	HUMAN	P08575	0	0.873468	1		0	0.627425	1		0.554883	0.592074	1
				70		cl2_0.73	P0CG48	UBC		Polyubiquitin-C [Cleaved into: Ubiquitin]	UBC	HUMAN	P0CG48	0.0803763	0.646911	1		0.217687	0.87608	1		0	1	0.807698
				71		cl2_0.73	P10909	CLUS		Clusterin (Aging-associated gene 4 protein) (Apolipoprotein J) (Apo-J) (Complement cytolysis inhibitor) (CLI) (Complement-associated protein SP-40,40) (Ku70-binding protein 1) (NA1/NA2) (Testosterone-repressed prostate message 2) (TRPM-2) [Cleaved into: Clusterin beta chain (ApoJalpha) (Complement cytolysis inhibitor a chain); Clusterin alpha chain (ApoJbeta) (Complement cytolysis inhibitor b cha…	CLU	HUMAN	P10909	0.0653739	0.74803	1		0.126808	0.205303	1		0.0341796	0.278308	1
				72		cl2_0.73	P11277	SPTB1		Spectrin beta chain, erythrocytic (Beta-I spectrin)	SPTB	HUMAN	P11277	0.0352356	1	0.718179		0	0.428182	1		0	1	0.999826
				73		cl2_0.73	P11597	CETP		Cholesteryl ester transfer protein (Lipid transfer protein I)	CETP	HUMAN	P11597	0.174647	1	0.845174		0.381242	1	0.913627		0	0.246329	1
				74		cl2_0.73	P13224	GP1BB	CD42c	Platelet glycoprotein Ib beta chain (GP-Ib beta) (GPIb-beta) (GPIbB) (Antigen CD42b-beta) (CD antigen CD42c)	GP1BB	HUMAN	P13224	0.215577	1	0.936057		0	1	0.939601		0	0.746645	1
		x		75		cl2_0.73	P15144	AMPN	CD13	Aminopeptidase N (AP-N) (hAPN) (EC 3.4.11.2) (Alanyl aminopeptidase) (Aminopeptidase M) (AP-M) (Microsomal aminopeptidase) (Myeloid plasma membrane glycoprotein CD13) (gp150) (CD antigen CD13)	ANPEP	HUMAN	P15144	0.0273617	1	0.804693		0	1	0.754562		0	1	0.827729
				76		cl2_0.73	P18428	LBP		Lipopolysaccharide-binding protein (LBP)	LBP	HUMAN	P18428	0.18887	0.813842	1		0.352995	0.656704	1		0.00551581	0.0438323	1
		x		77		cl2_0.73	P19823	ITIH2		Inter-alpha-trypsin inhibitor heavy chain H2 (ITI heavy chain H2) (ITI-HC2) (Inter-alpha-inhibitor heavy chain 2) (Inter-alpha-trypsin inhibitor complex component II) (Serum-derived hyaluronan-associated protein) (SHAP)	ITIH2	HUMAN	P19823	0.219094	0.830478	1		0.231378	0.291853	1		0.033455	0.455358	1
		x		78		cl2_0.73	P19827	ITIH1		Inter-alpha-trypsin inhibitor heavy chain H1 (ITI heavy chain H1) (ITI-HC1) (Inter-alpha-inhibitor heavy chain 1) (Inter-alpha-trypsin inhibitor complex component III) (Serum-derived hyaluronan-associated protein) (SHAP)	ITIH1	HUMAN	P19827	0.0485071	0.409357	1		0.144954	0.610294	1		0.0432993	0.372524	1
				79		cl2_0.73	P22792	CPN2		Carboxypeptidase N subunit 2 (Carboxypeptidase N 83 kDa chain) (Carboxypeptidase N large subunit) (Carboxypeptidase N polypeptide 2) (Carboxypeptidase N regulatory subunit)	CPN2	HUMAN	P22792	0.104968	1	0.817873		0	0.311032	1		0	0.364175	1
				80		cl2_0.73	P29622	KAIN		Kallistatin (Kallikrein inhibitor) (Peptidase inhibitor 4) (PI-4) (Serpin A4)	SERPINA4	HUMAN	P29622	0	1	0.921909		0	0.938488	1		0	0.0985405	1
				81		cl2_0.73	P35858	ALS		Insulin-like growth factor-binding protein complex acid labile subunit (ALS)	IGFALS	HUMAN	P35858	0	0.530282	1		0	0.191711	1		0	0.31222	1
		x		82		cl2_0.73	P36955	PEDF		Pigment epithelium-derived factor (PEDF) (Cell proliferation-inducing gene 35 protein) (EPC-1) (Serpin F1)	SERPINF1	HUMAN	P36955	0.534855	0.508415	1		0	0.780496	1		0	0.241065	1
				83		cl2_0.73	P51884	LUM		Lumican (Keratan sulfate proteoglycan lumican) (KSPG lumican)	LUM	HUMAN	P51884	0	1	0.962181		0.265514	1	0.718111		0	0.244108	1
				84		cl2_0.73	P68032	ACTC		Actin, alpha cardiac muscle 1 (Alpha-cardiac actin)	ACTC1	HUMAN	P68032	0.144006	0.923778	1		0	0.790859	1		0	0.243002	1
				85		cl2_0.73	P68366	TBA4A		Tubulin alpha-4A chain (Alpha-tubulin 1) (Testis-specific alpha-tubulin) (Tubulin H2-alpha) (Tubulin alpha-1 chain)	TUBA4A	HUMAN	P68366	0.0842752	0.617627	1		0	1	0.655812		0	0.235537	1
				86		cl2_0.73	Q13201	MMRN1		Multimerin-1 (EMILIN-4) (Elastin microfibril interface located protein 4) (Elastin microfibril interfacer 4) (Endothelial cell multimerin) [Cleaved into: Platelet glycoprotein Ia*; 155 kDa platelet multimerin (p-155) (p155)]	MMRN1	HUMAN	Q13201	0	0.742125	1		0	1	0.995317		0	0.340359	1
		x		87		cl2_0.73	Q14624	ITIH4		Inter-alpha-trypsin inhibitor heavy chain H4 (ITI heavy chain H4) (ITI-HC4) (Inter-alpha-inhibitor heavy chain 4) (Inter-alpha-trypsin inhibitor family heavy chain-related protein) (IHRP) (Plasma kallikrein sensitive glycoprotein 120) (Gp120) (PK-120) [Cleaved into: 70 kDa inter-alpha-trypsin inhibitor heavy chain H4; 35 kDa inter-alpha-trypsin inhibitor heavy chain H4]	ITIH4	HUMAN	Q14624	0.114452	0.560982	1		0.0647773	0.523824	1		0.0301978	0.517974	1
				88		cl2_0.73	Q15404	RSU1		Ras suppressor protein 1 (RSP-1) (Rsu-1)	RSU1	HUMAN	Q15404	0	1	0.650776		0	0.940918	1		0	0.674685	1
				89		cl2_0.73	Q8NI99	ANGL6		Angiopoietin-related protein 6 (Angiopoietin-like protein 6) (Angiopoietin-related growth factor) (Angiopoietin-related protein 5)	ANGPTL6	HUMAN	Q8NI99	0	1	0		0	0.499725	1		0	0	1
				90		cl2_0.73	Q9H4B7	TBB1		Tubulin beta-1 chain	TUBB1	HUMAN	Q9H4B7	0	0.668668	1		0	1	0.471345		0	0	1
				91		cl2_0.73	Q9HBI1	PARVB		Beta-parvin (Affixin)	PARVB	HUMAN	Q9HBI1	0	0.687195	1		0	0.76232	1		0	0.643419	1
				92		cl2_0.73	Q9Y490	TLN1		Talin-1	TLN1	HUMAN	Q9Y490	0.0765203	0.66619	1		0	0.887559	1		0	0.809948	1
				93
				94	69	cl3_0.72	P04075	ALDOA		Fructose-bisphosphate aldolase A (EC 4.1.2.13) (Lung cancer antigen NY-LU-1) (Muscle-type aldolase)	ALDOA	HUMAN	P04075	0	0.706397	1		0	0	0		0	0	1			cl3
				95	57	cl3_0.72	P08195	4F2	CD98	4F2 cell-surface antigen heavy chain (4F2hc) (4F2 heavy chain antigen) (Lymphocyte activation antigen 4F2 large subunit) (Solute carrier family 3 member 2) (CD antigen CD98)	SLC3A2	HUMAN	P08195	0	1	0.44948		0	0	0		0	0	1		1 all EV membrane/endosome	2
				96		cl3_0.72	B0I1T2	MYO1G		Unconventional myosin-Ig [Cleaved into: Minor histocompatibility antigen HA-2 (mHag HA-2)]	MYO1G	HUMAN	B0I1T2	0	1	0.717748		0	0	0		0	0	1		2 all EV cytosol	1
			1a: non-tissue specific, ADAM10	97		cl3_0.72	O14672	ADA10	CD156c	Disintegrin and metalloproteinase domain-containing protein 10 (ADAM 10) (EC 3.4.24.81) (CDw156) (Kuzbanian protein homolog) (Mammalian disintegrin-metalloprotease) (CD antigen CD156c)	ADAM10	HUMAN	O14672	0	1	0.801462		0	0	0		0	0	1		3 all EV co-isolated
				98		cl3_0.72	O75558	STX11		Syntaxin-11	STX11	HUMAN	O75558	0	1	0.902049		0	0	0		0	0	1		4 other organels	8
			5: EVs functional component	99		cl3_0.72	P01137	TGFB1		Transforming growth factor beta-1 (TGF-beta-1) [Cleaved into: Latency-associated peptide (LAP)]	TGFB1	HUMAN	P01137	0	1	0.763656		0	0	0		0	0	1		5 functional component	1
		x		100		cl3_0.72	P02766	TTHY		Transthyretin (ATTR) (Prealbumin) (TBPA)	TTR	HUMAN	P02766	0.514307	1	0.817548		0	0	0		0.115143	1	0.996791		exosome release
		x		101		cl3_0.72	P02774	VTDB		Vitamin D-binding protein (DBP) (VDB) (Gc protein-derived macrophage activating factor) (Gc-MAF) (GcMAF) (Gc-globulin) (Group-specific component) (Gc) (Vitamin D-binding protein-macrophage activating factor) (DBP-maf)	GC	HUMAN	P02774	0.627507	0.597154	1		0	0	0		0.0706169	0.277677	1		top10_exocarta
		x		102		cl3_0.72	P04196	HRG		Histidine-rich glycoprotein (Histidine-proline-rich glycoprotein) (HPRG)	HRG	HUMAN	P04196	0.39452	0.757345	1		0	0	0		0	0.24956	1		top20_exocarta	1
		x		103		cl3_0.72	P04217	A1BG		Alpha-1B-glycoprotein (Alpha-1-B glycoprotein)	A1BG	HUMAN	P04217	0.270319	1	0.364729		0	0	0		0.174446	0.22812	1		top100_exocarta	1
				104		cl3_0.72	P04278	SHBG		Sex hormone-binding globulin (SHBG) (Sex steroid-binding protein) (SBP) (Testis-specific androgen-binding protein) (ABP) (Testosterone-estradiol-binding globulin) (TeBG) (Testosterone-estrogen-binding globulin)	SHBG	HUMAN	P04278	0.223284	0.917299	1		0	0	0		0	0.313168	1		HCF-EVs	11
			4b: mitochondrial	105		cl3_0.72	P06576	ATPB		ATP synthase subunit beta, mitochondrial (EC 3.6.3.14)	ATP5B	HUMAN	P06576	0	0.402454	1		0	0	0		0	0	1			tot. 39
		x		106		cl3_0.72	P08670	VIME		Vimentin	VIM	HUMAN	P08670	0	1	0.365199		0	0	0		0	0.60723	1
		x		107		cl3_0.72	P08697	A2AP		Alpha-2-antiplasmin (Alpha-2-AP) (Alpha-2-plasmin inhibitor) (Alpha-2-PI) (Serpin F2)	SERPINF2	HUMAN	P08697	0.286613	1	0.839684		0	0	0		0	0.0846643	1
			4b: mitochondrial	108		cl3_0.72	P10809	CH60		60 kDa heat shock protein, mitochondrial (EC 3.6.4.9) (60 kDa chaperonin) (Chaperonin 60) (CPN60) (Heat shock protein 60) (HSP-60) (Hsp60) (HuCHA60) (Mitochondrial matrix protein P1) (P60 lymphocyte protein)	HSPD1	HUMAN	P10809	0	0.44195	1		0	0	0		0	0	1
				109		cl3_0.72	P11226	MBL2		Mannose-binding protein C (MBP-C) (Collectin-1) (MBP1) (Mannan-binding protein) (Mannose-binding lectin)	MBL2	HUMAN	P11226	0	0	1		0	0	0		0	0	1
		x		110		cl3_0.72	P12429	ANXA3		Annexin A3 (35-alpha calcimedin) (Annexin III) (Annexin-3) (Inositol 1,2-cyclic phosphate 2-phosphohydrolase) (Lipocortin III) (Placental anticoagulant protein III) (PAP-III)	ANXA3	HUMAN	P12429	0	1	0.473634		0	0	0		0	0	1
			4c: secretory	111		cl3_0.72	P14625	ENPL		Endoplasmin (94 kDa glucose-regulated protein) (GRP-94) (Heat shock protein 90 kDa beta member 1) (Tumor rejection antigen 1) (gp96 homolog)	HSP90B1	HUMAN	P14625	0	1	0.357259		0	0	0		0	0.507551	1
				112		cl3_0.72	P15169	CBPN		Carboxypeptidase N catalytic chain (CPN) (EC 3.4.17.3) (Anaphylatoxin inactivator) (Arginine carboxypeptidase) (Carboxypeptidase N polypeptide 1) (Carboxypeptidase N small subunit) (Kininase-1) (Lysine carboxypeptidase) (Plasma carboxypeptidase B) (Serum carboxypeptidase N) (SCPN)	CPN1	HUMAN	P15169	0	0.695848	1		0	0	0		0	0.163661	1
				113		cl3_0.72	P16150	LEUK	CD43	Leukosialin (Galactoglycoprotein) (GALGP) (Leukocyte sialoglycoprotein) (Sialophorin) (CD antigen CD43)	SPN	HUMAN	P16150	0	0	1		0	0	0		0	0	1
			1a: non-tissue specific, transmembrane G-protein	114		cl3_0.72	P19086	GNAZ		Guanine nucleotide-binding protein G(z) subunit alpha (G(x) alpha chain) (Gz-alpha)	GNAZ	HUMAN	P19086	0	0.833909	1		0	0	0		0	0	1
		x		115		cl3_0.72	P20742	PZP		Pregnancy zone protein (C3 and PZP-like alpha-2-macroglobulin domain-containing protein 6)	PZP	HUMAN	P20742	0	0.37291	1		0	0	0		0	0.868839	1
			4b: mitochondrial	116		cl3_0.72	P21796	VDAC1		Voltage-dependent anion-selective channel protein 1 (VDAC-1) (hVDAC1) (Outer mitochondrial membrane protein porin 1) (Plasmalemmal porin) (Porin 31HL) (Porin 31HM)	VDAC1	HUMAN	P21796	0	0.819084	1		0	0	0		0	0.420593	1
		x	4b: mitochondrial	117		cl3_0.72	P25705	ATPA		ATP synthase subunit alpha, mitochondrial	ATP5A1	HUMAN	P25705	0	0.520809	1		0	0	0		0	0	1
		x		118		cl3_0.72	P27169	PON1		Serum paraoxonase/arylesterase 1 (PON 1) (EC 3.1.1.2) (EC 3.1.1.81) (EC 3.1.8.1) (Aromatic esterase 1) (A-esterase 1) (K-45) (Serum aryldialkylphosphatase 1)	PON1	HUMAN	P27169	0.20227	1	0.928897		0	0	0		0.0631739	0.47015	1
			4c: secretory	119		cl3_0.72	P27824	CALX		Calnexin (IP90) (Major histocompatibility complex class I antigen-binding protein p88) (p90)	CANX	HUMAN	P27824	0	0.552293	1		0	0	0		0	0	1
				120		cl3_0.72	P46940	IQGA1		Ras GTPase-activating-like protein IQGAP1 (p195)	IQGAP1	HUMAN	P46940	0	0.213822	1		0	0	0		0	0	1
				121		cl3_0.72	P49908	SEPP1		Selenoprotein P (SeP)	SELENOP	HUMAN	P49908	0	0.583402	1		0	0	0		0	1	0.671353
			4b: mitochondrial	122		cl3_0.72	P50213	IDH3A		Isocitrate dehydrogenase [NAD] subunit alpha, mitochondrial (EC 1.1.1.41) (Isocitric dehydrogenase subunit alpha) (NAD(+)-specific ICDH subunit alpha)	IDH3A	HUMAN	P50213	0.20561	0.453347	1		0	0	0		0	0.0579293	1
				123		cl3_0.72	P80108	PHLD		Phosphatidylinositol-glycan-specific phospholipase D (PI-G PLD) (EC 3.1.4.50) (Glycoprotein phospholipase D) (Glycosyl-phosphatidylinositol-specific phospholipase D) (GPI-PLD) (GPI-specific phospholipase D)	GPLD1	HUMAN	P80108	0.195935	1	0.490183		0	0	0		0	0.31921	1
			2a: lipid/membrane protein-binding	124		cl3_0.72	Q14254	FLOT2		Flotillin-2 (Epidermal surface antigen) (ESA) (Membrane component chromosome 17 surface marker 1)	FLOT2	HUMAN	Q14254	0	1	0.94246		0	0	0		0.0990578	0.129509	1
				125		cl3_0.72	Q15485	FCN2		Ficolin-2 (37 kDa elastin-binding protein) (Collagen/fibrinogen domain-containing protein 2) (EBP-37) (Ficolin-B) (Ficolin-beta) (Hucolin) (L-ficolin) (Serum lectin p35)	FCN2	HUMAN	Q15485	0	0.606716	1		0	0	0		0	0.300731	1
				126		cl3_0.72	Q15833	STXB2		Syntaxin-binding protein 2 (Protein unc-18 homolog 2) (Unc18-2) (Protein unc-18 homolog B) (Unc-18B)	STXBP2	HUMAN	Q15833	0	0.820369	1		0	0	0		0	0	1
				127		cl3_0.72	Q6UWD8	CP054		Transmembrane protein C16orf54	C16orf54	HUMAN	Q6UWD8	0	0.842886	1		0	0	0		0	0	1
				128		cl3_0.72	Q86UX7	URP2		Fermitin family homolog 3 (Kindlin-3) (MIG2-like protein) (Unc-112-related protein 2)	FERMT3	HUMAN	Q86UX7	0	0.95556	1		0	0	0		0	0.513392	1
		x		129		cl3_0.72	Q96PD5	PGRP2		N-acetylmuramoyl-L-alanine amidase (EC 3.5.1.28) (Peptidoglycan recognition protein 2) (Peptidoglycan recognition protein long) (PGRP-L)	PGLYRP2	HUMAN	Q96PD5	0.394312	0.555265	1		0	0	0		0	0.934066	1
				130		cl3_0.72	Q99623	PHB2		Prohibitin-2 (B-cell receptor-associated protein BAP37) (D-prohibitin) (Repressor of estrogen receptor activity)	PHB2	HUMAN	Q99623	0	0.673191	1		0	0	0		0	0	1
				131		cl3_0.72	Q9H4M9	EHD1		EH domain-containing protein 1 (PAST homolog 1) (hPAST1) (Testilin)	EHD1	HUMAN	Q9H4M9	0	1	0.796685		0	0	0		0	0	1
			4b: mitochondrial	132		cl3_0.72	Q9UJZ1	STML2		Stomatin-like protein 2, mitochondrial (SLP-2) (EPB72-like protein 2) (Paraprotein target 7) (Paratarg-7)	STOML2	HUMAN	Q9UJZ1	0	0.533145	1		0	0	0		0	0	1
				133
		x	2a: lipid/membrane protein-binding	134	83	cl4_0.72	P07355	ANXA2		Annexin A2 (Annexin II) (Annexin-2) (Calpactin I heavy chain) (Calpactin-1 heavy chain) (Chromobindin-8) (Lipocortin II) (Placental anticoagulant protein IV) (PAP-IV) (Protein I) (p36)	ANXA2	HUMAN	P07355	0	0	0		0.127833	0.539364	1		0.197905	1	0.697386
				135	62	cl4_0.72	P23528	COF1		Cofilin-1 (18 kDa phosphoprotein) (p18) (Cofilin, non-muscle isoform)	CFL1	HUMAN	P23528	0	0	0		0	0.955621	1		0	0.154896	1			cl4
				136	61	cl4_0.72	P07737	PROF1		Profilin-1 (Epididymis tissue protein Li 184a) (Profilin I)	PFN1	HUMAN	P07737	0	0	0		0	0.985412	1		0	0.945546	1		1 all EV membrane/endosome
		x	2a: lipid/membrane protein-binding	137	53	cl4_0.72	P04083	ANXA1		Annexin A1 (Annexin I) (Annexin-1) (Calpactin II) (Calpactin-2) (Chromobindin-9) (Lipocortin I) (Phospholipase A2 inhibitory protein) (p35)	ANXA1	HUMAN	P04083	0	0	0		0.538724	1	0.742467		0	0.131568	1		2 all EV cytosol	2
		x		138	51	cl4_0.72	P32119	PRDX2		Peroxiredoxin-2 (EC 1.11.1.15) (Natural killer cell-enhancing factor B) (NKEF-B) (PRP) (Thiol-specific antioxidant protein) (TSA) (Thioredoxin peroxidase 1) (Thioredoxin-dependent peroxide reductase 1)	PRDX2	HUMAN	P32119	0	0	0		0.245389	0.782894	1		0	0.168954	1		3 all EV co-isolated	1
			exosome release	139	50	cl4_0.72	P51149	RAB7A		Ras-related protein Rab-7a	RAB7A	HUMAN	P51149	0	0	0		0	1	0.735652		0	0.351631	1		4 other organels
		x		140		cl4_0.72	P01042	KNG1		Kininogen-1 (Alpha-2-thiol proteinase inhibitor) (Fitzgerald factor) (High molecular weight kininogen) (HMWK) (Williams-Fitzgerald-Flaujeac factor) [Cleaved into: Kininogen-1 heavy chain; T-kinin (Ile-Ser-Bradykinin); Bradykinin (Kallidin I); Lysyl-bradykinin (Kallidin II); Kininogen-1 light chain; Low molecular weight growth-promoting factor]	KNG1	HUMAN	P01042	0	0	0		0	1	0.443437		0	0	1		5 functional component	1
		x	5: EVs functional component	141		cl4_0.72	P02765	FETUA		Alpha-2-HS-glycoprotein (Alpha-2-Z-globulin) (Ba-alpha-2-glycoprotein) (Fetuin-A) [Cleaved into: Alpha-2-HS-glycoprotein chain A; Alpha-2-HS-glycoprotein chain B]	AHSG	HUMAN	P02765	0	0	0		0.129108	1	0.61562		0	0	1		exosome release	1
		x		142		cl4_0.72	P03952	KLKB1		Plasma kallikrein (EC 3.4.21.34) (Fletcher factor) (Kininogenin) (Plasma prekallikrein) (PKK) [Cleaved into: Plasma kallikrein heavy chain; Plasma kallikrein light chain]	KLKB1	HUMAN	P03952	0	0	0		0	0	1		0	0	1		top10_exocarta	1
				143		cl4_0.72	P05154	IPSP		Plasma serine protease inhibitor (Acrosomal serine protease inhibitor) (Plasminogen activator inhibitor 3) (PAI-3) (PAI3) (Protein C inhibitor) (PCI) (Serpin A5)	SERPINA5	HUMAN	P05154	0	0	0		0	1	0.718981		0	0.138961	1		top20_exocarta	2
			3: plasma contaminants	144		cl4_0.72	P08519	APOA		Apolipoprotein(a) (Apo(a)) (Lp(a)) (EC 3.4.21.-)	LPA	HUMAN	P08519	0	0	0		0.472294	0.567523	1		0.229478	0.341544	1		top100_exocarta	3
				145		cl4_0.72	P19652	A1AG2		Alpha-1-acid glycoprotein 2 (AGP 2) (Orosomucoid-2) (OMD 2)	ORM2	HUMAN	P19652	0	0	0		0.206831	0.144286	1		0	0	1		HCF-EVs	8
				146		cl4_0.72	P43652	AFAM		Afamin (Alpha-albumin) (Alpha-Alb)	AFM	HUMAN	P43652	0	0	0		0	0.466085	1		0	0.279472	1			tot. 20
		x		147		cl4_0.72	P55058	PLTP		Phospholipid transfer protein (Lipid transfer protein II)	PLTP	HUMAN	P55058	0	0	0		0	1	0.449987		0	0.773506	1
				148		cl4_0.72	P61204	ARF3		ADP-ribosylation factor 3	ARF3	HUMAN	P61204	0	0	0		0	1	0.718605		0	0	1
		x		149		cl4_0.72	Q06033	ITIH3		Inter-alpha-trypsin inhibitor heavy chain H3 (ITI heavy chain H3) (ITI-HC3) (Inter-alpha-inhibitor heavy chain 3) (Serum-derived hyaluronan-associated protein) (SHAP)	ITIH3	HUMAN	Q06033	0	0	0		0	0.18545	1		0	0.505514	1
				150		cl4_0.72	Q92928	RAB1C		Putative Ras-related protein Rab-1C (hRab1c)	RAB1C	HUMAN	Q92928	0	0	0		0	0.701374	1		0	0.339759	1
				151		cl4_0.72	Q92954	PRG4		Proteoglycan 4 (Lubricin) (Megakaryocyte-stimulating factor) (Superficial zone proteoglycan) [Cleaved into: Proteoglycan 4 C-terminal part]	PRG4	HUMAN	Q92954	0	0	0		0	0.806552	1		0.144559	0.545071	1
				152		cl4_0.72	Q9BWP8	COL11		Collectin-11 (Collectin kidney protein 1) (CL-K1)	COLEC11	HUMAN	Q9BWP8	0	0	0		0	0	1		0	0	1
				153		cl4_0.72	Q9Y6Z7	COL10		Collectin-10 (Collectin liver protein 1) (CL-L1) (Collectin-34) (CL-34)	COLEC10	HUMAN	Q9Y6Z7	0	0	0		0	0	1		0	0.647851	1
				154
		x	2a: lipid/membrane protein-binding	155	77	cl5_0.60	P07900	HS90A		Heat shock protein HSP 90-alpha (Heat shock 86 kDa) (HSP 86) (HSP86) (Lipopolysaccharide-associated protein 2) (LAP-2) (LPS-associated protein 2) (Renal carcinoma antigen NY-REN-38)	HSP90AA1	HUMAN	P07900	0	0	0		0	0	0		0	0	1			cl5
				156	71	cl5_0.60	P68104	EF1A1		Elongation factor 1-alpha 1 (EF-1-alpha-1) (Elongation factor Tu) (EF-Tu) (Eukaryotic elongation factor 1 A-1) (eEF1A-1) (Leukocyte receptor cluster member 7)	EEF1A1	HUMAN	P68104	0	0	0		0	1	0		0.427005	0.466085	1		1 all EV membrane/endosome	1
				157	69	cl5_0.60	P13639	EF2		Elongation factor 2 (EF-2)	EEF2	HUMAN	P13639	0	0	0		0	0	0		0	0	1		2 all EV cytosol	2
			4c: endoplasmic reticulum	158	58	cl5_0.60	P11021	GRP78		78 kDa glucose-regulated protein (GRP-78) (Endoplasmic reticulum lumenal Ca(2+)-binding protein grp78) (Heat shock 70 kDa protein 5) (Immunoglobulin heavy chain-binding protein) (BiP)	HSPA5	HUMAN	P11021	0	0	0		0	0	0		0	0	1		3 all EV co-isolated	3
				159	50	cl5_0.60	P31946	1433B		14-3-3 protein beta/alpha (Protein 1054) (Protein kinase C inhibitor protein 1) (KCIP-1) [Cleaved into: 14-3-3 protein beta/alpha, N-terminally processed]	YWHAB	HUMAN	P31946	0	0	0		0	0	0		0	0	1		4 other organels	13
			1a: non-tissue specific, transmembrane G-protein	160	47	cl5_0.60	P62873	GBB1		Guanine nucleotide-binding protein G(I)/G(S)/G(T) subunit beta-1 (Transducin beta chain 1)	GNB1	HUMAN	P62873	0	0	0		0	1	0		0	0	1		5 functional component	1
				161	46	cl5_0.60	P49368	TCPG		T-complex protein 1 subunit gamma (TCP-1-gamma) (CCT-gamma) (hTRiC5)	CCT3	HUMAN	P49368	0	0	0		0	0	0		0	0	1		exosome release	1
				162		cl5_0.60	A2RRP1	NBAS		Neuroblastoma-amplified sequence (Neuroblastoma-amplified gene protein)	NBAS	HUMAN	A2RRP1	0	0	0		0	0	0		0	0	1		top10_exocarta	1
				163		cl5_0.60	A5PKW4	PSD1		PH and SEC7 domain-containing protein 1 (Exchange factor for ADP-ribosylation factor guanine nucleotide factor 6) (Exchange factor for ARF6) (Exchange factor for ARF6 A) (Pleckstrin homology and SEC7 domain-containing protein 1)	PSD	HUMAN	A5PKW4	0	0	0		0	0	0		0	0	1		top20_exocarta	2
				164		cl5_0.60	O00159	MYO1C		Unconventional myosin-Ic (Myosin I beta) (MMI-beta) (MMIb)	MYO1C	HUMAN	O00159	0	0	0		0	0	0		0	0	1		top100_exocarta	4
				165		cl5_0.60	O00187	MASP2		Mannan-binding lectin serine protease 2 (EC 3.4.21.104) (MBL-associated serine protease 2) (Mannose-binding protein-associated serine protease 2) (MASP-2) [Cleaved into: Mannan-binding lectin serine protease 2 A chain; Mannan-binding lectin serine protease 2 B chain]	MASP2	HUMAN	O00187	0	0	0		0	0	0		0	0.822052	1		HCF-EVs	4
				166		cl5_0.60	O00232	PSD12		26S proteasome non-ATPase regulatory subunit 12 (26S proteasome regulatory subunit RPN5) (26S proteasome regulatory subunit p55)	PSMD12	HUMAN	O00232	0	0	0		0	0	0		0	0	1			tot. 112
				167		cl5_0.60	O00391	QSOX1		Sulfhydryl oxidase 1 (hQSOX) (EC 1.8.3.2) (Quiescin Q6)	QSOX1	HUMAN	O00391	0	0	0		0	0	0		0	0	1
				168		cl5_0.60	O75037	KI21B		Kinesin-like protein KIF21B	KIF21B	HUMAN	O75037	0	0	0		0	0	0		0	0	1
				169		cl5_0.60	O94850	DEND		Dendrin	DDN	HUMAN	O94850	0	0	0		0	0	0		0	0	1
				170		cl5_0.60	O95373	IPO7		Importin-7 (Imp7) (Ran-binding protein 7) (RanBP7)	IPO7	HUMAN	O95373	0	0	0		0	0	0		0	0	1
				171		cl5_0.60	P01889	1B07		HLA class I histocompatibility antigen, B-7 alpha chain (MHC class I antigen B*7)	HLA-B	HUMAN	P01889	0	0	0		0	0	0		0	0	1
				172		cl5_0.60	P01893	HLAH		Putative HLA class I histocompatibility antigen, alpha chain H (HLA-12.4) (HLA-AR) (MHC class I antigen H)	HLA-H	HUMAN	P01893	0	0	0		0	0	0		0	0.488982	1
		x		173		cl5_0.60	P02743	SAMP		Serum amyloid P-component (SAP) (9.5S alpha-1-glycoprotein) [Cleaved into: Serum amyloid P-component(1-203)]	APCS	HUMAN	P02743	0	0	0		0	0	0		0.0370228	0.186202	1
				174		cl5_0.60	P02753	RET4		Retinol-binding protein 4 (Plasma retinol-binding protein) (PRBP) (RBP) [Cleaved into: Plasma retinol-binding protein(1-182); Plasma retinol-binding protein(1-181); Plasma retinol-binding protein(1-179); Plasma retinol-binding protein(1-176)]	RBP4	HUMAN	P02753	0	0	0		0	0	0		0	0	1
				175		cl5_0.60	P03989	1B27		HLA class I histocompatibility antigen, B-27 alpha chain (MHC class I antigen B*27)	HLA-B	HUMAN	P03989	0	0	0		0	0	0		0	0	1
		x		176		cl5_0.60	P04003	C4BPA		C4b-binding protein alpha chain (C4bp) (Proline-rich protein) (PRP)	C4BPA	HUMAN	P04003	0	0	0		0	0	0		0.183156	0.649869	1
		x	3: plasma contaminants	177		cl5_0.60	P05090	APOD		Apolipoprotein D (Apo-D) (ApoD)	APOD	HUMAN	P05090	0	0	0		0	0	0		0	0	1
			4b: mitochondrial	178		cl5_0.60	P05165	PCCA		Propionyl-CoA carboxylase alpha chain, mitochondrial (PCCase subunit alpha) (EC 6.4.1.3) (Propanoyl-CoA:carbon dioxide ligase subunit alpha)	PCCA	HUMAN	P05165	0	0	0		0	0	0		0	0	1
				179		cl5_0.60	P05452	TETN		Tetranectin (TN) (C-type lectin domain family 3 member B) (Plasminogen kringle 4-binding protein)	CLEC3B	HUMAN	P05452	0	0	0		0	0	0		0	0	1
				180		cl5_0.60	P08185	CBG		Corticosteroid-binding globulin (CBG) (Serpin A6) (Transcortin)	SERPINA6	HUMAN	P08185	0	0	0		0	0	0		0	0.169209	1
				181		cl5_0.60	P08865	RSSA		40S ribosomal protein SA (37 kDa laminin receptor precursor) (37LRP) (37/67 kDa laminin receptor) (LRP/LR) (67 kDa laminin receptor) (67LR) (Colon carcinoma laminin-binding protein) (Laminin receptor 1) (LamR) (Laminin-binding protein precursor p40) (LBP/p40) (Multidrug resistance-associated protein MGr1-Ag) (NEM/1CHD4) (Small ribosomal subunit protein uS2)	RPSA	HUMAN	P08865	0	0	0		0	0	0		0	0	1
				182		cl5_0.60	P09211	GSTP1		Glutathione S-transferase P (EC 2.5.1.18) (GST class-pi) (GSTP1-1)	GSTP1	HUMAN	P09211	0	0	0		0	0	0		0	0	1
				183		cl5_0.60	P09960	LKHA4		Leukotriene A-4 hydrolase (LTA-4 hydrolase) (EC 3.3.2.6) (Leukotriene A(4) hydrolase)	LTA4H	HUMAN	P09960	0	0	0		0	0	0		0	0.221615	1
				184		cl5_0.60	P0C7W6	CC172		Coiled-coil domain-containing protein 172	CCDC172	HUMAN	P0C7W6	0	0	0		0	0	0		0	0	1
				185		cl5_0.60	P0DJI8	SAA1		Serum amyloid A-1 protein (SAA) [Cleaved into: Amyloid protein A (Amyloid fibril protein AA); Serum amyloid protein A(2-104); Serum amyloid protein A(3-104); Serum amyloid protein A(2-103); Serum amyloid protein A(2-102); Serum amyloid protein A(4-101)]	SAA1	HUMAN	P0DJI8	0	0	0		0	0	0		0	0.641752	1
				186		cl5_0.60	P11137	MTAP2		Microtubule-associated protein 2 (MAP-2)	MAP2	HUMAN	P11137	0	0	0		0	0	0		0	0	1
				187		cl5_0.60	P16070	CD44	CD44	CD44 antigen (CDw44) (Epican) (Extracellular matrix receptor III) (ECMR-III) (GP90 lymphocyte homing/adhesion receptor) (HUTCH-I) (Heparan sulfate proteoglycan) (Hermes antigen) (Hyaluronate receptor) (Phagocytic glycoprotein 1) (PGP-1) (Phagocytic glycoprotein I) (PGP-I) (CD antigen CD44)	CD44	HUMAN	P16070	0	0	0		0	1	0		0	0	1
			4a: nucleus	188		cl5_0.60	P16403	H12		Histone H1.2 (Histone H1c) (Histone H1d) (Histone H1s-1)	HIST1H1C	HUMAN	P16403	0	0	0		0	0	0		0	0	1
				189		cl5_0.60	P17844	DDX5		Probable ATP-dependent RNA helicase DDX5 (EC 3.6.4.13) (DEAD box protein 5) (RNA helicase p68)	DDX5	HUMAN	P17844	0	0	0		0	0	0		0	0	1
				190		cl5_0.60	P19338	NUCL		Nucleolin (Protein C23)	NCL	HUMAN	P19338	0	0	0		0	0	0		0	0	1
				191		cl5_0.60	P22626	ROA2		Heterogeneous nuclear ribonucleoproteins A2/B1 (hnRNP A2/B1)	HNRNPA2B1	HUMAN	P22626	0	0	0		0	0	0		0	0	1
			4c: endoplasmic reticulum	192		cl5_0.60	P27797	CALR		Calreticulin (CRP55) (Calregulin) (Endoplasmic reticulum resident protein 60) (ERp60) (HACBP) (grp60)	CALR	HUMAN	P27797	0	0	0		0	0	0		0	0	1
				193		cl5_0.60	P28907	CD38	CD38	ADP-ribosyl cyclase/cyclic ADP-ribose hydrolase 1 (EC 3.2.2.6) (2'-phospho-ADP-ribosyl cyclase) (2'-phospho-ADP-ribosyl cyclase/2'-phospho-cyclic-ADP-ribose transferase) (EC 2.4.99.20) (2'-phospho-cyclic-ADP-ribose transferase) (ADP-ribosyl cyclase 1) (ADPRC 1) (Cyclic ADP-ribose hydrolase 1) (cADPr hydrolase 1) (T10) (CD antigen CD38)	CD38	HUMAN	P28907	0	0	0		0	0	0		0	0	1
				194		cl5_0.60	P29144	TPP2		Tripeptidyl-peptidase 2 (TPP-2) (EC 3.4.14.10) (Tripeptidyl aminopeptidase) (Tripeptidyl-peptidase II) (TPP-II)	TPP2	HUMAN	P29144	0	0	0		0	0	0		0	0	1
				195		cl5_0.60	P31146	COR1A		Coronin-1A (Coronin-like protein A) (Clipin-A) (Coronin-like protein p57) (Tryptophan aspartate-containing coat protein) (TACO)	CORO1A	HUMAN	P31146	0	0	0		0	0	0		0	0	1
				196		cl5_0.60	P31151	S10A7		Protein S100-A7 OS=Homo sapiens GN=S100A7 PE=1 SV=4 -	S10A7	HUMAN		0	0	0		0	0	0		0	0.655239	1
				197		cl5_0.60	P31939	PUR9		Bifunctional purine biosynthesis protein PURH [Cleaved into: Bifunctional purine biosynthesis protein PURH, N-terminally processed] [Includes: Phosphoribosylaminoimidazolecarboxamide formyltransferase (EC 2.1.2.3) (5-aminoimidazole-4-carboxamide ribonucleotide formyltransferase) (AICAR transformylase); IMP cyclohydrolase (EC 3.5.4.10) (ATIC) (IMP synthase) (Inosinicase)]	ATIC	HUMAN	P31939	0	0	0		0	0	0		0	0	1
				198		cl5_0.60	P33151	CADH5	CD144	Cadherin-5 (7B4 antigen) (Vascular endothelial cadherin) (VE-cadherin) (CD antigen CD144)	CDH5	HUMAN	P33151	0	0	0		0	0	0		0	0	1
			4b: mitochondrial	199		cl5_0.60	P35218	CAH5A		Carbonic anhydrase 5A, mitochondrial (EC 4.2.1.1) (Carbonate dehydratase VA) (Carbonic anhydrase VA) (CA-VA)	CA5A	HUMAN	P35218	0	0	0		0	0	0		0	0	1
				200		cl5_0.60	P37802	TAGL2		Transgelin-2 (Epididymis tissue protein Li 7e) (SM22-alpha homolog)	TAGLN2	HUMAN	P37802	0	0	0		0	1	0		0	0	1
			4b: mitochondrial	201		cl5_0.60	P38646	GRP75		Stress-70 protein, mitochondrial (75 kDa glucose-regulated protein) (GRP-75) (Heat shock 70 kDa protein 9) (Mortalin) (MOT) (Peptide-binding protein 74) (PBP74)	HSPA9	HUMAN	P38646	0	0	0		0	0	0		0	0	1
				202		cl5_0.60	P41226	UBA7		Ubiquitin-like modifier-activating enzyme 7 (Ubiquitin-activating enzyme 7) (D8) (Ubiquitin-activating enzyme E1 homolog)	UBA7	HUMAN	P41226	0	0	0		0	0	0		0	0	1
				203		cl5_0.60	P48740	MASP1		Mannan-binding lectin serine protease 1 (EC 3.4.21.-) (Complement factor MASP-3) (Complement-activating component of Ra-reactive factor) (Mannose-binding lectin-associated serine protease 1) (MASP-1) (Mannose-binding protein-associated serine protease) (Ra-reactive factor serine protease p100) (RaRF) (Serine protease 5) [Cleaved into: Mannan-binding lectin serine protease 1 heavy chain; Mannan-bi…	MASP1	HUMAN	P48740	0	0	0		0	0	0		0	0.262328	1
				204		cl5_0.60	P49798	RGS4		Regulator of G-protein signaling 4 (RGP4) (RGS4)	RGS4	HUMAN	P49798	0	0	0		0	0	0		0	0	1
				205		cl5_0.60	P49815	TSC2		Tuberin (Tuberous sclerosis 2 protein)	TSC2	HUMAN	P49815	0	0	0		0	0	0		0	0	1
				206		cl5_0.60	P50502	F10A1		Hsc70-interacting protein (Hip) (Aging-associated protein 2) (Progesterone receptor-associated p48 protein) (Protein FAM10A1) (Putative tumor suppressor ST13) (Renal carcinoma antigen NY-REN-33) (Suppression of tumorigenicity 13 protein)	ST13	HUMAN	P50502	0	0	0		0	0	0		0	0	1
				207		cl5_0.60	P54802	ANAG		Alpha-N-acetylglucosaminidase (EC 3.2.1.50) (N-acetyl-alpha-glucosaminidase) (NAG) [Cleaved into: Alpha-N-acetylglucosaminidase 82 kDa form; Alpha-N-acetylglucosaminidase 77 kDa form]	NAGLU	HUMAN	P54802	0	0	0		0	0	0		0	0	1
			3: plasma contaminants	208		cl5_0.60	P55056	APOC4		Apolipoprotein C-IV (Apo-CIV) (ApoC-IV) (Apolipoprotein C4)	APOC4	HUMAN	P55056	0	0	0		0	0	0		0	0.325511	1
				209		cl5_0.60	P55157	MTP		Microsomal triglyceride transfer protein large subunit	MTTP	HUMAN	P55157	0	0	0		0	0	0		0	0	1
				210		cl5_0.60	P60842	IF4A1		Eukaryotic initiation factor 4A-I (eIF-4A-I) (eIF4A-I) (EC 3.6.4.13) (ATP-dependent RNA helicase eIF4A-1)	EIF4A1	HUMAN	P60842	0	0	0		0	0	0		0	0	1
				211		cl5_0.60	P61978	HNRPK		Heterogeneous nuclear ribonucleoprotein K (hnRNP K) (Transformation up-regulated nuclear protein) (TUNP)	HNRNPK	HUMAN	P61978	0	0	0		0	0	0		0	0	1
				212		cl5_0.60	P67809	YBOX1		Nuclease-sensitive element-binding protein 1 (CCAAT-binding transcription factor I subunit A) (CBF-A) (DNA-binding protein B) (DBPB) (Enhancer factor I subunit A) (EFI-A) (Y-box transcription factor) (Y-box-binding protein 1) (YB-1)	YBX1	HUMAN	P67809	0	0	0		0	0	0		0	0	1
				213		cl5_0.60	P98066	TSG6		Tumor necrosis factor-inducible gene 6 protein (Hyaluronate-binding protein) (TNF-stimulated gene 6 protein) (TSG-6) (Tumor necrosis factor alpha-induced protein 6) (TNF alpha-induced protein 6)	TNFAIP6	HUMAN	P98066	0	0	0		0	0	0		0	0	1
			4b: mitochondrial	214		cl5_0.60	Q00325	MPCP		Phosphate carrier protein, mitochondrial (Phosphate transport protein) (PTP) (Solute carrier family 25 member 3)	SLC25A3	HUMAN	Q00325	0	0	0		0	0	0		0	0	1
				215		cl5_0.60	Q00839	HNRPU		Heterogeneous nuclear ribonucleoprotein U (hnRNP U) (Scaffold attachment factor A) (SAF-A) (p120) (pp120)	HNRNPU	HUMAN	Q00839	0	0	0		0	0	0		0	0	1
				216		cl5_0.60	Q02962	PAX2		Paired box protein Pax-2	PAX2	HUMAN	Q02962	0	0	0		0	0	0		0	0	1
				217		cl5_0.60	Q08828	ADCY1		Adenylate cyclase type 1 (EC 4.6.1.1) (ATP pyrophosphate-lyase 1) (Adenylate cyclase type I) (Adenylyl cyclase 1) (Ca(2+)/calmodulin-activated adenylyl cyclase)	ADCY1	HUMAN	Q08828	0	0	0		0	0	0		0	0	1
				218		cl5_0.60	Q12789	TF3C1		General transcription factor 3C polypeptide 1 (TF3C-alpha) (TFIIIC box B-binding subunit) (Transcription factor IIIC 220 kDa subunit) (TFIIIC 220 kDa subunit) (TFIIIC220) (Transcription factor IIIC subunit alpha)	GTF3C1	HUMAN	Q12789	0	0	0		0	0	0		0	0	1
				219		cl5_0.60	Q12791	KCMA1		Calcium-activated potassium channel subunit alpha-1 (BK channel) (BKCA alpha) (Calcium-activated potassium channel, subfamily M subunit alpha-1) (K(VCA)alpha) (KCa1.1) (Maxi K channel) (MaxiK) (Slo-alpha) (Slo1) (Slowpoke homolog) (Slo homolog) (hSlo)	KCNMA1	HUMAN	Q12791	0	0	0		0	0	0		0	0	1
			4b: mitochondrial	220		cl5_0.60	Q12931	TRAP1		Heat shock protein 75 kDa, mitochondrial (HSP 75) (TNFR-associated protein 1) (Tumor necrosis factor type 1 receptor-associated protein) (TRAP-1)	TRAP1	HUMAN	Q12931	0	0	0		0	0	0		0	0	1
			4c: golgi	221		cl5_0.60	Q13439	GOGA4		Golgin subfamily A member 4 (256 kDa golgin) (Golgin-245) (Protein 72.1) (Trans-Golgi p230)	GOLGA4	HUMAN	Q13439	0	0	0		0	0	0		0	0	1
				222		cl5_0.60	Q13554	KCC2B		Calcium/calmodulin-dependent protein kinase type II subunit beta (CaM kinase II subunit beta) (CaMK-II subunit beta) (EC 2.7.11.17)	CAMK2B	HUMAN	Q13554	0	0	0		0	0	0		0	0.251308	1
				223		cl5_0.60	Q13613	MTMR1		Myotubularin-related protein 1 (Phosphatidylinositol-3,5-bisphosphate 3-phosphatase) (EC 3.1.3.95) (Phosphatidylinositol-3-phosphate phosphatase) (EC 3.1.3.64)	MTMR1	HUMAN	Q13613	0	0	0		0	0	0		0	0	1
			3: plasma contaminants	224		cl5_0.60	Q13790	APOF		Apolipoprotein F (Apo-F) (Lipid transfer inhibitor protein) (LTIP)	APOF	HUMAN	Q13790	0	0	0		1	0.932362	0		0	0.561375	1
				225		cl5_0.60	Q14019	COTL1		Coactosin-like protein	COTL1	HUMAN	Q14019	0	0	0		0	0	0		0	0	1
				226		cl5_0.60	Q14409	GLPK3		Glycerol kinase 3 (GK 3) (Glycerokinase 3) (EC 2.7.1.30) (ATP:glycerol 3-phosphotransferase 3) (Glycerol kinase 3 pseudogene) (Glycerol kinase, testis specific 1)	GK3P	HUMAN	Q14409	0	0	0		0	0	0		0	0.518812	1
				227		cl5_0.60	Q3KRB8	RHGBB		Rho GTPase-activating protein 11B (Protein FAM7B1) (Rho-type GTPase-activating protein 11B)	ARHGAP11B	HUMAN	Q3KRB8	0	0	0		0	0	0		0	0.540456	1
				228		cl5_0.60	Q460N5	PAR14		Poly [ADP-ribose] polymerase 14 (PARP-14) (EC 2.4.2.30) (ADP-ribosyltransferase diphtheria toxin-like 8) (ARTD8) (B aggressive lymphoma protein 2)	PARP14	HUMAN	Q460N5	0	0	0		0	0	0		0	0	1
				229		cl5_0.60	Q5VU43	MYOME		Myomegalin (Cardiomyopathy-associated protein 2) (Phosphodiesterase 4D-interacting protein)	PDE4DIP	HUMAN	Q5VU43	0	0	0		0	0	0		0	0	1
				230		cl5_0.60	Q5VYJ5	MALR1		MAM and LDL-receptor class A domain-containing protein 1	MALRD1	HUMAN	Q5VYJ5	0	0	0		0	0	0		0	0	1
				231		cl5_0.60	Q7Z2Y8	GVIN1		Interferon-induced very large GTPase 1 (Interferon-induced very large GTPase pseudogene 1)	GVINP1	HUMAN	Q7Z2Y8	0	0	0		0	0	0		0	0	1
				232		cl5_0.60	Q86W28	NALP8		NACHT, LRR and PYD domains-containing protein 8 (Nucleotide-binding oligomerization domain protein 16) (PYRIN and NACHT-containing protein 4)	NLRP8	HUMAN	Q86W28	0	0	0		0	0	0		0	0	1
			4c: golgi	233		cl5_0.60	Q8IWJ2	GCC2		GRIP and coiled-coil domain-containing protein 2 (185 kDa Golgi coiled-coil protein) (GCC185) (CLL-associated antigen KW-11) (CTCL tumor antigen se1-1) (Ran-binding protein 2-like 4) (RanBP2L4) (Renal carcinoma antigen NY-REN-53)	GCC2	HUMAN	Q8IWJ2	0	0	0		0	0	0		0	0	1
				234		cl5_0.60	Q8N8Y2	VA0D2		V-type proton ATPase subunit d 2 (V-ATPase subunit d 2) (Vacuolar proton pump subunit d 2)	ATP6V0D2	HUMAN	Q8N8Y2	0	0	0		0	0	0		0	0	1
				235		cl5_0.60	Q8NGC5	OR6J1		Olfactory receptor 6J1 (Olfactory receptor 6J2)	OR6J1	HUMAN	Q8NGC5	0	0	0		0	0	0		0	0	1
				236		cl5_0.60	Q8WV07	ORAV1		Oral cancer-overexpressed protein 1 (Tumor-amplified and overexpressed sequence 1)	ORAOV1	HUMAN	Q8WV07	0	0	0		0	0	0		0	0	1
				237		cl5_0.60	Q8WWA0	ITLN1		Intelectin-1 (ITLN-1) (Endothelial lectin HL-1) (Galactofuranose-binding lectin) (Intestinal lactoferrin receptor) (Omentin)	ITLN1	HUMAN	Q8WWA0	0	0	0		0	0	0		0	0	1
				238		cl5_0.60	Q8WWZ8	OIT3		Oncoprotein-induced transcript 3 protein (Liver-specific zona pellucida domain-containing protein)	OIT3	HUMAN	Q8WWZ8	0	0	0		0	0	0		0	0	1
				239		cl5_0.60	Q8WXF1	PSPC1		Paraspeckle component 1 (Paraspeckle protein 1)	PSPC1	HUMAN	Q8WXF1	0	0	0		0	0	0		0	0	1
				240		cl5_0.60	Q92820	GGH		Gamma-glutamyl hydrolase (EC 3.4.19.9) (Conjugase) (GH) (Gamma-Glu-X carboxypeptidase)	GGH	HUMAN	Q92820	0	0	0		0	0	0		0	0	1
			2a: lipid/membrane protein-binding	241		cl5_0.60	Q96FZ7	CHMP6		Charged multivesicular body protein 6 (Chromatin-modifying protein 6) (Vacuolar protein sorting-associated protein 20) (Vps20) (hVps20)	CHMP6	HUMAN	Q96FZ7	0	0	0		0	0	0		0	0	1
			4a: nucleus	242		cl5_0.60	Q96KK5	H2A1H		Histone H2A type 1-H (Histone H2A/s)	HIST1H2AH	HUMAN	Q96KK5	0	0	0		0	0	0		0	0	1
				243		cl5_0.60	Q96KN2	CNDP1		Beta-Ala-His dipeptidase (EC 3.4.13.20) (CNDP dipeptidase 1) (Carnosine dipeptidase 1) (Glutamate carboxypeptidase-like protein 2) (Serum carnosinase)	CNDP1	HUMAN	Q96KN2	0	0	0		0	0	0		0	0.429779	1
				244		cl5_0.60	Q96QV1	HHIP		Hedgehog-interacting protein (HHIP) (HIP)	HHIP	HUMAN	Q96QV1	0	0	0		0	0	0		0	0	1
				245		cl5_0.60	Q9BTC0	DIDO1		Death-inducer obliterator 1 (DIO-1) (hDido1) (Death-associated transcription factor 1) (DATF-1)	DIDO1	HUMAN	Q9BTC0	0	0	0		0	0	0		0	0	1
				246		cl5_0.60	Q9BYK8	HELZ2		Helicase with zinc finger domain 2 (ATP-dependent helicase PRIC285) (Helicase with zinc finger 2, transcriptional coactivator) (PPAR-alpha-interacting complex protein 285) (PPAR-gamma DNA-binding domain-interacting protein 1) (PDIP1) (PPAR-gamma DBD-interacting protein 1) (Peroxisomal proliferator-activated receptor A-interacting complex 285 kDa protein) (EC 3.6.4.-)	HELZ2	HUMAN	Q9BYK8	0	0	0		0	0	0		0	0	1
			4b: mitochondrial	247		cl5_0.60	Q9BZ23	PANK2		Pantothenate kinase 2, mitochondrial (hPanK2) (EC 2.7.1.33) (Pantothenic acid kinase 2)	PANK2	HUMAN	Q9BZ23	0	0	0		0	0	0		0	0	1
				248		cl5_0.60	Q9BZK3	NACP1		Putative nascent polypeptide-associated complex subunit alpha-like protein (Alpha-NAC pseudogene 1) (NAC-alpha pseudogene 1)	NACAP1	HUMAN	Q9BZK3	0	0	0		0	0	0		0	0	1
			4b: mitochondrial	249		cl5_0.60	Q9H1K1	ISCU		Iron-sulfur cluster assembly enzyme ISCU, mitochondrial (NifU-like N-terminal domain-containing protein) (NifU-like protein)	ISCU	HUMAN	Q9H1K1	0	0	0		0	0	0		0	0	1
				250		cl5_0.60	Q9HC52	CBX8		Chromobox protein homolog 8 (Polycomb 3 homolog) (Pc3) (hPc3) (Rectachrome 1)	CBX8	HUMAN	Q9HC52	0	0	0		0	0	0		0	0	1
				251		cl5_0.60	Q9HC96	CAN10		Calpain-10 (EC 3.4.22.-) (Calcium-activated neutral proteinase 10) (CANP 10)	CAPN10	HUMAN	Q9HC96	0	0	0		0	0	0		0	0	1
				252		cl5_0.60	Q9HCF6	TRPM3		Transient receptor potential cation channel subfamily M member 3 (Long transient receptor potential channel 3) (LTrpC-3) (LTrpC3) (Melastatin-2) (MLSN2)	TRPM3	HUMAN	Q9HCF6	0	0	0		0	0	0		0	0	1
				253		cl5_0.60	Q9HDC9	APMAP		Adipocyte plasma membrane-associated protein (Protein BSCv)	APMAP	HUMAN	Q9HDC9	0	0	0		0	0	0		0	0	1
				254		cl5_0.60	Q9NQ79	CRAC1		Cartilage acidic protein 1 (68 kDa chondrocyte-expressed protein) (CEP-68) (ASPIC)	CRTAC1	HUMAN	Q9NQ79	0	0	0		0	0	0		0	0.603559	1
				255		cl5_0.60	Q9NTK5	OLA1		Obg-like ATPase 1 (DNA damage-regulated overexpressed in cancer 45) (DOC45) (GTP-binding protein 9)	OLA1	HUMAN	Q9NTK5	0	0	0		0	0	0		0	0	1
				256		cl5_0.60	Q9NX46	ARHL2		Poly(ADP-ribose) glycohydrolase ARH3 (EC 3.2.1.143) (ADP-ribosylhydrolase 3) ([Protein ADP-ribosylarginine] hydrolase-like protein 2)	ADPRHL2	HUMAN	Q9NX46	0	0	0		0	0	0		0	0	1
				257		cl5_0.60	Q9UHB7	AFF4		AF4/FMR2 family member 4 (ALL1-fused gene from chromosome 5q31 protein) (Protein AF-5q31) (Major CDK9 elongation factor-associated protein)	AFF4	HUMAN	Q9UHB7	0	0	0		0	0	0		0	0	1
				258		cl5_0.60	Q9UHQ4	BAP29		B-cell receptor-associated protein 29 (BCR-associated protein 29) (Bap29)	BCAP29	HUMAN	Q9UHQ4	0	0	0		0	0	0		0	0	1
				259		cl5_0.60	Q9UHW9	S12A6		Solute carrier family 12 member 6 (Electroneutral potassium-chloride cotransporter 3) (K-Cl cotransporter 3)	SLC12A6	HUMAN	Q9UHW9	0	0	0		0	0	0		0	0	1
				260		cl5_0.60	Q9UK55	ZPI		Protein Z-dependent protease inhibitor (PZ-dependent protease inhibitor) (PZI) (Serpin A10)	SERPINA10	HUMAN	Q9UK55	0	0	0		0	0	0		0	0	1
				261		cl5_0.60	Q9Y230	RUVB2		RuvB-like 2 (EC 3.6.4.12) (48 kDa TATA box-binding protein-interacting protein) (48 kDa TBP-interacting protein) (51 kDa erythrocyte cytosolic protein) (ECP-51) (INO80 complex subunit J) (Repressing pontin 52) (Reptin 52) (TIP49b) (TIP60-associated protein 54-beta) (TAP54-beta)	RUVBL2	HUMAN	Q9Y230	0	0	0		0	0	0		0	0	1
			5: EVs functional component	262		cl5_0.60	Q9Y240	CLC11		C-type lectin domain family 11 member A (C-type lectin superfamily member 3) (Lymphocyte secreted C-type lectin) (Osteolectin) (Stem cell growth factor) (p47)	CLEC11A	HUMAN	Q9Y240	0	0	0		0	0	0		0	0	1
				263		cl5_0.60	Q9Y5Y9	SCNAA		Sodium channel protein type 10 subunit alpha (Peripheral nerve sodium channel 3) (PN3) (hPN3) (Sodium channel protein type X subunit alpha) (Voltage-gated sodium channel subunit alpha Nav1.8)	SCN10A	HUMAN	Q9Y5Y9	0	0	0		0	0	0		0	0	1
				264		cl5_0.60	Q9Y698	CCG2		Voltage-dependent calcium channel gamma-2 subunit (Neuronal voltage-gated calcium channel gamma-2 subunit) (Transmembrane AMPAR regulatory protein gamma-2) (TARP gamma-2)	CACNG2	HUMAN	Q9Y698	0	0	0		0	0	0		0	0	1
				265		cl5_0.60	Q9Y6J8	STYL1		Serine/threonine/tyrosine-interacting-like protein 1 (Dual specificity phosphatase inhibitor MK-STYX) (Dual specificity protein phosphatase 24) (Map kinase phosphatase-like protein MK-STYX)	STYXL1	HUMAN	Q9Y6J8	0	0	0		0	0	0		0	0	1
				266		cl5_0.60	Q9Y6Q9	NCOA3		Nuclear receptor coactivator 3 (NCoA-3) (EC 2.3.1.48) (ACTR) (Amplified in breast cancer 1 protein) (AIB-1) (CBP-interacting protein) (pCIP) (Class E basic helix-loop-helix protein 42) (bHLHe42) (Receptor-associated coactivator 3) (RAC-3) (Steroid receptor coactivator protein 3) (SRC-3) (Thyroid hormone receptor activator molecule 1) (TRAM-1)	NCOA3	HUMAN	Q9Y6Q9	0	0	0		0	0	0		0	0	1
				267
				268
				269	69	cl6_0.95	P00558	PGK1		Phosphoglycerate kinase 1 (EC 2.7.2.3) (Cell migration-inducing gene 10 protein) (Primer recognition protein 2) (PRP 2)	PGK1	HUMAN	P00558	0	1	0.326615		0	0	0		0	0	0			cl6
				270	48	cl6_0.95	P53396	ACLY		ATP-citrate synthase (EC 2.3.3.8) (ATP-citrate (pro-S-)-lyase) (ACL) (Citrate cleavage enzyme)	ACLY	HUMAN	P53396	0	1	0		0	0	0		0	0	0		1 all EV membrane/endosome	1
			1a: non-tissue specific, EMMPRIN	271	45	cl6_0.95	P35613	BASI	CD147	Basigin (5F7) (Collagenase stimulatory factor) (Extracellular matrix metalloproteinase inducer) (EMMPRIN) (Leukocyte activation antigen M6) (OK blood group antigen) (Tumor cell-derived collagenase stimulatory factor) (TCSF) (CD antigen CD147)	BSG	HUMAN	P35613	0	1	0		0	0	0		0	0	0		2 all EV cytosol
				272		cl6_0.95	A0A068WI65	A0A068WI65		Cation efflux protein: zinc transporter	EgrG_001002800	ECHGR	A0A068WI65	0	1	0.127697		0	0	0		0	0	0		3 all EV co-isolated
		x		273		cl6_0.95	A6NHL2	TBAL3		Tubulin alpha chain-like 3	TUBAL3	HUMAN	A6NHL2	0	1	0.203477		0	0	0		0	0	0		4 other organels
				274		cl6_0.95	O00186	STXB3		Syntaxin-binding protein 3 (Platelet Sec1 protein) (PSP) (Protein unc-18 homolog 3) (Unc18-3) (Protein unc-18 homolog C) (Unc-18C)	STXBP3	HUMAN	O00186	0	1	0		0	0	0		0	0	0		5 functional component
				275		cl6_0.95	O15144	ARPC2		Actin-related protein 2/3 complex subunit 2 (Arp2/3 complex 34 kDa subunit) (p34-ARC)	ARPC2	HUMAN	O15144	0	1	0		0	0	0		0	0	0		exosome release
				276		cl6_0.95	O43895	XPP2		Xaa-Pro aminopeptidase 2 (EC 3.4.11.9) (Aminoacylproline aminopeptidase) (Membrane-bound aminopeptidase P) (Membrane-bound APP) (Membrane-bound AmP) (mAmP) (X-Pro aminopeptidase 2)	XPNPEP2	HUMAN	O43895	0	1	0.403067		0	0	0		0	0	0		top10_exocarta
				277		cl6_0.95	O60610	DIAP1		Protein diaphanous homolog 1 (Diaphanous-related formin-1) (DRF1)	DIAPH1	HUMAN	O60610	0	1	0.305099		0	0	0		0	0	0		top20_exocarta	1
				278		cl6_0.95	O75695	XRP2		Protein XRP2	RP2	HUMAN	O75695	0	1	0		0	0	0		0	0	0		top100_exocarta	2
				279		cl6_0.95	O95497	VNN1		Pantetheinase (EC 3.5.1.92) (Pantetheine hydrolase) (Tiff66) (Vascular non-inflammatory molecule 1) (Vanin-1)	VNN1	HUMAN	O95497	0	1	0		0	0	0		0	0	0		HCF-EVs	3
				280		cl6_0.95	P09543	CN37		2',3'-cyclic-nucleotide 3'-phosphodiesterase (CNP) (CNPase) (EC 3.1.4.37)	CNP	HUMAN	P09543	0	1	0		0	0	0		0	0	0			tot. 38
				281		cl6_0.95	P11908	PRPS2		Ribose-phosphate pyrophosphokinase 2 (EC 2.7.6.1) (PPRibP) (Phosphoribosyl pyrophosphate synthase II) (PRS-II)	PRPS2	HUMAN	P11908	0	1	0.0683054		0	0	0		0	0	0
				282		cl6_0.95	P12931	SRC		Proto-oncogene tyrosine-protein kinase Src (EC 2.7.10.2) (Proto-oncogene c-Src) (pp60c-src) (p60-Src)	SRC	HUMAN	P12931	0	1	0.112876		0	0	0		0	0	0
				283		cl6_0.95	P13716	HEM2		Delta-aminolevulinic acid dehydratase (ALADH) (EC 4.2.1.24) (Porphobilinogen synthase)	ALAD	HUMAN	P13716	0	1	0		0	0	0		0	0	0
				284		cl6_0.95	P13797	PLST		Plastin-3 (T-plastin)	PLS3	HUMAN	P13797	0	1	0.348151		0	0	0		0	0	0
		x		285		cl6_0.95	P20073	ANXA7		Annexin A7 (Annexin VII) (Annexin-7) (Synexin)	ANXA7	HUMAN	P20073	0	1	0		0	0	0		0	0	0
				286		cl6_0.95	P22694	KAPCB		cAMP-dependent protein kinase catalytic subunit beta (PKA C-beta) (EC 2.7.11.11)	PRKACB	HUMAN	P22694	0	1	0.228359		0	0	0		0	0	0
				287		cl6_0.95	P24557	THAS		Thromboxane-A synthase (TXA synthase) (TXS) (EC 5.3.99.5) (Cytochrome P450 5A1)	TBXAS1	HUMAN	P24557	0	1	0		0	0	0		0	0	0
				288		cl6_0.95	P24821	TENA		Tenascin (TN) (Cytotactin) (GMEM) (GP 150-225) (Glioma-associated-extracellular matrix antigen) (Hexabrachion) (JI) (Myotendinous antigen) (Neuronectin) (Tenascin-C) (TN-C)	TNC	HUMAN	P24821	0.155559	1	0.214854		0	0	0		0	0	0
				289		cl6_0.95	P35611	ADDA		Alpha-adducin (Erythrocyte adducin subunit alpha)	ADD1	HUMAN	P35611	0	1	0		0	0	0		0	0	0
				290		cl6_0.95	P42892	ECE1		Endothelin-converting enzyme 1 (ECE-1) (EC 3.4.24.71)	ECE1	HUMAN	P42892	0	1	0		0	0	0		0	0	0
				291		cl6_0.95	P49184	DNSL1		Deoxyribonuclease-1-like 1 (EC 3.1.21.-) (DNase X) (Deoxyribonuclease I-like 1) (DNase I-like 1) (Muscle-specific DNase I-like) (XIB)	DNASE1L1	HUMAN	P49184	0	1	0		0	0	0		0	0	0
		x		292		cl6_0.95	P50990	TCPQ		T-complex protein 1 subunit theta (TCP-1-theta) (CCT-theta) (Renal carcinoma antigen NY-REN-15)	CCT8	HUMAN	P50990	0	1	0		0	0	0		0	0	0
				293		cl6_0.95	P54709	AT1B3	CD298	Sodium/potassium-transporting ATPase subunit beta-3 (Sodium/potassium-dependent ATPase subunit beta-3) (ATPB-3) (CD antigen CD298)	ATP1B3	HUMAN	P54709	0	1	0.424286		0	0	0		0	0	0
				294		cl6_0.95	P63010	AP2B1		AP-2 complex subunit beta (AP105B) (Adaptor protein complex AP-2 subunit beta) (Adaptor-related protein complex 2 subunit beta) (Beta-2-adaptin) (Beta-adaptin) (Clathrin assembly protein complex 2 beta large chain) (Plasma membrane adaptor HA2/AP2 adaptin beta subunit)	AP2B1	HUMAN	P63010	0	1	0		0	0	0		0	0	0
				295		cl6_0.95	Q14644	RASA3		Ras GTPase-activating protein 3 (GAP1(IP4BP)) (Ins P4-binding protein)	RASA3	HUMAN	Q14644	0	1	0.387427		0	0	0		0	0	0
				296		cl6_0.95	Q15555	MARE2		Microtubule-associated protein RP/EB family member 2 (APC-binding protein EB2) (End-binding protein 2) (EB2)	MAPRE2	HUMAN	Q15555	0	1	0.248478		0	0	0		0	0	0
				297		cl6_0.95	Q27J81	INF2		Inverted formin-2 (HBEBP2-binding protein C)	INF2	HUMAN	Q27J81	0	1	0.283547		0	0	0		0	0	0
				298		cl6_0.95	Q562R1	ACTBL		Beta-actin-like protein 2 (Kappa-actin)	ACTBL2	HUMAN	Q562R1	0	1	0.384378		0	0	0		0	0	0
				299		cl6_0.95	Q658P3	STEA3		Metalloreductase STEAP3 (EC 1.16.1.-) (Dudulin-2) (Six-transmembrane epithelial antigen of prostate 3) (Tumor suppressor-activated pathway protein 6) (hTSAP6) (pHyde) (hpHyde)	STEAP3	HUMAN	Q658P3	0	1	0		0	0	0		0	0	0
				300		cl6_0.95	Q7LDG7	GRP2		RAS guanyl-releasing protein 2 (Calcium and DAG-regulated guanine nucleotide exchange factor I) (CalDAG-GEFI) (Cdc25-like protein) (hCDC25L) (F25B3.3 kinase-like protein)	RASGRP2	HUMAN	Q7LDG7	0	1	0.304091		0	0	0		0	0	0
				301		cl6_0.95	Q86VP6	CAND1		Cullin-associated NEDD8-dissociated protein 1 (Cullin-associated and neddylation-dissociated protein 1) (TBP-interacting protein of 120 kDa A) (TBP-interacting protein 120A) (p120 CAND1)	CAND1	HUMAN	Q86VP6	0	1	0.428545		0	0	0		0	0	0
				302		cl6_0.95	Q8IWA5	CTL2		Choline transporter-like protein 2 (Solute carrier family 44 member 2)	SLC44A2	HUMAN	Q8IWA5	0	1	0.343886		0	0	0		0	0	0
				303		cl6_0.95	Q96TA1	NIBL1		Niban-like protein 1 (Meg-3) (Melanoma invasion by ERK) (MINERVA) (Protein FAM129B)	FAM129B	HUMAN	Q96TA1	0	1	0.269595		0	0	0		0	0	0
				304		cl6_0.95	Q99685	MGLL		Monoglyceride lipase (MGL) (EC 3.1.1.23) (HU-K5) (Lysophospholipase homolog) (Lysophospholipase-like) (Monoacylglycerol lipase) (MAGL)	MGLL	HUMAN	Q99685	0	1	0		0	0	0		0	0	0
				305		cl6_0.95	Q9Y376	CAB39		Calcium-binding protein 39 (MO25alpha) (Protein Mo25)	CAB39	HUMAN	Q9Y376	0	1	0.43562		0	0	0		0	0	0
				306		cl6_0.95	Q9Y6E0	STK24		Serine/threonine-protein kinase 24 (EC 2.7.11.1) (Mammalian STE20-like protein kinase 3) (MST-3) (STE20-like kinase MST3) [Cleaved into: Serine/threonine-protein kinase 24 36 kDa subunit (Mammalian STE20-like protein kinase 3 N-terminal) (MST3/N); Serine/threonine-protein kinase 24 12 kDa subunit (Mammalian STE20-like protein kinase 3 C-terminal) (MST3/C)]	STK24	HUMAN	Q9Y6E0	0	1	0.322957		0	0	0		0	0	0
				307
			1b: cell/tissue specific, tetraspanin	308	98	cl7_0.81	P21926	CD9	CD9	CD9 antigen (5H9 antigen) (Cell growth-inhibiting gene 2 protein) (Leukocyte antigen MIC3) (Motility-related protein) (MRP-1) (Tetraspanin-29) (Tspan-29) (p24) (CD antigen CD9)	CD9	HUMAN	P21926	0	1	0.686796		0	0	0		0	0	0			cl7
			2a: lipid/membrane protein-binding	309	67	cl7_0.81	P08238	HS90B		Heat shock protein HSP 90-beta (HSP 90) (Heat shock 84 kDa) (HSP 84) (HSP84)	HSP90AB1	HUMAN	P08238	0	1	0.599408		0	0	0		0	0	0		1 all EV membrane/endosome	6
				310	66	cl7_0.81	P49327	FAS		Fatty acid synthase (EC 2.3.1.85) [Includes: [Acyl-carrier-protein] S-acetyltransferase (EC 2.3.1.38); [Acyl-carrier-protein] S-malonyltransferase (EC 2.3.1.39); 3-oxoacyl-[acyl-carrier-protein] synthase (EC 2.3.1.41); 3-oxoacyl-[acyl-carrier-protein] reductase (EC 1.1.1.100); 3-hydroxyacyl-[acyl-carrier-protein] dehydratase (EC 4.2.1.59); Enoyl-[acyl-carrier-protein] reductase (EC 1.3.1.39); Ole…	FASN	HUMAN	P49327	0	0	1		0	0	0		0	0	0		2 all EV cytosol	1
				311	56	cl7_0.81	P78371	TCPB		T-complex protein 1 subunit beta (TCP-1-beta) (CCT-beta)	CCT2	HUMAN	P78371	0	0.779208	1		0	0	0		0	0	0		3 all EV co-isolated
		x		312	49	cl7_0.81	P08133	ANXA6		Annexin A6 (67 kDa calelectrin) (Annexin VI) (Annexin-6) (Calphobindin-II) (CPB-II) (Chromobindin-20) (Lipocortin VI) (Protein III) (p68) (p70)	ANXA6	HUMAN	P08133	0	0.272454	1		0	0	0		0	0	0		4 other organels	8
				313	49	cl7_0.81	P50995	ANX11		Annexin A11 (56 kDa autoantigen) (Annexin XI) (Annexin-11) (Calcyclin-associated annexin 50) (CAP-50)	ANXA11	HUMAN	P50995	0	1	0.716785		0	0	0		0	0	0		5 functional component
		x		314	48	cl7_0.81	P09525	ANXA4		Annexin A4 (35-beta calcimedin) (Annexin IV) (Annexin-4) (Carbohydrate-binding protein p33/p41) (Chromobindin-4) (Endonexin I) (Lipocortin IV) (P32.5) (PP4-X) (Placental anticoagulant protein II) (PAP-II) (Protein II)	ANXA4	HUMAN	P09525	0	1	0.839619		0	0	0		0	0	0		exosome release
				315	48	cl7_0.81	Q14974	IMB1		Importin subunit beta-1 (Importin-90) (Karyopherin subunit beta-1) (Nuclear factor p97) (Pore targeting complex 97 kDa subunit) (PTAC97)	KPNB1	HUMAN	Q14974	0	0.601386	1		0	0	0		0	0	0		top10_exocarta	1
				316	45	cl7_0.81	P22314	UBA1		Ubiquitin-like modifier-activating enzyme 1 (EC 6.2.1.45) (Protein A1S9) (Ubiquitin-activating enzyme E1)	UBA1	HUMAN	P22314	0	0.968108	1		0	0	0		0	0	0		top20_exocarta	2
				317	44	cl7_0.81	P29401	TKT		Transketolase (TK) (EC 2.2.1.1)	TKT	HUMAN	P29401	0	1	0.612156		0	0	0		0	0	0		top100_exocarta	9
				318	44	cl7_0.81	Q71U36	TBA1A		Tubulin alpha-1A chain (Alpha-tubulin 3) (Tubulin B-alpha-1) (Tubulin alpha-3 chain) [Cleaved into: Detyrosinated tubulin alpha-1A chain]	TUBA1A	HUMAN	Q71U36	0	0.471879	1		0	0	0		0	0	0		HCF-EVs	9
				319	46	cl7_0.81	P48643	TCPE		T-complex protein 1 subunit epsilon (TCP-1-epsilon) (CCT-epsilon)	CCT5	HUMAN	P48643	0	0.789498	1		0	0	0		0	0	0			tot. 76
				320		cl7_0.81	A0A068WQT6	A0A068WQT6		Expressed conserved protein	EgrG_000337300	ECHGR	A0A068WQT6	0	1	0.57564		0	0	0		0	0	0
		x		321		cl7_0.81	A0A068WVR1	A0A068WVR1		Tubulin alpha chain	EgrG_000042500	ECHGR	A0A068WVR1	0	0.737644	1		0	0	0		0	0	0
				322		cl7_0.81	O00429	DNM1L		Dynamin-1-like protein (EC 3.6.5.5) (Dnm1p/Vps1p-like protein) (DVLP) (Dynamin family member proline-rich carboxyl-terminal domain less) (Dymple) (Dynamin-like protein) (Dynamin-like protein 4) (Dynamin-like protein IV) (HdynIV) (Dynamin-related protein 1)	DNM1L	HUMAN	O00429	0	0.495256	1		0	0	0		0	0	0
				323		cl7_0.81	O15031	PLXB2		Plexin-B2 (MM1)	PLXNB2	HUMAN	O15031	0	1	0.541513		0	0	0		0	0	0
			1a: non-tissue specific, tetraspanin	324		cl7_0.81	O75954	TSN9		Tetraspanin-9 (Tspan-9) (Tetraspan NET-5)	TSPAN9	HUMAN	O75954	0	0.405903	1		0	0	0		0	0	0
				325		cl7_0.81	O95810	CAVN2		Caveolae-associated protein 2 (Cavin-2) (PS-p68) (Phosphatidylserine-binding protein) (Serum deprivation-response protein)	CAVIN2	HUMAN	O95810	0	0.606519	1		0	0	0		0	0	0
				326		cl7_0.81	P00387	NB5R3		NADH-cytochrome b5 reductase 3 (B5R) (Cytochrome b5 reductase) (EC 1.6.2.2) (Diaphorase-1) [Cleaved into: NADH-cytochrome b5 reductase 3 membrane-bound form; NADH-cytochrome b5 reductase 3 soluble form]	CYB5R3	HUMAN	P00387	0	0.640874	1		0	0	0		0	0	0
				327		cl7_0.81	P00491	PNPH		Purine nucleoside phosphorylase (PNP) (EC 2.4.2.1) (Inosine phosphorylase) (Inosine-guanosine phosphorylase)	PNP	HUMAN	P00491	0	1	0.699415		0	0	0		0	0	0
				328		cl7_0.81	P04843	RPN1		Dolichyl-diphosphooligosaccharide--protein glycosyltransferase subunit 1 (Dolichyl-diphosphooligosaccharide--protein glycosyltransferase 67 kDa subunit) (Ribophorin I) (RPN-I) (Ribophorin-1)	RPN1	HUMAN	P04843	0	1	0.87353		0	0	0		0	0	0
				329		cl7_0.81	P05141	ADT2		ADP/ATP translocase 2 (ADP,ATP carrier protein 2) (ADP,ATP carrier protein, fibroblast isoform) (Adenine nucleotide translocator 2) (ANT 2) (Solute carrier family 25 member 5) [Cleaved into: ADP/ATP translocase 2, N-terminally processed]	SLC25A5	HUMAN	P05141	0	0.7981	1		0	0	0		0	0	0
				330		cl7_0.81	P05388	RLA0		60S acidic ribosomal protein P0 (60S ribosomal protein L10E) (Large ribosomal subunit protein uL10)	RPLP0	HUMAN	P05388	0	0.539359	1		0	0	0		0	0	0
				331		cl7_0.81	P06744	G6PI		Glucose-6-phosphate isomerase (GPI) (EC 5.3.1.9) (Autocrine motility factor) (AMF) (Neuroleukin) (NLK) (Phosphoglucose isomerase) (PGI) (Phosphohexose isomerase) (PHI) (Sperm antigen 36) (SA-36)	GPI	HUMAN	P06744	0	0.292567	1		0	0	0		0	0	0
				332		cl7_0.81	P06756	ITAV	CD51	Integrin alpha-V (Vitronectin receptor) (Vitronectin receptor subunit alpha) (CD antigen CD51) [Cleaved into: Integrin alpha-V heavy chain; Integrin alpha-V light chain]	ITGAV	HUMAN	P06756	0	0.353398	1		0	0	0		0	0	0
				333		cl7_0.81	P07384	CAN1		Calpain-1 catalytic subunit (EC 3.4.22.52) (Calcium-activated neutral proteinase 1) (CANP 1) (Calpain mu-type) (Calpain-1 large subunit) (Cell proliferation-inducing gene 30 protein) (Micromolar-calpain) (muCANP)	CAPN1	HUMAN	P07384	0	1	0.659598		0	0	0		0	0	0
				334		cl7_0.81	P07437	TBB5		Tubulin beta chain (Tubulin beta-5 chain)	TUBB	HUMAN	P07437	0	0.839719	1		0	0	0		0	0	0
				335		cl7_0.81	P07948	LYN		Tyrosine-protein kinase Lyn (EC 2.7.10.2) (Lck/Yes-related novel protein tyrosine kinase) (V-yes-1 Yamaguchi sarcoma viral related oncogene homolog) (p53Lyn) (p56Lyn)	LYN	HUMAN	P07948	0	1	0.804398		0	0	0		0	0	0
			1a: non-tissue specific, transmembrane G-protein	336		cl7_0.81	P08754	GNAI3		Guanine nucleotide-binding protein G(k) subunit alpha (G(i) alpha-3)	GNAI3	HUMAN	P08754	0	1	0.644508		0	0	0		0	0	0
				337		cl7_0.81	P10644	KAP0		cAMP-dependent protein kinase type I-alpha regulatory subunit (Tissue-specific extinguisher 1) (TSE1)	PRKAR1A	HUMAN	P10644	0	0.960631	1		0	0	0		0	0	0
			1a: non-tissue specific, integrin	338		cl7_0.81	P11215	ITAM	CD11b	Integrin alpha-M (CD11 antigen-like family member B) (CR-3 alpha chain) (Cell surface glycoprotein MAC-1 subunit alpha) (Leukocyte adhesion receptor MO1) (Neutrophil adherence receptor) (CD antigen CD11b)	ITGAM	HUMAN	P11215	0	1	0.926484		0	0	0		0	0	0
				339		cl7_0.81	P12236	ADT3		ADP/ATP translocase 3 (ADP,ATP carrier protein 3) (ADP,ATP carrier protein, isoform T2) (ANT 2) (Adenine nucleotide translocator 3) (ANT 3) (Solute carrier family 25 member 6) [Cleaved into: ADP/ATP translocase 3, N-terminally processed]	SLC25A6	HUMAN	P12236	0	1	0.991134		0	0	0		0	0	0
				340		cl7_0.81	P13598	ICAM2	CD102	Intercellular adhesion molecule 2 (ICAM-2) (CD antigen CD102)	ICAM2	HUMAN	P13598	0	1	0.946634		0	0	0		0	0	0
			4b: mitochondrial	341		cl7_0.81	P13804	ETFA		Electron transfer flavoprotein subunit alpha, mitochondrial (Alpha-ETF)	ETFA	HUMAN	P13804	0	0	1		0	0	0		0	0	0
				342		cl7_0.81	P17612	KAPCA		cAMP-dependent protein kinase catalytic subunit alpha (PKA C-alpha) (EC 2.7.11.11)	PRKACA	HUMAN	P17612	0	0.326065	1		0	0	0		0	0	0
			1a: non-tissue specific, integrin	343		cl7_0.81	P20701	ITAL	CD11a	Integrin alpha-L (CD11 antigen-like family member A) (Leukocyte adhesion glycoprotein LFA-1 alpha chain) (LFA-1A) (Leukocyte function-associated molecule 1 alpha chain) (CD antigen CD11a)	ITGAL	HUMAN	P20701	0	1	0.753236		0	0	0		0	0	0
				344		cl7_0.81	P22234	PUR6		Multifunctional protein ADE2 [Includes: Phosphoribosylaminoimidazole-succinocarboxamide synthase (EC 6.3.2.6) (SAICAR synthetase); Phosphoribosylaminoimidazole carboxylase (EC 4.1.1.21) (AIR carboxylase) (AIRC)]	PAICS	HUMAN	P22234	0	1	0.952278		0	0	0		0	0	0
			4b: mitochondrial	345		cl7_0.81	P22695	QCR2		Cytochrome b-c1 complex subunit 2, mitochondrial (Complex III subunit 2) (Core protein II) (Ubiquinol-cytochrome-c reductase complex core protein 2)	UQCRC2	HUMAN	P22695	0	0	1		0	0	0		0	0	0
				346		cl7_0.81	P30481	1B44		HLA class I histocompatibility antigen, B-44 alpha chain (Bw-44) (MHC class I antigen B*44)	HLA-B	HUMAN	P30481	0	0.39748	1		0	0	0		0	0	0
		x		347		cl7_0.81	P30740	ILEU		Leukocyte elastase inhibitor (LEI) (Monocyte/neutrophil elastase inhibitor) (EI) (M/NEI) (Peptidase inhibitor 2) (PI-2) (Serpin B1)	SERPINB1	HUMAN	P30740	0	0.864925	1		0	0	0		0	0	0
				348		cl7_0.81	P35237	SPB6		Serpin B6 (Cytoplasmic antiproteinase) (CAP) (Peptidase inhibitor 6) (PI-6) (Placental thrombin inhibitor)	SERPINB6	HUMAN	P35237	0	1	0.748277		0	0	0		0	0	0
			4b: mitochondrial	349		cl7_0.81	P36542	ATPG		ATP synthase subunit gamma, mitochondrial (F-ATPase gamma subunit)	ATP5C1	HUMAN	P36542	0	0.361426	1		0	0	0		0	0	0
				350		cl7_0.81	P39656	OST48		Dolichyl-diphosphooligosaccharide--protein glycosyltransferase 48 kDa subunit (DDOST 48 kDa subunit) (Oligosaccharyl transferase 48 kDa subunit)	DDOST	HUMAN	P39656	0	0.243976	1		0	0	0		0	0	0
				351		cl7_0.81	P40227	TCPZ		T-complex protein 1 subunit zeta (TCP-1-zeta) (Acute morphine dependence-related protein 2) (CCT-zeta-1) (HTR3) (Tcp20)	CCT6A	HUMAN	P40227	0	0.287512	1		0	0	0		0	0	0
		x	4b: mitochondrial	352		cl7_0.81	P40926	MDHM		Malate dehydrogenase, mitochondrial (EC 1.1.1.37)	MDH2	HUMAN	P40926	0	0.978679	1		0	0	0		0	0	0
			4b: mitochondrial	353		cl7_0.81	P42704	LPPRC		Leucine-rich PPR motif-containing protein, mitochondrial (130 kDa leucine-rich protein) (LRP 130) (GP130)	LRPPRC	HUMAN	P42704	0	0	1		0	0	0		0	0	0
			4b: mitochondrial	354		cl7_0.81	P45880	VDAC2		Voltage-dependent anion-selective channel protein 2 (VDAC-2) (hVDAC2) (Outer mitochondrial membrane protein porin 2)	VDAC2	HUMAN	P45880	0	0.447312	1		0	0	0		0	0	0
				355		cl7_0.81	P47755	CAZA2		F-actin-capping protein subunit alpha-2 (CapZ alpha-2)	CAPZA2	HUMAN	P47755	0	0.703412	1		0	0	0		0	0	0
				356		cl7_0.81	P47756	CAPZB		F-actin-capping protein subunit beta (CapZ beta)	CAPZB	HUMAN	P47756	0	1	0.938559		0	0	0		0	0	0
			4b: mitochondrial	357		cl7_0.81	P48735	IDHP		Isocitrate dehydrogenase [NADP], mitochondrial (IDH) (EC 1.1.1.42) (ICD-M) (IDP) (NADP(+)-specific ICDH) (Oxalosuccinate decarboxylase)	IDH2	HUMAN	P48735	0	0.178131	1		0	0	0		0	0	0
				358		cl7_0.81	P50570	DYN2		Dynamin-2 (EC 3.6.5.5)	DNM2	HUMAN	P50570	0	0.49631	1		0	0	0		0	0	0
				359		cl7_0.81	P50991	TCPD		T-complex protein 1 subunit delta (TCP-1-delta) (CCT-delta) (Stimulator of TAR RNA-binding)	CCT4	HUMAN	P50991	0	1	0.53655		0	0	0		0	0	0
				360		cl7_0.81	P53621	COPA		Coatomer subunit alpha (Alpha-coat protein) (Alpha-COP) (HEP-COP) (HEPCOP) [Cleaved into: Xenin (Xenopsin-related peptide); Proxenin]	COPA	HUMAN	P53621	0	0.458026	1		0	0	0		0	0	0
				361		cl7_0.81	P54920	SNAA		Alpha-soluble NSF attachment protein (SNAP-alpha) (N-ethylmaleimide-sensitive factor attachment protein alpha)	NAPA	HUMAN	P54920	0	1	0.618347		0	0	0		0	0	0
				362		cl7_0.81	P61163	ACTZ		Alpha-centractin (Centractin) (ARP1) (Actin-RPV) (Centrosome-associated actin homolog)	ACTR1A	HUMAN	P61163	0	0.809068	1		0	0	0		0	0	0
		x		363		cl7_0.81	P67936	TPM4		Tropomyosin alpha-4 chain (TM30p1) (Tropomyosin-4)	TPM4	HUMAN	P67936	0	0.469224	1		0	0	0		0	0	0
		x		364		cl7_0.81	P68371	TBB4B		Tubulin beta-4B chain (Tubulin beta-2 chain) (Tubulin beta-2C chain)	TUBB4B	HUMAN	P68371	0	0.519737	1		0	0	0		0	0	0
				365		cl7_0.81	P78417	GSTO1		Glutathione S-transferase omega-1 (GSTO-1) (EC 2.5.1.18) (Glutathione S-transferase omega 1-1) (GSTO 1-1) (Glutathione-dependent dehydroascorbate reductase) (EC 1.8.5.1) (Monomethylarsonic acid reductase) (MMA(V) reductase) (EC 1.20.4.2) (S-(Phenacyl)glutathione reductase) (SPG-R)	GSTO1	HUMAN	P78417	0	1	0.563517		0	0	0		0	0	0
		x		366		cl7_0.81	Q03341	ACT2		Actin-2	ACTII	ECHGR	Q03341	0	0.253629	1		0	0	0		0	0	0
				367		cl7_0.81	Q04609	FOLH1		Glutamate carboxypeptidase 2 (EC 3.4.17.21) (Cell growth-inhibiting gene 27 protein) (Folate hydrolase 1) (Folylpoly-gamma-glutamate carboxypeptidase) (FGCP) (Glutamate carboxypeptidase II) (GCPII) (Membrane glutamate carboxypeptidase) (mGCP) (N-acetylated-alpha-linked acidic dipeptidase I) (NAALADase I) (Prostate-specific membrane antigen) (PSM) (PSMA) (Pteroylpoly-gamma-glutamate carboxypeptida…	FOLH1	HUMAN	Q04609	0	0.109489	1		0	0	0		0	0	0
				368		cl7_0.81	Q14697	GANAB		Neutral alpha-glucosidase AB (EC 3.2.1.84) (Alpha-glucosidase 2) (Glucosidase II subunit alpha)	GANAB	HUMAN	Q14697	0	0.944428	1		0	0	0		0	0	0
			4c: endoplasmic reticulum	369		cl7_0.81	Q15084	PDIA6		Protein disulfide-isomerase A6 (EC 5.3.4.1) (Endoplasmic reticulum protein 5) (ER protein 5) (ERp5) (Protein disulfide isomerase P5) (Thioredoxin domain-containing protein 7)	PDIA6	HUMAN	Q15084	0	0.790846	1		0	0	0		0	0	0
				370		cl7_0.81	Q15691	MARE1		Microtubule-associated protein RP/EB family member 1 (APC-binding protein EB1) (End-binding protein 1) (EB1)	MAPRE1	HUMAN	Q15691	0	1	0.548105		0	0	0		0	0	0
				371		cl7_0.81	Q15762	CD226	CD226	CD226 antigen (DNAX accessory molecule 1) (DNAM-1) (CD antigen CD226)	CD226	HUMAN	Q15762	0	0.570171	1		0	0	0		0	0	0
				372		cl7_0.81	Q4KMQ2	ANO6		Anoctamin-6 (Small-conductance calcium-activated nonselective cation channel) (SCAN channel) (Transmembrane protein 16F)	ANO6	HUMAN	Q4KMQ2	0	0.304938	1		0	0	0		0	0	0
				373		cl7_0.81	Q4LDE5	SVEP1		Sushi, von Willebrand factor type A, EGF and pentraxin domain-containing protein 1 (CCP module-containing protein 22) (Polydom) (Selectin-like osteoblast-derived protein) (SEL-OB) (Serologically defined breast cancer antigen NY-BR-38)	SVEP1	HUMAN	Q4LDE5	0	0.577664	1		0	0	0		0	0	0
				374		cl7_0.81	Q5SQ64	LY66F		Lymphocyte antigen 6 complex locus protein G6f	LY6G6F	HUMAN	Q5SQ64	0	0.681015	1		0	0	0		0	0	0
				375		cl7_0.81	Q6IBS0	TWF2		Twinfilin-2 (A6-related protein) (hA6RP) (Protein tyrosine kinase 9-like) (Twinfilin-1-like protein)	TWF2	HUMAN	Q6IBS0	0	0.413887	1		0	0	0		0	0	0
				376		cl7_0.81	Q6ZNJ1	NBEL2		Neurobeachin-like protein 2	NBEAL2	HUMAN	Q6ZNJ1	0	0	1		0	0	0		0	0	0
				377		cl7_0.81	Q7L576	CYFP1		Cytoplasmic FMR1-interacting protein 1 (Specifically Rac1-associated protein 1) (Sra-1) (p140sra-1)	CYFIP1	HUMAN	Q7L576	0	0.496012	1		0	0	0		0	0	0
			1a: non-tissue specific, tetraspanin	378		cl7_0.81	Q86UF1	TSN33		Tetraspanin-33 (Tspan-33) (Penumbra) (hPen) (Proerythroblast new membrane)	TSPAN33	HUMAN	Q86UF1	0	0.977355	1		0	0	0		0	0	0
				379		cl7_0.81	Q96AG4	LRC59		Leucine-rich repeat-containing protein 59 (Ribosome-binding protein p34) (p34) [Cleaved into: Leucine-rich repeat-containing protein 59, N-terminally processed]	LRRC59	HUMAN	Q96AG4	0	0.366589	1		0	0	0		0	0	0
				380		cl7_0.81	Q99832	TCPH		T-complex protein 1 subunit eta (TCP-1-eta) (CCT-eta) (HIV-1 Nef-interacting protein) [Cleaved into: T-complex protein 1 subunit eta, N-terminally processed]	CCT7	HUMAN	Q99832	0	0.651592	1		0	0	0		0	0	0
				381		cl7_0.81	Q9Y2J2	E41L3		Band 4.1-like protein 3 (4.1B) (Differentially expressed in adenocarcinoma of the lung protein 1) (DAL-1) [Cleaved into: Band 4.1-like protein 3, N-terminally processed]	EPB41L3	HUMAN	Q9Y2J2	0	0.900609	1		0	0	0		0	0	0
				382		cl7_0.81	Q9Y624	JAM1	CD321	Junctional adhesion molecule A (JAM-A) (Junctional adhesion molecule 1) (JAM-1) (Platelet F11 receptor) (Platelet adhesion molecule 1) (PAM-1) (CD antigen CD321)	F11R	HUMAN	Q9Y624	0	1	0.920787		0	0	0		0	0	0
		x		383		cl7_0.81	W6UMX7	W6UMX7		Succinate dehydrogenase [ubiquinone] flavoprotein subunit, mitochondrial (EC 1.3.5.1)	EGR_02366	ECHGR	W6UMX7	0	0	1		0	0	0		0	0	0
				384
		x		385	72	cl8_0.66	P14618	KPYM		Pyruvate kinase PKM (EC 2.7.1.40) (Cytosolic thyroid hormone-binding protein) (CTHBP) (Opa-interacting protein 3) (OIP-3) (Pyruvate kinase 2/3) (Pyruvate kinase muscle isozyme) (Thyroid hormone-binding protein 1) (THBP1) (Tumor M2-PK) (p58)	PKM	HUMAN	P14618	0.0649783	1	0.90257		0	0.0881685	1		0	0	0			cl8
				386	64	cl8_0.66	Q00610	CLH1		Clathrin heavy chain 1 (Clathrin heavy chain on chromosome 17) (CLH-17)	CLTC	HUMAN	Q00610	0	0.48753	1		0	1	0.355123		0	0	0		1 all EV membrane/endosome	6
			1a: non-tissue specific, transmembrane G-protein	387	57	cl8_0.66	P62879	GBB2		Guanine nucleotide-binding protein G(I)/G(S)/G(T) subunit beta-2 (G protein subunit beta-2) (Transducin beta chain 2)	GNB2	HUMAN	P62879	0	0.74762	1		0	0.21024	1		0	0	0		2 all EV cytosol
				388	56	cl8_0.66	O00299	CLIC1		Chloride intracellular channel protein 1 (Chloride channel ABP) (Nuclear chloride ion channel 27) (NCC27) (Regulatory nuclear chloride ion channel protein) (hRNCC)	CLIC1	HUMAN	O00299	0	1	0.779652		0	1	0.785009		0	0	0		3 all EV co-isolated
			5: EVs functional component	389	52	cl8_0.66	Q08431	MFGM		Lactadherin (Breast epithelial antigen BA46) (HMFG) (MFGM) (Milk fat globule-EGF factor 8) (MFG-E8) (SED1) [Cleaved into: Lactadherin short form; Medin]	MFGE8	HUMAN	Q08431	0	1	0		0	1	0		0	0	0		4 other organels	1
			1a: non-tissue specific, transmembrane G-protein	390	50	cl8_0.66	P63092	GNAS2		Guanine nucleotide-binding protein G(s) subunit alpha isoforms short (Adenylate cyclase-stimulating G alpha protein)	GNAS	HUMAN	P63092	0	1	0.513727		0.441725	0.537851	1		0	0	0		5 functional component	1
			1a: non-tissue specific, integrin	391	45	cl8_0.66	P23229	ITA6	CD49f	Integrin alpha-6 (CD49 antigen-like family member F) (VLA-6) (CD antigen CD49f) [Cleaved into: Integrin alpha-6 heavy chain; Integrin alpha-6 light chain; Processed integrin alpha-6 (Alpha6p)]	ITGA6	HUMAN	P23229	0	1	0.870446		0	1	0.577225		0	0	0		exosome release
				392		cl8_0.66	P01911	2B1F		HLA class II histocompatibility antigen, DRB1-15 beta chain (DW2.2/DR2.2) (MHC class II antigen DRB1*15)	HLA-DRB1	HUMAN	P01911	0	0.799114	1		0	1	0.297022		0	0	0		top10_exocarta	1
				393		cl8_0.66	P02724	GLPA	CD235a	Glycophorin-A (MN sialoglycoprotein) (PAS-2) (Sialoglycoprotein alpha) (CD antigen CD235a)	GYPA	HUMAN	P02724	0	1	0		0	1	0.238659		0	0	0		top20_exocarta	1
		x		394		cl8_0.66	P04040	CATA		Catalase (EC 1.11.1.6)	CAT	HUMAN	P04040	0	1	0.339272		0	1	0		0	0	0		top100_exocarta	5
				395		cl8_0.66	P04439	1A03		HLA class I histocompatibility antigen, A-3 alpha chain (MHC class I antigen A*3)	HLA-A	HUMAN	P04439	0	1	0.56802		0	1	0		0	0	0		HCF-EVs	3
				396		cl8_0.66	P10301	RRAS		Ras-related protein R-Ras (p23)	RRAS	HUMAN	P10301	0	1	0.982662		0	1	0		0	0	0			tot. 32
		x	4d: cytoskeleton	397		cl8_0.66	P12814	ACTN1		Alpha-actinin-1 (Alpha-actinin cytoskeletal isoform) (F-actin cross-linking protein) (Non-muscle alpha-actinin-1)	ACTN1	HUMAN	P12814	0	0.756112	1		0	1	0.841197		0	0	0
				398		cl8_0.66	P12821	ACE	CD143	Angiotensin-converting enzyme (ACE) (EC 3.2.1.-) (EC 3.4.15.1) (Dipeptidyl carboxypeptidase I) (Kininase II) (CD antigen CD143) [Cleaved into: Angiotensin-converting enzyme, soluble form]	ACE	HUMAN	P12821	0	0.814855	1		0	1	0		0	0	0
			1a: non-tissue specific, integrin	399		cl8_0.66	P17301	ITA2	CD49b	Integrin alpha-2 (CD49 antigen-like family member B) (Collagen receptor) (Platelet membrane glycoprotein Ia) (GPIa) (VLA-2 subunit alpha) (CD antigen CD49b)	ITGA2	HUMAN	P17301	0	0.725019	1		0	0.70777	1		0	0	0
				400		cl8_0.66	P27487	DPP4	CD26	Dipeptidyl peptidase 4 (EC 3.4.14.5) (ADABP) (Adenosine deaminase complexing protein 2) (ADCP-2) (Dipeptidyl peptidase IV) (DPP IV) (T-cell activation antigen CD26) (TP103) (CD antigen CD26) [Cleaved into: Dipeptidyl peptidase 4 membrane form (Dipeptidyl peptidase IV membrane form); Dipeptidyl peptidase 4 soluble form (Dipeptidyl peptidase IV soluble form)]	DPP4	HUMAN	P27487	0	1	0.39937		0	0.803217	1		0	0	0
			1a: non-tissue specific, tetraspanin	401		cl8_0.66	P27701	CD82	CD82	CD82 antigen (C33 antigen) (IA4) (Inducible membrane protein R2) (Metastasis suppressor Kangai-1) (Suppressor of tumorigenicity 6 protein) (Tetraspanin-27) (Tspan-27) (CD antigen CD82)	CD82	HUMAN	P27701	0	1	0.379516		0	0.344062	1		0	0	0
				402		cl8_0.66	P28289	TMOD1		Tropomodulin-1 (Erythrocyte tropomodulin) (E-Tmod)	TMOD1	HUMAN	P28289	0	1	0.491947		0	0.681143	1		0	0	0
				403		cl8_0.66	P35241	RADI		Radixin	RDX	HUMAN	P35241	0	1	0.469165		0	1	0		0	0	0
				404		cl8_0.66	P40197	GPV	CD42d	Platelet glycoprotein V (GPV) (Glycoprotein 5) (CD antigen CD42d)	GP5	HUMAN	P40197	0	1	0.840704		0	0.319725	1		0	0	0
				405		cl8_0.66	P52907	CAZA1		F-actin-capping protein subunit alpha-1 (CapZ alpha-1)	CAPZA1	HUMAN	P52907	0	0.881277	1		0	0.337124	1		0	0	0
				406		cl8_0.66	P61158	ARP3		Actin-related protein 3 (Actin-like protein 3)	ACTR3	HUMAN	P61158	0	1	0.995911		0	1	0.651085		0	0	0
				407		cl8_0.66	Q00013	EM55		55 kDa erythrocyte membrane protein (p55) (Membrane protein, palmitoylated 1)	MPP1	HUMAN	Q00013	0	1	0		0	1	0.911695		0	0	0
				408		cl8_0.66	Q01518	CAP1		Adenylyl cyclase-associated protein 1 (CAP 1)	CAP1	HUMAN	Q01518	0	1	0.73521		0	1	0.958469		0	0	0
				409		cl8_0.66	Q12913	PTPRJ	CD148	Receptor-type tyrosine-protein phosphatase eta (Protein-tyrosine phosphatase eta) (R-PTP-eta) (EC 3.1.3.48) (Density-enhanced phosphatase 1) (DEP-1) (HPTP eta) (Protein-tyrosine phosphatase receptor type J) (R-PTP-J) (CD antigen CD148)	PTPRJ	HUMAN	Q12913	0	0.728881	1		0	1	0		0	0	0
				410		cl8_0.66	Q12929	EPS8		Epidermal growth factor receptor kinase substrate 8	EPS8	HUMAN	Q12929	0	1	0		0	1	0		0	0	0
				411		cl8_0.66	Q13418	ILK		Integrin-linked protein kinase (EC 2.7.11.1) (59 kDa serine/threonine-protein kinase) (ILK-1) (ILK-2) (p59ILK)	ILK	HUMAN	Q13418	0	0.75871	1		0	1	0.411611		0	0	0
			1a: non-tissue specific, transmembrane G-protein	412		cl8_0.66	Q14344	GNA13		Guanine nucleotide-binding protein subunit alpha-13 (G alpha-13) (G-protein subunit alpha-13)	GNA13	HUMAN	Q14344	0	1	0.822188		0	1	0		0	0	0
				413		cl8_0.66	Q15758	AAAT		Neutral amino acid transporter B(0) (ATB(0)) (Baboon M7 virus receptor) (RD114/simian type D retrovirus receptor) (Sodium-dependent neutral amino acid transporter type 2) (Solute carrier family 1 member 5)	SLC1A5	HUMAN	Q15758	0	1	0.19734		0	1	0.155059		0	0	0
				414		cl8_0.66	Q9NQ84	GPC5C		G-protein coupled receptor family C group 5 member C (Retinoic acid-induced gene 3 protein) (RAIG-3)	GPRC5C	HUMAN	Q9NQ84	0	1	0.380151		0	1	0.720965		0	0	0
				415		cl8_0.66	Q9ULV4	COR1C		Coronin-1C (Coronin-3) (hCRNN4)	CORO1C	HUMAN	Q9ULV4	0	1	0.752784		0	1	0		0	0	0
				416		cl8_0.66	Q9UQB8	BAIP2		Brain-specific angiogenesis inhibitor 1-associated protein 2 (BAI-associated protein 2) (BAI1-associated protein 2) (Protein BAP2) (Fas ligand-associated factor 3) (FLAF3) (Insulin receptor substrate p53/p58) (IRS-58) (IRSp53/58) (Insulin receptor substrate protein of 53 kDa) (IRSp53) (Insulin receptor substrate p53)	BAIAP2	HUMAN	Q9UQB8	0	1	0.219246		0	1	0		0	0	0
				417
		x	2a: lipid/membrane protein-binding	418	96	cl9_0.72	P11142	HSP7C		Heat shock cognate 71 kDa protein (Heat shock 70 kDa protein 8) (Lipopolysaccharide-associated protein 1) (LAP-1) (LPS-associated protein 1)	HSPA8	HUMAN	P11142	0	1	0.547385		0.203937	1	0.517291		0	1	0.468741
			2a: lipid/membrane protein-binding	419	96	cl9_0.72	Q8WUM4	PDC6I		Programmed cell death 6-interacting protein (PDCD6-interacting protein) (ALG-2-interacting protein 1) (ALG-2-interacting protein X) (Hp95)	PDCD6IP	HUMAN	Q8WUM4	0	1	0.591726		0	1	0.498943		0	1	0			cl9
				420	60	cl9_0.72	P05556	ITB1	CD29	Integrin beta-1 (Fibronectin receptor subunit beta) (Glycoprotein IIa) (GPIIA) (VLA-4 subunit beta) (CD antigen CD29)	ITGB1	HUMAN	P05556	0.106747	0.705153	1		0	0.619523	1		0	1	0.305473		1 all EV membrane/endosome	1
				421	51	cl9_0.72	P50395	GDIB		Rab GDP dissociation inhibitor beta (Rab GDI beta) (Guanosine diphosphate dissociation inhibitor 2) (GDI-2)	GDI2	HUMAN	P50395	0	1	0.175878		0	1	0.803828		0	1	0		2 all EV cytosol	2
				422		cl9_0.72	P05362	ICAM1	CD54	Intercellular adhesion molecule 1 (ICAM-1) (Major group rhinovirus receptor) (CD antigen CD54)	ICAM1	HUMAN	P05362	0	1	0.249192		0.637394	1	0.891945		0	1	0		3 all EV co-isolated
		x		423		cl9_0.72	P06702	S10A9		Protein S100-A9 (Calgranulin-B) (Calprotectin L1H subunit) (Leukocyte L1 complex heavy chain) (Migration inhibitory factor-related protein 14) (MRP-14) (p14) (S100 calcium-binding protein A9)	S100A9	HUMAN	P06702	0.203559	1	0.85893		0.41345	0.829149	1		0	1	0		4 other organels
				424		cl9_0.72	P0DMV9	HS71B		Heat shock 70 kDa protein 1B (Heat shock 70 kDa protein 2) (HSP70-2) (HSP70.2)	HSPA1B	HUMAN	P0DMV9	0	0.69168	1		0	1	0.626558		0	1	0.270724		5 functional component
				425		cl9_0.72	P11171	41		Protein 4.1 (P4.1) (4.1R) (Band 4.1) (EPB4.1)	EPB41	HUMAN	P11171	0	1	0		0	1	0		0	1	0		exosome release
				426		cl9_0.72	P16157	ANK1		Ankyrin-1 (ANK-1) (Ankyrin-R) (Erythrocyte ankyrin)	ANK1	HUMAN	P16157	0	1	0.500428		0	1	0.380155		0	1	0.582538		top10_exocarta	2
				427		cl9_0.72	P16671	CD36	CD36	Platelet glycoprotein 4 (Fatty acid translocase) (FAT) (Glycoprotein IIIb) (GPIIIB) (Leukocyte differentiation antigen CD36) (PAS IV) (PAS-4) (Platelet collagen receptor) (Platelet glycoprotein IV) (GPIV) (Thrombospondin receptor) (CD antigen CD36)	CD36	HUMAN	P16671	0.0840477	1	0.908993		0.450596	1	0.779715		0	1	0.600216		top20_exocarta
				428		cl9_0.72	P21589	5NTD	CD73	5'-nucleotidase (5'-NT) (EC 3.1.3.5) (Ecto-5'-nucleotidase) (CD antigen CD73)	NT5E	HUMAN	P21589	0	1	0.61505		0	1	0		0	1	0		top100_exocarta	2
				429		cl9_0.72	P28906	CD34	CD34	Hematopoietic progenitor cell antigen CD34 (CD antigen CD34)	CD34	HUMAN	P28906	0	1	0.302393		0	0.48488	1		0	1	0		HCF-EVs	2
				430		cl9_0.72	P48059	LIMS1		LIM and senescent cell antigen-like-containing domain protein 1 (Particularly interesting new Cys-His protein 1) (PINCH-1) (Renal carcinoma antigen NY-REN-48)	LIMS1	HUMAN	P48059	0	0.618197	1		0	0.323152	1		0	1	0			tot. 15
			1a: non-tissue specific, transmembrane G-protein	431		cl9_0.72	P50148	GNAQ		Guanine nucleotide-binding protein G(q) subunit alpha (Guanine nucleotide-binding protein alpha-q)	GNAQ	HUMAN	P50148	0	0.955885	1		0	1	0.630987		0	1	0
				432		cl9_0.72	Q08495	DEMA		Dematin (Dematin actin-binding protein) (Erythrocyte membrane protein band 4.9)	DMTN	HUMAN	Q08495	0	1	0		0	1	0		0	1	0
				433																											cl10
			3: plasma contaminants	434		cl10_0.79	O14791	APOL1		Apolipoprotein L1 (Apolipoprotein L) (Apo-L) (ApoL) (Apolipoprotein L-I) (ApoL-I)	APOL1	HUMAN	O14791	0	1	0.760368		0	0	0		0	1	0.091369						1 all EV membrane/endosome
				435		cl10_0.79	P14923	PLAK		Junction plakoglobin (Catenin gamma) (Desmoplakin III) (Desmoplakin-3)	JUP	HUMAN	P14923	0.681996	1	0.714881		0	0	0		0	1	0						2 all EV cytosol
				436		cl10_0.79	P15924	DESP		Desmoplakin (DP) (250/210 kDa paraneoplastic pemphigus antigen)	DSP	HUMAN	P15924	0.49006	1	0.333827		0	0	0		0.537794	1	0						3 all EV co-isolated	1
		x		437		cl10_0.79	P31944	CASPE		Caspase-14 (CASP-14) (EC 3.4.22.-) [Cleaved into: Caspase-14 subunit p17, mature form; Caspase-14 subunit p10, mature form; Caspase-14 subunit p20, intermediate form; Caspase-14 subunit p8, intermediate form]	CASP14	HUMAN	P31944	0.343448	1	0		0	0	0		0	1	0						4 other organels
				438		cl10_0.79	P35232	PHB		Prohibitin	PHB	HUMAN	P35232	0	1	0.963378		0	0	0		0	1	0						5 functional component
				439		cl10_0.79	Q07075	AMPE	CD249	Glutamyl aminopeptidase (EAP) (EC 3.4.11.7) (Aminopeptidase A) (AP-A) (Differentiation antigen gp160) (CD antigen CD249)	ENPEP	HUMAN	Q07075	0	1	0.353264		0	0	0		0	1	0						exosome release
				440		cl10_0.79	Q32P51	RA1L2		Heterogeneous nuclear ribonucleoprotein A1-like 2 (hnRNP A1-like 2) (hnRNP core protein A1-like 2)	HNRNPA1L2	HUMAN	Q32P51	0	0.728827	1		0	0	0		0	1	0						top10_exocarta
				441		cl10_0.79	Q8N699	MYCT1		Myc target protein 1 (Myc target in myeloid cells protein 1)	MYCT1	HUMAN	Q8N699	0	1	0.573037		0	0	0		0	1	0						top20_exocarta
				442																										top100_exocarta
		x		443	65	cl11_0.64	P62258	1433E		14-3-3 protein epsilon (14-3-3E)	YWHAE	HUMAN	P62258	0	0	0		0	0	0		0	1	0			cl11			HCF-EVs	1
		x		444	56	cl11_0.64	P27348	1433T		14-3-3 protein theta (14-3-3 protein T-cell) (14-3-3 protein tau) (Protein HS1)	YWHAQ	HUMAN	P27348	0	0	0		0	0	0		0	1	0		1 all EV membrane/endosome					tot. 8
				445		cl11_0.64	A7MD48	SRRM4		Serine/arginine repetitive matrix protein 4 (Medulloblastoma antigen MU-MB-2.76) (Neural-specific serine/arginine repetitive splicing factor of 100 kDa) (Neural-specific SR-related protein of 100 kDa) (nSR100)	SRRM4	HUMAN	A7MD48	0	0	0		0	0	0		0	1	0		2 all EV cytosol
				446		cl11_0.64	A8MTL3	R212B		RING finger protein 212B	RNF212B	HUMAN	A8MTL3	0	0	0		0	0	0		0	1	0		3 all EV co-isolated
				447		cl11_0.64	O95140	MFN2		Mitofusin-2 (EC 3.6.5.-) (Transmembrane GTPase MFN2)	MFN2	HUMAN	O95140	0	0	0		0	0	0		0	1	0		4 other organels	1
				448		cl11_0.64	P01891	1A68		HLA class I histocompatibility antigen, A-68 alpha chain (Aw-68) (HLA class I histocompatibility antigen, A-28 alpha chain) (MHC class I antigen A*68)	HLA-A	HUMAN	P01891	0	0	0		0	0	0		0	1	0		5 functional component
		x		449		cl11_0.64	P02763	A1AG1		Alpha-1-acid glycoprotein 1 (AGP 1) (Orosomucoid-1) (OMD 1)	ORM1	HUMAN	P02763	0	0	0		0	0	0		0	1	0		exosome release
				450		cl11_0.64	P02776	PLF4		Platelet factor 4 (PF-4) (C-X-C motif chemokine 4) (Iroplact) (Oncostatin-A) [Cleaved into: Platelet factor 4, short form (Endothelial cell growth inhibitor)]	PF4	HUMAN	P02776	0	0	0		0.0674932	0.100099	1		0	1	0		top10_exocarta
				451		cl11_0.64	P07477	TRY1		Trypsin-1 (EC 3.4.21.4) (Beta-trypsin) (Cationic trypsinogen) (Serine protease 1) (Trypsin I) [Cleaved into: Alpha-trypsin chain 1; Alpha-trypsin chain 2]	PRSS1	HUMAN	P07477	0	0	0		0	0	0		0.903192	1	0.862001		top20_exocarta
				452		cl11_0.64	P0C7N5	OR8U9		Olfactory receptor 8U9	OR8U9	HUMAN	P0C7N5	0	0	0		0	0	0		0	1	0		top100_exocarta	2
				453		cl11_0.64	P12273	PIP		Prolactin-inducible protein (Gross cystic disease fluid protein 15) (GCDFP-15) (Prolactin-induced protein) (Secretory actin-binding protein) (SABP) (gp17)	PIP	HUMAN	P12273	0	0	0		0	0	0		0.95283	1	0		HCF-EVs	6
				454		cl11_0.64	P30043	BLVRB		Flavin reductase (NADPH) (FR) (EC 1.5.1.30) (Biliverdin reductase B) (BVR-B) (EC 1.3.1.24) (Biliverdin-IX beta-reductase) (Green heme-binding protein) (GHBP) (NADPH-dependent diaphorase) (NADPH-flavin reductase) (FLR)	BLVRB	HUMAN	P30043	0	0	0		0	0	0		0	1	0			tot. 34
				455		cl11_0.64	P32321	DCTD		Deoxycytidylate deaminase (EC 3.5.4.12) (dCMP deaminase)	DCTD	HUMAN	P32321	0	0	0		0	0	0		0	1	0
				456		cl11_0.64	P35030	TRY3		Trypsin-3 (EC 3.4.21.4) (Brain trypsinogen) (Mesotrypsinogen) (Serine protease 3) (Serine protease 4) (Trypsin III) (Trypsin IV)	PRSS3	HUMAN	P35030	0	0	0		0	0	0		0	1	0
				457		cl11_0.64	P46459	NSF		Vesicle-fusing ATPase (EC 3.6.4.6) (N-ethylmaleimide-sensitive fusion protein) (NEM-sensitive fusion protein) (Vesicular-fusion protein NSF)	NSF	HUMAN	P46459	0	0	0		0	0	0		0	1	0
				458		cl11_0.64	P51911	CNN1		Calponin-1 (Basic calponin) (Calponin H1, smooth muscle)	CNN1	HUMAN	P51911	0	0	0		0	0	0		0	1	0
				459		cl11_0.64	P55196	AFAD		Afadin (ALL1-fused gene from chromosome 6 protein) (Protein AF-6) (Afadin adherens junction formation factor)	AFDN	HUMAN	P55196	0	0	0		0	0	0		0	1	0
		x		460		cl11_0.64	P80188	NGAL		Neutrophil gelatinase-associated lipocalin (NGAL) (25 kDa alpha-2-microglobulin-related subunit of MMP-9) (Lipocalin-2) (Oncogene 24p3) (Siderocalin LCN2) (p25)	LCN2	HUMAN	P80188	0	0	0		0	0	0		0	1	0
				461		cl11_0.64	P81605	DCD		Dermcidin (EC 3.4.-.-) (Preproteolysin) [Cleaved into: Survival-promoting peptide; DCD-1]	DCD	HUMAN	P81605	0	0	0		0	0	0		0	1	0
				462		cl11_0.64	Q01064	PDE1B		Calcium/calmodulin-dependent 3',5'-cyclic nucleotide phosphodiesterase 1B (Cam-PDE 1B) (EC 3.1.4.17) (63 kDa Cam-PDE)	PDE1B	HUMAN	Q01064	0	0	0		0	0	0		0.14315	1	0
		x		463		cl11_0.64	Q02413	DSG1		Desmoglein-1 (Cadherin family member 4) (Desmosomal glycoprotein 1) (DG1) (DGI) (Pemphigus foliaceus antigen)	DSG1	HUMAN	Q02413	0	0	0		0	0	0		0	1	0
				464		cl11_0.64	Q07954	LRP1	CD91	Prolow-density lipoprotein receptor-related protein 1 (LRP-1) (Alpha-2-macroglobulin receptor) (A2MR) (Apolipoprotein E receptor) (APOER) (CD antigen CD91) [Cleaved into: Low-density lipoprotein receptor-related protein 1 85 kDa subunit (LRP-85); Low-density lipoprotein receptor-related protein 1 515 kDa subunit (LRP-515); Low-density lipoprotein receptor-related protein 1 intracellular domain (L…	LRP1	HUMAN	Q07954	0	0	0		0	0	0		0	1	0
			4d: cytoskeleton	465		cl11_0.64	Q08043	ACTN3		Alpha-actinin-3 (Alpha-actinin skeletal muscle isoform 3) (F-actin cross-linking protein)	ACTN3	HUMAN	Q08043	0	0	0		0	0	0		0	1	0
				466		cl11_0.64	Q13103	SPP24		Secreted phosphoprotein 24 (Spp-24) (Secreted phosphoprotein 2)	SPP2	HUMAN	Q13103	0	0	0		0	0	0		0	1	0
				467		cl11_0.64	Q13867	BLMH		Bleomycin hydrolase (BH) (BLM hydrolase) (BMH) (EC 3.4.22.40)	BLMH	HUMAN	Q13867	0	0	0		0	0	0		0	1	0
				468		cl11_0.64	Q14790	CASP8		Caspase-8 (CASP-8) (EC 3.4.22.61) (Apoptotic cysteine protease) (Apoptotic protease Mch-5) (CAP4) (FADD-homologous ICE/ced-3-like protease) (FADD-like ICE) (FLICE) (ICE-like apoptotic protease 5) (MORT1-associated ced-3 homolog) (MACH) [Cleaved into: Caspase-8 subunit p18; Caspase-8 subunit p10]	CASP8	HUMAN	Q14790	0	0	0		0	0	0		0	1	0
				469		cl11_0.64	Q5D862	FILA2		Filaggrin-2 (FLG-2) (Intermediate filament-associated and psoriasis-susceptibility protein) (Ifapsoriasin)	FLG2	HUMAN	Q5D862	0	0	0		0	0	0		0.92416	1	0
				470		cl11_0.64	Q5W0A0	ERI6B		Glutamate-rich protein 6B (Protein FAM194B)	ERICH6B	HUMAN	Q5W0A0	0	0	0		0	0	0		0	1	0
				471		cl11_0.64	Q9BYV7	BCDO2		Beta,beta-carotene 9',10'-oxygenase (EC 1.13.11.71) (B-diox-II) (Beta-carotene dioxygenase 2)	BCO2	HUMAN	Q9BYV7	0	0	0		0	0	0		0	1	0
				472		cl11_0.64	Q9C0H2	TTYH3		Protein tweety homolog 3 (hTTY3)	TTYH3	HUMAN	Q9C0H2	0	0	0		0	0	0		0	1	0
				473		cl11_0.64	Q9H3R2	MUC13		Mucin-13 (MUC-13) (Down-regulated in colon cancer 1)	MUC13	HUMAN	Q9H3R2	0	0	0		0	0	0		0	1	0
		x		474		cl11_0.64	Q9NZT1	CALL5		Calmodulin-like protein 5 (Calmodulin-like skin protein)	CALML5	HUMAN	Q9NZT1	0	0	0		0	0	0		0	1	0
				475		cl11_0.64	Q9UGI6	KCNN3		Small conductance calcium-activated potassium channel protein 3 (SK3) (SKCa 3) (SKCa3) (KCa2.3)	KCNN3	HUMAN	Q9UGI6	0	0	0		0	0	0		0	1	0
				476		cl11_0.64	Q9UPN3	MACF1		Microtubule-actin cross-linking factor 1, isoforms 1/2/3/5 (620 kDa actin-binding protein) (ABP620) (Actin cross-linking family protein 7) (Macrophin-1) (Trabeculin-alpha)	MACF1	HUMAN	Q9UPN3	0	0	0		0	0	0		0	1	0
				477
				478		cl12_0.69	A0A068WS68	A0A068WS68		Protein fat free	EgrG_000700220	ECHGR	A0A068WS68	0	0	0		1	0.697637	0		0	0	0
				479		cl12_0.69	Q5H9J7	BEX5		Protein BEX5 (Brain-expressed X-linked protein 5) (NGFRAP1-like protein 1) (Nerve growth factor receptor-associated protein 2)	BEX5	HUMAN		0	0	0		1	0.648261	0		0	1	0							cl13
				480																										1 all EV membrane/endosome
				481		c13_0.97	A0A068WVB2	A0A068WVB2		Probable tRNA N6-adenosine threonylcarbamoyltransferase (EC 2.3.1.234) (t(6)A37 threonylcarbamoyladenosine biosynthesis protein) (tRNA threonylcarbamoyladenosine biosynthesis protein)	EgrG_000105300	ECHGR	A0A068WVB2	0	0	0		0	0	1		0	0	0						2 all EV cytosol
		x		482		c13_0.97	W6V5E3	W6V5E3		Ubiquitin hydrolase FAF-X	EGR_03548	ECHGR	W6V5E3	0	0	0		0	0.169847	1		0	0	0						3 all EV co-isolated
		x		483		c13_0.97	P00325	ADH1B		Alcohol dehydrogenase 1B (EC 1.1.1.1) (Alcohol dehydrogenase subunit beta)	ADH1B	HUMAN	P00325	0	0	0		0	0.243296	1		0	0	0						4 other organels
				484		c13_0.97	P11532	DMD		Dystrophin	DMD	HUMAN	P11532	0	0	0		0	0.203664	1		0	0	0						5 functional component
		x		485		c13_0.97	P02792	FRIL		Ferritin light chain (Ferritin L subunit)	FTL	HUMAN	P02792	0	0	0		0	0	1		0	0	0						exosome release
		x		486	62	c13_0.97	P62937	PPIA		Peptidyl-prolyl cis-trans isomerase A (PPIase A) (EC 5.2.1.8) (Cyclophilin A) (Cyclosporin A-binding protein) (Rotamase A) [Cleaved into: Peptidyl-prolyl cis-trans isomerase A, N-terminally processed]	PPIA	HUMAN	P62937	0	0	0		0	0.38711	1		0	0	0						top10_exocarta
				487		c13_0.97	P15153	RAC2		Ras-related C3 botulinum toxin substrate 2 (GX) (Small G protein) (p21-Rac2)	RAC2	HUMAN	P15153	0	0	0		0	0.235683	1		0	0	0						top20_exocarta
				488																										top100_exocarta	1
			2a: lipid/membrane protein-binding	489	78	cl14_0.76	O00560	SDCB1		Syntenin-1 (Melanoma differentiation-associated protein 9) (MDA-9) (Pro-TGF-alpha cytoplasmic domain-interacting protein 18) (TACIP18) (Scaffold protein Pbp1) (Syndecan-binding protein 1)	SDCBP	HUMAN	O00560	0	0	0		0	1	0.363661		0	0	0						HCF-EVs	4
			exosome release	490	47	cl14_0.76	P61106	RAB14		Ras-related protein Rab-14	RAB14	HUMAN	P61106	0	0	0		0	1	0.668562		0	0	0			cl14				tot. 7
			exosome release	491	44	cl14_0.76	P61006	RAB8A		Ras-related protein Rab-8A (Oncogene c-mel)	RAB8A	HUMAN	P61006	0	0	0		0	1	0.455291		0	0	0		1 all EV membrane/endosome	1
				492		cl14_0.76	O00161	SNP23		Synaptosomal-associated protein 23 (SNAP-23) (Vesicle-membrane fusion protein SNAP-23)	SNAP23	HUMAN	O00161	0	0	0		0	1	0		0	0	0		2 all EV cytosol	1
			exosome release	493		cl14_0.76	O00194	RB27B		Ras-related protein Rab-27B (C25KG)	RAB27B	HUMAN	O00194	0	0	0		0	1	0.594314		0	0	0		3 all EV co-isolated
		x		494		cl14_0.76	P02042	HBD		Hemoglobin subunit delta (Delta-globin) (Hemoglobin delta chain)	HBD	HUMAN	P02042	0	0	0		0.449863	1	0.595442		0	0	0		4 other organels
		x		495		cl14_0.76	P02788	TRFL		Lactotransferrin (Lactoferrin) (EC 3.4.21.-) (Growth-inhibiting protein 12) (Talalactoferrin) [Cleaved into: Lactoferricin-H (Lfcin-H); Kaliocin-1; Lactoferroxin-A; Lactoferroxin-B; Lactoferroxin-C]	LTF	HUMAN	P02788	0	0	0		0	1	0		0	0	0		5 functional component
			1a: non-tissue specific, integrin	496		cl14_0.76	P13612	ITA4	CD49d	Integrin alpha-4 (CD49 antigen-like family member D) (Integrin alpha-IV) (VLA-4 subunit alpha) (CD antigen CD49d)	ITGA4	HUMAN	P13612	0	0	0		0	0.877874	1		0	0	0		exosome release	3
				497		cl14_0.76	P16383	GCFC2		GC-rich sequence DNA-binding factor 2 (GC-rich sequence DNA-binding factor) (Transcription factor 9) (TCF-9)	GCFC2	HUMAN	P16383	0	0	0		0.103486	1	0		0	0	0		exosome release ECHGR	1
				498		cl14_0.76	P18577	RHCE	CD240CE	Blood group Rh(CE) polypeptide (Rh polypeptide 1) (RhPI) (Rh30A) (RhIXB) (Rhesus C/E antigens) (CD antigen CD240CE)	RHCE	HUMAN	P18577	0	0	0		0	1	0.571915		0	0	0		top10_exocarta	1
				499		cl14_0.76	P19105	ML12A		Myosin regulatory light chain 12A (Epididymis secretory protein Li 24) (HEL-S-24) (MLC-2B) (Myosin RLC) (Myosin regulatory light chain 2, nonsarcomeric) (Myosin regulatory light chain MRLC3)	MYL12A	HUMAN	P19105	0	0	0		0	1	0		0	0	0		top20_exocarta
				500		cl14_0.76	P23467	PTPRB		Receptor-type tyrosine-protein phosphatase beta (Protein-tyrosine phosphatase beta) (R-PTP-beta) (EC 3.1.3.48) (Vascular endothelial protein tyrosine phosphatase) (VE-PTP)	PTPRB	HUMAN	P23467	0	0	0		0	1	0.661699		0	0	0		top100_exocarta	2
				501		cl14_0.76	P25787	PSA2		Proteasome subunit alpha type-2 (EC 3.4.25.1) (Macropain subunit C3) (Multicatalytic endopeptidase complex subunit C3) (Proteasome component C3)	PSMA2	HUMAN	P25787	0	0	0		0	1	0		0	0	0		HCF-EVs	6
				502		cl14_0.76	P29972	AQP1		Aquaporin-1 (AQP-1) (Aquaporin-CHIP) (Urine water channel) (Water channel protein for red blood cells and kidney proximal tubule)	AQP1	HUMAN	P29972	0	0	0		0	1	0		0	0	0			tot. 27
		x		503		cl14_0.76	P30041	PRDX6		Peroxiredoxin-6 (EC 1.11.1.15) (1-Cys peroxiredoxin) (1-Cys PRX) (24 kDa protein) (Acidic calcium-independent phospholipase A2) (aiPLA2) (EC 3.1.1.4) (Antioxidant protein 2) (Liver 2D page spot 40) (Non-selenium glutathione peroxidase) (NSGPx) (Red blood cells page spot 12)	PRDX6	HUMAN	P30041	0	0	0		0	1	0		0	0	0
				504		cl14_0.76	P30825	CTR1		High affinity cationic amino acid transporter 1 (CAT-1) (CAT1) (Ecotropic retroviral leukemia receptor homolog) (Ecotropic retrovirus receptor homolog) (Solute carrier family 7 member 1) (System Y+ basic amino acid transporter)	SLC7A1	HUMAN	P30825	0	0	0		0	1	0		0	0	0
				505		cl14_0.76	P50895	BCAM	CD239	Basal cell adhesion molecule (Auberger B antigen) (B-CAM cell surface glycoprotein) (F8/G253 antigen) (Lutheran antigen) (Lutheran blood group glycoprotein) (CD antigen CD239)	BCAM	HUMAN	P50895	0	0	0		0	1	0		0	0	0
				506		cl14_0.76	P61421	VA0D1		V-type proton ATPase subunit d 1 (V-ATPase subunit d 1) (32 kDa accessory protein) (V-ATPase 40 kDa accessory protein) (V-ATPase AC39 subunit) (p39) (Vacuolar proton pump subunit d 1)	ATP6V0D1	HUMAN	P61421	0	0	0		0	0.623314	1		0	0	0
				507		cl14_0.76	P61769	B2MG		Beta-2-microglobulin [Cleaved into: Beta-2-microglobulin form pI 5.3]	B2M	HUMAN	P61769	0	0	0		0	1	0.602593		0	0	0
				508		cl14_0.76	P68036	UB2L3		Ubiquitin-conjugating enzyme E2 L3 (EC 2.3.2.23) (E2 ubiquitin-conjugating enzyme L3) (L-UBC) (UbcH7) (Ubiquitin carrier protein L3) (Ubiquitin-conjugating enzyme E2-F1) (Ubiquitin-protein ligase L3)	UBE2L3	HUMAN	P68036	0	0	0		0	1	0.711717		0	0	0
				509		cl14_0.76	Q8NCR9	CLRN3		Clarin-3 (Transmembrane protein 12) (Usher syndrome type-3A-like protein 1)	CLRN3	HUMAN	Q8NCR9	0	0	0		0	1	0		0	0	0
				510		cl14_0.76	Q99466	NOTC4		Neurogenic locus notch homolog protein 4 (Notch 4) (hNotch4) [Cleaved into: Notch 4 extracellular truncation; Notch 4 intracellular domain]	NOTCH4	HUMAN	Q99466	0	0	0		0	0.789622	1		0	0	0
				511		cl14_0.76	Q9UGU0	TCF20		Transcription factor 20 (TCF-20) (Nuclear factor SPBP) (Protein AR1) (Stromelysin-1 PDGF-responsive element-binding protein) (SPRE-binding protein)	TCF20	HUMAN	Q9UGU0	0	0	0		0	0.869994	1		0	0	0
		x	exosome release ECHGR	512		cl14_0.76	U6JDZ7	U6JDZ7		Rab (Ras-related protein Rab-11A)	EGR_10509	ECHGR	U6JDZ7	0	0	0		0	1	0.885083		0	0	0
		x		513		cl14_0.76	W6UFG1	W6UFG1		ADP-ribosylation factor	EGR_05324	ECHGR	W6UFG1	0	0	0		0	1	0.336011		0	0	0
		x		514		cl14_0.76	W6UQH5	W6UQH5		Tubulin beta chain	EGR_02075	ECHGR	W6UQH5	0	0	0		0	1	0		0	0	0
				515		cl14_0.76	W6VD45	W6VD45		Phosphatidylinositol 4-kinase alpha	EGR_00138	ECHGR	W6VD45	0	0	0		0	1	0		0	0	0
				516
		x		517		cl15_0.8	P25311	ZA2G		Zinc-alpha-2-glycoprotein (Zn-alpha-2-GP) (Zn-alpha-2-glycoprotein)	AZGP1	HUMAN	P25311	0	0	0		0	1	0		0	1	0
				518		cl15_0.8	Q14390	GGTL2		Gamma-glutamyltransferase light chain 2 (Gamma-glutamyltransferase-like protein 4)	GGTLC2	HUMAN	Q14390	0	0	0		0	1	0		0	1	0
				519	55	cl15_0.8	P60953	CDC42		Cell division control protein 42 homolog (G25K GTP-binding protein)	CDC42	HUMAN	P60953	0	0	0		0	1	0.358544		0	1	0			cl15
			exosome release	520		cl15_0.8	P61026	RAB10		Ras-related protein Rab-10	RAB10	HUMAN	P61026	0	0	0		0	1	0.441912		0	1	0		1 all EV membrane/endosome
				521		cl15_0.8	P61225	RAP2B		Ras-related protein Rap-2b	RAP2B	HUMAN	P61225	0	0	0		0.593855	0.966241	1		0	1	0		2 all EV cytosol
		x		522		cl15_0.8	P61626	LYSC		Lysozyme C (EC 3.2.1.17) (1,4-beta-N-acetylmuramidase C)	LYZ	HUMAN	P61626	0	0	0		0.71243	1	0.514048		0	1	0		3 all EV co-isolated
				523		cl15_0.8	Q9H4K1	RIBC2		RIB43A-like with coiled-coils protein 2	RIBC2	HUMAN	Q9H4K1	0	0	0		0.308235	1	0.887667		0.435186	1	0		4 other organels
																										5 functional component
																										exosome release	1
																										top10_exocarta
																										top20_exocarta
																										top100_exocarta	1
																										HCF-EVs	2
																											tot. 7

## Sheet: Table 2
	Accession	Protein names	Gene	Organism	APs/IPs	CLUSTER	HCF-EVs	References
	A0A068WI65	Cation efflux protein: zinc transporter	EgrG_001002800	ECHGR	APs	cl6_0.95
	A0A068WVR1	Tubulin alpha chain	EgrG_000042500	ECHGR	APs	cl7_0.81	x	52.59
	Q03341	Actin-2	ACTII	ECHGR	APs	cl7_0.81	x	52.59
	W6UMX7	Succinate dehydrogenase	EGR_02366	ECHGR	APs	cl7_0.81	x	6.52
	A0A068WQT6	Expressed conserved protein	EgrG_000337300	ECHGR	APs	cl7_0.81
	A0A068WS68	Protein fat free	EgrG_000700220	ECHGR	IPs	cl12_0.69
	W6V5E3	Ubiquitin hydrolase FAF-X	EGR_03548	ECHGR	IPs	c13_0.97	x	52.59
	A0A068WVB2	Probable tRNA N6-adenosine threonylcarbamoyltransferase	EgrG_000105300	ECHGR	IPs	c13_0.97
	U6JDZ7	Rab (Ras-related protein Rab-11A)	EGR_10509	ECHGR	IPs	cl14_0.76	x	52
	W6UFG1	ADP-ribosylation factor	EGR_05324	ECHGR	IPs	cl14_0.76	x	52.6
	W6UQH5	Tubulin beta chain	EGR_02075	ECHGR	IPs	cl14_0.76	x	52.59
	W6VD45	Phosphatidylinositol 4-kinase alpha	EGR_00138	ECHGR	IPs	cl14_0.76

## Sheet: Fig 4B and S9 Fig
	cl1	cl2	cl3	cl4	cl5	cl6	cl7	cl8	cl9	cl10	cl11	cl13	cl14	cl15	tot	%
other proteins	0	16	14	1	80	31	40	14	6	6	25	2	12	3	250	0.494071
1 all EVs membrane/endosome	3	1	2		1	1	6	6	1				1		22	0.0434783
2 all EVs cytosol	3	1	1	2	2		1		2				1		13	0.0256917
3 non-EVs co-isolated	1	4		1	3					1					10	0.0197628
4 other organels		1	8		13		8	1			1				32	0.0632411
5 EVs functional component		3	1	1	1			1							7	0.013834
exosome release				1	1								3	1	6	0.0118577
exosome release ECHGR													1		1	0.00197628
top10_exocarta	2	2		1	1		1	1	2				1		11	0.0217391
top20_exocarta	2	2	1	2	2	1	2	1							13	0.0256917
top100_exocarta	5	7	1	3	4	2	9	5	2		2	1	2	1	44	0.0869565
HCF-EVs	9	29	11	8	4	3	9	3	2	1	6	4	6	2	97	0.1917
tot	25	66	39	20	112	38	76	32	15	8	34	7	27	7	506

## Sheet: S5 fig and Fig 10
29	69	cl2_0.73	P63104	1433Z		14-3-3 protein zeta/delta (Protein kinase C inhibitor protein 1) (KCIP-1)	YWHAZ	HUMAN	P63104	0.151486	0.825272	1		0	0.341133	1		0	0.615973	1																		A5	A6	A7		I5	I6	I7		C5	C6	C7
84		cl2_0.73	P68032	ACTC		Actin, alpha cardiac muscle 1 (Alpha-cardiac actin)	ACTC1	HUMAN	P68032	0.144006	0.923778	1		0	0.790859	1		0	0.243002	1																	ALIX	0	1	0.591726		0	1	0.498943		0	1	0
28	93	cl2_0.73	P60709	ACTB		Actin, cytoplasmic 1 (Beta-actin) [Cleaved into: Actin, cytoplasmic 1, N-terminally processed]	ACTB	HUMAN	P60709	0.0860398	0.884349	1		0	1	0.723941		0	0.359775	1				A_5	A_6	A_7		I_5	I_6	I_7		C_5	C_6	C_7			HSPA8	0	1	0.547385		0.203937	1	0.517291		0	1	0.468741
32	54	cl2_0.73	P01023	A2MG		Alpha-2-macroglobulin (Alpha-2-M) (C3 and PZP-like alpha-2-macroglobulin domain-containing protein 5)	A2M	HUMAN	P01023	0.130866	0.581735	1		0.0366349	0.186444	1		0.02827	0.243707	1			A2MG	0.130866	0.581735	1		0.0366349	0.186444	1		0.02827	0.243707	1			TFR1	0.0284423	1	0.560061		0.0317732	1	0.655852		0.0497782	0.555193	1
75		cl2_0.73	P15144	AMPN	CD13	Aminopeptidase N (AP-N) (hAPN) (EC 3.4.11.2) (Alanyl aminopeptidase) (Aminopeptidase M) (AP-M) (Microsomal aminopeptidase) (Myeloid plasma membrane glycoprotein CD13) (gp150) (CD antigen CD13)	ANPEP	HUMAN	P15144	0.0273617	1	0.804693		0	1	0.754562		0	1	0.827729			APOA1	0.239913	0.570235	1		0.109382	0.190214	1		0.0440943	0.306972	1			LYN	0	1	0.804398		0	0	0		0	0	0
89		cl2_0.73	Q8NI99	ANGL6		Angiopoietin-related protein 6 (Angiopoietin-like protein 6) (Angiopoietin-related growth factor) (Angiopoietin-related protein 5)	ANGPTL6	HUMAN	Q8NI99	0	1	0		0	0.499725	1		0	0	1			ANGT	0.240357	0.612207	1		0.229627	0.3414	1		0.0271208	0.125092	1			SRC	0	1	0.112876		0	0	0		0	0	0
47		cl2_0.73	P01019	ANGT		Angiotensinogen (Serpin A8) [Cleaved into: Angiotensin-1 (Angiotensin 1-10) (Angiotensin I) (Ang I); Angiotensin-2 (Angiotensin 1-8) (Angiotensin II) (Ang II); Angiotensin-3 (Angiotensin 2-8) (Angiotensin III) (Ang III) (Des-Asp[1]-angiotensin II); Angiotensin-4 (Angiotensin 3-8) (Angiotensin IV) (Ang IV); Angiotensin 1-9; Angiotensin 1-7; Angiotensin 1-5; Angiotensin 1-4]	AGT	HUMAN	P01019	0.240357	0.612207	1		0.229627	0.3414	1		0.0271208	0.125092	1			HPT	0.168144	0.553875	1		0.197469	0.438624	1		0.027136	0.253244	1
46		cl2_0.73		ANT3		Antithrombin-III (ATIII) (Serpin C1)	SERPINC1	HUMAN	P01008	0.267073	0.545052	1		0.238349	0.643924	1		0.109794	0.20642	1			HEP2	0.0700775	0.66689	1		0.0852201	0.454633	1		0.054245	0.165003	1
50		cl2_0.73	P02647	APOA1		Apolipoprotein A-I (Apo-AI) (ApoA-I) (Apolipoprotein A1) [Cleaved into: Proapolipoprotein A-I (ProapoA-I); Truncated apolipoprotein A-I (Apolipoprotein A-I(1-242))]	APOA1	HUMAN	P02647	0.239913	0.570235	1		0.109382	0.190214	1		0.0440943	0.306972	1			APOB	0.157596	0.65113	1		0.463651	0.672905	1		0.0426766	0.321585	1
64		cl2_0.73	P06727	APOA4		Apolipoprotein A-IV (Apo-AIV) (ApoA-IV) (Apolipoprotein A4)	APOA4	HUMAN	P06727	0.226534	1	0.463363		0.357695	0.389581	1		0.0404671	0.523777	1
58		cl2_0.73	P04114	APOB		Apolipoprotein B-100 (Apo B-100) [Cleaved into: Apolipoprotein B-48 (Apo B-48)]	APOB	HUMAN	P04114	0.157596	0.65113	1		0.463651	0.672905	1		0.0426766	0.321585	1
51		cl2_0.73	P02649	APOE		Apolipoprotein E (Apo-E)	APOE	HUMAN	P02649	0.285297	1	0.589988		0.225598	0.677782	1		0.0323999	0.164368	1
91		cl2_0.73	Q9HBI1	PARVB		Beta-parvin (Affixin)	PARVB	HUMAN	Q9HBI1	0	0.687195	1		0	0.76232	1		0	0.643419	1
79		cl2_0.73	P22792	CPN2		Carboxypeptidase N subunit 2 (Carboxypeptidase N 83 kDa chain) (Carboxypeptidase N large subunit) (Carboxypeptidase N polypeptide 2) (Carboxypeptidase N regulatory subunit)	CPN2	HUMAN	P22792	0.104968	1	0.817873		0	0.311032	1		0	0.364175	1
39		cl2_0.73	O43866	CD5L		CD5 antigen-like (Apoptosis inhibitor expressed by macrophages) (hAIM) (CT-2) (IgM-associated peptide) (SP-alpha)	CD5L	HUMAN	O43866	0.114107	0.459468	1		0.319935	0.623023	1		0	0.318054	1
41		cl2_0.73	P00450	CERU		Ceruloplasmin (EC 1.16.3.1) (Ferroxidase)	CP	HUMAN	P00450	0.122564	0.496176	1		0.135164	0.375372	1		0.0366674	0.360512	1
73		cl2_0.73	P11597	CETP		Cholesteryl ester transfer protein (Lipid transfer protein I)	CETP	HUMAN	P11597	0.174647	1	0.845174		0.381242	1	0.913627		0	0.246329	1
71		cl2_0.73	P10909	CLUS		Clusterin (Aging-associated gene 4 protein) (Apolipoprotein J) (Apo-J) (Complement cytolysis inhibitor) (CLI) (Complement-associated protein SP-40,40) (Ku70-binding protein 1) (NA1/NA2) (Testosterone-repressed prostate message 2) (TRPM-2) [Cleaved into: Clusterin beta chain (ApoJalpha) (Complement cytolysis inhibitor a chain); Clusterin alpha chain (ApoJbeta) (Complement cytolysis inhibitor b cha…	CLU	HUMAN	P10909	0.0653739	0.74803	1		0.126808	0.205303	1		0.0341796	0.278308	1
35	48	cl2_0.73	P15311	EZRI		Ezrin (Cytovillin) (Villin-2) (p81)	EZR	HUMAN	P15311	0	1	0.839577		0	1	0.670064		0	0	1
53		cl2_0.73	P02751	FINC		Fibronectin (FN) (Cold-insoluble globulin) (CIG) [Cleaved into: Anastellin; Ugl-Y1; Ugl-Y2; Ugl-Y3]	FN1	HUMAN	P02751	0.0729056	0.734156	1		0.0492765	0.116781	1		0.0389336	0.218849	1
40		cl2_0.73	O75636	FCN3		Ficolin-3 (Collagen/fibrinogen domain-containing lectin 3 p35) (Collagen/fibrinogen domain-containing protein 3) (Hakata antigen)	FCN3	HUMAN	O75636	0	1	0.98827		0	0.1003	1		0	0.0203914	1
31	56	cl2_0.73	P21333	FLNA		Filamin-A (FLN-A) (Actin-binding protein 280) (ABP-280) (Alpha-filamin) (Endothelial actin-binding protein) (Filamin-1) (Non-muscle filamin)	FLNA	HUMAN	P21333	0.0476482	0.854017	1		0	1	0.953333		0	0.929244	1
34	53	cl2_0.73	Q08380	LG3BP		Galectin-3-binding protein (Basement membrane autoantigen p105) (Lectin galactoside-binding soluble 3-binding protein) (Mac-2-binding protein) (MAC2BP) (Mac-2 BP) (Tumor-associated antigen 90K)	LGALS3BP	HUMAN	Q08380	0.0973598	0.969106	1		0	0.189169	1		0.0915156	0.404418	1
63		cl2_0.73	P06396	GELS		Gelsolin (AGEL) (Actin-depolymerizing factor) (ADF) (Brevin)	GSN	HUMAN	P06396	0.202206	0.92178	1		0.149057	0.788873	1		0.159264	0.59144	1
27	95	cl2_0.73	P04406	G3P		Glyceraldehyde-3-phosphate dehydrogenase (GAPDH) (EC 1.2.1.12) (Peptidyl-cysteine S-nitrosylase GAPDH) (EC 2.6.99.-)	GAPDH	HUMAN	P04406	0.253905	0.893868	1		0	0.812669	1		0	0.424017	1
33	53	cl2_0.73	P04899	GNAI2		Guanine nucleotide-binding protein G(i) subunit alpha-2 (Adenylate cyclase-inhibiting G alpha protein)	GNAI2	HUMAN	P04899	0.0990167	0.833375	1		0	1	0.850064		0	0.406551	1
43		cl2_0.73	P00738	HPT		Haptoglobin (Zonulin) [Cleaved into: Haptoglobin alpha chain; Haptoglobin beta chain]	HP	HUMAN	P00738	0.168144	0.553875	1		0.197469	0.438624	1		0.027136	0.253244	1
44		cl2_0.73	P00739	HPTR		Haptoglobin-related protein	HPR	HUMAN	P00739	0.134905	1	0.727262		0.039735	0.149429	1		0.0209433	0.261665	1
56		cl2_0.73	P02790	HEMO		Hemopexin (Beta-1B-glycoprotein)	HPX	HUMAN	P02790	0.19697	0.950941	1		0.369121	0.774092	1		0.060602	0.396837	1
62		cl2_0.73	P05546	HEP2		Heparin cofactor 2 (Heparin cofactor II) (HC-II) (Protease inhibitor leuserpin-2) (HLS2) (Serpin D1)	SERPIND1	HUMAN	P05546	0.0700775	0.66689	1		0.0852201	0.454633	1		0.054245	0.165003	1
49		cl2_0.73	dim	DRA		HLA class II histocompatibility antigen, DR alpha chain (MHC class II antigen DRA)	HLA-DRA	HUMAN	P01903	0	1	0.87436		0	0.943772	1		0	0.218729	1
81		cl2_0.73	P35858	ALS		Insulin-like growth factor-binding protein complex acid labile subunit (ALS)	IGFALS	HUMAN	P35858	0	0.530282	1		0	0.191711	1		0	0.31222	1
67		cl2_0.73	P08514	ITA2B	CD41	Integrin alpha-IIb (GPalpha IIb) (GPIIb) (Platelet membrane glycoprotein IIb) (CD antigen CD41) [Cleaved into: Integrin alpha-IIb heavy chain; Integrin alpha-IIb light chain, form 1; Integrin alpha-IIb light chain, form 2]	ITGA2B	HUMAN	P08514	0.0397063	0.608096	1		0.110309	1	0.953089		0.0999792	0.563407	1
78		cl2_0.73	P19827	ITIH1		Inter-alpha-trypsin inhibitor heavy chain H1 (ITI heavy chain H1) (ITI-HC1) (Inter-alpha-inhibitor heavy chain 1) (Inter-alpha-trypsin inhibitor complex component III) (Serum-derived hyaluronan-associated protein) (SHAP)	ITIH1	HUMAN	P19827	0.0485071	0.409357	1		0.144954	0.610294	1		0.0432993	0.372524	1
77		cl2_0.73	P19823	ITIH2		Inter-alpha-trypsin inhibitor heavy chain H2 (ITI heavy chain H2) (ITI-HC2) (Inter-alpha-inhibitor heavy chain 2) (Inter-alpha-trypsin inhibitor complex component II) (Serum-derived hyaluronan-associated protein) (SHAP)	ITIH2	HUMAN	P19823	0.219094	0.830478	1		0.231378	0.291853	1		0.033455	0.455358	1
87		cl2_0.73	Q14624	ITIH4		Inter-alpha-trypsin inhibitor heavy chain H4 (ITI heavy chain H4) (ITI-HC4) (Inter-alpha-inhibitor heavy chain 4) (Inter-alpha-trypsin inhibitor family heavy chain-related protein) (IHRP) (Plasma kallikrein sensitive glycoprotein 120) (Gp120) (PK-120) [Cleaved into: 70 kDa inter-alpha-trypsin inhibitor heavy chain H4; 35 kDa inter-alpha-trypsin inhibitor heavy chain H4]	ITIH4	HUMAN	Q14624	0.114452	0.560982	1		0.0647773	0.523824	1		0.0301978	0.517974	1
80		cl2_0.73	P29622	KAIN		Kallistatin (Kallikrein inhibitor) (Peptidase inhibitor 4) (PI-4) (Serpin A4)	SERPINA4	HUMAN	P29622	0	1	0.921909		0	0.938488	1		0	0.0985405	1
52		cl2_0.73	P02750	A2GL		Leucine-rich alpha-2-glycoprotein (LRG)	LRG1	HUMAN	P02750	0	0.495515	1		0	1	0.730344		0	0.114822	1
76		cl2_0.73	P18428	LBP		Lipopolysaccharide-binding protein (LBP)	LBP	HUMAN	P18428	0.18887	0.813842	1		0.352995	0.656704	1		0.00551581	0.0438323	1
83		cl2_0.73	P51884	LUM		Lumican (Keratan sulfate proteoglycan lumican) (KSPG lumican)	LUM	HUMAN	P51884	0	1	0.962181		0.265514	1	0.718111		0	0.244108	1
86		cl2_0.73	Q13201	MMRN1		Multimerin-1 (EMILIN-4) (Elastin microfibril interface located protein 4) (Elastin microfibril interfacer 4) (Endothelial cell multimerin) [Cleaved into: Platelet glycoprotein Ia*; 155 kDa platelet multimerin (p-155) (p155)]	MMRN1	HUMAN	Q13201	0	0.742125	1		0	1	0.995317		0	0.340359	1
37	44	cl2_0.73	P35579	MYH9		Myosin-9 (Cellular myosin heavy chain, type A) (Myosin heavy chain 9) (Myosin heavy chain, non-muscle IIa) (Non-muscle myosin heavy chain A) (NMMHC-A) (Non-muscle myosin heavy chain IIa) (NMMHC II-a) (NMMHC-IIA)	MYH9	HUMAN	P35579	0.0401552	0.509421	1		0	0.349864	1		0	0.419979	1
82		cl2_0.73	P36955	PEDF		Pigment epithelium-derived factor (PEDF) (Cell proliferation-inducing gene 35 protein) (EPC-1) (Serpin F1)	SERPINF1	HUMAN	P36955	0.534855	0.508415	1		0	0.780496	1		0	0.241065	1
60		cl2_0.73	P05155	IC1		Plasma protease C1 inhibitor (C1 Inh) (C1Inh) (C1 esterase inhibitor) (C1-inhibiting factor) (Serpin G1)	SERPING1	HUMAN	P05155	0.0904149	0.96811	1		0.314217	0.662542	1		0.0165482	0.356027	1
45		cl2_0.73	P00747	PLMN		Plasminogen (EC 3.4.21.7) [Cleaved into: Plasmin heavy chain A; Activation peptide; Angiostatin; Plasmin heavy chain A, short form; Plasmin light chain B]	PLG	HUMAN	P00747	0.32469	1	0.906641		0	0.340789	1		0	0.350231	1
66		cl2_0.73	P07359	GP1BA	CD42b	Platelet glycoprotein Ib alpha chain (GP-Ib alpha) (GPIb-alpha) (GPIbA) (Glycoprotein Ibalpha) (Antigen CD42b-alpha) (CD antigen CD42b) [Cleaved into: Glycocalicin]	GP1BA	HUMAN	P07359	0.106776	1	0.798696		0	0.962392	1		0	0.931309	1
74		cl2_0.73	P13224	GP1BB	CD42c	Platelet glycoprotein Ib beta chain (GP-Ib beta) (GPIb-beta) (GPIbB) (Antigen CD42b-beta) (CD antigen CD42c)	GP1BB	HUMAN	P13224	0.215577	1	0.936057		0	1	0.939601		0	0.746645	1
68		cl2_0.73	P08567	PLEK		Pleckstrin (Platelet 47 kDa protein) (p47)	PLEK	HUMAN	P08567	0.119931	0.755851	1		0	0.2268	1		0	0.929823	1
48		cl2_0.73	P01833	PIGR		Polymeric immunoglobulin receptor (PIgR) (Poly-Ig receptor) (Hepatocellular carcinoma-associated protein TB6) [Cleaved into: Secretory component]	PIGR	HUMAN	P01833	0.386164	1	0.989642		0.109533	0.940707	1		0	1	0.748709
70		cl2_0.73	P0CG48	UBC		Polyubiquitin-C [Cleaved into: Ubiquitin]	UBC	HUMAN	P0CG48	0.0803763	0.646911	1		0.217687	0.87608	1		0	1	0.807698
54		cl2_0.73	P02760	AMBP		Protein AMBP [Cleaved into: Alpha-1-microglobulin (Protein HC) (Alpha-1 microglycoprotein) (Complex-forming glycoprotein heterogeneous in charge); Inter-alpha-trypsin inhibitor light chain (ITI-LC) (Bikunin) (EDC1) (HI-30) (Uronic-acid-rich protein); Trypstatin]	AMBP	HUMAN	P02760	0.175373	0.793262	1		0.333486	0.632802	1		0.0343875	0.177269	1
42		cl2_0.73	P00734	THRB		Prothrombin (EC 3.4.21.5) (Coagulation factor II) [Cleaved into: Activation peptide fragment 1; Activation peptide fragment 2; Thrombin light chain; Thrombin heavy chain]	F2	HUMAN	P00734	0.295778	0.438469	1		0.0920103	0.15618	1		0	0.54436	1
88		cl2_0.73	Q15404	RSU1		Ras suppressor protein 1 (RSP-1) (Rsu-1)	RSU1	HUMAN	Q15404	0	1	0.650776		0	0.940918	1		0	0.674685	1
38		cl2_0.73	A6NIZ1	RP1BL		Ras-related protein Rap-1b-like protein		HUMAN	A6NIZ1	0.139358	1	0.346695		0.383066	1	0.921502		0.041182	0.206813	1
69		cl2_0.73	P08575	PTPRC	CD45	Receptor-type tyrosine-protein phosphatase C (EC 3.1.3.48) (Leukocyte common antigen) (L-CA) (T200) (CD antigen CD45)	PTPRC	HUMAN	P08575	0	0.873468	1		0	0.627425	1		0.554883	0.592074	1
55		cl2_0.73	P02787	TRFE		Serotransferrin (Transferrin) (Beta-1 metal-binding globulin) (Siderophilin)	TF	HUMAN	P02787	0.260211	1	0.903577		0.370505	0.728048	1		0.0385614	0.335893	1
72		cl2_0.73	P11277	SPTB1		Spectrin beta chain, erythrocytic (Beta-I spectrin)	SPTB	HUMAN	P11277	0.0352356	1	0.718179		0	0.428182	1		0	1	0.999826
92		cl2_0.73	Q9Y490	TLN1		Talin-1	TLN1	HUMAN	Q9Y490	0.0765203	0.66619	1		0	0.887559	1		0	0.809948	1
36	46	cl2_0.73	P07996	TSP1		Thrombospondin-1	THBS1	HUMAN	P07996	0.0657867	1	0.934261		0	0.293728	1		0	0.549932	1
61		cl2_0.73	P05543	THBG		Thyroxine-binding globulin (Serpin A7) (T4-binding globulin)	SERPINA7	HUMAN	P05543	0	0.71885	1		0	0.0937713	1		0.0852723	0.189127	1
30	62	cl2_0.73	P55072	TERA		Transitional endoplasmic reticulum ATPase (TER ATPase) (EC 3.6.4.6) (15S Mg(2+)-ATPase p97 subunit) (Valosin-containing protein) (VCP)	VCP	HUMAN	P55072	0.154442	0.940606	1		0	0.226143	1		0	0.0768821	1
85		cl2_0.73	P68366	TBA4A		Tubulin alpha-4A chain (Alpha-tubulin 1) (Testis-specific alpha-tubulin) (Tubulin H2-alpha) (Tubulin alpha-1 chain)	TUBA4A	HUMAN	P68366	0.0842752	0.617627	1		0	1	0.655812		0	0.235537	1
90		cl2_0.73	Q9H4B7	TBB1		Tubulin beta-1 chain	TUBB1	HUMAN	Q9H4B7	0	0.668668	1		0	1	0.471345		0	0	1
65		cl2_0.73	P07225	PROS		Vitamin K-dependent protein S	PROS1	HUMAN	P07225	0.304678	1	0.898163		0.284781	0.969071	1		0	0.333014	1
57		cl2_0.73	P04004	VTNC		Vitronectin (VN) (S-protein) (Serum-spreading factor) (V75) [Cleaved into: Vitronectin V65 subunit; Vitronectin V10 subunit; Somatomedin-B]	VTN	HUMAN	P04004	0.162187	1	0.894865		0.0590883	0.611012	1		0.0228972	0.28919	1
59		cl2_0.73	P04275	VWF		von Willebrand factor (vWF) [Cleaved into: von Willebrand antigen 2 (von Willebrand antigen II)]	VWF	HUMAN	P04275	0.102098	0.492618	1		0.180707	0.645103	1		0.0762441	0.456886	1
