# Supplementary material for: Proteomic analysis of plasma exosomes from Cystic Echinococcosis patients provides in vivo support for distinct immune response profiles in active vs inactive infection and suggests potential biomarkers
Source: PLoS Negl Trop Dis. 2020 Oct 5;14(10):e0008586. doi: 10.1371/journal.pntd.0008586 (PMC7535053; doi:10.1371/journal.pntd.0008586)
Supplement: S5 Table — All information relative to the fraction most enriched in exosomes are reported. In the first sheet the resulting final clusters are reported, in the second sheet the protein contribution values to the PCA shown in Fig 5, and in the third sheet the protein-protein interaction enriched terms. (XLSX) [file pntd.0008586.s006.xlsx]

## Sheet: Fraction6_CLUSTER
	Exo_Carta	CLUSTER	Accession	Entry		Protein names	Gene	Organism	Accessions	A_6		I_6		C_6
1	78	cl1_0.67	P06733	ENOA		Alpha-enolase (EC 4.2.1.11) (2-phospho-D-glycerate hydro-lyase) (C-myc promoter-binding protein) (Enolase 1) (MBP-1) (MPB-1) (Non-neural enolase) (NNE) (Phosphopyruvate hydratase) (Plasminogen-binding protein)	ENO1	HUMAN	P06733	0.632823		1		0.259098
2	72	CL1_0.67	P00338	LDHA		L-lactate dehydrogenase A chain (LDH-A) (EC 1.1.1.27) (Cell proliferation-inducing gene 19 protein) (LDH muscle subunit) (LDH-M) (Renal carcinoma antigen NY-REN-59)	LDHA	HUMAN	P00338	1		1		0.305124
3	67	cl1_0.67	P08758	ANXA5		Annexin A5 (Anchorin CII) (Annexin V) (Annexin-5) (Calphobindin I) (CBP-I) (Endonexin II) (Lipocortin V) (Placental anticoagulant protein 4) (PP4) (Placental anticoagulant protein I) (PAP-I) (Thromboplastin inhibitor) (Vascular anticoagulant-alpha) (VAC-alpha)	ANXA5	HUMAN	P08758	0.989354		1		1
4	62	cl1_0.67	P26038	MOES		Moesin (Membrane-organizing extension spike protein)	MSN	HUMAN	P26038	1		1		0.80389
5	57	cl1_0.67	P05023	AT1A1		Sodium/potassium-transporting ATPase subunit alpha-1 (Na(+)/K(+) ATPase alpha-1 subunit) (EC 3.6.3.9) (Sodium pump subunit alpha-1)	ATP1A1	HUMAN	P05023	1		1		0
6	56	CL1_0.67	O75955	FLOT1		Flotillin-1	FLOT1	HUMAN	O75955	1		1		0.974178
7	50	cl1_0.67	P07195	LDHB		L-lactate dehydrogenase B chain (LDH-B) (EC 1.1.1.27) (LDH heart subunit) (LDH-H) (Renal carcinoma antigen NY-REN-46)	LDHB	HUMAN	P07195	0.227617		1		1
8	47	cl1_0.67	P02786	TFR1	CD71	Transferrin receptor protein 1 (TR) (TfR) (TfR1) (Trfr) (T9) (p90) (CD antigen CD71) [Cleaved into: Transferrin receptor protein 1, serum form (sTfR)]	TFRC	HUMAN	P02786	1		1		0.555193
9	44	cl1_0.67	P27105	STOM		Erythrocyte band 7 integral membrane protein (Protein 7.2b) (Stomatin)	STOM	HUMAN	P27105	0.620784		1		0.860306
10		CL1_0.67	O15400	STX7		Syntaxin-7	STX7	HUMAN	O15400	0.566499		1		1
11		CL1_0.67	P00915	CAH1		Carbonic anhydrase 1 (EC 4.2.1.1) (Carbonate dehydratase I) (Carbonic anhydrase B) (CAB) (Carbonic anhydrase I) (CA-I)	CA1	HUMAN	P00915	1		1		0.798195
12		CL1_0.67	P00918	CAH2		Carbonic anhydrase 2 (EC 4.2.1.1) (Carbonate dehydratase II) (Carbonic anhydrase C) (CAC) (Carbonic anhydrase II) (CA-II)	CA2	HUMAN	P00918	1		1		0.402969
13		CL1_0.67	P02549	SPTA1		Spectrin alpha chain, erythrocytic 1 (Erythroid alpha-spectrin)	SPTA1	HUMAN	P02549	0.552096		1		0.943645
14		cl1_0.67	P02730	B3AT	CD233	Band 3 anion transport protein (Anion exchange protein 1) (AE 1) (Anion exchanger 1) (Solute carrier family 4 member 1) (CD antigen CD233)	SLC4A1	HUMAN	P02730	1		1		0.888948
15		cl1_0.67	P02749	APOH		Beta-2-glycoprotein 1 (APC inhibitor) (Activated protein C-binding protein) (Anticardiolipin cofactor) (Apolipoprotein H) (Apo-H) (Beta-2-glycoprotein I) (B2GPI) (Beta(2)GPI)	APOH	HUMAN	P02749	1		1		0.539731
16		cl1_0.67	P05106	ITB3	CD61	Integrin beta-3 (Platelet membrane glycoprotein IIIa) (GPIIIa) (CD antigen CD61)	ITGB3	HUMAN	P05106	1		1		0.826082
17		cl1_0.67	P08473	NEP	CD10	Neprilysin (EC 3.4.24.11) (Atriopeptidase) (Common acute lymphocytic leukemia antigen) (CALLA) (Enkephalinase) (Neutral endopeptidase 24.11) (NEP) (Neutral endopeptidase) (Skin fibroblast elastase) (SFE) (CD antigen CD10)	MME	HUMAN	P08473	1		1		1
18		cl1_0.67	P08571	CD14	CD14	Monocyte differentiation antigen CD14 (Myeloid cell-specific leucine-rich glycoprotein) (CD antigen CD14) [Cleaved into: Monocyte differentiation antigen CD14, urinary form; Monocyte differentiation antigen CD14, membrane-bound form]	CD14	HUMAN	P08571	0.747515		1		0
19		cl1_0.67	P11166	GTR1		Solute carrier family 2, facilitated glucose transporter member 1 (Glucose transporter type 1, erythrocyte/brain) (GLUT-1) (HepG2 glucose transporter)	SLC2A1	HUMAN	P11166	1		1		0.484819
20		cl1_0.67	P13796	PLSL		Plastin-2 (L-plastin) (LC64P) (Lymphocyte cytosolic protein 1) (LCP-1)	LCP1	HUMAN	P13796	1		1		0
21		cl1_0.67	P16284	PECA1	CD31	Platelet endothelial cell adhesion molecule (PECAM-1) (EndoCAM) (GPIIA') (PECA1) (CD antigen CD31)	PECAM1	HUMAN	P16284	0.997018		1		0
22		cl1_0.67	P16452	EPB42		Erythrocyte membrane protein band 4.2 (Erythrocyte protein 4.2) (P4.2)	EPB42	HUMAN	P16452	1		1		0.808168
23		cl1_0.67	P18206	VINC		Vinculin (Metavinculin) (MV)	VCL	HUMAN	P18206	1		1		0.194055
24		cl1_0.67	P23142	FBLN1		Fibulin-1 (FIBL-1)	FBLN1	HUMAN	P23142	1		1		0.526628
25		cl1_0.67	Q6Q788	APOA5		Apolipoprotein A-V (Apo-AV) (ApoA-V) (Apolipoprotein A5) (Regeneration-associated protein 3)	APOA5	HUMAN	Q6Q788	1		1		0.313952
26
27	95	cl2_0.73	P04406	G3P		Glyceraldehyde-3-phosphate dehydrogenase (GAPDH) (EC 1.2.1.12) (Peptidyl-cysteine S-nitrosylase GAPDH) (EC 2.6.99.-)	GAPDH	HUMAN	P04406	0.893868		0.812669		0.424017
28	93	cl2_0.73	P60709	ACTB		Actin, cytoplasmic 1 (Beta-actin) [Cleaved into: Actin, cytoplasmic 1, N-terminally processed]	ACTB	HUMAN	P60709	0.884349		1		0.359775
29	69	cl2_0.73	P63104	1433Z		14-3-3 protein zeta/delta (Protein kinase C inhibitor protein 1) (KCIP-1)	YWHAZ	HUMAN	P63104	0.825272		0.341133		0.615973
30	62	cl2_0.73	P55072	TERA		Transitional endoplasmic reticulum ATPase (TER ATPase) (EC 3.6.4.6) (15S Mg(2+)-ATPase p97 subunit) (Valosin-containing protein) (VCP)	VCP	HUMAN	P55072	0.940606		0.226143		0.0768821
31	56	cl2_0.73	P21333	FLNA		Filamin-A (FLN-A) (Actin-binding protein 280) (ABP-280) (Alpha-filamin) (Endothelial actin-binding protein) (Filamin-1) (Non-muscle filamin)	FLNA	HUMAN	P21333	0.854017		1		0.929244
32	54	cl2_0.73	P01023	A2MG		Alpha-2-macroglobulin (Alpha-2-M) (C3 and PZP-like alpha-2-macroglobulin domain-containing protein 5)	A2M	HUMAN	P01023	0.581735		0.186444		0.243707
33	53	cl2_0.73	P04899	GNAI2		Guanine nucleotide-binding protein G(i) subunit alpha-2 (Adenylate cyclase-inhibiting G alpha protein)	GNAI2	HUMAN	P04899	0.833375		1		0.406551
34	53	cl2_0.73	Q08380	LG3BP		Galectin-3-binding protein (Basement membrane autoantigen p105) (Lectin galactoside-binding soluble 3-binding protein) (Mac-2-binding protein) (MAC2BP) (Mac-2 BP) (Tumor-associated antigen 90K)	LGALS3BP	HUMAN	Q08380	0.969106		0.189169		0.404418
35	48	cl2_0.73	P15311	EZRI		Ezrin (Cytovillin) (Villin-2) (p81)	EZR	HUMAN	P15311	1		1		0
36	46	cl2_0.73	P07996	TSP1		Thrombospondin-1	THBS1	HUMAN	P07996	1		0.293728		0.549932
37	44	cl2_0.73	P35579	MYH9		Myosin-9 (Cellular myosin heavy chain, type A) (Myosin heavy chain 9) (Myosin heavy chain, non-muscle IIa) (Non-muscle myosin heavy chain A) (NMMHC-A) (Non-muscle myosin heavy chain IIa) (NMMHC II-a) (NMMHC-IIA)	MYH9	HUMAN	P35579	0.509421		0.349864		0.419979
38		cl2_0.73	A6NIZ1	RP1BL		Ras-related protein Rap-1b-like protein	RP1BL	HUMAN	A6NIZ1	1		1		0.206813
39		cl2_0.73	O43866	CD5L		CD5 antigen-like (Apoptosis inhibitor expressed by macrophages) (hAIM) (CT-2) (IgM-associated peptide) (SP-alpha)	CD5L	HUMAN	O43866	0.459468		0.623023		0.318054
40		cl2_0.73	O75636	FCN3		Ficolin-3 (Collagen/fibrinogen domain-containing lectin 3 p35) (Collagen/fibrinogen domain-containing protein 3) (Hakata antigen)	FCN3	HUMAN	O75636	1		0.1003		0.0203914
41		cl2_0.73	P00450	CERU		Ceruloplasmin (EC 1.16.3.1) (Ferroxidase)	CP	HUMAN	P00450	0.496176		0.375372		0.360512
42		cl2_0.73	P00734	THRB		Prothrombin (EC 3.4.21.5) (Coagulation factor II) [Cleaved into: Activation peptide fragment 1; Activation peptide fragment 2; Thrombin light chain; Thrombin heavy chain]	F2	HUMAN	P00734	0.438469		0.15618		0.54436
43		cl2_0.73	P00738	HPT		Haptoglobin (Zonulin) [Cleaved into: Haptoglobin alpha chain; Haptoglobin beta chain]	HP	HUMAN	P00738	0.553875		0.438624		0.253244
44		cl2_0.73	P00739	HPTR		Haptoglobin-related protein	HPR	HUMAN	P00739	1		0.149429		0.261665
45		cl2_0.73	P00747	PLMN		Plasminogen (EC 3.4.21.7) [Cleaved into: Plasmin heavy chain A; Activation peptide; Angiostatin; Plasmin heavy chain A, short form; Plasmin light chain B]	PLG	HUMAN	P00747	1		0.340789		0.350231
46		cl2_0.73	P01008	ANT3		Antithrombin-III (ATIII) (Serpin C1)	SERPINC1	HUMAN	P01008	0.545052		0.643924		0.20642
47		cl2_0.73	P01019	ANGT		Angiotensinogen (Serpin A8) [Cleaved into: Angiotensin-1 (Angiotensin 1-10) (Angiotensin I) (Ang I); Angiotensin-2 (Angiotensin 1-8) (Angiotensin II) (Ang II); Angiotensin-3 (Angiotensin 2-8) (Angiotensin III) (Ang III) (Des-Asp[1]-angiotensin II); Angiotensin-4 (Angiotensin 3-8) (Angiotensin IV) (Ang IV); Angiotensin 1-9; Angiotensin 1-7; Angiotensin 1-5; Angiotensin 1-4]	AGT	HUMAN	P01019	0.612207		0.3414		0.125092
48		cl2_0.73	P01833	PIGR		Polymeric immunoglobulin receptor (PIgR) (Poly-Ig receptor) (Hepatocellular carcinoma-associated protein TB6) [Cleaved into: Secretory component]	PIGR	HUMAN	P01833	1		0.940707		1
49		cl2_0.73	P01903	DRA		HLA class II histocompatibility antigen, DR alpha chain (MHC class II antigen DRA)	HLA-DRA	HUMAN	P01903	1		0.943772		0.218729
50		cl2_0.73	P02647	APOA1		Apolipoprotein A-I (Apo-AI) (ApoA-I) (Apolipoprotein A1) [Cleaved into: Proapolipoprotein A-I (ProapoA-I); Truncated apolipoprotein A-I (Apolipoprotein A-I(1-242))]	APOA1	HUMAN	P02647	0.570235		0.190214		0.306972
51		cl2_0.73	P02649	APOE		Apolipoprotein E (Apo-E)	APOE	HUMAN	P02649	1		0.677782		0.164368
52		cl2_0.73	P02750	A2GL		Leucine-rich alpha-2-glycoprotein (LRG)	LRG1	HUMAN	P02750	0.495515		1		0.114822
53		cl2_0.73	P02751	FINC		Fibronectin (FN) (Cold-insoluble globulin) (CIG) [Cleaved into: Anastellin; Ugl-Y1; Ugl-Y2; Ugl-Y3]	FN1	HUMAN	P02751	0.734156		0.116781		0.218849
54		cl2_0.73	P02760	AMBP		Protein AMBP [Cleaved into: Alpha-1-microglobulin (Protein HC) (Alpha-1 microglycoprotein) (Complex-forming glycoprotein heterogeneous in charge); Inter-alpha-trypsin inhibitor light chain (ITI-LC) (Bikunin) (EDC1) (HI-30) (Uronic-acid-rich protein); Trypstatin]	AMBP	HUMAN	P02760	0.793262		0.632802		0.177269
55		cl2_0.73	P02787	TRFE		Serotransferrin (Transferrin) (Beta-1 metal-binding globulin) (Siderophilin)	TF	HUMAN	P02787	1		0.728048		0.335893
56		cl2_0.73	P02790	HEMO		Hemopexin (Beta-1B-glycoprotein)	HPX	HUMAN	P02790	0.950941		0.774092		0.396837
57		cl2_0.73	P04004	VTNC		Vitronectin (VN) (S-protein) (Serum-spreading factor) (V75) [Cleaved into: Vitronectin V65 subunit; Vitronectin V10 subunit; Somatomedin-B]	VTN	HUMAN	P04004	1		0.611012		0.28919
58		cl2_0.73	P04114	APOB		Apolipoprotein B-100 (Apo B-100) [Cleaved into: Apolipoprotein B-48 (Apo B-48)]	APOB	HUMAN	P04114	0.65113		0.672905		0.321585
59		cl2_0.73	P04275	VWF		von Willebrand factor (vWF) [Cleaved into: von Willebrand antigen 2 (von Willebrand antigen II)]	VWF	HUMAN	P04275	0.492618		0.645103		0.456886
60		cl2_0.73	P05155	IC1		Plasma protease C1 inhibitor (C1 Inh) (C1Inh) (C1 esterase inhibitor) (C1-inhibiting factor) (Serpin G1)	SERPING1	HUMAN	P05155	0.96811		0.662542		0.356027
61		cl2_0.73	P05543	THBG		Thyroxine-binding globulin (Serpin A7) (T4-binding globulin)	SERPINA7	HUMAN	P05543	0.71885		0.0937713		0.189127
62		cl2_0.73	P05546	HEP2		Heparin cofactor 2 (Heparin cofactor II) (HC-II) (Protease inhibitor leuserpin-2) (HLS2) (Serpin D1)	SERPIND1	HUMAN	P05546	0.66689		0.454633		0.165003
63		cl2_0.73	P06396	GELS		Gelsolin (AGEL) (Actin-depolymerizing factor) (ADF) (Brevin)	GSN	HUMAN	P06396	0.92178		0.788873		0.59144
64		cl2_0.73	P06727	APOA4		Apolipoprotein A-IV (Apo-AIV) (ApoA-IV) (Apolipoprotein A4)	APOA4	HUMAN	P06727	1		0.389581		0.523777
65		cl2_0.73	P07225	PROS		Vitamin K-dependent protein S	PROS1	HUMAN	P07225	1		0.969071		0.333014
66		cl2_0.73	P07359	GP1BA	CD42b	Platelet glycoprotein Ib alpha chain (GP-Ib alpha) (GPIb-alpha) (GPIbA) (Glycoprotein Ibalpha) (Antigen CD42b-alpha) (CD antigen CD42b) [Cleaved into: Glycocalicin]	GP1BA	HUMAN	P07359	1		0.962392		0.931309
67		cl2_0.73	P08514	ITA2B	CD41	Integrin alpha-IIb (GPalpha IIb) (GPIIb) (Platelet membrane glycoprotein IIb) (CD antigen CD41) [Cleaved into: Integrin alpha-IIb heavy chain; Integrin alpha-IIb light chain, form 1; Integrin alpha-IIb light chain, form 2]	ITGA2B	HUMAN	P08514	0.608096		1		0.563407
68		cl2_0.73	P08567	PLEK		Pleckstrin (Platelet 47 kDa protein) (p47)	PLEK	HUMAN	P08567	0.755851		0.2268		0.929823
69		cl2_0.73	P08575	PTPRC	CD45	Receptor-type tyrosine-protein phosphatase C (EC 3.1.3.48) (Leukocyte common antigen) (L-CA) (T200) (CD antigen CD45)	PTPRC	HUMAN	P08575	0.873468		0.627425		0.592074
70		cl2_0.73	P0CG48	UBC		Polyubiquitin-C [Cleaved into: Ubiquitin]	UBC	HUMAN	P0CG48	0.646911		0.87608		1
71		cl2_0.73	P10909	CLUS		Clusterin (Aging-associated gene 4 protein) (Apolipoprotein J) (Apo-J) (Complement cytolysis inhibitor) (CLI) (Complement-associated protein SP-40,40) (Ku70-binding protein 1) (NA1/NA2) (Testosterone-repressed prostate message 2) (TRPM-2) [Cleaved into: Clusterin beta chain (ApoJalpha) (Complement cytolysis inhibitor a chain); Clusterin alpha chain (ApoJbeta) (Complement cytolysis inhibitor b cha…	CLU	HUMAN	P10909	0.74803		0.205303		0.278308
72		cl2_0.73	P11277	SPTB1		Spectrin beta chain, erythrocytic (Beta-I spectrin)	SPTB	HUMAN	P11277	1		0.428182		1
73		cl2_0.73	P11597	CETP		Cholesteryl ester transfer protein (Lipid transfer protein I)	CETP	HUMAN	P11597	1		1		0.246329
74		cl2_0.73	P13224	GP1BB	CD42c	Platelet glycoprotein Ib beta chain (GP-Ib beta) (GPIb-beta) (GPIbB) (Antigen CD42b-beta) (CD antigen CD42c)	GP1BB	HUMAN	P13224	1		1		0.746645
75		cl2_0.73	P15144	AMPN	CD13	Aminopeptidase N (AP-N) (hAPN) (EC 3.4.11.2) (Alanyl aminopeptidase) (Aminopeptidase M) (AP-M) (Microsomal aminopeptidase) (Myeloid plasma membrane glycoprotein CD13) (gp150) (CD antigen CD13)	ANPEP	HUMAN	P15144	1		1		1
76		cl2_0.73	P18428	LBP		Lipopolysaccharide-binding protein (LBP)	LBP	HUMAN	P18428	0.813842		0.656704		0.0438323
77		cl2_0.73	P19823	ITIH2		Inter-alpha-trypsin inhibitor heavy chain H2 (ITI heavy chain H2) (ITI-HC2) (Inter-alpha-inhibitor heavy chain 2) (Inter-alpha-trypsin inhibitor complex component II) (Serum-derived hyaluronan-associated protein) (SHAP)	ITIH2	HUMAN	P19823	0.830478		0.291853		0.455358
78		cl2_0.73	P19827	ITIH1		Inter-alpha-trypsin inhibitor heavy chain H1 (ITI heavy chain H1) (ITI-HC1) (Inter-alpha-inhibitor heavy chain 1) (Inter-alpha-trypsin inhibitor complex component III) (Serum-derived hyaluronan-associated protein) (SHAP)	ITIH1	HUMAN	P19827	0.409357		0.610294		0.372524
79		cl2_0.73	P22792	CPN2		Carboxypeptidase N subunit 2 (Carboxypeptidase N 83 kDa chain) (Carboxypeptidase N large subunit) (Carboxypeptidase N polypeptide 2) (Carboxypeptidase N regulatory subunit)	CPN2	HUMAN	P22792	1		0.311032		0.364175
80		cl2_0.73	P29622	KAIN		Kallistatin (Kallikrein inhibitor) (Peptidase inhibitor 4) (PI-4) (Serpin A4)	SERPINA4	HUMAN	P29622	1		0.938488		0.0985405
81		cl2_0.73	P35858	ALS		Insulin-like growth factor-binding protein complex acid labile subunit (ALS)	IGFALS	HUMAN	P35858	0.530282		0.191711		0.31222
82		cl2_0.73	P36955	PEDF		Pigment epithelium-derived factor (PEDF) (Cell proliferation-inducing gene 35 protein) (EPC-1) (Serpin F1)	SERPINF1	HUMAN	P36955	0.508415		0.780496		0.241065
83		cl2_0.73	P51884	LUM		Lumican (Keratan sulfate proteoglycan lumican) (KSPG lumican)	LUM	HUMAN	P51884	1		1		0.244108
84		cl2_0.73	P68032	ACTC		Actin, alpha cardiac muscle 1 (Alpha-cardiac actin)	ACTC1	HUMAN	P68032	0.923778		0.790859		0.243002
85		cl2_0.73	P68366	TBA4A		Tubulin alpha-4A chain (Alpha-tubulin 1) (Testis-specific alpha-tubulin) (Tubulin H2-alpha) (Tubulin alpha-1 chain)	TUBA4A	HUMAN	P68366	0.617627		1		0.235537
86		cl2_0.73	Q13201	MMRN1		Multimerin-1 (EMILIN-4) (Elastin microfibril interface located protein 4) (Elastin microfibril interfacer 4) (Endothelial cell multimerin) [Cleaved into: Platelet glycoprotein Ia*; 155 kDa platelet multimerin (p-155) (p155)]	MMRN1	HUMAN	Q13201	0.742125		1		0.340359
87		cl2_0.73	Q14624	ITIH4		Inter-alpha-trypsin inhibitor heavy chain H4 (ITI heavy chain H4) (ITI-HC4) (Inter-alpha-inhibitor heavy chain 4) (Inter-alpha-trypsin inhibitor family heavy chain-related protein) (IHRP) (Plasma kallikrein sensitive glycoprotein 120) (Gp120) (PK-120) [Cleaved into: 70 kDa inter-alpha-trypsin inhibitor heavy chain H4; 35 kDa inter-alpha-trypsin inhibitor heavy chain H4]	ITIH4	HUMAN	Q14624	0.560982		0.523824		0.517974
88		cl2_0.73	Q15404	RSU1		Ras suppressor protein 1 (RSP-1) (Rsu-1)	RSU1	HUMAN	Q15404	1		0.940918		0.674685
89		cl2_0.73	Q8NI99	ANGL6		Angiopoietin-related protein 6 (Angiopoietin-like protein 6) (Angiopoietin-related growth factor) (Angiopoietin-related protein 5)	ANGPTL6	HUMAN	Q8NI99	1		0.499725		0
90		cl2_0.73	Q9H4B7	TBB1		Tubulin beta-1 chain	TUBB1	HUMAN	Q9H4B7	0.668668		1		0
91		cl2_0.73	Q9HBI1	PARVB		Beta-parvin (Affixin)	PARVB	HUMAN	Q9HBI1	0.687195		0.76232		0.643419
92		cl2_0.73	Q9Y490	TLN1		Talin-1	TLN1	HUMAN	Q9Y490	0.66619		0.887559		0.809948
93
94	69	cl3_0.72	P04075	ALDOA		Fructose-bisphosphate aldolase A (EC 4.1.2.13) (Lung cancer antigen NY-LU-1) (Muscle-type aldolase)	ALDOA	HUMAN	P04075	0.706397		0		0
95	57	cl3_0.72	P08195	4F2	CD98	4F2 cell-surface antigen heavy chain (4F2hc) (4F2 heavy chain antigen) (Lymphocyte activation antigen 4F2 large subunit) (Solute carrier family 3 member 2) (CD antigen CD98)	SLC3A2	HUMAN	P08195	1		0		0
96		cl3_0.72	B0I1T2	MYO1G		Unconventional myosin-Ig [Cleaved into: Minor histocompatibility antigen HA-2 (mHag HA-2)]	MYO1G	HUMAN	B0I1T2	1		0		0
97		cl3_0.72	O14672	ADA10	CD156c	Disintegrin and metalloproteinase domain-containing protein 10 (ADAM 10) (EC 3.4.24.81) (CDw156) (Kuzbanian protein homolog) (Mammalian disintegrin-metalloprotease) (CD antigen CD156c)	ADAM10	HUMAN	O14672	1		0		0
98		cl3_0.72	O75558	STX11		Syntaxin-11	STX11	HUMAN	O75558	1		0		0
99		cl3_0.72	P01137	TGFB1		Transforming growth factor beta-1 (TGF-beta-1) [Cleaved into: Latency-associated peptide (LAP)]	TGFB1	HUMAN	P01137	1		0		0
100		cl3_0.72	P02766	TTHY		Transthyretin (ATTR) (Prealbumin) (TBPA)	TTR	HUMAN	P02766	1		0		1
101		cl3_0.72	P02774	VTDB		Vitamin D-binding protein (DBP) (VDB) (Gc protein-derived macrophage activating factor) (Gc-MAF) (GcMAF) (Gc-globulin) (Group-specific component) (Gc) (Vitamin D-binding protein-macrophage activating factor) (DBP-maf)	GC	HUMAN	P02774	0.597154		0		0.277677
102		cl3_0.72	P04196	HRG		Histidine-rich glycoprotein (Histidine-proline-rich glycoprotein) (HPRG)	HRG	HUMAN	P04196	0.757345		0		0.24956
103		cl3_0.72	P04217	A1BG		Alpha-1B-glycoprotein (Alpha-1-B glycoprotein)	A1BG	HUMAN	P04217	1		0		0.22812
104		cl3_0.72	P04278	SHBG		Sex hormone-binding globulin (SHBG) (Sex steroid-binding protein) (SBP) (Testis-specific androgen-binding protein) (ABP) (Testosterone-estradiol-binding globulin) (TeBG) (Testosterone-estrogen-binding globulin)	SHBG	HUMAN	P04278	0.917299		0		0.313168
105		cl3_0.72	P06576	ATPB		ATP synthase subunit beta, mitochondrial (EC 3.6.3.14)	ATP5B	HUMAN	P06576	0.402454		0		0
106		cl3_0.72	P08670	VIME		Vimentin	VIM	HUMAN	P08670	1		0		0.60723
107		cl3_0.72	P08697	A2AP		Alpha-2-antiplasmin (Alpha-2-AP) (Alpha-2-plasmin inhibitor) (Alpha-2-PI) (Serpin F2)	SERPINF2	HUMAN	P08697	1		0		0.0846643
108		cl3_0.72	P10809	CH60		60 kDa heat shock protein, mitochondrial (EC 3.6.4.9) (60 kDa chaperonin) (Chaperonin 60) (CPN60) (Heat shock protein 60) (HSP-60) (Hsp60) (HuCHA60) (Mitochondrial matrix protein P1) (P60 lymphocyte protein)	HSPD1	HUMAN	P10809	0.44195		0		0
110		cl3_0.72	P12429	ANXA3		Annexin A3 (35-alpha calcimedin) (Annexin III) (Annexin-3) (Inositol 1,2-cyclic phosphate 2-phosphohydrolase) (Lipocortin III) (Placental anticoagulant protein III) (PAP-III)	ANXA3	HUMAN	P12429	1		0		0
111		cl3_0.72	P14625	ENPL		Endoplasmin (94 kDa glucose-regulated protein) (GRP-94) (Heat shock protein 90 kDa beta member 1) (Tumor rejection antigen 1) (gp96 homolog)	HSP90B1	HUMAN	P14625	1		0		0.507551
112		cl3_0.72	P15169	CBPN		Carboxypeptidase N catalytic chain (CPN) (EC 3.4.17.3) (Anaphylatoxin inactivator) (Arginine carboxypeptidase) (Carboxypeptidase N polypeptide 1) (Carboxypeptidase N small subunit) (Kininase-1) (Lysine carboxypeptidase) (Plasma carboxypeptidase B) (Serum carboxypeptidase N) (SCPN)	CPN1	HUMAN	P15169	0.695848		0		0.163661
114		cl3_0.72	P19086	GNAZ		Guanine nucleotide-binding protein G(z) subunit alpha (G(x) alpha chain) (Gz-alpha)	GNAZ	HUMAN	P19086	0.833909		0		0
115		cl3_0.72	P20742	PZP		Pregnancy zone protein (C3 and PZP-like alpha-2-macroglobulin domain-containing protein 6)	PZP	HUMAN	P20742	0.37291		0		0.868839
116		cl3_0.72	P21796	VDAC1		Voltage-dependent anion-selective channel protein 1 (VDAC-1) (hVDAC1) (Outer mitochondrial membrane protein porin 1) (Plasmalemmal porin) (Porin 31HL) (Porin 31HM)	VDAC1	HUMAN	P21796	0.819084		0		0.420593
117		cl3_0.72	P25705	ATPA		ATP synthase subunit alpha, mitochondrial	ATP5A1	HUMAN	P25705	0.520809		0		0
118		cl3_0.72	P27169	PON1		Serum paraoxonase/arylesterase 1 (PON 1) (EC 3.1.1.2) (EC 3.1.1.81) (EC 3.1.8.1) (Aromatic esterase 1) (A-esterase 1) (K-45) (Serum aryldialkylphosphatase 1)	PON1	HUMAN	P27169	1		0		0.47015
119		cl3_0.72	P27824	CALX		Calnexin (IP90) (Major histocompatibility complex class I antigen-binding protein p88) (p90)	CANX	HUMAN	P27824	0.552293		0		0
120		cl3_0.72	P46940	IQGA1		Ras GTPase-activating-like protein IQGAP1 (p195)	IQGAP1	HUMAN	P46940	0.213822		0		0
121		cl3_0.72	P49908	SEPP1		Selenoprotein P (SeP)	SELENOP	HUMAN	P49908	0.583402		0		1
122		cl3_0.72	P50213	IDH3A		Isocitrate dehydrogenase [NAD] subunit alpha, mitochondrial (EC 1.1.1.41) (Isocitric dehydrogenase subunit alpha) (NAD(+)-specific ICDH subunit alpha)	IDH3A	HUMAN	P50213	0.453347		0		0.0579293
123		cl3_0.72	P80108	PHLD		Phosphatidylinositol-glycan-specific phospholipase D (PI-G PLD) (EC 3.1.4.50) (Glycoprotein phospholipase D) (Glycosyl-phosphatidylinositol-specific phospholipase D) (GPI-PLD) (GPI-specific phospholipase D)	GPLD1	HUMAN	P80108	1		0		0.31921
124		cl3_0.72	Q14254	FLOT2		Flotillin-2 (Epidermal surface antigen) (ESA) (Membrane component chromosome 17 surface marker 1)	FLOT2	HUMAN	Q14254	1		0		0.129509
125		cl3_0.72	Q15485	FCN2		Ficolin-2 (37 kDa elastin-binding protein) (Collagen/fibrinogen domain-containing protein 2) (EBP-37) (Ficolin-B) (Ficolin-beta) (Hucolin) (L-ficolin) (Serum lectin p35)	FCN2	HUMAN	Q15485	0.606716		0		0.300731
126		cl3_0.72	Q15833	STXB2		Syntaxin-binding protein 2 (Protein unc-18 homolog 2) (Unc18-2) (Protein unc-18 homolog B) (Unc-18B)	STXBP2	HUMAN	Q15833	0.820369		0		0
127		cl3_0.72	Q6UWD8	CP054		Transmembrane protein C16orf54	C16orf54	HUMAN	Q6UWD8	0.842886		0		0
128		cl3_0.72	Q86UX7	URP2		Fermitin family homolog 3 (Kindlin-3) (MIG2-like protein) (Unc-112-related protein 2)	FERMT3	HUMAN	Q86UX7	0.95556		0		0.513392
129		cl3_0.72	Q96PD5	PGRP2		N-acetylmuramoyl-L-alanine amidase (EC 3.5.1.28) (Peptidoglycan recognition protein 2) (Peptidoglycan recognition protein long) (PGRP-L)	PGLYRP2	HUMAN	Q96PD5	0.555265		0		0.934066
130		cl3_0.72	Q99623	PHB2		Prohibitin-2 (B-cell receptor-associated protein BAP37) (D-prohibitin) (Repressor of estrogen receptor activity)	PHB2	HUMAN	Q99623	0.673191		0		0
131		cl3_0.72	Q9H4M9	EHD1		EH domain-containing protein 1 (PAST homolog 1) (hPAST1) (Testilin)	EHD1	HUMAN	Q9H4M9	1		0		0
132		cl3_0.72	Q9UJZ1	STML2		Stomatin-like protein 2, mitochondrial (SLP-2) (EPB72-like protein 2) (Paraprotein target 7) (Paratarg-7)	STOML2	HUMAN	Q9UJZ1	0.533145		0		0
133
134	83	cl4_0.72	P07355	ANXA2		Annexin A2 (Annexin II) (Annexin-2) (Calpactin I heavy chain) (Calpactin-1 heavy chain) (Chromobindin-8) (Lipocortin II) (Placental anticoagulant protein IV) (PAP-IV) (Protein I) (p36)	ANXA2	HUMAN	P07355	0		0.539364		1
135	62	cl4_0.72	P23528	COF1		Cofilin-1 (18 kDa phosphoprotein) (p18) (Cofilin, non-muscle isoform)	CFL1	HUMAN	P23528	0		0.955621		0.154896
136	61	cl4_0.72	P07737	PROF1		Profilin-1 (Epididymis tissue protein Li 184a) (Profilin I)	PFN1	HUMAN	P07737	0		0.985412		0.945546
137	53	cl4_0.72	P04083	ANXA1		Annexin A1 (Annexin I) (Annexin-1) (Calpactin II) (Calpactin-2) (Chromobindin-9) (Lipocortin I) (Phospholipase A2 inhibitory protein) (p35)	ANXA1	HUMAN	P04083	0		1		0.131568
138	51	cl4_0.72	P32119	PRDX2		Peroxiredoxin-2 (EC 1.11.1.15) (Natural killer cell-enhancing factor B) (NKEF-B) (PRP) (Thiol-specific antioxidant protein) (TSA) (Thioredoxin peroxidase 1) (Thioredoxin-dependent peroxide reductase 1)	PRDX2	HUMAN	P32119	0		0.782894		0.168954
139	50	cl4_0.72	P51149	RAB7A		Ras-related protein Rab-7a	RAB7A	HUMAN	P51149	0		1		0.351631
140		cl4_0.72	P01042	KNG1		Kininogen-1 (Alpha-2-thiol proteinase inhibitor) (Fitzgerald factor) (High molecular weight kininogen) (HMWK) (Williams-Fitzgerald-Flaujeac factor) [Cleaved into: Kininogen-1 heavy chain; T-kinin (Ile-Ser-Bradykinin); Bradykinin (Kallidin I); Lysyl-bradykinin (Kallidin II); Kininogen-1 light chain; Low molecular weight growth-promoting factor]	KNG1	HUMAN	P01042	0		1		0
141		cl4_0.72	P02765	FETUA		Alpha-2-HS-glycoprotein (Alpha-2-Z-globulin) (Ba-alpha-2-glycoprotein) (Fetuin-A) [Cleaved into: Alpha-2-HS-glycoprotein chain A; Alpha-2-HS-glycoprotein chain B]	AHSG	HUMAN	P02765	0		1		0
143		cl4_0.72	P05154	IPSP		Plasma serine protease inhibitor (Acrosomal serine protease inhibitor) (Plasminogen activator inhibitor 3) (PAI-3) (PAI3) (Protein C inhibitor) (PCI) (Serpin A5)	SERPINA5	HUMAN	P05154	0		1		0.138961
144		cl4_0.72	P08519	APOA		Apolipoprotein(a) (Apo(a)) (Lp(a)) (EC 3.4.21.-)	LPA	HUMAN	P08519	0		0.567523		0.341544
145		cl4_0.72	P19652	A1AG2		Alpha-1-acid glycoprotein 2 (AGP 2) (Orosomucoid-2) (OMD 2)	ORM2	HUMAN	P19652	0		0.144286		0
146		cl4_0.72	P43652	AFAM		Afamin (Alpha-albumin) (Alpha-Alb)	AFM	HUMAN	P43652	0		0.466085		0.279472
147		cl4_0.72	P55058	PLTP		Phospholipid transfer protein (Lipid transfer protein II)	PLTP	HUMAN	P55058	0		1		0.773506
148		cl4_0.72	P61204	ARF3		ADP-ribosylation factor 3	ARF3	HUMAN	P61204	0		1		0
149		cl4_0.72	Q06033	ITIH3		Inter-alpha-trypsin inhibitor heavy chain H3 (ITI heavy chain H3) (ITI-HC3) (Inter-alpha-inhibitor heavy chain 3) (Serum-derived hyaluronan-associated protein) (SHAP)	ITIH3	HUMAN	Q06033	0		0.18545		0.505514
150		cl4_0.72	Q92928	RAB1C		Putative Ras-related protein Rab-1C (hRab1c)	RAB1C	HUMAN	Q92928	0		0.701374		0.339759
151		cl4_0.72	Q92954	PRG4		Proteoglycan 4 (Lubricin) (Megakaryocyte-stimulating factor) (Superficial zone proteoglycan) [Cleaved into: Proteoglycan 4 C-terminal part]	PRG4	HUMAN	Q92954	0		0.806552		0.545071
153		cl4_0.72	Q9Y6Z7	COL10		Collectin-10 (Collectin liver protein 1) (CL-L1) (Collectin-34) (CL-34)	COLEC10	HUMAN	Q9Y6Z7	0		0		0.647851
154
156	71	cl5_0.60	P68104	EF1A1		Elongation factor 1-alpha 1 (EF-1-alpha-1) (Elongation factor Tu) (EF-Tu) (Eukaryotic elongation factor 1 A-1) (eEF1A-1) (Leukocyte receptor cluster member 7)	EEF1A1	HUMAN	P68104	0		1		0.466085
160	47	cl5_0.60	P62873	GBB1		Guanine nucleotide-binding protein G(I)/G(S)/G(T) subunit beta-1 (Transducin beta chain 1)	GNB1	HUMAN	P62873	0		1		0
165		cl5_0.60	O00187	MASP2		Mannan-binding lectin serine protease 2 (EC 3.4.21.104) (MBL-associated serine protease 2) (Mannose-binding protein-associated serine protease 2) (MASP-2) [Cleaved into: Mannan-binding lectin serine protease 2 A chain; Mannan-binding lectin serine protease 2 B chain]	MASP2	HUMAN	O00187	0		0		0.822052
172		cl5_0.60	P01893	HLAH		Putative HLA class I histocompatibility antigen, alpha chain H (HLA-12.4) (HLA-AR) (MHC class I antigen H)	HLA-H	HUMAN	P01893	0		0		0.488982
173		cl5_0.60	P02743	SAMP		Serum amyloid P-component (SAP) (9.5S alpha-1-glycoprotein) [Cleaved into: Serum amyloid P-component(1-203)]	APCS	HUMAN	P02743	0		0		0.186202
176		cl5_0.60	P04003	C4BPA		C4b-binding protein alpha chain (C4bp) (Proline-rich protein) (PRP)	C4BPA	HUMAN	P04003	0		0		0.649869
180		cl5_0.60	P08185	CBG		Corticosteroid-binding globulin (CBG) (Serpin A6) (Transcortin)	SERPINA6	HUMAN	P08185	0		0		0.169209
183		cl5_0.60	P09960	LKHA4		Leukotriene A-4 hydrolase (LTA-4 hydrolase) (EC 3.3.2.6) (Leukotriene A(4) hydrolase)	LTA4H	HUMAN	P09960	0		0		0.221615
185		cl5_0.60	P0DJI8	SAA1		Serum amyloid A-1 protein (SAA) [Cleaved into: Amyloid protein A (Amyloid fibril protein AA); Serum amyloid protein A(2-104); Serum amyloid protein A(3-104); Serum amyloid protein A(2-103); Serum amyloid protein A(2-102); Serum amyloid protein A(4-101)]	SAA1	HUMAN	P0DJI8	0		0		0.641752
187		cl5_0.60	P16070	CD44	CD44	CD44 antigen (CDw44) (Epican) (Extracellular matrix receptor III) (ECMR-III) (GP90 lymphocyte homing/adhesion receptor) (HUTCH-I) (Heparan sulfate proteoglycan) (Hermes antigen) (Hyaluronate receptor) (Phagocytic glycoprotein 1) (PGP-1) (Phagocytic glycoprotein I) (PGP-I) (CD antigen CD44)	CD44	HUMAN	P16070	0		1		0
196		cl5_0.60	P31151	S10A7		Protein S100-A7 OS=Homo sapiens GN=S100A7 PE=1 SV=4 -	S10A7	HUMAN		0		0		0.655239
200		cl5_0.60	P37802	TAGL2		Transgelin-2 (Epididymis tissue protein Li 7e) (SM22-alpha homolog)	TAGLN2	HUMAN	P37802	0		1		0
203		cl5_0.60	P48740	MASP1		Mannan-binding lectin serine protease 1 (EC 3.4.21.-) (Complement factor MASP-3) (Complement-activating component of Ra-reactive factor) (Mannose-binding lectin-associated serine protease 1) (MASP-1) (Mannose-binding protein-associated serine protease) (Ra-reactive factor serine protease p100) (RaRF) (Serine protease 5) [Cleaved into: Mannan-binding lectin serine protease 1 heavy chain; Mannan-bi…	MASP1	HUMAN	P48740	0		0		0.262328
208		cl5_0.60	P55056	APOC4		Apolipoprotein C-IV (Apo-CIV) (ApoC-IV) (Apolipoprotein C4)	APOC4	HUMAN	P55056	0		0		0.325511
222		cl5_0.60	Q13554	KCC2B		Calcium/calmodulin-dependent protein kinase type II subunit beta (CaM kinase II subunit beta) (CaMK-II subunit beta) (EC 2.7.11.17)	CAMK2B	HUMAN	Q13554	0		0		0.251308
224		cl5_0.60	Q13790	APOF		Apolipoprotein F (Apo-F) (Lipid transfer inhibitor protein) (LTIP)	APOF	HUMAN	Q13790	0		0.932362		0.561375
226		cl5_0.60	Q14409	GLPK3		Glycerol kinase 3 (GK 3) (Glycerokinase 3) (EC 2.7.1.30) (ATP:glycerol 3-phosphotransferase 3) (Glycerol kinase 3 pseudogene) (Glycerol kinase, testis specific 1)	GK3P	HUMAN	Q14409	0		0		0.518812
227		cl5_0.60	Q3KRB8	RHGBB		Rho GTPase-activating protein 11B (Protein FAM7B1) (Rho-type GTPase-activating protein 11B)	ARHGAP11B	HUMAN	Q3KRB8	0		0		0.540456
243		cl5_0.60	Q96KN2	CNDP1		Beta-Ala-His dipeptidase (EC 3.4.13.20) (CNDP dipeptidase 1) (Carnosine dipeptidase 1) (Glutamate carboxypeptidase-like protein 2) (Serum carnosinase)	CNDP1	HUMAN	Q96KN2	0		0		0.429779
254		cl5_0.60	Q9NQ79	CRAC1		Cartilage acidic protein 1 (68 kDa chondrocyte-expressed protein) (CEP-68) (ASPIC)	CRTAC1	HUMAN	Q9NQ79	0		0		0.603559
267
268
269	69	cl6_0.95	P00558	PGK1		Phosphoglycerate kinase 1 (EC 2.7.2.3) (Cell migration-inducing gene 10 protein) (Primer recognition protein 2) (PRP 2)	PGK1	HUMAN	P00558	1		0		0
270	48	cl6_0.95	P53396	ACLY		ATP-citrate synthase (EC 2.3.3.8) (ATP-citrate (pro-S-)-lyase) (ACL) (Citrate cleavage enzyme)	ACLY	HUMAN	P53396	1		0		0
271	45	cl6_0.95	P35613	BASI	CD147	Basigin (5F7) (Collagenase stimulatory factor) (Extracellular matrix metalloproteinase inducer) (EMMPRIN) (Leukocyte activation antigen M6) (OK blood group antigen) (Tumor cell-derived collagenase stimulatory factor) (TCSF) (CD antigen CD147)	BSG	HUMAN	P35613	1		0		0
272		cl6_0.95	A0A068WI65	A0A068WI65		Cation efflux protein: zinc transporter	EgrG_001002800	ECHGR	A0A068WI65	1		0		0
273		cl6_0.95	A6NHL2	TBAL3		Tubulin alpha chain-like 3	TUBAL3	HUMAN	A6NHL2	1		0		0
274		cl6_0.95	O00186	STXB3		Syntaxin-binding protein 3 (Platelet Sec1 protein) (PSP) (Protein unc-18 homolog 3) (Unc18-3) (Protein unc-18 homolog C) (Unc-18C)	STXBP3	HUMAN	O00186	1		0		0
275		cl6_0.95	O15144	ARPC2		Actin-related protein 2/3 complex subunit 2 (Arp2/3 complex 34 kDa subunit) (p34-ARC)	ARPC2	HUMAN	O15144	1		0		0
276		cl6_0.95	O43895	XPP2		Xaa-Pro aminopeptidase 2 (EC 3.4.11.9) (Aminoacylproline aminopeptidase) (Membrane-bound aminopeptidase P) (Membrane-bound APP) (Membrane-bound AmP) (mAmP) (X-Pro aminopeptidase 2)	XPNPEP2	HUMAN	O43895	1		0		0
277		cl6_0.95	O60610	DIAP1		Protein diaphanous homolog 1 (Diaphanous-related formin-1) (DRF1)	DIAPH1	HUMAN	O60610	1		0		0
278		cl6_0.95	O75695	XRP2		Protein XRP2	RP2	HUMAN	O75695	1		0		0
279		cl6_0.95	O95497	VNN1		Pantetheinase (EC 3.5.1.92) (Pantetheine hydrolase) (Tiff66) (Vascular non-inflammatory molecule 1) (Vanin-1)	VNN1	HUMAN	O95497	1		0		0
280		cl6_0.95	P09543	CN37		2',3'-cyclic-nucleotide 3'-phosphodiesterase (CNP) (CNPase) (EC 3.1.4.37)	CNP	HUMAN	P09543	1		0		0
281		cl6_0.95	P11908	PRPS2		Ribose-phosphate pyrophosphokinase 2 (EC 2.7.6.1) (PPRibP) (Phosphoribosyl pyrophosphate synthase II) (PRS-II)	PRPS2	HUMAN	P11908	1		0		0
282		cl6_0.95	P12931	SRC		Proto-oncogene tyrosine-protein kinase Src (EC 2.7.10.2) (Proto-oncogene c-Src) (pp60c-src) (p60-Src)	SRC	HUMAN	P12931	1		0		0
283		cl6_0.95	P13716	HEM2		Delta-aminolevulinic acid dehydratase (ALADH) (EC 4.2.1.24) (Porphobilinogen synthase)	ALAD	HUMAN	P13716	1		0		0
284		cl6_0.95	P13797	PLST		Plastin-3 (T-plastin)	PLS3	HUMAN	P13797	1		0		0
285		cl6_0.95	P20073	ANXA7		Annexin A7 (Annexin VII) (Annexin-7) (Synexin)	ANXA7	HUMAN	P20073	1		0		0
286		cl6_0.95	P22694	KAPCB		cAMP-dependent protein kinase catalytic subunit beta (PKA C-beta) (EC 2.7.11.11)	PRKACB	HUMAN	P22694	1		0		0
287		cl6_0.95	P24557	THAS		Thromboxane-A synthase (TXA synthase) (TXS) (EC 5.3.99.5) (Cytochrome P450 5A1)	TBXAS1	HUMAN	P24557	1		0		0
288		cl6_0.95	P24821	TENA		Tenascin (TN) (Cytotactin) (GMEM) (GP 150-225) (Glioma-associated-extracellular matrix antigen) (Hexabrachion) (JI) (Myotendinous antigen) (Neuronectin) (Tenascin-C) (TN-C)	TNC	HUMAN	P24821	1		0		0
289		cl6_0.95	P35611	ADDA		Alpha-adducin (Erythrocyte adducin subunit alpha)	ADD1	HUMAN	P35611	1		0		0
290		cl6_0.95	P42892	ECE1		Endothelin-converting enzyme 1 (ECE-1) (EC 3.4.24.71)	ECE1	HUMAN	P42892	1		0		0
291		cl6_0.95	P49184	DNSL1		Deoxyribonuclease-1-like 1 (EC 3.1.21.-) (DNase X) (Deoxyribonuclease I-like 1) (DNase I-like 1) (Muscle-specific DNase I-like) (XIB)	DNASE1L1	HUMAN	P49184	1		0		0
292		cl6_0.95	P50990	TCPQ		T-complex protein 1 subunit theta (TCP-1-theta) (CCT-theta) (Renal carcinoma antigen NY-REN-15)	CCT8	HUMAN	P50990	1		0		0
293		cl6_0.95	P54709	AT1B3	CD298	Sodium/potassium-transporting ATPase subunit beta-3 (Sodium/potassium-dependent ATPase subunit beta-3) (ATPB-3) (CD antigen CD298)	ATP1B3	HUMAN	P54709	1		0		0
294		cl6_0.95	P63010	AP2B1		AP-2 complex subunit beta (AP105B) (Adaptor protein complex AP-2 subunit beta) (Adaptor-related protein complex 2 subunit beta) (Beta-2-adaptin) (Beta-adaptin) (Clathrin assembly protein complex 2 beta large chain) (Plasma membrane adaptor HA2/AP2 adaptin beta subunit)	AP2B1	HUMAN	P63010	1		0		0
295		cl6_0.95	Q14644	RASA3		Ras GTPase-activating protein 3 (GAP1(IP4BP)) (Ins P4-binding protein)	RASA3	HUMAN	Q14644	1		0		0
296		cl6_0.95	Q15555	MARE2		Microtubule-associated protein RP/EB family member 2 (APC-binding protein EB2) (End-binding protein 2) (EB2)	MAPRE2	HUMAN	Q15555	1		0		0
297		cl6_0.95	Q27J81	INF2		Inverted formin-2 (HBEBP2-binding protein C)	INF2	HUMAN	Q27J81	1		0		0
298		cl6_0.95	Q562R1	ACTBL		Beta-actin-like protein 2 (Kappa-actin)	ACTBL2	HUMAN	Q562R1	1		0		0
299		cl6_0.95	Q658P3	STEA3		Metalloreductase STEAP3 (EC 1.16.1.-) (Dudulin-2) (Six-transmembrane epithelial antigen of prostate 3) (Tumor suppressor-activated pathway protein 6) (hTSAP6) (pHyde) (hpHyde)	STEAP3	HUMAN	Q658P3	1		0		0
300		cl6_0.95	Q7LDG7	GRP2		RAS guanyl-releasing protein 2 (Calcium and DAG-regulated guanine nucleotide exchange factor I) (CalDAG-GEFI) (Cdc25-like protein) (hCDC25L) (F25B3.3 kinase-like protein)	RASGRP2	HUMAN	Q7LDG7	1		0		0
301		cl6_0.95	Q86VP6	CAND1		Cullin-associated NEDD8-dissociated protein 1 (Cullin-associated and neddylation-dissociated protein 1) (TBP-interacting protein of 120 kDa A) (TBP-interacting protein 120A) (p120 CAND1)	CAND1	HUMAN	Q86VP6	1		0		0
302		cl6_0.95	Q8IWA5	CTL2		Choline transporter-like protein 2 (Solute carrier family 44 member 2)	SLC44A2	HUMAN	Q8IWA5	1		0		0
303		cl6_0.95	Q96TA1	NIBL1		Niban-like protein 1 (Meg-3) (Melanoma invasion by ERK) (MINERVA) (Protein FAM129B)	FAM129B	HUMAN	Q96TA1	1		0		0
304		cl6_0.95	Q99685	MGLL		Monoglyceride lipase (MGL) (EC 3.1.1.23) (HU-K5) (Lysophospholipase homolog) (Lysophospholipase-like) (Monoacylglycerol lipase) (MAGL)	MGLL	HUMAN	Q99685	1		0		0
305		cl6_0.95	Q9Y376	CAB39		Calcium-binding protein 39 (MO25alpha) (Protein Mo25)	CAB39	HUMAN	Q9Y376	1		0		0
306		cl6_0.95	Q9Y6E0	STK24		Serine/threonine-protein kinase 24 (EC 2.7.11.1) (Mammalian STE20-like protein kinase 3) (MST-3) (STE20-like kinase MST3) [Cleaved into: Serine/threonine-protein kinase 24 36 kDa subunit (Mammalian STE20-like protein kinase 3 N-terminal) (MST3/N); Serine/threonine-protein kinase 24 12 kDa subunit (Mammalian STE20-like protein kinase 3 C-terminal) (MST3/C)]	STK24	HUMAN	Q9Y6E0	1		0		0
307
308	98	cl7_0.81	P21926	CD9	CD9	CD9 antigen (5H9 antigen) (Cell growth-inhibiting gene 2 protein) (Leukocyte antigen MIC3) (Motility-related protein) (MRP-1) (Tetraspanin-29) (Tspan-29) (p24) (CD antigen CD9)	CD9	HUMAN	P21926	1		0		0
309	67	cl7_0.81	P08238	HS90B		Heat shock protein HSP 90-beta (HSP 90) (Heat shock 84 kDa) (HSP 84) (HSP84)	HSP90AB1	HUMAN	P08238	1		0		0
311	56	cl7_0.81	P78371	TCPB		T-complex protein 1 subunit beta (TCP-1-beta) (CCT-beta)	CCT2	HUMAN	P78371	0.779208		0		0
312	49	cl7_0.81	P08133	ANXA6		Annexin A6 (67 kDa calelectrin) (Annexin VI) (Annexin-6) (Calphobindin-II) (CPB-II) (Chromobindin-20) (Lipocortin VI) (Protein III) (p68) (p70)	ANXA6	HUMAN	P08133	0.272454		0		0
313	49	cl7_0.81	P50995	ANX11		Annexin A11 (56 kDa autoantigen) (Annexin XI) (Annexin-11) (Calcyclin-associated annexin 50) (CAP-50)	ANXA11	HUMAN	P50995	1		0		0
314	48	cl7_0.81	P09525	ANXA4		Annexin A4 (35-beta calcimedin) (Annexin IV) (Annexin-4) (Carbohydrate-binding protein p33/p41) (Chromobindin-4) (Endonexin I) (Lipocortin IV) (P32.5) (PP4-X) (Placental anticoagulant protein II) (PAP-II) (Protein II)	ANXA4	HUMAN	P09525	1		0		0
315	48	cl7_0.81	Q14974	IMB1		Importin subunit beta-1 (Importin-90) (Karyopherin subunit beta-1) (Nuclear factor p97) (Pore targeting complex 97 kDa subunit) (PTAC97)	KPNB1	HUMAN	Q14974	0.601386		0		0
316	45	cl7_0.81	P22314	UBA1		Ubiquitin-like modifier-activating enzyme 1 (EC 6.2.1.45) (Protein A1S9) (Ubiquitin-activating enzyme E1)	UBA1	HUMAN	P22314	0.968108		0		0
317	44	cl7_0.81	P29401	TKT		Transketolase (TK) (EC 2.2.1.1)	TKT	HUMAN	P29401	1		0		0
318	44	cl7_0.81	Q71U36	TBA1A		Tubulin alpha-1A chain (Alpha-tubulin 3) (Tubulin B-alpha-1) (Tubulin alpha-3 chain) [Cleaved into: Detyrosinated tubulin alpha-1A chain]	TUBA1A	HUMAN	Q71U36	0.471879		0		0
319	46	cl7_0.81	P48643	TCPE		T-complex protein 1 subunit epsilon (TCP-1-epsilon) (CCT-epsilon)	CCT5	HUMAN	P48643	0.789498		0		0
320		cl7_0.81	A0A068WQT6	A0A068WQT6		Expressed conserved protein	EgrG_000337300	ECHGR	A0A068WQT6	1		0		0
321		cl7_0.81	A0A068WVR1	A0A068WVR1		Tubulin alpha chain	EgrG_000042500	ECHGR	A0A068WVR1	0.737644		0		0
322		cl7_0.81	O00429	DNM1L		Dynamin-1-like protein (EC 3.6.5.5) (Dnm1p/Vps1p-like protein) (DVLP) (Dynamin family member proline-rich carboxyl-terminal domain less) (Dymple) (Dynamin-like protein) (Dynamin-like protein 4) (Dynamin-like protein IV) (HdynIV) (Dynamin-related protein 1)	DNM1L	HUMAN	O00429	0.495256		0		0
323		cl7_0.81	O15031	PLXB2		Plexin-B2 (MM1)	PLXNB2	HUMAN	O15031	1		0		0
324		cl7_0.81	O75954	TSN9		Tetraspanin-9 (Tspan-9) (Tetraspan NET-5)	TSPAN9	HUMAN	O75954	0.405903		0		0
325		cl7_0.81	O95810	CAVN2		Caveolae-associated protein 2 (Cavin-2) (PS-p68) (Phosphatidylserine-binding protein) (Serum deprivation-response protein)	CAVIN2	HUMAN	O95810	0.606519		0		0
326		cl7_0.81	P00387	NB5R3		NADH-cytochrome b5 reductase 3 (B5R) (Cytochrome b5 reductase) (EC 1.6.2.2) (Diaphorase-1) [Cleaved into: NADH-cytochrome b5 reductase 3 membrane-bound form; NADH-cytochrome b5 reductase 3 soluble form]	CYB5R3	HUMAN	P00387	0.640874		0		0
327		cl7_0.81	P00491	PNPH		Purine nucleoside phosphorylase (PNP) (EC 2.4.2.1) (Inosine phosphorylase) (Inosine-guanosine phosphorylase)	PNP	HUMAN	P00491	1		0		0
328		cl7_0.81	P04843	RPN1		Dolichyl-diphosphooligosaccharide--protein glycosyltransferase subunit 1 (Dolichyl-diphosphooligosaccharide--protein glycosyltransferase 67 kDa subunit) (Ribophorin I) (RPN-I) (Ribophorin-1)	RPN1	HUMAN	P04843	1		0		0
329		cl7_0.81	P05141	ADT2		ADP/ATP translocase 2 (ADP,ATP carrier protein 2) (ADP,ATP carrier protein, fibroblast isoform) (Adenine nucleotide translocator 2) (ANT 2) (Solute carrier family 25 member 5) [Cleaved into: ADP/ATP translocase 2, N-terminally processed]	SLC25A5	HUMAN	P05141	0.7981		0		0
330		cl7_0.81	P05388	RLA0		60S acidic ribosomal protein P0 (60S ribosomal protein L10E) (Large ribosomal subunit protein uL10)	RPLP0	HUMAN	P05388	0.539359		0		0
331		cl7_0.81	P06744	G6PI		Glucose-6-phosphate isomerase (GPI) (EC 5.3.1.9) (Autocrine motility factor) (AMF) (Neuroleukin) (NLK) (Phosphoglucose isomerase) (PGI) (Phosphohexose isomerase) (PHI) (Sperm antigen 36) (SA-36)	GPI	HUMAN	P06744	0.292567		0		0
332		cl7_0.81	P06756	ITAV	CD51	Integrin alpha-V (Vitronectin receptor) (Vitronectin receptor subunit alpha) (CD antigen CD51) [Cleaved into: Integrin alpha-V heavy chain; Integrin alpha-V light chain]	ITGAV	HUMAN	P06756	0.353398		0		0
333		cl7_0.81	P07384	CAN1		Calpain-1 catalytic subunit (EC 3.4.22.52) (Calcium-activated neutral proteinase 1) (CANP 1) (Calpain mu-type) (Calpain-1 large subunit) (Cell proliferation-inducing gene 30 protein) (Micromolar-calpain) (muCANP)	CAPN1	HUMAN	P07384	1		0		0
334		cl7_0.81	P07437	TBB5		Tubulin beta chain (Tubulin beta-5 chain)	TUBB	HUMAN	P07437	0.839719		0		0
335		cl7_0.81	P07948	LYN		Tyrosine-protein kinase Lyn (EC 2.7.10.2) (Lck/Yes-related novel protein tyrosine kinase) (V-yes-1 Yamaguchi sarcoma viral related oncogene homolog) (p53Lyn) (p56Lyn)	LYN	HUMAN	P07948	1		0		0
336		cl7_0.81	P08754	GNAI3		Guanine nucleotide-binding protein G(k) subunit alpha (G(i) alpha-3)	GNAI3	HUMAN	P08754	1		0		0
337		cl7_0.81	P10644	KAP0		cAMP-dependent protein kinase type I-alpha regulatory subunit (Tissue-specific extinguisher 1) (TSE1)	PRKAR1A	HUMAN	P10644	0.960631		0		0
338		cl7_0.81	P11215	ITAM	CD11b	Integrin alpha-M (CD11 antigen-like family member B) (CR-3 alpha chain) (Cell surface glycoprotein MAC-1 subunit alpha) (Leukocyte adhesion receptor MO1) (Neutrophil adherence receptor) (CD antigen CD11b)	ITGAM	HUMAN	P11215	1		0		0
339		cl7_0.81	P12236	ADT3		ADP/ATP translocase 3 (ADP,ATP carrier protein 3) (ADP,ATP carrier protein, isoform T2) (ANT 2) (Adenine nucleotide translocator 3) (ANT 3) (Solute carrier family 25 member 6) [Cleaved into: ADP/ATP translocase 3, N-terminally processed]	SLC25A6	HUMAN	P12236	1		0		0
340		cl7_0.81	P13598	ICAM2	CD102	Intercellular adhesion molecule 2 (ICAM-2) (CD antigen CD102)	ICAM2	HUMAN	P13598	1		0		0
342		cl7_0.81	P17612	KAPCA		cAMP-dependent protein kinase catalytic subunit alpha (PKA C-alpha) (EC 2.7.11.11)	PRKACA	HUMAN	P17612	0.326065		0		0
343		cl7_0.81	P20701	ITAL	CD11a	Integrin alpha-L (CD11 antigen-like family member A) (Leukocyte adhesion glycoprotein LFA-1 alpha chain) (LFA-1A) (Leukocyte function-associated molecule 1 alpha chain) (CD antigen CD11a)	ITGAL	HUMAN	P20701	1		0		0
344		cl7_0.81	P22234	PUR6		Multifunctional protein ADE2 [Includes: Phosphoribosylaminoimidazole-succinocarboxamide synthase (EC 6.3.2.6) (SAICAR synthetase); Phosphoribosylaminoimidazole carboxylase (EC 4.1.1.21) (AIR carboxylase) (AIRC)]	PAICS	HUMAN	P22234	1		0		0
346		cl7_0.81	P30481	1B44		HLA class I histocompatibility antigen, B-44 alpha chain (Bw-44) (MHC class I antigen B*44)	HLA-B	HUMAN	P30481	0.39748		0		0
347		cl7_0.81	P30740	ILEU		Leukocyte elastase inhibitor (LEI) (Monocyte/neutrophil elastase inhibitor) (EI) (M/NEI) (Peptidase inhibitor 2) (PI-2) (Serpin B1)	SERPINB1	HUMAN	P30740	0.864925		0		0
348		cl7_0.81	P35237	SPB6		Serpin B6 (Cytoplasmic antiproteinase) (CAP) (Peptidase inhibitor 6) (PI-6) (Placental thrombin inhibitor)	SERPINB6	HUMAN	P35237	1		0		0
349		cl7_0.81	P36542	ATPG		ATP synthase subunit gamma, mitochondrial (F-ATPase gamma subunit)	ATP5C1	HUMAN	P36542	0.361426		0		0
350		cl7_0.81	P39656	OST48		Dolichyl-diphosphooligosaccharide--protein glycosyltransferase 48 kDa subunit (DDOST 48 kDa subunit) (Oligosaccharyl transferase 48 kDa subunit)	DDOST	HUMAN	P39656	0.243976		0		0
351		cl7_0.81	P40227	TCPZ		T-complex protein 1 subunit zeta (TCP-1-zeta) (Acute morphine dependence-related protein 2) (CCT-zeta-1) (HTR3) (Tcp20)	CCT6A	HUMAN	P40227	0.287512		0		0
352		cl7_0.81	P40926	MDHM		Malate dehydrogenase, mitochondrial (EC 1.1.1.37)	MDH2	HUMAN	P40926	0.978679		0		0
354		cl7_0.81	P45880	VDAC2		Voltage-dependent anion-selective channel protein 2 (VDAC-2) (hVDAC2) (Outer mitochondrial membrane protein porin 2)	VDAC2	HUMAN	P45880	0.447312		0		0
355		cl7_0.81	P47755	CAZA2		F-actin-capping protein subunit alpha-2 (CapZ alpha-2)	CAPZA2	HUMAN	P47755	0.703412		0		0
356		cl7_0.81	P47756	CAPZB		F-actin-capping protein subunit beta (CapZ beta)	CAPZB	HUMAN	P47756	1		0		0
357		cl7_0.81	P48735	IDHP		Isocitrate dehydrogenase [NADP], mitochondrial (IDH) (EC 1.1.1.42) (ICD-M) (IDP) (NADP(+)-specific ICDH) (Oxalosuccinate decarboxylase)	IDH2	HUMAN	P48735	0.178131		0		0
358		cl7_0.81	P50570	DYN2		Dynamin-2 (EC 3.6.5.5)	DNM2	HUMAN	P50570	0.49631		0		0
359		cl7_0.81	P50991	TCPD		T-complex protein 1 subunit delta (TCP-1-delta) (CCT-delta) (Stimulator of TAR RNA-binding)	CCT4	HUMAN	P50991	1		0		0
360		cl7_0.81	P53621	COPA		Coatomer subunit alpha (Alpha-coat protein) (Alpha-COP) (HEP-COP) (HEPCOP) [Cleaved into: Xenin (Xenopsin-related peptide); Proxenin]	COPA	HUMAN	P53621	0.458026		0		0
361		cl7_0.81	P54920	SNAA		Alpha-soluble NSF attachment protein (SNAP-alpha) (N-ethylmaleimide-sensitive factor attachment protein alpha)	NAPA	HUMAN	P54920	1		0		0
362		cl7_0.81	P61163	ACTZ		Alpha-centractin (Centractin) (ARP1) (Actin-RPV) (Centrosome-associated actin homolog)	ACTR1A	HUMAN	P61163	0.809068		0		0
363		cl7_0.81	P67936	TPM4		Tropomyosin alpha-4 chain (TM30p1) (Tropomyosin-4)	TPM4	HUMAN	P67936	0.469224		0		0
364		cl7_0.81	P68371	TBB4B		Tubulin beta-4B chain (Tubulin beta-2 chain) (Tubulin beta-2C chain)	TUBB4B	HUMAN	P68371	0.519737		0		0
365		cl7_0.81	P78417	GSTO1		Glutathione S-transferase omega-1 (GSTO-1) (EC 2.5.1.18) (Glutathione S-transferase omega 1-1) (GSTO 1-1) (Glutathione-dependent dehydroascorbate reductase) (EC 1.8.5.1) (Monomethylarsonic acid reductase) (MMA(V) reductase) (EC 1.20.4.2) (S-(Phenacyl)glutathione reductase) (SPG-R)	GSTO1	HUMAN	P78417	1		0		0
366		cl7_0.81	Q03341	ACT2		Actin-2	ACTII	ECHGR	Q03341	0.253629		0		0
367		cl7_0.81	Q04609	FOLH1		Glutamate carboxypeptidase 2 (EC 3.4.17.21) (Cell growth-inhibiting gene 27 protein) (Folate hydrolase 1) (Folylpoly-gamma-glutamate carboxypeptidase) (FGCP) (Glutamate carboxypeptidase II) (GCPII) (Membrane glutamate carboxypeptidase) (mGCP) (N-acetylated-alpha-linked acidic dipeptidase I) (NAALADase I) (Prostate-specific membrane antigen) (PSM) (PSMA) (Pteroylpoly-gamma-glutamate carboxypeptida…	FOLH1	HUMAN	Q04609	0.109489		0		0
368		cl7_0.81	Q14697	GANAB		Neutral alpha-glucosidase AB (EC 3.2.1.84) (Alpha-glucosidase 2) (Glucosidase II subunit alpha)	GANAB	HUMAN	Q14697	0.944428		0		0
369		cl7_0.81	Q15084	PDIA6		Protein disulfide-isomerase A6 (EC 5.3.4.1) (Endoplasmic reticulum protein 5) (ER protein 5) (ERp5) (Protein disulfide isomerase P5) (Thioredoxin domain-containing protein 7)	PDIA6	HUMAN	Q15084	0.790846		0		0
370		cl7_0.81	Q15691	MARE1		Microtubule-associated protein RP/EB family member 1 (APC-binding protein EB1) (End-binding protein 1) (EB1)	MAPRE1	HUMAN	Q15691	1		0		0
371		cl7_0.81	Q15762	CD226	CD226	CD226 antigen (DNAX accessory molecule 1) (DNAM-1) (CD antigen CD226)	CD226	HUMAN	Q15762	0.570171		0		0
372		cl7_0.81	Q4KMQ2	ANO6		Anoctamin-6 (Small-conductance calcium-activated nonselective cation channel) (SCAN channel) (Transmembrane protein 16F)	ANO6	HUMAN	Q4KMQ2	0.304938		0		0
373		cl7_0.81	Q4LDE5	SVEP1		Sushi, von Willebrand factor type A, EGF and pentraxin domain-containing protein 1 (CCP module-containing protein 22) (Polydom) (Selectin-like osteoblast-derived protein) (SEL-OB) (Serologically defined breast cancer antigen NY-BR-38)	SVEP1	HUMAN	Q4LDE5	0.577664		0		0
374		cl7_0.81	Q5SQ64	LY66F		Lymphocyte antigen 6 complex locus protein G6f	LY6G6F	HUMAN	Q5SQ64	0.681015		0		0
375		cl7_0.81	Q6IBS0	TWF2		Twinfilin-2 (A6-related protein) (hA6RP) (Protein tyrosine kinase 9-like) (Twinfilin-1-like protein)	TWF2	HUMAN	Q6IBS0	0.413887		0		0
377		cl7_0.81	Q7L576	CYFP1		Cytoplasmic FMR1-interacting protein 1 (Specifically Rac1-associated protein 1) (Sra-1) (p140sra-1)	CYFIP1	HUMAN	Q7L576	0.496012		0		0
378		cl7_0.81	Q86UF1	TSN33		Tetraspanin-33 (Tspan-33) (Penumbra) (hPen) (Proerythroblast new membrane)	TSPAN33	HUMAN	Q86UF1	0.977355		0		0
379		cl7_0.81	Q96AG4	LRC59		Leucine-rich repeat-containing protein 59 (Ribosome-binding protein p34) (p34) [Cleaved into: Leucine-rich repeat-containing protein 59, N-terminally processed]	LRRC59	HUMAN	Q96AG4	0.366589		0		0
380		cl7_0.81	Q99832	TCPH		T-complex protein 1 subunit eta (TCP-1-eta) (CCT-eta) (HIV-1 Nef-interacting protein) [Cleaved into: T-complex protein 1 subunit eta, N-terminally processed]	CCT7	HUMAN	Q99832	0.651592		0		0
381		cl7_0.81	Q9Y2J2	E41L3		Band 4.1-like protein 3 (4.1B) (Differentially expressed in adenocarcinoma of the lung protein 1) (DAL-1) [Cleaved into: Band 4.1-like protein 3, N-terminally processed]	EPB41L3	HUMAN	Q9Y2J2	0.900609		0		0
382		cl7_0.81	Q9Y624	JAM1	CD321	Junctional adhesion molecule A (JAM-A) (Junctional adhesion molecule 1) (JAM-1) (Platelet F11 receptor) (Platelet adhesion molecule 1) (PAM-1) (CD antigen CD321)	F11R	HUMAN	Q9Y624	1		0		0
384
385	72	cl8_0.66	P14618	KPYM		Pyruvate kinase PKM (EC 2.7.1.40) (Cytosolic thyroid hormone-binding protein) (CTHBP) (Opa-interacting protein 3) (OIP-3) (Pyruvate kinase 2/3) (Pyruvate kinase muscle isozyme) (Thyroid hormone-binding protein 1) (THBP1) (Tumor M2-PK) (p58)	PKM	HUMAN	P14618	1		0.0881685		0
386	64	cl8_0.66	Q00610	CLH1		Clathrin heavy chain 1 (Clathrin heavy chain on chromosome 17) (CLH-17)	CLTC	HUMAN	Q00610	0.48753		1		0
387	57	cl8_0.66	P62879	GBB2		Guanine nucleotide-binding protein G(I)/G(S)/G(T) subunit beta-2 (G protein subunit beta-2) (Transducin beta chain 2)	GNB2	HUMAN	P62879	0.74762		0.21024		0
388	56	cl8_0.66	O00299	CLIC1		Chloride intracellular channel protein 1 (Chloride channel ABP) (Nuclear chloride ion channel 27) (NCC27) (Regulatory nuclear chloride ion channel protein) (hRNCC)	CLIC1	HUMAN	O00299	1		1		0
389	52	cl8_0.66	Q08431	MFGM		Lactadherin (Breast epithelial antigen BA46) (HMFG) (MFGM) (Milk fat globule-EGF factor 8) (MFG-E8) (SED1) [Cleaved into: Lactadherin short form; Medin]	MFGE8	HUMAN	Q08431	1		1		0
390	50	cl8_0.66	P63092	GNAS2		Guanine nucleotide-binding protein G(s) subunit alpha isoforms short (Adenylate cyclase-stimulating G alpha protein)	GNAS	HUMAN	P63092	1		0.537851		0
391	45	cl8_0.66	P23229	ITA6	CD49f	Integrin alpha-6 (CD49 antigen-like family member F) (VLA-6) (CD antigen CD49f) [Cleaved into: Integrin alpha-6 heavy chain; Integrin alpha-6 light chain; Processed integrin alpha-6 (Alpha6p)]	ITGA6	HUMAN	P23229	1		1		0
392		cl8_0.66	P01911	2B1F		HLA class II histocompatibility antigen, DRB1-15 beta chain (DW2.2/DR2.2) (MHC class II antigen DRB1*15)	HLA-DRB1	HUMAN	P01911	0.799114		1		0
393		cl8_0.66	P02724	GLPA	CD235a	Glycophorin-A (MN sialoglycoprotein) (PAS-2) (Sialoglycoprotein alpha) (CD antigen CD235a)	GYPA	HUMAN	P02724	1		1		0
394		cl8_0.66	P04040	CATA		Catalase (EC 1.11.1.6)	CAT	HUMAN	P04040	1		1		0
395		cl8_0.66	P04439	1A03		HLA class I histocompatibility antigen, A-3 alpha chain (MHC class I antigen A*3)	HLA-A	HUMAN	P04439	1		1		0
396		cl8_0.66	P10301	RRAS		Ras-related protein R-Ras (p23)	RRAS	HUMAN	P10301	1		1		0
397		cl8_0.66	P12814	ACTN1		Alpha-actinin-1 (Alpha-actinin cytoskeletal isoform) (F-actin cross-linking protein) (Non-muscle alpha-actinin-1)	ACTN1	HUMAN	P12814	0.756112		1		0
398		cl8_0.66	P12821	ACE	CD143	Angiotensin-converting enzyme (ACE) (EC 3.2.1.-) (EC 3.4.15.1) (Dipeptidyl carboxypeptidase I) (Kininase II) (CD antigen CD143) [Cleaved into: Angiotensin-converting enzyme, soluble form]	ACE	HUMAN	P12821	0.814855		1		0
399		cl8_0.66	P17301	ITA2	CD49b	Integrin alpha-2 (CD49 antigen-like family member B) (Collagen receptor) (Platelet membrane glycoprotein Ia) (GPIa) (VLA-2 subunit alpha) (CD antigen CD49b)	ITGA2	HUMAN	P17301	0.725019		0.70777		0
400		cl8_0.66	P27487	DPP4	CD26	Dipeptidyl peptidase 4 (EC 3.4.14.5) (ADABP) (Adenosine deaminase complexing protein 2) (ADCP-2) (Dipeptidyl peptidase IV) (DPP IV) (T-cell activation antigen CD26) (TP103) (CD antigen CD26) [Cleaved into: Dipeptidyl peptidase 4 membrane form (Dipeptidyl peptidase IV membrane form); Dipeptidyl peptidase 4 soluble form (Dipeptidyl peptidase IV soluble form)]	DPP4	HUMAN	P27487	1		0.803217		0
401		cl8_0.66	P27701	CD82	CD82	CD82 antigen (C33 antigen) (IA4) (Inducible membrane protein R2) (Metastasis suppressor Kangai-1) (Suppressor of tumorigenicity 6 protein) (Tetraspanin-27) (Tspan-27) (CD antigen CD82)	CD82	HUMAN	P27701	1		0.344062		0
402		cl8_0.66	P28289	TMOD1		Tropomodulin-1 (Erythrocyte tropomodulin) (E-Tmod)	TMOD1	HUMAN	P28289	1		0.681143		0
403		cl8_0.66	P35241	RADI		Radixin	RDX	HUMAN	P35241	1		1		0
404		cl8_0.66	P40197	GPV	CD42d	Platelet glycoprotein V (GPV) (Glycoprotein 5) (CD antigen CD42d)	GP5	HUMAN	P40197	1		0.319725		0
405		cl8_0.66	P52907	CAZA1		F-actin-capping protein subunit alpha-1 (CapZ alpha-1)	CAPZA1	HUMAN	P52907	0.881277		0.337124		0
406		cl8_0.66	P61158	ARP3		Actin-related protein 3 (Actin-like protein 3)	ACTR3	HUMAN	P61158	1		1		0
407		cl8_0.66	Q00013	EM55		55 kDa erythrocyte membrane protein (p55) (Membrane protein, palmitoylated 1)	MPP1	HUMAN	Q00013	1		1		0
408		cl8_0.66	Q01518	CAP1		Adenylyl cyclase-associated protein 1 (CAP 1)	CAP1	HUMAN	Q01518	1		1		0
409		cl8_0.66	Q12913	PTPRJ	CD148	Receptor-type tyrosine-protein phosphatase eta (Protein-tyrosine phosphatase eta) (R-PTP-eta) (EC 3.1.3.48) (Density-enhanced phosphatase 1) (DEP-1) (HPTP eta) (Protein-tyrosine phosphatase receptor type J) (R-PTP-J) (CD antigen CD148)	PTPRJ	HUMAN	Q12913	0.728881		1		0
410		cl8_0.66	Q12929	EPS8		Epidermal growth factor receptor kinase substrate 8	EPS8	HUMAN	Q12929	1		1		0
411		cl8_0.66	Q13418	ILK		Integrin-linked protein kinase (EC 2.7.11.1) (59 kDa serine/threonine-protein kinase) (ILK-1) (ILK-2) (p59ILK)	ILK	HUMAN	Q13418	0.75871		1		0
412		cl8_0.66	Q14344	GNA13		Guanine nucleotide-binding protein subunit alpha-13 (G alpha-13) (G-protein subunit alpha-13)	GNA13	HUMAN	Q14344	1		1		0
413		cl8_0.66	Q15758	AAAT		Neutral amino acid transporter B(0) (ATB(0)) (Baboon M7 virus receptor) (RD114/simian type D retrovirus receptor) (Sodium-dependent neutral amino acid transporter type 2) (Solute carrier family 1 member 5)	SLC1A5	HUMAN	Q15758	1		1		0
414		cl8_0.66	Q9NQ84	GPC5C		G-protein coupled receptor family C group 5 member C (Retinoic acid-induced gene 3 protein) (RAIG-3)	GPRC5C	HUMAN	Q9NQ84	1		1		0
415		cl8_0.66	Q9ULV4	COR1C		Coronin-1C (Coronin-3) (hCRNN4)	CORO1C	HUMAN	Q9ULV4	1		1		0
416		cl8_0.66	Q9UQB8	BAIP2		Brain-specific angiogenesis inhibitor 1-associated protein 2 (BAI-associated protein 2) (BAI1-associated protein 2) (Protein BAP2) (Fas ligand-associated factor 3) (FLAF3) (Insulin receptor substrate p53/p58) (IRS-58) (IRSp53/58) (Insulin receptor substrate protein of 53 kDa) (IRSp53) (Insulin receptor substrate p53)	BAIAP2	HUMAN	Q9UQB8	1		1		0
417
418	96	cl9_0.72	P11142	HSP7C		Heat shock cognate 71 kDa protein (Heat shock 70 kDa protein 8) (Lipopolysaccharide-associated protein 1) (LAP-1) (LPS-associated protein 1)	HSPA8	HUMAN	P11142	1		1		1
419	96	cl9_0.72	Q8WUM4	PDC6I		Programmed cell death 6-interacting protein (PDCD6-interacting protein) (ALG-2-interacting protein 1) (ALG-2-interacting protein X) (Hp95)	PDCD6IP	HUMAN	Q8WUM4	1		1		1
420	60	cl9_0.72	P05556	ITB1	CD29	Integrin beta-1 (Fibronectin receptor subunit beta) (Glycoprotein IIa) (GPIIA) (VLA-4 subunit beta) (CD antigen CD29)	ITGB1	HUMAN	P05556	0.705153		0.619523		1
421	51	cl9_0.72	P50395	GDIB		Rab GDP dissociation inhibitor beta (Rab GDI beta) (Guanosine diphosphate dissociation inhibitor 2) (GDI-2)	GDI2	HUMAN	P50395	1		1		1
422		cl9_0.72	P05362	ICAM1	CD54	Intercellular adhesion molecule 1 (ICAM-1) (Major group rhinovirus receptor) (CD antigen CD54)	ICAM1	HUMAN	P05362	1		1		1
423		cl9_0.72	P06702	S10A9		Protein S100-A9 (Calgranulin-B) (Calprotectin L1H subunit) (Leukocyte L1 complex heavy chain) (Migration inhibitory factor-related protein 14) (MRP-14) (p14) (S100 calcium-binding protein A9)	S100A9	HUMAN	P06702	1		0.829149		1
424		cl9_0.72	P0DMV9	HS71B		Heat shock 70 kDa protein 1B (Heat shock 70 kDa protein 2) (HSP70-2) (HSP70.2)	HSPA1B	HUMAN	P0DMV9	0.69168		1		1
425		cl9_0.72	P11171	41		Protein 4.1 (P4.1) (4.1R) (Band 4.1) (EPB4.1)	EPB41	HUMAN	P11171	1		1		1
426		cl9_0.72	P16157	ANK1		Ankyrin-1 (ANK-1) (Ankyrin-R) (Erythrocyte ankyrin)	ANK1	HUMAN	P16157	1		1		1
427		cl9_0.72	P16671	CD36	CD36	Platelet glycoprotein 4 (Fatty acid translocase) (FAT) (Glycoprotein IIIb) (GPIIIB) (Leukocyte differentiation antigen CD36) (PAS IV) (PAS-4) (Platelet collagen receptor) (Platelet glycoprotein IV) (GPIV) (Thrombospondin receptor) (CD antigen CD36)	CD36	HUMAN	P16671	1		1		1
428		cl9_0.72	P21589	5NTD	CD73	5'-nucleotidase (5'-NT) (EC 3.1.3.5) (Ecto-5'-nucleotidase) (CD antigen CD73)	NT5E	HUMAN	P21589	1		1		1
429		cl9_0.72	P28906	CD34	CD34	Hematopoietic progenitor cell antigen CD34 (CD antigen CD34)	CD34	HUMAN	P28906	1		0.48488		1
430		cl9_0.72	P48059	LIMS1		LIM and senescent cell antigen-like-containing domain protein 1 (Particularly interesting new Cys-His protein 1) (PINCH-1) (Renal carcinoma antigen NY-REN-48)	LIMS1	HUMAN	P48059	0.618197		0.323152		1
431		cl9_0.72	P50148	GNAQ		Guanine nucleotide-binding protein G(q) subunit alpha (Guanine nucleotide-binding protein alpha-q)	GNAQ	HUMAN	P50148	0.955885		1		1
432		cl9_0.72	Q08495	DEMA		Dematin (Dematin actin-binding protein) (Erythrocyte membrane protein band 4.9)	DMTN	HUMAN	Q08495	1		1		1
433
434		cl10_0.79	O14791	APOL1		Apolipoprotein L1 (Apolipoprotein L) (Apo-L) (ApoL) (Apolipoprotein L-I) (ApoL-I)	APOL1	HUMAN	O14791	1		0		1
435		cl10_0.79	P14923	PLAK		Junction plakoglobin (Catenin gamma) (Desmoplakin III) (Desmoplakin-3)	JUP	HUMAN	P14923	1		0		1
436		cl10_0.79	P15924	DESP		Desmoplakin (DP) (250/210 kDa paraneoplastic pemphigus antigen)	DSP	HUMAN	P15924	1		0		1
437		cl10_0.79	P31944	CASPE		Caspase-14 (CASP-14) (EC 3.4.22.-) [Cleaved into: Caspase-14 subunit p17, mature form; Caspase-14 subunit p10, mature form; Caspase-14 subunit p20, intermediate form; Caspase-14 subunit p8, intermediate form]	CASP14	HUMAN	P31944	1		0		1
438		cl10_0.79	P35232	PHB		Prohibitin	PHB	HUMAN	P35232	1		0		1
439		cl10_0.79	Q07075	AMPE	CD249	Glutamyl aminopeptidase (EAP) (EC 3.4.11.7) (Aminopeptidase A) (AP-A) (Differentiation antigen gp160) (CD antigen CD249)	ENPEP	HUMAN	Q07075	1		0		1
440		cl10_0.79	Q32P51	RA1L2		Heterogeneous nuclear ribonucleoprotein A1-like 2 (hnRNP A1-like 2) (hnRNP core protein A1-like 2)	HNRNPA1L2	HUMAN	Q32P51	0.728827		0		1
441		cl10_0.79	Q8N699	MYCT1		Myc target protein 1 (Myc target in myeloid cells protein 1)	MYCT1	HUMAN	Q8N699	1		0		1
442
443	65	cl11_0.64	P62258	1433E		14-3-3 protein epsilon (14-3-3E)	YWHAE	HUMAN	P62258	0		0		1
444	56	cl11_0.64	P27348	1433T		14-3-3 protein theta (14-3-3 protein T-cell) (14-3-3 protein tau) (Protein HS1)	YWHAQ	HUMAN	P27348	0		0		1
445		cl11_0.64	A7MD48	SRRM4		Serine/arginine repetitive matrix protein 4 (Medulloblastoma antigen MU-MB-2.76) (Neural-specific serine/arginine repetitive splicing factor of 100 kDa) (Neural-specific SR-related protein of 100 kDa) (nSR100)	SRRM4	HUMAN	A7MD48	0		0		1
446		cl11_0.64	A8MTL3	R212B		RING finger protein 212B	RNF212B	HUMAN	A8MTL3	0		0		1
447		cl11_0.64	O95140	MFN2		Mitofusin-2 (EC 3.6.5.-) (Transmembrane GTPase MFN2)	MFN2	HUMAN	O95140	0		0		1
448		cl11_0.64	P01891	1A68		HLA class I histocompatibility antigen, A-68 alpha chain (Aw-68) (HLA class I histocompatibility antigen, A-28 alpha chain) (MHC class I antigen A*68)	HLA-A	HUMAN	P01891	0		0		1
449		cl11_0.64	P02763	A1AG1		Alpha-1-acid glycoprotein 1 (AGP 1) (Orosomucoid-1) (OMD 1)	ORM1	HUMAN	P02763	0		0		1
450		cl11_0.64	P02776	PLF4		Platelet factor 4 (PF-4) (C-X-C motif chemokine 4) (Iroplact) (Oncostatin-A) [Cleaved into: Platelet factor 4, short form (Endothelial cell growth inhibitor)]	PF4	HUMAN	P02776	0		0.100099		1
451		cl11_0.64	P07477	TRY1		Trypsin-1 (EC 3.4.21.4) (Beta-trypsin) (Cationic trypsinogen) (Serine protease 1) (Trypsin I) [Cleaved into: Alpha-trypsin chain 1; Alpha-trypsin chain 2]	PRSS1	HUMAN	P07477	0		0		1
452		cl11_0.64	P0C7N5	OR8U9		Olfactory receptor 8U9	OR8U9	HUMAN	P0C7N5	0		0		1
453		cl11_0.64	P12273	PIP		Prolactin-inducible protein (Gross cystic disease fluid protein 15) (GCDFP-15) (Prolactin-induced protein) (Secretory actin-binding protein) (SABP) (gp17)	PIP	HUMAN	P12273	0		0		1
454		cl11_0.64	P30043	BLVRB		Flavin reductase (NADPH) (FR) (EC 1.5.1.30) (Biliverdin reductase B) (BVR-B) (EC 1.3.1.24) (Biliverdin-IX beta-reductase) (Green heme-binding protein) (GHBP) (NADPH-dependent diaphorase) (NADPH-flavin reductase) (FLR)	BLVRB	HUMAN	P30043	0		0		1
455		cl11_0.64	P32321	DCTD		Deoxycytidylate deaminase (EC 3.5.4.12) (dCMP deaminase)	DCTD	HUMAN	P32321	0		0		1
456		cl11_0.64	P35030	TRY3		Trypsin-3 (EC 3.4.21.4) (Brain trypsinogen) (Mesotrypsinogen) (Serine protease 3) (Serine protease 4) (Trypsin III) (Trypsin IV)	PRSS3	HUMAN	P35030	0		0		1
457		cl11_0.64	P46459	NSF		Vesicle-fusing ATPase (EC 3.6.4.6) (N-ethylmaleimide-sensitive fusion protein) (NEM-sensitive fusion protein) (Vesicular-fusion protein NSF)	NSF	HUMAN	P46459	0		0		1
458		cl11_0.64	P51911	CNN1		Calponin-1 (Basic calponin) (Calponin H1, smooth muscle)	CNN1	HUMAN	P51911	0		0		1
459		cl11_0.64	P55196	AFAD		Afadin (ALL1-fused gene from chromosome 6 protein) (Protein AF-6) (Afadin adherens junction formation factor)	AFDN	HUMAN	P55196	0		0		1
460		cl11_0.64	P80188	NGAL		Neutrophil gelatinase-associated lipocalin (NGAL) (25 kDa alpha-2-microglobulin-related subunit of MMP-9) (Lipocalin-2) (Oncogene 24p3) (Siderocalin LCN2) (p25)	LCN2	HUMAN	P80188	0		0		1
461		cl11_0.64	P81605	DCD		Dermcidin (EC 3.4.-.-) (Preproteolysin) [Cleaved into: Survival-promoting peptide; DCD-1]	DCD	HUMAN	P81605	0		0		1
462		cl11_0.64	Q01064	PDE1B		Calcium/calmodulin-dependent 3',5'-cyclic nucleotide phosphodiesterase 1B (Cam-PDE 1B) (EC 3.1.4.17) (63 kDa Cam-PDE)	PDE1B	HUMAN	Q01064	0		0		1
463		cl11_0.64	Q02413	DSG1		Desmoglein-1 (Cadherin family member 4) (Desmosomal glycoprotein 1) (DG1) (DGI) (Pemphigus foliaceus antigen)	DSG1	HUMAN	Q02413	0		0		1
464		cl11_0.64	Q07954	LRP1	CD91	Prolow-density lipoprotein receptor-related protein 1 (LRP-1) (Alpha-2-macroglobulin receptor) (A2MR) (Apolipoprotein E receptor) (APOER) (CD antigen CD91) [Cleaved into: Low-density lipoprotein receptor-related protein 1 85 kDa subunit (LRP-85); Low-density lipoprotein receptor-related protein 1 515 kDa subunit (LRP-515); Low-density lipoprotein receptor-related protein 1 intracellular domain (L…	LRP1	HUMAN	Q07954	0		0		1
465		cl11_0.64	Q08043	ACTN3		Alpha-actinin-3 (Alpha-actinin skeletal muscle isoform 3) (F-actin cross-linking protein)	ACTN3	HUMAN	Q08043	0		0		1
466		cl11_0.64	Q13103	SPP24		Secreted phosphoprotein 24 (Spp-24) (Secreted phosphoprotein 2)	SPP2	HUMAN	Q13103	0		0		1
467		cl11_0.64	Q13867	BLMH		Bleomycin hydrolase (BH) (BLM hydrolase) (BMH) (EC 3.4.22.40)	BLMH	HUMAN	Q13867	0		0		1
468		cl11_0.64	Q14790	CASP8		Caspase-8 (CASP-8) (EC 3.4.22.61) (Apoptotic cysteine protease) (Apoptotic protease Mch-5) (CAP4) (FADD-homologous ICE/ced-3-like protease) (FADD-like ICE) (FLICE) (ICE-like apoptotic protease 5) (MORT1-associated ced-3 homolog) (MACH) [Cleaved into: Caspase-8 subunit p18; Caspase-8 subunit p10]	CASP8	HUMAN	Q14790	0		0		1
469		cl11_0.64	Q5D862	FILA2		Filaggrin-2 (FLG-2) (Intermediate filament-associated and psoriasis-susceptibility protein) (Ifapsoriasin)	FLG2	HUMAN	Q5D862	0		0		1
470		cl11_0.64	Q5W0A0	ERI6B		Glutamate-rich protein 6B (Protein FAM194B)	ERICH6B	HUMAN	Q5W0A0	0		0		1
471		cl11_0.64	Q9BYV7	BCDO2		Beta,beta-carotene 9',10'-oxygenase (EC 1.13.11.71) (B-diox-II) (Beta-carotene dioxygenase 2)	BCO2	HUMAN	Q9BYV7	0		0		1
472		cl11_0.64	Q9C0H2	TTYH3		Protein tweety homolog 3 (hTTY3)	TTYH3	HUMAN	Q9C0H2	0		0		1
473		cl11_0.64	Q9H3R2	MUC13		Mucin-13 (MUC-13) (Down-regulated in colon cancer 1)	MUC13	HUMAN	Q9H3R2	0		0		1
474		cl11_0.64	Q9NZT1	CALL5		Calmodulin-like protein 5 (Calmodulin-like skin protein)	CALML5	HUMAN	Q9NZT1	0		0		1
475		cl11_0.64	Q9UGI6	KCNN3		Small conductance calcium-activated potassium channel protein 3 (SK3) (SKCa 3) (SKCa3) (KCa2.3)	KCNN3	HUMAN	Q9UGI6	0		0		1
476		cl11_0.64	Q9UPN3	MACF1		Microtubule-actin cross-linking factor 1, isoforms 1/2/3/5 (620 kDa actin-binding protein) (ABP620) (Actin cross-linking family protein 7) (Macrophin-1) (Trabeculin-alpha)	MACF1	HUMAN	Q9UPN3	0		0		1
477
478		cl12_0.69	A0A068WS68	A0A068WS68		Protein fat free	EgrG_000700220	ECHGR	A0A068WS68	0		0.697637		0
479		cl12_0.69	Q5H9J7	BEX5		Protein BEX5 (Brain-expressed X-linked protein 5) (NGFRAP1-like protein 1) (Nerve growth factor receptor-associated protein 2)	BEX5	HUMAN		0		0.648261		1
480
482		c13_0.97	W6V5E3	W6V5E3		Ubiquitin hydrolase FAF-X	EGR_03548	ECHGR	W6V5E3	0		0.169847		0
483		c13_0.97	P00325	ADH1B		Alcohol dehydrogenase 1B (EC 1.1.1.1) (Alcohol dehydrogenase subunit beta)	ADH1B	HUMAN	P00325	0		0.243296		0
484		c13_0.97	P11532	DMD		Dystrophin	DMD	HUMAN	P11532	0		0.203664		0
486	62	c13_0.97	P62937	PPIA		Peptidyl-prolyl cis-trans isomerase A (PPIase A) (EC 5.2.1.8) (Cyclophilin A) (Cyclosporin A-binding protein) (Rotamase A) [Cleaved into: Peptidyl-prolyl cis-trans isomerase A, N-terminally processed]	PPIA	HUMAN	P62937	0		0.38711		0
487		c13_0.97	P15153	RAC2		Ras-related C3 botulinum toxin substrate 2 (GX) (Small G protein) (p21-Rac2)	RAC2	HUMAN	P15153	0		0.235683		0
488
489	78	cl14_0.76	O00560	SDCB1		Syntenin-1 (Melanoma differentiation-associated protein 9) (MDA-9) (Pro-TGF-alpha cytoplasmic domain-interacting protein 18) (TACIP18) (Scaffold protein Pbp1) (Syndecan-binding protein 1)	SDCBP	HUMAN	O00560	0		1		0
490	47	cl14_0.76	P61106	RAB14		Ras-related protein Rab-14	RAB14	HUMAN	P61106	0		1		0
491	44	cl14_0.76	P61006	RAB8A		Ras-related protein Rab-8A (Oncogene c-mel)	RAB8A	HUMAN	P61006	0		1		0
492		cl14_0.76	O00161	SNP23		Synaptosomal-associated protein 23 (SNAP-23) (Vesicle-membrane fusion protein SNAP-23)	SNAP23	HUMAN	O00161	0		1		0
493		cl14_0.76	O00194	RB27B		Ras-related protein Rab-27B (C25KG)	RAB27B	HUMAN	O00194	0		1		0
494		cl14_0.76	P02042	HBD		Hemoglobin subunit delta (Delta-globin) (Hemoglobin delta chain)	HBD	HUMAN	P02042	0		1		0
495		cl14_0.76	P02788	TRFL		Lactotransferrin (Lactoferrin) (EC 3.4.21.-) (Growth-inhibiting protein 12) (Talalactoferrin) [Cleaved into: Lactoferricin-H (Lfcin-H); Kaliocin-1; Lactoferroxin-A; Lactoferroxin-B; Lactoferroxin-C]	LTF	HUMAN	P02788	0		1		0
496		cl14_0.76	P13612	ITA4	CD49d	Integrin alpha-4 (CD49 antigen-like family member D) (Integrin alpha-IV) (VLA-4 subunit alpha) (CD antigen CD49d)	ITGA4	HUMAN	P13612	0		0.877874		0
497		cl14_0.76	P16383	GCFC2		GC-rich sequence DNA-binding factor 2 (GC-rich sequence DNA-binding factor) (Transcription factor 9) (TCF-9)	GCFC2	HUMAN	P16383	0		1		0
498		cl14_0.76	P18577	RHCE	CD240CE	Blood group Rh(CE) polypeptide (Rh polypeptide 1) (RhPI) (Rh30A) (RhIXB) (Rhesus C/E antigens) (CD antigen CD240CE)	RHCE	HUMAN	P18577	0		1		0
499		cl14_0.76	P19105	ML12A		Myosin regulatory light chain 12A (Epididymis secretory protein Li 24) (HEL-S-24) (MLC-2B) (Myosin RLC) (Myosin regulatory light chain 2, nonsarcomeric) (Myosin regulatory light chain MRLC3)	MYL12A	HUMAN	P19105	0		1		0
500		cl14_0.76	P23467	PTPRB		Receptor-type tyrosine-protein phosphatase beta (Protein-tyrosine phosphatase beta) (R-PTP-beta) (EC 3.1.3.48) (Vascular endothelial protein tyrosine phosphatase) (VE-PTP)	PTPRB	HUMAN	P23467	0		1		0
501		cl14_0.76	P25787	PSA2		Proteasome subunit alpha type-2 (EC 3.4.25.1) (Macropain subunit C3) (Multicatalytic endopeptidase complex subunit C3) (Proteasome component C3)	PSMA2	HUMAN	P25787	0		1		0
502		cl14_0.76	P29972	AQP1		Aquaporin-1 (AQP-1) (Aquaporin-CHIP) (Urine water channel) (Water channel protein for red blood cells and kidney proximal tubule)	AQP1	HUMAN	P29972	0		1		0
503		cl14_0.76	P30041	PRDX6		Peroxiredoxin-6 (EC 1.11.1.15) (1-Cys peroxiredoxin) (1-Cys PRX) (24 kDa protein) (Acidic calcium-independent phospholipase A2) (aiPLA2) (EC 3.1.1.4) (Antioxidant protein 2) (Liver 2D page spot 40) (Non-selenium glutathione peroxidase) (NSGPx) (Red blood cells page spot 12)	PRDX6	HUMAN	P30041	0		1		0
504		cl14_0.76	P30825	CTR1		High affinity cationic amino acid transporter 1 (CAT-1) (CAT1) (Ecotropic retroviral leukemia receptor homolog) (Ecotropic retrovirus receptor homolog) (Solute carrier family 7 member 1) (System Y+ basic amino acid transporter)	SLC7A1	HUMAN	P30825	0		1		0
505		cl14_0.76	P50895	BCAM	CD239	Basal cell adhesion molecule (Auberger B antigen) (B-CAM cell surface glycoprotein) (F8/G253 antigen) (Lutheran antigen) (Lutheran blood group glycoprotein) (CD antigen CD239)	BCAM	HUMAN	P50895	0		1		0
506		cl14_0.76	P61421	VA0D1		V-type proton ATPase subunit d 1 (V-ATPase subunit d 1) (32 kDa accessory protein) (V-ATPase 40 kDa accessory protein) (V-ATPase AC39 subunit) (p39) (Vacuolar proton pump subunit d 1)	ATP6V0D1	HUMAN	P61421	0		0.623314		0
507		cl14_0.76	P61769	B2MG		Beta-2-microglobulin [Cleaved into: Beta-2-microglobulin form pI 5.3]	B2M	HUMAN	P61769	0		1		0
508		cl14_0.76	P68036	UB2L3		Ubiquitin-conjugating enzyme E2 L3 (EC 2.3.2.23) (E2 ubiquitin-conjugating enzyme L3) (L-UBC) (UbcH7) (Ubiquitin carrier protein L3) (Ubiquitin-conjugating enzyme E2-F1) (Ubiquitin-protein ligase L3)	UBE2L3	HUMAN	P68036	0		1		0
509		cl14_0.76	Q8NCR9	CLRN3		Clarin-3 (Transmembrane protein 12) (Usher syndrome type-3A-like protein 1)	CLRN3	HUMAN	Q8NCR9	0		1		0
510		cl14_0.76	Q99466	NOTC4		Neurogenic locus notch homolog protein 4 (Notch 4) (hNotch4) [Cleaved into: Notch 4 extracellular truncation; Notch 4 intracellular domain]	NOTCH4	HUMAN	Q99466	0		0.789622		0
511		cl14_0.76	Q9UGU0	TCF20		Transcription factor 20 (TCF-20) (Nuclear factor SPBP) (Protein AR1) (Stromelysin-1 PDGF-responsive element-binding protein) (SPRE-binding protein)	TCF20	HUMAN	Q9UGU0	0		0.869994		0
512		cl14_0.76	U6JDZ7	U6JDZ7		Rab (Ras-related protein Rab-11A)	EGR_10509	ECHGR	U6JDZ7	0		1		0
513		cl14_0.76	W6UFG1	W6UFG1		ADP-ribosylation factor	EGR_05324	ECHGR	W6UFG1	0		1		0
514		cl14_0.76	W6UQH5	W6UQH5		Tubulin beta chain	EGR_02075	ECHGR	W6UQH5	0		1		0
515		cl14_0.76	W6VD45	W6VD45		Phosphatidylinositol 4-kinase alpha	EGR_00138	ECHGR	W6VD45	0		1		0
516
517		cl15_0.8	P25311	ZA2G		Zinc-alpha-2-glycoprotein (Zn-alpha-2-GP) (Zn-alpha-2-glycoprotein)	AZGP1	HUMAN	P25311	0		1		1
518		cl15_0.8	Q14390	GGTL2		Gamma-glutamyltransferase light chain 2 (Gamma-glutamyltransferase-like protein 4)	GGTLC2	HUMAN	Q14390	0		1		1
519	55	cl15_0.8	P60953	CDC42		Cell division control protein 42 homolog (G25K GTP-binding protein)	CDC42	HUMAN	P60953	0		1		1
520		cl15_0.8	P61026	RAB10		Ras-related protein Rab-10	RAB10	HUMAN	P61026	0		1		1
521		cl15_0.8	P61225	RAP2B		Ras-related protein Rap-2b	RAP2B	HUMAN	P61225	0		0.966241		1
522		cl15_0.8	P61626	LYSC		Lysozyme C (EC 3.2.1.17) (1,4-beta-N-acetylmuramidase C)	LYZ	HUMAN	P61626	0		1		1
523		cl15_0.8	Q9H4K1	RIBC2		RIB43A-like with coiled-coils protein 2	RIBC2	HUMAN	Q9H4K1	0		1		1

## Sheet: Fraction 6-datasetsPCA Fig 5
Accession	Organism	Protein_description	Gene	A6	I6	C6	Contrib to PCA Dim 1 (%)	Contrib to PCA Dim 2 (%)
O75636	HUMAN	Ficolin-3_(Collagen/fibrinogen_domain-containing_lectin_3_p35)_(Collagen/fibrinogen_domain-containing_protein_3)_(Hakata_antigen)	FCN3	337921	41119.8	18724.5	0.35977	1.33038e-07
P32119	HUMAN	Peroxiredoxin-2_OS=Homo_sapiens_GN=PRDX2_PE=1_SV=5_-_	PRDX2	0	123430	132139	0.359765	9.59515e-06
P61626	HUMAN	Lysozyme_C_OS=Homo_sapiens_GN=LYZ_PE=1_SV=1_-_	LYSC	0	357338	387240	0.359752	3.76767e-05
P05154	HUMAN	Plasma_serine_protease_inhibitor_OS=Homo_sapiens_GN=SERPINA5_PE=1_SV=3_-_	IPSP	0	92068.7	98069.8	0.359748	4.78939e-05
P00338	HUMAN	L-lactate_dehydrogenase_A_chain_OS=Homo_sapiens_GN=LDHA_PE=1_SV=2_-_	LDHA	136863	78167.9	73105	0.359741	6.30021e-05
P14618	HUMAN	Pyruvate_kinase_PKM_(EC_2.7.1.40)_(Cytosolic_thyroid_hormone-binding_protein)_(CTHBP)_(Opa-interacting_protein_3)_(OIP-3)_(Pyruvate_kinase_2/3)_(Pyruvate_kinase_muscle_isozyme)_(Thyroid_hormone-binding_protein_1)_(THBP1)_(Tumor_M2-PK)_(p58)	PKM	795222	40254	0	0.359659	0.000238041
P08514	HUMAN	Integrin_alpha-IIb_OS=Homo_sapiens_GN=ITGA2B_PE=1_SV=3_-_	ITA2B	3.03024e+06	457830	375991	0.35932	0.000968499
P27105	HUMAN	Erythrocyte_band_7_integral_membrane_protein_OS=Homo_sapiens_GN=STOM_PE=1_SV=3_-_	STOM	713278	373284	329732	0.359153	0.00132792
P21333	HUMAN	Filamin-A_(FLN-A)_(Actin-binding_protein_280)_(ABP-280)_(Alpha-filamin)_(Endothelial_actin-binding_protein)_(Filamin-1)_(Non-muscle_filamin)	FLNA	1.12424e+06	338157	318969	0.359148	0.00133974
P02749	HUMAN	Beta-2-glycoprotein_1_(APC_inhibitor)_(Activated_protein_C-binding_protein)_(Anticardiolipin_cofactor)_(Apolipoprotein_H)_(Apo-H)_(Beta-2-glycoprotein_I)_(B2GPI)_(Beta(2)GPI)	APOH	1.43819e+06	317611	168665	0.35904	0.00157153
P62879	HUMAN	Guanine_nucleotide-binding_protein_G(I)/G(S)/G(T)_subunit_beta-2_(G_protein_subunit_beta-2)_(Transducin_beta_chain_2)	GNB2	181767	21718	0	0.358971	0.00172038
Q9H4K1	HUMAN	RIB43A-like_with_coiled-coils_protein_2_OS=Homo_sapiens_GN=RIBC2_PE=1_SV=1_-_	RIBC2	0	532117	537515	0.358732	0.00223526
P40197	HUMAN	Platelet_glycoprotein_V_(GPV)_(Glycoprotein_5)_(CD_antigen_CD42d)	GP5	525960	70196.7	0	0.358444	0.00285609
A0A068WI65	ECHGR	Cation_efflux_protein:_zinc_transporter	EgrG_001002800	547486	0	0	0.358368	0.00302056
P10809	HUMAN	60_kDa_heat_shock_protein,_mitochondrial_(EC_3.6.4.9)_(60_kDa_chaperonin)_(Chaperonin_60)_(CPN60)_(Heat_shock_protein_60)_(HSP-60)_(Hsp60)_(HuCHA60)_(Mitochondrial_matrix_protein_P1)_(P60_lymphocyte_protein)	HSPD1	284367	0	0	0.358368	0.00302056
P05388	HUMAN	60S_acidic_ribosomal_protein_P0_(60S_ribosomal_protein_L10E)_(Large_ribosomal_subunit_protein_uL10)	RPLP0	88573.2	0	0	0.358368	0.00302056
Q03341	ECHGR	Actin-2	ACTII	173338	0	0	0.358368	0.00302056
O15144	HUMAN	Actin-related_protein_2/3_complex_subunit_2_(Arp2/3_complex_34_kDa_subunit)_(p34-ARC)	ARPC2	378921	0	0	0.358368	0.00302056
P05141	HUMAN	ADP/ATP_translocase_2_(ADP,ATP_carrier_protein_2)_(ADP,ATP_carrier_protein,_fibroblast_isoform)_(Adenine_nucleotide_translocator_2)_(ANT_2)_(Solute_carrier_family_25_member_5)_[Cleaved_into:_ADP/ATP_translocase_2,_N-terminally_processed]	SLC25A5	145967	0	0	0.358368	0.00302056
P12236	HUMAN	ADP/ATP_translocase_3_(ADP,ATP_carrier_protein_3)_(ADP,ATP_carrier_protein,_isoform_T2)_(ANT_2)_(Adenine_nucleotide_translocator_3)_(ANT_3)_(Solute_carrier_family_25_member_6)_[Cleaved_into:_ADP/ATP_translocase_3,_N-terminally_processed]	SLC25A6	157384	0	0	0.358368	0.00302056
P35611	HUMAN	Alpha-adducin_(Erythrocyte_adducin_subunit_alpha)	ADD1	146772	0	0	0.358368	0.00302056
P54920	HUMAN	Alpha-soluble_NSF_attachment_protein_(SNAP-alpha)_(N-ethylmaleimide-sensitive_factor_attachment_protein_alpha)	NAPA	257871	0	0	0.358368	0.00302056
P50995	HUMAN	Annexin_A11_(56_kDa_autoantigen)_(Annexin_XI)_(Annexin-11)_(Calcyclin-associated_annexin_50)_(CAP-50)	ANXA11	138653	0	0	0.358368	0.00302056
P12429	HUMAN	Annexin_A3_(35-alpha_calcimedin)_(Annexin_III)_(Annexin-3)_(Inositol_1,2-cyclic_phosphate_2-phosphohydrolase)_(Lipocortin_III)_(Placental_anticoagulant_protein_III)_(PAP-III)	ANXA3	191650	0	0	0.358368	0.00302056
P09525	HUMAN	Annexin_A4_(35-beta_calcimedin)_(Annexin_IV)_(Annexin-4)_(Carbohydrate-binding_protein_p33/p41)_(Chromobindin-4)_(Endonexin_I)_(Lipocortin_IV)_(P32.5)_(PP4-X)_(Placental_anticoagulant_protein_II)_(PAP-II)_(Protein_II)	ANXA4	178832	0	0	0.358368	0.00302056
P08133	HUMAN	Annexin_A6_(67_kDa_calelectrin)_(Annexin_VI)_(Annexin-6)_(Calphobindin-II)_(CPB-II)_(Chromobindin-20)_(Lipocortin_VI)_(Protein_III)_(p68)_(p70)	ANXA6	163426	0	0	0.358368	0.00302056
Q4KMQ2	HUMAN	Anoctamin-6_(Small-conductance_calcium-activated_nonselective_cation_channel)_(SCAN_channel)_(Transmembrane_protein_16F)	ANO6	47826.8	0	0	0.358368	0.00302056
P63010	HUMAN	AP-2_complex_subunit_beta_(AP105B)_(Adaptor_protein_complex_AP-2_subunit_beta)_(Adaptor-related_protein_complex_2_subunit_beta)_(Beta-2-adaptin)_(Beta-adaptin)_(Clathrin_assembly_protein_complex_2_beta_large_chain)_(Plasma_membrane_adaptor_HA2/AP2_adaptin_beta_subunit)	AP2B1	103743	0	0	0.358368	0.00302056
P25705	HUMAN	ATP_synthase_subunit_alpha,_mitochondrial	ATP5A1	291874	0	0	0.358368	0.00302056
P36542	HUMAN	ATP_synthase_subunit_gamma,_mitochondrial_(F-ATPase_gamma_subunit)	ATP5C1	64148.6	0	0	0.358368	0.00302056
P53396	HUMAN	ATP-citrate_synthase_(EC_2.3.3.8)_(ATP-citrate_(pro-S-)-lyase)_(ACL)_(Citrate_cleavage_enzyme)	ACLY	315495	0	0	0.358368	0.00302056
P17858	HUMAN	ATP-dependent_6-phosphofructokinase,_liver_type_OS=Homo_sapiens_GN=PFKL_PE=1_SV=6_-_	PFKAL	150410	0	0	0.358368	0.00302056
Q9Y2J2	HUMAN	Band_4.1-like_protein_3_(4.1B)_(Differentially_expressed_in_adenocarcinoma_of_the_lung_protein_1)_(DAL-1)_[Cleaved_into:_Band_4.1-like_protein_3,_N-terminally_processed]	EPB41L3	147235	0	0	0.358368	0.00302056
P35613	HUMAN	Basigin_(5F7)_(Collagenase_stimulatory_factor)_(Extracellular_matrix_metalloproteinase_inducer)_(EMMPRIN)_(Leukocyte_activation_antigen_M6)_(OK_blood_group_antigen)_(Tumor_cell-derived_collagenase_stimulatory_factor)_(TCSF)_(CD_antigen_CD147)	BSG	679427	0	0	0.358368	0.00302056
Q9Y376	HUMAN	Calcium-binding_protein_39_(MO25alpha)_(Protein_Mo25)	CAB39	162140	0	0	0.358368	0.00302056
P27824	HUMAN	Calnexin_(IP90)_(Major_histocompatibility_complex_class_I_antigen-binding_protein_p88)_(p90)	CANX	250474	0	0	0.358368	0.00302056
P07384	HUMAN	Calpain-1_catalytic_subunit_(EC_3.4.22.52)_(Calcium-activated_neutral_proteinase_1)_(CANP_1)_(Calpain_mu-type)_(Calpain-1_large_subunit)_(Cell_proliferation-inducing_gene_30_protein)_(Micromolar-calpain)_(muCANP)	CAPN1	369802	0	0	0.358368	0.00302056
P17612	HUMAN	cAMP-dependent_protein_kinase_catalytic_subunit_alpha_(PKA_C-alpha)_(EC_2.7.11.11)	PRKACA	46449.9	0	0	0.358368	0.00302056
P22694	HUMAN	cAMP-dependent_protein_kinase_catalytic_subunit_beta_(PKA_C-beta)_(EC_2.7.11.11)	PRKACB	204404	0	0	0.358368	0.00302056
P10644	HUMAN	cAMP-dependent_protein_kinase_type_I-alpha_regulatory_subunit_(Tissue-specific_extinguisher_1)_(TSE1)	PRKAR1A	257035	0	0	0.358368	0.00302056
Q15762	HUMAN	CD226_antigen_(DNAX_accessory_molecule_1)_(DNAM-1)_(CD_antigen_CD226)	CD226	629231	0	0	0.358368	0.00302056
P21926	HUMAN	CD9_antigen_(5H9_antigen)_(Cell_growth-inhibiting_gene_2_protein)_(Leukocyte_antigen_MIC3)_(Motility-related_protein)_(MRP-1)_(Tetraspanin-29)_(Tspan-29)_(p24)_(CD_antigen_CD9)	CD9	280918	0	0	0.358368	0.00302056
Q8IWA5	HUMAN	Choline_transporter-like_protein_2_(Solute_carrier_family_44_member_2)	SLC44A2	181008	0	0	0.358368	0.00302056
Q86VP6	HUMAN	Cullin-associated_NEDD8-dissociated_protein_1_(Cullin-associated_and_neddylation-dissociated_protein_1)_(TBP-interacting_protein_of_120_kDa_A)_(TBP-interacting_protein_120A)_(p120_CAND1)	CAND1	87956.8	0	0	0.358368	0.00302056
Q7L576	HUMAN	Cytoplasmic_FMR1-interacting_protein_1_(Specifically_Rac1-associated_protein_1)_(Sra-1)_(p140sra-1)	CYFIP1	149240	0	0	0.358368	0.00302056
P13716	HUMAN	Delta-aminolevulinic_acid_dehydratase_(ALADH)_(EC_4.2.1.24)_(Porphobilinogen_synthase)	ALAD	164589	0	0	0.358368	0.00302056
P49184	HUMAN	Deoxyribonuclease-1-like_1_(EC_3.1.21.-)_(DNase_X)_(Deoxyribonuclease_I-like_1)_(DNase_I-like_1)_(Muscle-specific_DNase_I-like)_(XIB)	DNASE1L1	76639.9	0	0	0.358368	0.00302056
O14672	HUMAN	Disintegrin_and_metalloproteinase_domain-containing_protein_10_(ADAM_10)_(EC_3.4.24.81)_(CDw156)_(Kuzbanian_protein_homolog)_(Mammalian_disintegrin-metalloprotease)_(CD_antigen_CD156c)	ADAM10	395548	0	0	0.358368	0.00302056
Q9H4M9	HUMAN	EH_domain-containing_protein_1_(PAST_homolog_1)_(hPAST1)_(Testilin)	EHD1	495598	0	0	0.358368	0.00302056
P42892	HUMAN	Endothelin-converting_enzyme_1_(ECE-1)_(EC_3.4.24.71)	ECE1	135280	0	0	0.358368	0.00302056
P47756	HUMAN	F-actin-capping_protein_subunit_beta_(CapZ_beta)	CAPZB	137586	0	0	0.358368	0.00302056
P04075	HUMAN	Fructose-bisphosphate_aldolase_A_(EC_4.1.2.13)_(Lung_cancer_antigen_NY-LU-1)_(Muscle-type_aldolase)	ALDOA	407283	0	0	0.358368	0.00302056
Q04609	HUMAN	Glutamate_carboxypeptidase_2_(EC_3.4.17.21)_(Cell_growth-inhibiting_gene_27_protein)_(Folate_hydrolase_1)_(Folylpoly-gamma-glutamate_carboxypeptidase)_(FGCP)_(Glutamate_carboxypeptidase_II)_(GCPII)_(Membrane_glutamate_carboxypeptidase)_(mGCP)_(N-acetylated-alpha-linked_acidic_dipeptidase_I)_(NAALADase_I)_(Prostate-specific_membrane_antigen)_(PSM)_(PSMA)_(Pteroylpoly-gamma-glutamate_carboxypeptida…	FOLH1	61735.6	0	0	0.358368	0.00302056
P08754	HUMAN	Guanine_nucleotide-binding_protein_G(k)_subunit_alpha_(G(i)_alpha-3)	GNAI3	222454	0	0	0.358368	0.00302056
P30481	HUMAN	HLA_class_I_histocompatibility_antigen,_B-44_alpha_chain_(Bw-44)_(MHC_class_I_antigen_B*44)	HLA-B	100626	0	0	0.358368	0.00302056
Q14974	HUMAN	Importin_subunit_beta-1_(Importin-90)_(Karyopherin_subunit_beta-1)_(Nuclear_factor_p97)_(Pore_targeting_complex_97_kDa_subunit)_(PTAC97)	KPNB1	63365.3	0	0	0.358368	0.00302056
P06756	HUMAN	Integrin_alpha-V_(Vitronectin_receptor)_(Vitronectin_receptor_subunit_alpha)_(CD_antigen_CD51)_[Cleaved_into:_Integrin_alpha-V_heavy_chain;_Integrin_alpha-V_light_chain]	ITGAV	35022.1	0	0	0.358368	0.00302056
P13598	HUMAN	Intercellular_adhesion_molecule_2_(ICAM-2)_(CD_antigen_CD102)	ICAM2	425477	0	0	0.358368	0.00302056
Q27J81	HUMAN	Inverted_formin-2_(HBEBP2-binding_protein_C)	INF2	106722	0	0	0.358368	0.00302056
P48735	HUMAN	Isocitrate_dehydrogenase_[NADP],_mitochondrial_(IDH)_(EC_1.1.1.42)_(ICD-M)_(IDP)_(NADP(+)-specific_ICDH)_(Oxalosuccinate_decarboxylase)	IDH2	55198.6	0	0	0.358368	0.00302056
Q5SQ64	HUMAN	Lymphocyte_antigen_6_complex_locus_protein_G6f	LY6G6F	263672	0	0	0.358368	0.00302056
P40926	HUMAN	Malate_dehydrogenase,_mitochondrial_(EC_1.1.1.37)	MDH2	215904	0	0	0.358368	0.00302056
Q658P3	HUMAN	Metalloreductase_STEAP3_(EC_1.16.1.-)_(Dudulin-2)_(Six-transmembrane_epithelial_antigen_of_prostate_3)_(Tumor_suppressor-activated_pathway_protein_6)_(hTSAP6)_(pHyde)_(hpHyde)	STEAP3	139643	0	0	0.358368	0.00302056
Q15691	HUMAN	Microtubule-associated_protein_RP/EB_family_member_1_(APC-binding_protein_EB1)_(End-binding_protein_1)_(EB1)	MAPRE1	199298	0	0	0.358368	0.00302056
Q99685	HUMAN	Monoglyceride_lipase_(MGL)_(EC_3.1.1.23)_(HU-K5)_(Lysophospholipase_homolog)_(Lysophospholipase-like)_(Monoacylglycerol_lipase)_(MAGL)	MGLL	165946	0	0	0.358368	0.00302056
P22234	HUMAN	Multifunctional_protein_ADE2_[Includes:_Phosphoribosylaminoimidazole-succinocarboxamide_synthase_(EC_6.3.2.6)_(SAICAR_synthetase);_Phosphoribosylaminoimidazole_carboxylase_(EC_4.1.1.21)_(AIR_carboxylase)_(AIRC)]	PAICS	157613	0	0	0.358368	0.00302056
P00387	HUMAN	NADH-cytochrome_b5_reductase_3_(B5R)_(Cytochrome_b5_reductase)_(EC_1.6.2.2)_(Diaphorase-1)_[Cleaved_into:_NADH-cytochrome_b5_reductase_3_membrane-bound_form;_NADH-cytochrome_b5_reductase_3_soluble_form]	CYB5R3	93121.2	0	0	0.358368	0.00302056
Q14697	HUMAN	Neutral_alpha-glucosidase_AB_(EC_3.2.1.84)_(Alpha-glucosidase_2)_(Glucosidase_II_subunit_alpha)	GANAB	184567	0	0	0.358368	0.00302056
Q96TA1	HUMAN	Niban-like_protein_1_(Meg-3)_(Melanoma_invasion_by_ERK)_(MINERVA)_(Protein_FAM129B)	FAM129B	111848	0	0	0.358368	0.00302056
P13797	HUMAN	Plastin-3_(T-plastin)	PLS3	247218	0	0	0.358368	0.00302056
O15031	HUMAN	Plexin-B2_(MM1)	PLXNB2	155120	0	0	0.358368	0.00302056
O60610	HUMAN	Protein_diaphanous_homolog_1_(Diaphanous-related_formin-1)_(DRF1)	DIAPH1	60577.6	0	0	0.358368	0.00302056
Q15084	HUMAN	Protein_disulfide-isomerase_A6_(EC_5.3.4.1)_(Endoplasmic_reticulum_protein_5)_(ER_protein_5)_(ERp5)_(Protein_disulfide_isomerase_P5)_(Thioredoxin_domain-containing_protein_7)	PDIA6	166928	0	0	0.358368	0.00302056
P00491	HUMAN	Purine_nucleoside_phosphorylase_(PNP)_(EC_2.4.2.1)_(Inosine_phosphorylase)_(Inosine-guanosine_phosphorylase)	PNP	233073	0	0	0.358368	0.00302056
Q14644	HUMAN	Ras_GTPase-activating_protein_3_(GAP1(IP4BP))_(Ins_P4-binding_protein)	RASA3	236981	0	0	0.358368	0.00302056
P46940	HUMAN	Ras_GTPase-activating-like_protein_IQGAP1_OS=Homo_sapiens_GN=IQGAP1_PE=1_SV=1_-_	IQGA1	95741.4	0	0	0.358368	0.00302056
Q7LDG7	HUMAN	RAS_guanyl-releasing_protein_2_(Calcium_and_DAG-regulated_guanine_nucleotide_exchange_factor_I)_(CalDAG-GEFI)_(Cdc25-like_protein)_(hCDC25L)_(F25B3.3_kinase-like_protein)	RASGRP2	123407	0	0	0.358368	0.00302056
Q9Y6E0	HUMAN	Serine/threonine-protein_kinase_24_(EC_2.7.11.1)_(Mammalian_STE20-like_protein_kinase_3)_(MST-3)_(STE20-like_kinase_MST3)_[Cleaved_into:_Serine/threonine-protein_kinase_24_36_kDa_subunit_(Mammalian_STE20-like_protein_kinase_3_N-terminal)_(MST3/N);_Serine/threonine-protein_kinase_24_12_kDa_subunit_(Mammalian_STE20-like_protein_kinase_3_C-terminal)_(MST3/C)]	STK24	101172	0	0	0.358368	0.00302056
P35237	HUMAN	Serpin_B6_(Cytoplasmic_antiproteinase)_(CAP)_(Peptidase_inhibitor_6)_(PI-6)_(Placental_thrombin_inhibitor)	SERPINB6	209129	0	0	0.358368	0.00302056
P54709	HUMAN	Sodium/potassium-transporting_ATPase_subunit_beta-3_(Sodium/potassium-dependent_ATPase_subunit_beta-3)_(ATPB-3)_(CD_antigen_CD298)	ATP1B3	158401	0	0	0.358368	0.00302056
Q9UJZ1	HUMAN	Stomatin-like_protein_2,_mitochondrial_OS=Homo_sapiens_GN=STOML2_PE=1_SV=1_-_	STML2	91011.7	0	0	0.358368	0.00302056
Q4LDE5	HUMAN	Sushi,_von_Willebrand_factor_type_A,_EGF_and_pentraxin_domain-containing_protein_1_(CCP_module-containing_protein_22)_(Polydom)_(Selectin-like_osteoblast-derived_protein)_(SEL-OB)_(Serologically_defined_breast_cancer_antigen_NY-BR-38)	SVEP1	80412.9	0	0	0.358368	0.00302056
O75558	HUMAN	Syntaxin-11_OS=Homo_sapiens_GN=STX11_PE=1_SV=1_-_	STX11	205671	0	0	0.358368	0.00302056
Q15833	HUMAN	Syntaxin-binding_protein_2_OS=Homo_sapiens_GN=STXBP2_PE=1_SV=2_-_	STXB2	278976	0	0	0.358368	0.00302056
O00186	HUMAN	Syntaxin-binding_protein_3_(Platelet_Sec1_protein)_(PSP)_(Protein_unc-18_homolog_3)_(Unc18-3)_(Protein_unc-18_homolog_C)_(Unc-18C)	STXBP3	203774	0	0	0.358368	0.00302056
P78371	HUMAN	T-complex_protein_1_subunit_beta_(TCP-1-beta)_(CCT-beta)	CCT2	157207	0	0	0.358368	0.00302056
P50991	HUMAN	T-complex_protein_1_subunit_delta_(TCP-1-delta)_(CCT-delta)_(Stimulator_of_TAR_RNA-binding)	CCT4	592510	0	0	0.358368	0.00302056
P48643	HUMAN	T-complex_protein_1_subunit_epsilon_(TCP-1-epsilon)_(CCT-epsilon)	CCT5	142923	0	0	0.358368	0.00302056
Q99832	HUMAN	T-complex_protein_1_subunit_eta_(TCP-1-eta)_(CCT-eta)_(HIV-1_Nef-interacting_protein)_[Cleaved_into:_T-complex_protein_1_subunit_eta,_N-terminally_processed]	CCT7	307763	0	0	0.358368	0.00302056
P40227	HUMAN	T-complex_protein_1_subunit_zeta_(TCP-1-zeta)_(Acute_morphine_dependence-related_protein_2)_(CCT-zeta-1)_(HTR3)_(Tcp20)	CCT6A	54476.5	0	0	0.358368	0.00302056
P24821	HUMAN	Tenascin_(TN)_(Cytotactin)_(GMEM)_(GP_150-225)_(Glioma-associated-extracellular_matrix_antigen)_(Hexabrachion)_(JI)_(Myotendinous_antigen)_(Neuronectin)_(Tenascin-C)_(TN-C)	TNC	242620	0	0	0.358368	0.00302056
O75954	HUMAN	Tetraspanin-9_(Tspan-9)_(Tetraspan_NET-5)	TSPAN9	107836	0	0	0.358368	0.00302056
P24557	HUMAN	Thromboxane-A_synthase_(TXA_synthase)_(TXS)_(EC_5.3.99.5)_(Cytochrome_P450_5A1)	TBXAS1	346183	0	0	0.358368	0.00302056
P01137	HUMAN	Transforming_growth_factor_beta-1_OS=Homo_sapiens_GN=TGFB1_PE=1_SV=2_-_	TGFB1	137068	0	0	0.358368	0.00302056
P29401	HUMAN	Transketolase_(TK)_(EC_2.2.1.1)	TKT	90438.4	0	0	0.358368	0.00302056
P67936	HUMAN	Tropomyosin_alpha-4_chain_(TM30p1)_(Tropomyosin-4)	TPM4	75476	0	0	0.358368	0.00302056
A6NHL2	HUMAN	Tubulin_alpha_chain-like_3	TUBAL3	423554	0	0	0.358368	0.00302056
Q71U36	HUMAN	Tubulin_alpha-1A_chain_(Alpha-tubulin_3)_(Tubulin_B-alpha-1)_(Tubulin_alpha-3_chain)_[Cleaved_into:_Detyrosinated_tubulin_alpha-1A_chain]	TUBA1A	331857	0	0	0.358368	0.00302056
P68371	HUMAN	Tubulin_beta-4B_chain_(Tubulin_beta-2_chain)_(Tubulin_beta-2C_chain)	TUBB4B	83901.4	0	0	0.358368	0.00302056
Q6IBS0	HUMAN	Twinfilin-2_(A6-related_protein)_(hA6RP)_(Protein_tyrosine_kinase_9-like)_(Twinfilin-1-like_protein)	TWF2	62132.7	0	0	0.358368	0.00302056
P07948	HUMAN	Tyrosine-protein_kinase_Lyn_(EC_2.7.10.2)_(Lck/Yes-related_novel_protein_tyrosine_kinase)_(V-yes-1_Yamaguchi_sarcoma_viral_related_oncogene_homolog)_(p53Lyn)_(p56Lyn)	LYN	213770	0	0	0.358368	0.00302056
P22314	HUMAN	Ubiquitin-like_modifier-activating_enzyme_1_(EC_6.2.1.45)_(Protein_A1S9)_(Ubiquitin-activating_enzyme_E1)	UBA1	125740	0	0	0.358368	0.00302056
P45880	HUMAN	Voltage-dependent_anion-selective_channel_protein_2_(VDAC-2)_(hVDAC2)_(Outer_mitochondrial_membrane_protein_porin_2)	VDAC2	86495.3	0	0	0.358368	0.00302056
P09543	HUMAN	2',3'-cyclic-nucleotide_3'-phosphodiesterase_(CNP)_(CNPase)_(EC_3.1.4.37)	CNP	153037	0	0	0.358368	0.00302056
P08195	HUMAN	4F2_cell-surface_antigen_heavy_chain_(4F2hc)_(4F2_heavy_chain_antigen)_(Lymphocyte_activation_antigen_4F2_large_subunit)_(Solute_carrier_family_3_member_2)_(CD_antigen_CD98)	SLC3A2	344136	0	0	0.358368	0.00302056
P61163	HUMAN	Alpha-centractin_(Centractin)_(ARP1)_(Actin-RPV)_(Centrosome-associated_actin_homolog)	ACTR1A	232612	0	0	0.358368	0.00302056
P20073	HUMAN	Annexin_A7_(Annexin_VII)_(Annexin-7)_(Synexin)	ANXA7	221794	0	0	0.358368	0.00302056
P06576	HUMAN	ATP_synthase_subunit_beta,_mitochondrial_(EC_3.6.3.14)	ATP5B	264948	0	0	0.358368	0.00302056
Q562R1	HUMAN	Beta-actin-like_protein_2_(Kappa-actin)	ACTBL2	574413	0	0	0.358368	0.00302056
O95810	HUMAN	Caveolae-associated_protein_2_(Cavin-2)_(PS-p68)_(Phosphatidylserine-binding_protein)_(Serum_deprivation-response_protein)	CAVIN2	167978	0	0	0.358368	0.00302056
P53621	HUMAN	Coatomer_subunit_alpha_(Alpha-coat_protein)_(Alpha-COP)_(HEP-COP)_(HEPCOP)_[Cleaved_into:_Xenin_(Xenopsin-related_peptide);_Proxenin]	COPA	80072.9	0	0	0.358368	0.00302056
P39656	HUMAN	Dolichyl-diphosphooligosaccharide--protein_glycosyltransferase_48_kDa_subunit_(DDOST_48_kDa_subunit)_(Oligosaccharyl_transferase_48_kDa_subunit)	DDOST	61346.6	0	0	0.358368	0.00302056
P04843	HUMAN	Dolichyl-diphosphooligosaccharide--protein_glycosyltransferase_subunit_1_(Dolichyl-diphosphooligosaccharide--protein_glycosyltransferase_67_kDa_subunit)_(Ribophorin_I)_(RPN-I)_(Ribophorin-1)	RPN1	286103	0	0	0.358368	0.00302056
O00429	HUMAN	Dynamin-1-like_protein_(EC_3.6.5.5)_(Dnm1p/Vps1p-like_protein)_(DVLP)_(Dynamin_family_member_proline-rich_carboxyl-terminal_domain_less)_(Dymple)_(Dynamin-like_protein)_(Dynamin-like_protein_4)_(Dynamin-like_protein_IV)_(HdynIV)_(Dynamin-related_protein_1)	DNM1L	44816.5	0	0	0.358368	0.00302056
P50570	HUMAN	Dynamin-2_(EC_3.6.5.5)	DNM2	49899.8	0	0	0.358368	0.00302056
P47755	HUMAN	F-actin-capping_protein_subunit_alpha-2_(CapZ_alpha-2)	CAPZA2	167475	0	0	0.358368	0.00302056
P06744	HUMAN	Glucose-6-phosphate_isomerase_(GPI)_(EC_5.3.1.9)_(Autocrine_motility_factor)_(AMF)_(Neuroleukin)_(NLK)_(Phosphoglucose_isomerase)_(PGI)_(Phosphohexose_isomerase)_(PHI)_(Sperm_antigen_36)_(SA-36)	GPI	53227.5	0	0	0.358368	0.00302056
P78417	HUMAN	Glutathione_S-transferase_omega-1_(GSTO-1)_(EC_2.5.1.18)_(Glutathione_S-transferase_omega_1-1)_(GSTO_1-1)_(Glutathione-dependent_dehydroascorbate_reductase)_(EC_1.8.5.1)_(Monomethylarsonic_acid_reductase)_(MMA(V)_reductase)_(EC_1.20.4.2)_(S-(Phenacyl)glutathione_reductase)_(SPG-R)	GSTO1	154290	0	0	0.358368	0.00302056
P19086	HUMAN	Guanine_nucleotide-binding_protein_G(z)_subunit_alpha_(G(x)_alpha_chain)_(Gz-alpha)	GNAZ	213663	0	0	0.358368	0.00302056
P08238	HUMAN	Heat_shock_protein_HSP_90-beta_(HSP_90)_(Heat_shock_84_kDa)_(HSP_84)_(HSP84)	HSP90AB1	333499	0	0	0.358368	0.00302056
P20701	HUMAN	Integrin_alpha-L_(CD11_antigen-like_family_member_A)_(Leukocyte_adhesion_glycoprotein_LFA-1_alpha_chain)_(LFA-1A)_(Leukocyte_function-associated_molecule_1_alpha_chain)_(CD_antigen_CD11a)	ITGAL	110100	0	0	0.358368	0.00302056
P11215	HUMAN	Integrin_alpha-M_(CD11_antigen-like_family_member_B)_(CR-3_alpha_chain)_(Cell_surface_glycoprotein_MAC-1_subunit_alpha)_(Leukocyte_adhesion_receptor_MO1)_(Neutrophil_adherence_receptor)_(CD_antigen_CD11b)	ITGAM	167214	0	0	0.358368	0.00302056
Q9Y624	HUMAN	Junctional_adhesion_molecule_A_(JAM-A)_(Junctional_adhesion_molecule_1)_(JAM-1)_(Platelet_F11_receptor)_(Platelet_adhesion_molecule_1)_(PAM-1)_(CD_antigen_CD321)	F11R	335358	0	0	0.358368	0.00302056
Q96AG4	HUMAN	Leucine-rich_repeat-containing_protein_59_(Ribosome-binding_protein_p34)_(p34)	LRRC59	67767.1	0	0	0.358368	0.00302056
P30740	HUMAN	Leukocyte_elastase_inhibitor_(LEI)_(Monocyte/neutrophil_elastase_inhibitor)_(EI)_(M/NEI)_(Peptidase_inhibitor_2)_(PI-2)_(Serpin_B1)	SERPINB1	255673	0	0	0.358368	0.00302056
Q15555	HUMAN	Microtubule-associated_protein_RP/EB_family_member_2_(APC-binding_protein_EB2)_(End-binding_protein_2)_(EB2)	MAPRE2	146810	0	0	0.358368	0.00302056
O95497	HUMAN	Pantetheinase_(EC_3.5.1.92)_(Pantetheine_hydrolase)_(Tiff66)_(Vascular_non-inflammatory_molecule_1)_(Vanin-1)	VNN1	257705	0	0	0.358368	0.00302056
P00558	HUMAN	Phosphoglycerate_kinase_1_(EC_2.7.2.3)_(Cell_migration-inducing_gene_10_protein)_(Primer_recognition_protein_2)_(PRP_2)	PGK1	290179	0	0	0.358368	0.00302056
Q99623	HUMAN	Prohibitin-2_OS=Homo_sapiens_GN=PHB2_PE=1_SV=2_-_	PHB2	186916	0	0	0.358368	0.00302056
O75695	HUMAN	Protein_XRP2	RP2	175157	0	0	0.358368	0.00302056
P12931	HUMAN	Proto-oncogene_tyrosine-protein_kinase_Src_(EC_2.7.10.2)_(Proto-oncogene_c-Src)_(pp60c-src)_(p60-Src)	SRC	256649	0	0	0.358368	0.00302056
P11908	HUMAN	Ribose-phosphate_pyrophosphokinase_2_(EC_2.7.6.1)_(PPRibP)_(Phosphoribosyl_pyrophosphate_synthase_II)_(PRS-II)	PRPS2	214480	0	0	0.358368	0.00302056
P50990	HUMAN	T-complex_protein_1_subunit_theta_(TCP-1-theta)_(CCT-theta)_(Renal_carcinoma_antigen_NY-REN-15)	CCT8	347015	0	0	0.358368	0.00302056
Q86UF1	HUMAN	Tetraspanin-33_(Tspan-33)_(Penumbra)_(hPen)_(Proerythroblast_new_membrane)	TSPAN33	120664	0	0	0.358368	0.00302056
Q6UWD8	HUMAN	Transmembrane_protein_C16orf54	C16orf54	160468	0	0	0.358368	0.00302056
A0A068WVR1	ECHGR	Tubulin_alpha_chain	EgrG_000042500	161659	0	0	0.358368	0.00302056
P07437	HUMAN	Tubulin_beta_chain_(Tubulin_beta-5_chain)	TUBB	278490	0	0	0.358368	0.00302056
B0I1T2	HUMAN	Unconventional_myosin-Ig_OS=Homo_sapiens_GN=MYO1G_PE=1_SV=2_-_	MYO1G	149887	0	0	0.358368	0.00302056
O43895	HUMAN	Xaa-Pro_aminopeptidase_2_(EC_3.4.11.9)_(Aminoacylproline_aminopeptidase)_(Membrane-bound_aminopeptidase_P)_(Membrane-bound_APP)_(Membrane-bound_AmP)_(mAmP)_(X-Pro_aminopeptidase_2)	XPNPEP2	168428	0	0	0.358368	0.00302056
A0A068WQT6	ECHGR	Expressed_conserved_protein	EgrG_000337300	441832	0	0	0.358368	0.00302056
P16671	HUMAN	Platelet_glycoprotein_4_(Fatty_acid_translocase)_(FAT)_(Glycoprotein_IIIb)_(GPIIIB)_(Leukocyte_differentiation_antigen_CD36)_(PAS_IV)_(PAS-4)_(Platelet_collagen_receptor)_(Platelet_glycoprotein_IV)_(GPIV)_(Thrombospondin_receptor)_(CD_antigen_CD36)	CD36	1.41973e+06	329702	341295	0.357922	0.00398058
O43866	HUMAN	CD5_antigen-like_(Apoptosis_inhibitor_expressed_by_macrophages)_(hAIM)_(CT-2)_(IgM-associated_peptide)_(SP-alpha)	CD5L	476047	258157	220439	0.35777	0.00430853
Q9HBI1	HUMAN	Beta-parvin_OS=Homo_sapiens_GN=PARVB_PE=1_SV=1_-_	PARVB	383686	138558	142791	0.35761	0.00465178
P08473	HUMAN	Neprilysin_OS=Homo_sapiens_GN=MME_PE=1_SV=2_-_	NEP	685540	226661	131649	0.356283	0.00751069
P16452	HUMAN	Erythrocyte_membrane_protein_band_4.2_(Erythrocyte_protein_4.2)_(P4.2)	EPB42	838474	284842	166732	0.35597	0.00818403
P11171	HUMAN	Protein_4.1_(P4.1)_(4.1R)_(Band_4.1)_(EPB4.1)	EPB41	430625	227746	237147	0.355927	0.00827649
Q0VG99	HUMAN	Mesoderm_posterior_protein_2_OS=Homo_sapiens_GN=MESP2_PE=1_SV=2_-_	MESP2	2.78851e+06	842978	424818	0.355889	0.0083587
Q13201	HUMAN	Multimerin-1_OS=Homo_sapiens_GN=MMRN1_PE=1_SV=3_-_	MMRN1	303930	175999	182094	0.355839	0.00846642
Q14344	HUMAN	Guanine_nucleotide-binding_protein_subunit_alpha-13_(G_alpha-13)_(G-protein_subunit_alpha-13)	GNA13	238590	42560.4	0	0.355777	0.00859958
P11166	HUMAN	Solute_carrier_family_2,_facilitated_glucose_transporter_member_1_(Glucose_transporter_type_1,_erythrocyte/brain)_(GLUT-1)_(HepG2_glucose_transporter)	SLC2A1	341392	160022	119974	0.355585	0.00901454
P16284	HUMAN	Platelet_endothelial_cell_adhesion_molecule_OS=Homo_sapiens_GN=PECAM1_PE=1_SV=1_-_	PECA1	578411	108838	0	0.354991	0.0102925
P68032	HUMAN	Actin,_alpha_cardiac_muscle_1_(Alpha-cardiac_actin)	ACTC1	1.80981e+06	283135	378254	0.354775	0.0107597
P55072	HUMAN	Transitional_endoplasmic_reticulum_ATPase_OS=Homo_sapiens_GN=VCP_PE=1_SV=4_-_	TERA	200769	62212.7	28820.6	0.354469	0.0114178
P18206	HUMAN	Vinculin_OS=Homo_sapiens_GN=VCL_PE=1_SV=4_-_	VINC	445663	112295	30959.4	0.354296	0.0117911
P11142	HUMAN	Heat_shock_cognate_71_kDa_protein_(Heat_shock_70_kDa_protein_8)_(Lipopolysaccharide-associated_protein_1)_(LAP-1)_(LPS-associated_protein_1)	HSPA8	1.0593e+06	420438	263220	0.354172	0.012058
P00739	HUMAN	Haptoglobin-related_protein	HPR	1.39984e+06	185824	274632	0.353895	0.0126539
P18428	HUMAN	Lipopolysaccharide-binding_protein_OS=Homo_sapiens_GN=LBP_PE=1_SV=3_-_	LBP	893931	280944	326851	0.353747	0.0129734
P43652	HUMAN	Afamin_(Alpha-albumin)_(Alpha-Alb)	AFM	0	108084	135870	0.353509	0.0134849
P04275	HUMAN	von_Willebrand_factor_OS=Homo_sapiens_GN=VWF_PE=1_SV=4_-_	VWF	814300	456560	486602	0.352938	0.0147151
P50148	HUMAN	Guanine_nucleotide-binding_protein_G(q)_subunit_alpha_(Guanine_nucleotide-binding_protein_alpha-q)	GNAQ	367446	115983	47543.5	0.352555	0.0155414
P00918	HUMAN	Carbonic_anhydrase_2_(EC_4.2.1.1)_(Carbonate_dehydratase_II)_(Carbonic_anhydrase_C)_(CAC)_(Carbonic_anhydrase_II)_(CA-II)	CA2	230143	103824	67768.5	0.351676	0.0174344
P02751	HUMAN	Fibronectin_(FN)_(Cold-insoluble_globulin)_(CIG)_[Cleaved_into:_Anastellin;_Ugl-Y1;_Ugl-Y2;_Ugl-Y3]	FN1	1.31708e+06	755287	810664	0.351519	0.0177723
P02790	HUMAN	Hemopexin_(Beta-1B-glycoprotein)	HPX	1.49048e+06	487686	587733	0.351396	0.0180371
Q8NI99	HUMAN	Angiopoietin-related_protein_6_(Angiopoietin-like_protein_6)_(Angiopoietin-related_growth_factor)_(Angiopoietin-related_protein_5)	ANGPTL6	425417	97040.5	0	0.350984	0.0189244
P15311	HUMAN	Ezrin_(Cytovillin)_(Villin-2)_(p81)	EZR	261119	59992.5	0	0.350791	0.0193404
Q9UQB8	HUMAN	Brain-specific_angiogenesis_inhibitor_1-associated_protein_2_(BAI-associated_protein_2)_(BAI1-associated_protein_2)_(Protein_BAP2)_(Fas_ligand-associated_factor_3)_(FLAF3)_(Insulin_receptor_substrate_p53/p58)_(IRS-58)_(IRSp53/58)_(Insulin_receptor_substrate_protein_of_53_kDa)_(IRSp53)_(Insulin_receptor_substrate_p53)	BAIAP2	551623	135895	0	0.348714	0.0238134
P05362	HUMAN	Intercellular_adhesion_molecule_1_OS=Homo_sapiens_GN=ICAM1_PE=1_SV=2_-_	ICAM1	512206	119965	168716	0.348648	0.0239562
P06702	HUMAN	Protein_S100-A9_OS=Homo_sapiens_GN=S100A9_PE=1_SV=1_-_	S10A9	299904	171898	188200	0.348274	0.0247617
Q08495	HUMAN	Dematin_(Dematin_actin-binding_protein)_(Erythrocyte_membrane_protein_band_4.9)	DMTN	236083	140676	108365	0.34782	0.0257404
P68366	HUMAN	Tubulin_alpha-4A_chain_OS=Homo_sapiens_GN=TUBA4A_PE=1_SV=1_-_	TBA4A	348206	149241	80799	0.347408	0.0266262
Q9H4B7	HUMAN	Tubulin_beta-1_chain_OS=Homo_sapiens_GN=TUBB1_PE=1_SV=1_-_	TBB1	490838	125835	0	0.34735	0.0267528
Q13418	HUMAN	Integrin-linked_protein_kinase_(EC_2.7.11.1)_(59_kDa_serine/threonine-protein_kinase)_(ILK-1)_(ILK-2)_(p59ILK)	ILK	401751	109670	0	0.344896	0.0320369
P51884	HUMAN	Lumican_OS=Homo_sapiens_GN=LUM_PE=1_SV=2_-_	LUM	238344	193416	175501	0.34296	0.0362068
P07359	HUMAN	Platelet_glycoprotein_Ib_alpha_chain_(GP-Ib_alpha)_(GPIb-alpha)_(GPIbA)_(Glycoprotein_Ibalpha)_(Antigen_CD42b-alpha)_(CD_antigen_CD42b)_[Cleaved_into:_Glycocalicin]	GP1BA	706826	276544	351890	0.341521	0.0393067
P15144	HUMAN	Aminopeptidase_N_(AP-N)_(hAPN)_(EC_3.4.11.2)_(Alanyl_aminopeptidase)_(Aminopeptidase_M)_(AP-M)_(Microsomal_aminopeptidase)_(Myeloid_plasma_membrane_glycoprotein_CD13)_(gp150)_(CD_antigen_CD13)	ANPEP	1.0979e+06	618061	407070	0.339423	0.0438254
Q12929	HUMAN	Epidermal_growth_factor_receptor_kinase_substrate_8	EPS8	223910	68705.1	0	0.339162	0.0443876
P05546	HUMAN	Heparin_cofactor_2_(Heparin_cofactor_II)_(HC-II)_(Protease_inhibitor_leuserpin-2)_(HLS2)_(Serpin_D1)	SERPIND1	509075	251550	136845	0.33892	0.0449098
P04899	HUMAN	Guanine_nucleotide-binding_protein_G(i)_subunit_alpha-2_(Adenylate_cyclase-inhibiting_G_alpha_protein)	GNAI2	343588	212646	153227	0.338176	0.0465131
P05106	HUMAN	Integrin_beta-3_OS=Homo_sapiens_GN=ITGB3_PE=1_SV=2_-_	ITB3	896956	261728	387063	0.337779	0.0473673
P02786	HUMAN	Transferrin_receptor_protein_1_OS=Homo_sapiens_GN=TFRC_PE=1_SV=2_-_	TFR1	3.90481e+06	1.75681e+06	764515	0.337444	0.0480884
P60709	HUMAN	Actin,_cytoplasmic_1_(Beta-actin)_[Cleaved_into:_Actin,_cytoplasmic_1,_N-terminally_processed]	ACTB	708674	481092	374153	0.336731	0.0496251
P61225	HUMAN	Ras-related_protein_Rap-2b_OS=Homo_sapiens_GN=RAP2B_PE=1_SV=1_-_	RAP2B	0	100627	80144	0.336655	0.049788
P01903	HUMAN	HLA_class_II_histocompatibility_antigen,_DR_alpha_chain_(MHC_class_II_antigen_DRA)	HLA-DRA	325107	88417.4	136704	0.336573	0.0499657
P68104	HUMAN	Elongation_factor_1-alpha_1_(EF-1-alpha-1)_(Elongation_factor_Tu)_(EF-Tu)_(Eukaryotic_elongation_factor_1_A-1)_(eEF1A-1)_(Leukocyte_receptor_cluster_member_7)	EEF1A1	0	252945	200570	0.336011	0.0511753
P26038	HUMAN	Moesin_OS=Homo_sapiens_GN=MSN_PE=1_SV=3_-_	MOES	904704	208965	355251	0.335414	0.0524606
P04040	HUMAN	Catalase_(EC_1.11.1.6)	CAT	454807	148528	0	0.335366	0.0525646
P63092	HUMAN	Guanine_nucleotide-binding_protein_G(s)_subunit_alpha_isoforms_short_(Adenylate_cyclase-stimulating_G_alpha_protein)	GNAS	206834	69958.3	0	0.332966	0.057735
Q86UX7	HUMAN	Fermitin_family_homolog_3_OS=Homo_sapiens_GN=FERMT3_PE=1_SV=1_-_	URP2	818672	0	195249	0.329794	0.0645665
P25311	HUMAN	Zinc-alpha-2-glycoprotein_OS=Homo_sapiens_GN=AZGP1_PE=1_SV=2_-_	ZA2G	0	71666.2	110830	0.329678	0.0648165
P01833	HUMAN	Polymeric_immunoglobulin_receptor_OS=Homo_sapiens_GN=PIGR_PE=1_SV=4_-_	PIGR	248077	199666	172325	0.327964	0.0685083
P07996	HUMAN	Thrombospondin-1_OS=Homo_sapiens_GN=THBS1_PE=1_SV=2_-_	TSP1	615136	76982.6	210981	0.32754	0.0694225
P52907	HUMAN	F-actin-capping_protein_subunit_alpha-1_(CapZ_alpha-1)	CAPZA1	221789	80840.5	0	0.327139	0.0702856
P02724	HUMAN	Glycophorin-A_(MN_sialoglycoprotein)_(PAS-2)_(Sialoglycoprotein_alpha)_(CD_antigen_CD235a)	GYPA	505460	184382	0	0.327072	0.0704305
P60953	HUMAN	Cell_division_control_protein_42_homolog_(G25K_GTP-binding_protein)	CDC42	0	119289	188288	0.32668	0.0712733
P08758	HUMAN	Annexin_A5_(Anchorin_CII)_(Annexin_V)_(Annexin-5)_(Calphobindin_I)_(CBP-I)_(Endonexin_II)_(Lipocortin_V)_(Placental_anticoagulant_protein_4)_(PP4)_(Placental_anticoagulant_protein_I)_(PAP-I)_(Thromboplastin_inhibitor)_(Vascular_anticoagulant-alpha)_(VAC-alpha)	ANXA5	225212	131226	76571.3	0.326389	0.0719017
P02549	HUMAN	Spectrin_alpha_chain,_erythrocytic_1_OS=Homo_sapiens_GN=SPTA1_PE=1_SV=5_-_	SPTA1	578281	358008	229205	0.326085	0.0725556
Q01518	HUMAN	Adenylyl_cyclase-associated_protein_1_(CAP_1)	CAP1	349134	129291	0	0.325768	0.0732388
P55058	HUMAN	Phospholipid_transfer_protein_OS=Homo_sapiens_GN=PLTP_PE=1_SV=1_-_	PLTP	0	131874	210183	0.32523	0.0743974
P35579	HUMAN	Myosin-9_OS=Homo_sapiens_GN=MYH9_PE=1_SV=4_-_	MYH9	643878	207582	320954	0.325116	0.0746421
O15400	HUMAN	Syntaxin-7_OS=Homo_sapiens_GN=STX7_PE=1_SV=4_-_	STX7	206796	86679.9	118006	0.324899	0.0751095
P14625	HUMAN	Endoplasmin_(94_kDa_glucose-regulated_protein)_(GRP-94)_(Heat_shock_protein_90_kDa_beta_member_1)_(Tumor_rejection_antigen_1)_(gp96_homolog)	HSP90B1	413207	0	111525	0.322788	0.0796563
P04217	HUMAN	Alpha-1B-glycoprotein_(Alpha-1-B_glycoprotein)	A1BG	917308	0	249176	0.322377	0.0805417
P01019	HUMAN	Angiotensinogen_(Serpin_A8)_[Cleaved_into:_Angiotensin-1_(Angiotensin_1-10)_(Angiotensin_I)_(Ang_I);_Angiotensin-2_(Angiotensin_1-8)_(Angiotensin_II)_(Ang_II);_Angiotensin-3_(Angiotensin_2-8)_(Angiotensin_III)_(Ang_III)_(Des-Asp[1]-angiotensin_II);_Angiotensin-4_(Angiotensin_3-8)_(Angiotensin_IV)_(Ang_IV);_Angiotensin_1-9;_Angiotensin_1-7;_Angiotensin_1-5;_Angiotensin_1-4]	AGT	434925	175905	246305	0.322341	0.0806206
P50213	HUMAN	Isocitrate_dehydrogenase_[NAD]_subunit_alpha,_mitochondrial_OS=Homo_sapiens_GN=IDH3A_PE=1_SV=1_-_	IDH3A	482631	0	134235	0.320821	0.083893
P08697	HUMAN	Alpha-2-antiplasmin_(Alpha-2-AP)_(Alpha-2-plasmin_inhibitor)_(Alpha-2-PI)_(Serpin_F2)	SERPINF2	402532	0	112808	0.320307	0.0850009
Q92954	HUMAN	Proteoglycan_4_OS=Homo_sapiens_GN=PRG4_PE=1_SV=2_-_	PRG4	0	98935.5	163929	0.319271	0.0872322
P07737	HUMAN	Profilin-1_OS=Homo_sapiens_GN=PFN1_PE=1_SV=2_-_	PROF1	0	271586	454460	0.317724	0.0905652
P04406	HUMAN	Glyceraldehyde-3-phosphate_dehydrogenase_(GAPDH)_(EC_1.2.1.12)_(Peptidyl-cysteine_S-nitrosylase_GAPDH)_(EC_2.6.99.-)	GAPDH	512335	123695	237644	0.317081	0.0919499
P02730	HUMAN	Band_3_anion_transport_protein_(Anion_exchange_protein_1)_(AE_1)_(Anion_exchanger_1)_(Solute_carrier_family_4_member_1)_(CD_antigen_CD233)	SLC4A1	3.39191e+06	1.6645e+06	443106	0.314559	0.0973829
P14923	HUMAN	Junction_plakoglobin_OS=Homo_sapiens_GN=JUP_PE=1_SV=3_-_	PLAK	263269	0	80030.7	0.314293	0.0979552
P23229	HUMAN	Integrin_alpha-6_(CD49_antigen-like_family_member_F)_(VLA-6)_(CD_antigen_CD49f)_[Cleaved_into:_Integrin_alpha-6_heavy_chain;_Integrin_alpha-6_light_chain;_Processed_integrin_alpha-6_(Alpha6p)]	ITGA6	665622	278673	0	0.313333	0.100022
P15924	HUMAN	Desmoplakin_(DP)_(250/210_kDa_paraneoplastic_pemphigus_antigen)	DSP	403331	0	126600	0.311655	0.103637
P12814	HUMAN	Alpha-actinin-1_(Alpha-actinin_cytoskeletal_isoform)_(F-actin_cross-linking_protein)_(Non-muscle_alpha-actinin-1)	ACTN1	380083	162498	0	0.310855	0.10536
P01008	HUMAN	Antithrombin-III_(ATIII)_(Serpin_C1)	SERPINC1	491273	308913	366704	0.310835	0.105404
P50395	HUMAN	Rab_GDP_dissociation_inhibitor_beta_(Rab_GDI_beta)_(Guanosine_diphosphate_dissociation_inhibitor_2)_(GDI-2)	GDI2	284587	141704	34284.4	0.310394	0.106354
P35241	HUMAN	Radixin	RDX	233823	101603	0	0.308859	0.10966
P21589	HUMAN	5'-nucleotidase_(5'-NT)_(EC_3.1.3.5)_(Ecto-5'-nucleotidase)_(CD_antigen_CD73)	NT5E	788158	107259	329932	0.308037	0.111431
P04114	HUMAN	Apolipoprotein_B-100_(Apo_B-100)_[Cleaved_into:_Apolipoprotein_B-48_(Apo_B-48)]	APOB	1.49894e+06	1.01725e+06	1.17813e+06	0.306066	0.115676
Q92928	HUMAN	Putative_Ras-related_protein_Rab-1C_OS=Homo_sapiens_GN=RAB1C_PE=5_SV=2_-_	RAB1C	0	110505	201563	0.30379	0.120578
P11277	HUMAN	Spectrin_beta_chain,_erythrocytic_OS=Homo_sapiens_GN=SPTB_PE=1_SV=5_-_	SPTB1	927667	665557	435950	0.299151	0.13057
P00738	HUMAN	Haptoglobin_(Zonulin)_[Cleaved_into:_Haptoglobin_alpha_chain;_Haptoglobin_beta_chain]	HP	988223	398214	609177	0.299131	0.130614
P0DMV9	HUMAN	Heat_shock_70_kDa_protein_1B_(Heat_shock_70_kDa_protein_2)_(HSP70-2)_(HSP70.2)	HSPA1B	518526	265016	355857	0.298896	0.131119
P61026	HUMAN	Ras-related_protein_Rab-10_OS=Homo_sapiens_GN=RAB10_PE=1_SV=1_-_	RAB10	0	87443.4	55974	0.298425	0.132134
P08567	HUMAN	Pleckstrin_OS=Homo_sapiens_GN=PLEK_PE=1_SV=3_-_	PLEK	420305	53543.3	185880	0.298138	0.132753
P11597	HUMAN	Cholesteryl_ester_transfer_protein_(Lipid_transfer_protein_I)	CETP	164470	109885	61160.3	0.297688	0.133721
P02760	HUMAN	Protein_AMBP_[Cleaved_into:_Alpha-1-microglobulin_(Protein_HC)_(Alpha-1_microglycoprotein)_(Complex-forming_glycoprotein_heterogeneous_in_charge);_Inter-alpha-trypsin_inhibitor_light_chain_(ITI-LC)_(Bikunin)_(EDC1)_(HI-30)_(Uronic-acid-rich_protein);_Trypstatin]	AMBP	160714	106752	126481	0.296667	0.13592
Q00013	HUMAN	55_kDa_erythrocyte_membrane_protein_(p55)_(Membrane_protein,_palmitoylated_1)	MPP1	203945	97329.9	0	0.295922	0.137525
Q9ULV4	HUMAN	Coronin-1C_(Coronin-3)_(hCRNN4)	CORO1C	190321	91765.1	0	0.294352	0.140906
P27701	HUMAN	CD82_antigen_(C33_antigen)_(IA4)_(Inducible_membrane_protein_R2)_(Metastasis_suppressor_Kangai-1)_(Suppressor_of_tumorigenicity_6_protein)_(Tetraspanin-27)_(Tspan-27)_(CD_antigen_CD82)	CD82	306393	149161	0	0.29285	0.144142
Q14254	HUMAN	Flotillin-2_(Epidermal_surface_antigen)_(ESA)_(Membrane_component_chromosome_17_surface_marker_1)	FLOT2	374102	0	142509	0.291859	0.146276
P00915	HUMAN	Carbonic_anhydrase_1_(EC_4.2.1.1)_(Carbonate_dehydratase_I)_(Carbonic_anhydrase_B)_(CAB)_(Carbonic_anhydrase_I)_(CA-I)	CA1	432545	209238	294675	0.291328	0.147421
P28289	HUMAN	Tropomodulin-1_(Erythrocyte_tropomodulin)_(E-Tmod)	TMOD1	192458	95338.9	0	0.290066	0.15014
P21796	HUMAN	Voltage-dependent_anion-selective_channel_protein_1_OS=Homo_sapiens_GN=VDAC1_PE=1_SV=2_-_	VDAC1	222268	0	88774.5	0.285853	0.159212
Q08380	HUMAN	Galectin-3-binding_protein_OS=Homo_sapiens_GN=LGALS3BP_PE=1_SV=1_-_	LG3BP	560745	145733	316293	0.281978	0.167559
P17301	HUMAN	Integrin_alpha-2_(CD49_antigen-like_family_member_B)_(Collagen_receptor)_(Platelet_membrane_glycoprotein_Ia)_(GPIa)_(VLA-2_subunit_alpha)_(CD_antigen_CD49b)	ITGA2	183143	96420.8	0	0.279579	0.172727
P08519	HUMAN	Apolipoprotein(a)_(Apo(a))_(Lp(a))_(EC_3.4.21.-)	LPA	0	187367	108972	0.279448	0.173008
P31944	HUMAN	Caspase-14_(CASP-14)_(EC_3.4.22.-)_[Cleaved_into:_Caspase-14_subunit_p17,_mature_form;_Caspase-14_subunit_p10,_mature_form;_Caspase-14_subunit_p20,_intermediate_form;_Caspase-14_subunit_p8,_intermediate_form]	CASP14	189812	0	82474.2	0.27385	0.185067
P07355	HUMAN	Annexin_A2_(Annexin_II)_(Annexin-2)_(Calpactin_I_heavy_chain)_(Calpactin-1_heavy_chain)_(Chromobindin-8)_(Lipocortin_II)_(Placental_anticoagulant_protein_IV)_(PAP-IV)_(Protein_I)_(p36)	ANXA2	0	97578.8	215073	0.272636	0.187681
P51149	HUMAN	Ras-related_protein_Rab-7a_OS=Homo_sapiens_GN=RAB7A_PE=1_SV=1_-_	RAB7A	0	103515	228864	0.272138	0.188755
O75955	HUMAN	Flotillin-1	FLOT1	376847	303695	210663	0.2678	0.198098
P05543	HUMAN	Thyroxine-binding_globulin_OS=Homo_sapiens_GN=SERPINA7_PE=1_SV=2_-_	THBG	206492	59399.2	125852	0.267686	0.198345
P06733	HUMAN	Alpha-enolase_(EC_4.2.1.11)_(2-phospho-D-glycerate_hydro-lyase)_(C-myc_promoter-binding_protein)_(Enolase_1)_(MBP-1)_(MPB-1)_(Non-neural_enolase)_(NNE)_(Phosphopyruvate_hydratase)_(Plasminogen-binding_protein)	ENO1	408059	287154	126918	0.264123	0.206018
O00299	HUMAN	Chloride_intracellular_channel_protein_1_(Chloride_channel_ABP)_(Nuclear_chloride_ion_channel_27)_(NCC27)_(Regulatory_nuclear_chloride_ion_channel_protein)_(hRNCC)	CLIC1	249761	144824	0	0.260494	0.213834
Q5H9J7	HUMAN	Protein_BEX5_(Brain-expressed_X-linked_protein_5)_(NGFRAP1-like_protein_1)_(Nerve_growth_factor_receptor-associated_protein_2)	BEX5	0	61079.5	148426	0.257302	0.22071
P13796	HUMAN	Plastin-2_OS=Homo_sapiens_GN=LCP1_PE=1_SV=6_-_	PLSL	262978	155381	0	0.256423	0.222603
P08670	HUMAN	Vimentin_OS=Homo_sapiens_GN=VIM_PE=1_SV=4_-_	VIME	268002	0	132458	0.251909	0.232327
P04004	HUMAN	Vitronectin_OS=Homo_sapiens_GN=VTN_PE=1_SV=1_-_	VTNC	2.13372e+06	885804	1.51705e+06	0.24747	0.241889
P61158	HUMAN	Actin-related_protein_3_(Actin-like_protein_3)	ACTR3	265174	166456	0	0.242528	0.252534
P29622	HUMAN	Kallistatin_OS=Homo_sapiens_GN=SERPINA4_PE=1_SV=3_-_	KAIN	187070	132810	37288.2	0.238701	0.260777
Q9NQ84	HUMAN	G-protein_coupled_receptor_family_C_group_5_member_C_(Retinoic_acid-induced_gene_3_protein)_(RAIG-3)	GPRC5C	331677	213412	0	0.236518	0.265477
P04439	HUMAN	HLA_class_I_histocompatibility_antigen,_A-3_alpha_chain_(MHC_class_I_antigen_A*3)	HLA-A	250974	162287	0	0.235292	0.268119
P07225	HUMAN	Vitamin_K-dependent_protein_S_OS=Homo_sapiens_GN=PROS1_PE=1_SV=1_-_	PROS	656407	501703	218504	0.235258	0.268192
P04278	HUMAN	Sex_hormone-binding_globulin_OS=Homo_sapiens_GN=SHBG_PE=1_SV=2_-_	SHBG	153861	0	84113.4	0.231485	0.276318
Q8N699	HUMAN	Myc_target_protein_1_OS=Homo_sapiens_GN=MYCT1_PE=1_SV=1_-_	MYCT1	166418	0	91496.4	0.230249	0.278982
P22792	HUMAN	Carboxypeptidase_N_subunit_2_(Carboxypeptidase_N_83_kDa_chain)_(Carboxypeptidase_N_large_subunit)_(Carboxypeptidase_N_polypeptide_2)_(Carboxypeptidase_N_regulatory_subunit)	CPN2	333156	47695.6	204828	0.229989	0.279541
P10909	HUMAN	Clusterin_(Aging-associated_gene_4_protein)_(Apolipoprotein_J)_(Apo-J)_(Complement_cytolysis_inhibitor)_(CLI)_(Complement-associated_protein_SP-40,40)_(Ku70-binding_protein_1)_(NA1/NA2)_(Testosterone-repressed_prostate_message_2)_(TRPM-2)_[Cleaved_into:_Clusterin_beta_chain_(ApoJalpha)_(Complement_cytolysis_inhibitor_a_chain);_Clusterin_alpha_chain_(ApoJbeta)_(Complement_cytolysis_inhibitor_b_cha…	CLU	4.51269e+06	2.20145e+06	3.5173e+06	0.222451	0.295778
Q06033	HUMAN	Inter-alpha-trypsin_inhibitor_heavy_chain_H3_OS=Homo_sapiens_GN=ITIH3_PE=1_SV=2_-_	ITIH3	0	49475.9	155681	0.221565	0.297686
Q13790	HUMAN	Apolipoprotein_F_(Apo-F)_(Lipid_transfer_inhibitor_protein)_(LTIP)	APOF	0	113698	358234	0.221402	0.298037
Q12913	HUMAN	Receptor-type_tyrosine-protein_phosphatase_eta_(Protein-tyrosine_phosphatase_eta)_(R-PTP-eta)_(EC_3.1.3.48)_(Density-enhanced_phosphatase_1)_(DEP-1)_(HPTP_eta)_(Protein-tyrosine_phosphatase_receptor_type_J)_(R-PTP-J)_(CD_antigen_CD148)	PTPRJ	330629	227118	0	0.219734	0.301629
P0CG48	HUMAN	Polyubiquitin-C_OS=Homo_sapiens_GN=UBC_PE=1_SV=3_-_	UBC	677615	548160	238390	0.212638	0.316916
Q9Y490	HUMAN	Talin-1_OS=Homo_sapiens_GN=TLN1_PE=1_SV=3_-_	TLN1	516281	230821	400363	0.212546	0.317112
Q8WUM4	HUMAN	Programmed_cell_death_6-interacting_protein_OS=Homo_sapiens_GN=PDCD6IP_PE=1_SV=1_-_	PDC6I	341817	84756.6	247603	0.196549	0.35157
Q14390	HUMAN	Gamma-glutamyltransferase_light_chain_2_(Gamma-glutamyltransferase-like_protein_4)	GGTLC2	0	117020	470998	0.194829	0.355274
P36955	HUMAN	Pigment_epithelium-derived_factor_OS=Homo_sapiens_GN=SERPINF1_PE=1_SV=4_-_	PEDF	192939	107130	163128	0.188846	0.36816
P80108	HUMAN	Phosphatidylinositol-glycan-specific_phospholipase_D_OS=Homo_sapiens_GN=GPLD1_PE=1_SV=3_-_	PHLD	204715	0	136241	0.183657	0.379339
P00747	HUMAN	Plasminogen_OS=Homo_sapiens_GN=PLG_PE=1_SV=2_-_	PLMN	385769	140109	305363	0.180784	0.385527
P23528	HUMAN	Cofilin-1_(18_kDa_phosphoprotein)_(p18)_(Cofilin,_non-muscle_isoform)	CFL1	0	181498	59194	0.180318	0.38653
P35858	HUMAN	Insulin-like_growth_factor-binding_protein_complex_acid_labile_subunit_(ALS)	IGFALS	346648	53855.8	252479	0.178516	0.390412
P16157	HUMAN	Ankyrin-1_(ANK-1)_(Ankyrin-R)_(Erythrocyte_ankyrin)	ANK1	973059	821066	193857	0.174748	0.398529
P63104	HUMAN	14-3-3_protein_zeta/delta_(Protein_kinase_C_inhibitor_protein_1)_(KCIP-1)	YWHAZ	341901	103047	268375	0.173038	0.402212
P05023	HUMAN	Sodium/potassium-transporting_ATPase_subunit_alpha-1_(Na(+)/K(+)_ATPase_alpha-1_subunit)_(EC_3.6.3.9)_(Sodium_pump_subunit_alpha-1)	ATP1A1	210533	170525	0	0.172891	0.402527
A6NIZ1	HUMAN	Ras-related_protein_Rap-1b-like_protein_OS=Homo_sapiens_PE=2_SV=1_-_	RP1BL	277796	253460	117131	0.158943	0.43257
Q15758	HUMAN	Neutral_amino_acid_transporter_B(0)_(ATB(0))_(Baboon_M7_virus_receptor)_(RD114/simian_type_D_retrovirus_receptor)_(Sodium-dependent_neutral_amino_acid_transporter_type_2)_(Solute_carrier_family_1_member_5)	SLC1A5	299918	266763	0	0.144736	0.463173
P02776	HUMAN	Platelet_factor_4_OS=Homo_sapiens_GN=PF4_PE=1_SV=2_-_	PLF4	0	68948.9	713250	0.140073	0.473215
Q00610	HUMAN	Clathrin_heavy_chain_1_(Clathrin_heavy_chain_on_chromosome_17)_(CLH-17)	CLTC	120467	109445	0	0.138356	0.476914
P06396	HUMAN	Gelsolin_(AGEL)_(Actin-depolymerizing_factor)_(ADF)_(Brevin)	GSN	622192	321787	558480	0.136555	0.480793
P06727	HUMAN	Apolipoprotein_A-IV_(Apo-AIV)_(ApoA-IV)_(Apolipoprotein_A4)	APOA4	1.80499e+06	309066	1.5413e+06	0.123846	0.508167
P62258	HUMAN	14-3-3_protein_epsilon_OS=Homo_sapiens_GN=YWHAE_PE=1_SV=1_-_	1433E	0	0	102947	0.110058	0.537867
P27348	HUMAN	14-3-3_protein_theta_OS=Homo_sapiens_GN=YWHAQ_PE=1_SV=1_-_	1433T	0	0	90753.7	0.110058	0.537867
P55196	HUMAN	Afadin_OS=Homo_sapiens_GN=MLLT4_PE=1_SV=3_-_	AFAD	0	0	319182	0.110058	0.537867
P02763	HUMAN	Alpha-1-acid_glycoprotein_1_OS=Homo_sapiens_GN=ORM1_PE=1_SV=1_-_	A1AG1	0	0	139778	0.110058	0.537867
Q08043	HUMAN	Alpha-actinin-3_OS=Homo_sapiens_GN=ACTN3_PE=1_SV=2_-_	ACTN3	0	0	74809.8	0.110058	0.537867
P55056	HUMAN	Apolipoprotein_C-IV_OS=Homo_sapiens_GN=APOC4_PE=1_SV=1_-_	APOC4	0	0	88871.7	0.110058	0.537867
Q9BYV7	HUMAN	Beta,beta-carotene_9',10'-oxygenase_OS=Homo_sapiens_GN=BCO2_PE=1_SV=5_-_	BCDO2	0	0	156736	0.110058	0.537867
Q96KN2	HUMAN	Beta-Ala-His_dipeptidase_OS=Homo_sapiens_GN=CNDP1_PE=1_SV=4_-_	CNDP1	0	0	436857	0.110058	0.537867
Q13867	HUMAN	Bleomycin_hydrolase_OS=Homo_sapiens_GN=BLMH_PE=1_SV=1_-_	BLMH	0	0	208665	0.110058	0.537867
P04003	HUMAN	C4b-binding_protein_alpha_chain_OS=Homo_sapiens_GN=C4BPA_PE=1_SV=2_-_	C4BPA	0	0	516339	0.110058	0.537867
Q01064	HUMAN	Calcium/calmodulin-dependent_3',5'-cyclic_nucleotide_phosphodiesterase_1B_OS=Homo_sapiens_GN=PDE1B_PE=1_SV=2_-_	PDE1B	0	0	494939	0.110058	0.537867
Q13554	HUMAN	Calcium/calmodulin-dependent_protein_kinase_type_II_subunit_beta_OS=Homo_sapiens_GN=CAMK2B_PE=1_SV=3_-_	KCC2B	0	0	62285.5	0.110058	0.537867
Q9NZT1	HUMAN	Calmodulin-like_protein_5_OS=Homo_sapiens_GN=CALML5_PE=1_SV=2_-_	CALL5	0	0	203220	0.110058	0.537867
P51911	HUMAN	Calponin-1_OS=Homo_sapiens_GN=CNN1_PE=1_SV=2_-_	CNN1	0	0	65862	0.110058	0.537867
Q9NQ79	HUMAN	Cartilage_acidic_protein_1_OS=Homo_sapiens_GN=CRTAC1_PE=1_SV=2_-_	CRAC1	0	0	347680	0.110058	0.537867
Q14790	HUMAN	Caspase-8_OS=Homo_sapiens_GN=CASP8_PE=1_SV=1_-_	CASP8	0	0	42234.7	0.110058	0.537867
Q9Y6Z7	HUMAN	Collectin-10_(Collectin_liver_protein_1)_(CL-L1)_(Collectin-34)_(CL-34)	COLEC10	0	0	353237	0.110058	0.537867
P08185	HUMAN	Corticosteroid-binding_globulin_OS=Homo_sapiens_GN=SERPINA6_PE=1_SV=1_-_	CBG	0	0	282471	0.110058	0.537867
P32321	HUMAN	Deoxycytidylate_deaminase_OS=Homo_sapiens_GN=DCTD_PE=1_SV=2_-_	DCTD	0	0	52688.4	0.110058	0.537867
P81605	HUMAN	Dermcidin_OS=Homo_sapiens_GN=DCD_PE=1_SV=2_-_	DCD	0	0	394576	0.110058	0.537867
Q02413	HUMAN	Desmoglein-1_OS=Homo_sapiens_GN=DSG1_PE=1_SV=2_-_	DSG1	0	0	103502	0.110058	0.537867
Q5D862	HUMAN	Filaggrin-2_OS=Homo_sapiens_GN=FLG2_PE=1_SV=1_-_	FILA2	0	0	158297	0.110058	0.537867
P30043	HUMAN	Flavin_reductase_(NADPH)_OS=Homo_sapiens_GN=BLVRB_PE=1_SV=3_-_	BLVRB	0	0	290706	0.110058	0.537867
Q5W0A0	HUMAN	Glutamate-rich_protein_6B_OS=Homo_sapiens_GN=ERICH6B_PE=2_SV=1_-_	ERI6B	0	0	356583	0.110058	0.537867
P01891	HUMAN	HLA_class_I_histocompatibility_antigen,_A-68_alpha_chain_OS=Homo_sapiens_GN=HLA-A_PE=1_SV=4_-_	1A68	0	0	297741	0.110058	0.537867
P09960	HUMAN	Leukotriene_A-4_hydrolase_OS=Homo_sapiens_GN=LTA4H_PE=1_SV=2_-_	LKHA4	0	0	851380	0.110058	0.537867
P48740	HUMAN	Mannan-binding_lectin_serine_protease_1_OS=Homo_sapiens_GN=MASP1_PE=1_SV=3_-_	MASP1	0	0	82502.2	0.110058	0.537867
O00187	HUMAN	Mannan-binding_lectin_serine_protease_2_OS=Homo_sapiens_GN=MASP2_PE=1_SV=4_-_	MASP2	0	0	228814	0.110058	0.537867
Q9UPN3	HUMAN	Microtubule-actin_cross-linking_factor_1,_isoforms_1/2/3/5_OS=Homo_sapiens_GN=MACF1_PE=1_SV=4_-_	MACF1	0	0	425937	0.110058	0.537867
O95140	HUMAN	Mitofusin-2_OS=Homo_sapiens_GN=MFN2_PE=1_SV=3_-_	MFN2	0	0	85845.5	0.110058	0.537867
Q9H3R2	HUMAN	Mucin-13_OS=Homo_sapiens_GN=MUC13_PE=1_SV=3_-_	MUC13	0	0	103375	0.110058	0.537867
P80188	HUMAN	Neutrophil_gelatinase-associated_lipocalin_OS=Homo_sapiens_GN=LCN2_PE=1_SV=2_-_	NGAL	0	0	115479	0.110058	0.537867
P0C7N5	HUMAN	Olfactory_receptor_8U9_OS=Homo_sapiens_GN=OR8U9_PE=3_SV=1_-_	OR8U9	0	0	68421.5	0.110058	0.537867
P12273	HUMAN	Prolactin-inducible_protein_OS=Homo_sapiens_GN=PIP_PE=1_SV=1_-_	PIP	0	0	118340	0.110058	0.537867
Q07954	HUMAN	Prolow-density_lipoprotein_receptor-related_protein_1_OS=Homo_sapiens_GN=LRP1_PE=1_SV=2_-_	LRP1	0	0	326078	0.110058	0.537867
P31151	HUMAN	Protein_S100-A7_OS=Homo_sapiens_GN=S100A7_PE=1_SV=4_-_	S10A7	0	0	55257.5	0.110058	0.537867
Q9C0H2	HUMAN	Protein_tweety_homolog_3_OS=Homo_sapiens_GN=TTYH3_PE=1_SV=3_-_	TTYH3	0	0	59830.3	0.110058	0.537867
Q14409	HUMAN	Putative_glycerol_kinase_3_OS=Homo_sapiens_GN=GK3P_PE=5_SV=2_-_	GLPK3	0	0	152050	0.110058	0.537867
P01893	HUMAN	Putative_HLA_class_I_histocompatibility_antigen,_alpha_chain_H_OS=Homo_sapiens_GN=HLA-H_PE=5_SV=3_-_	HLAH	0	0	163964	0.110058	0.537867
Q3KRB8	HUMAN	Rho_GTPase-activating_protein_11B_OS=Homo_sapiens_GN=ARHGAP11B_PE=2_SV=1_-_	RHGBB	0	0	62591.6	0.110058	0.537867
A8MTL3	HUMAN	RING_finger_protein_212B_OS=Homo_sapiens_GN=RNF212B_PE=2_SV=1_-_	R212B	0	0	34422.9	0.110058	0.537867
Q13103	HUMAN	Secreted_phosphoprotein_24_OS=Homo_sapiens_GN=SPP2_PE=1_SV=1_-_	SPP24	0	0	535809	0.110058	0.537867
A7MD48	HUMAN	Serine/arginine_repetitive_matrix_protein_4_OS=Homo_sapiens_GN=SRRM4_PE=1_SV=2_-_	SRRM4	0	0	277490	0.110058	0.537867
P0DJI8	HUMAN	Serum_amyloid_A-1_protein_OS=Homo_sapiens_GN=SAA1_PE=1_SV=1_-_	SAA1	0	0	100145	0.110058	0.537867
P02743	HUMAN	Serum_amyloid_P-component_OS=Homo_sapiens_GN=APCS_PE=1_SV=2_-_	SAMP	0	0	452992	0.110058	0.537867
Q9UGI6	HUMAN	Small_conductance_calcium-activated_potassium_channel_protein_3_OS=Homo_sapiens_GN=KCNN3_PE=2_SV=1_-_	KCNN3	0	0	149982	0.110058	0.537867
P07477	HUMAN	Trypsin-1_OS=Homo_sapiens_GN=PRSS1_PE=1_SV=1_-_	TRY1	0	0	704107	0.110058	0.537867
P35030	HUMAN	Trypsin-3_OS=Homo_sapiens_GN=PRSS3_PE=1_SV=2_-_	TRY3	0	0	95695.7	0.110058	0.537867
P46459	HUMAN	Vesicle-fusing_ATPase_OS=Homo_sapiens_GN=NSF_PE=1_SV=3_-_	NSF	0	0	235877	0.110058	0.537867
P04083	HUMAN	Annexin_A1_(Annexin_I)_(Annexin-1)_(Calpactin_II)_(Calpactin-2)_(Chromobindin-9)_(Lipocortin_I)_(Phospholipase_A2_inhibitory_protein)_(p35)	ANXA1	0	240043	31906.1	0.109309	0.53948
P04196	HUMAN	Histidine-rich_glycoprotein_(Histidine-proline-rich_glycoprotein)_(HPRG)	HRG	182673	0	162497	0.102168	0.554861
P98182	HUMAN	Zinc_finger_protein_200	ZNF200	103780	113167	0	0.0861276	0.589412
O14791	HUMAN	Apolipoprotein_L1_(Apolipoprotein_L)_(Apo-L)_(ApoL)_(Apolipoprotein_L-I)_(ApoL-I)	APOL1	271486	0	2.65518e+06	0.0805897	0.60134
P05556	HUMAN	Integrin_beta-1_OS=Homo_sapiens_GN=ITGB1_PE=1_SV=2_-_	ITB1	366035	95443.9	364953	0.0722271	0.619353
W6UFG1	ECHGR	ADP-ribosylation_factor	EGR_05324	0	56290.3	0	0.0712294	0.621502
P61204	HUMAN	ADP-ribosylation_factor_3	ARF3	0	138203	0	0.0712294	0.621502
P00325	HUMAN	Alcohol_dehydrogenase_1B_(EC_1.1.1.1)_(Alcohol_dehydrogenase_subunit_beta)	ADH1B	0	18794.5	0	0.0712294	0.621502
P19652	HUMAN	Alpha-1-acid_glycoprotein_2_(AGP_2)_(Orosomucoid-2)_(OMD_2)	ORM2	0	43878.4	0	0.0712294	0.621502
P02765	HUMAN	Alpha-2-HS-glycoprotein_(Alpha-2-Z-globulin)_(Ba-alpha-2-glycoprotein)_(Fetuin-A)_[Cleaved_into:_Alpha-2-HS-glycoprotein_chain_A;_Alpha-2-HS-glycoprotein_chain_B]	AHSG	0	348068	0	0.0712294	0.621502
P29972	HUMAN	Aquaporin-1_(AQP-1)_(Aquaporin-CHIP)_(Urine_water_channel)_(Water_channel_protein_for_red_blood_cells_and_kidney_proximal_tubule)	AQP1	0	153412	0	0.0712294	0.621502
P50895	HUMAN	Basal_cell_adhesion_molecule_(Auberger_B_antigen)_(B-CAM_cell_surface_glycoprotein)_(F8/G253_antigen)_(Lutheran_antigen)_(Lutheran_blood_group_glycoprotein)_(CD_antigen_CD239)	BCAM	0	113059	0	0.0712294	0.621502
P61769	HUMAN	Beta-2-microglobulin_[Cleaved_into:_Beta-2-microglobulin_form_pI_5.3]	B2M	0	66180.8	0	0.0712294	0.621502
P18577	HUMAN	Blood_group_Rh(CE)_polypeptide_(Rh_polypeptide_1)_(RhPI)_(Rh30A)_(RhIXB)_(Rhesus_C/E_antigens)_(CD_antigen_CD240CE)	RHCE	0	217695	0	0.0712294	0.621502
P16070	HUMAN	CD44_antigen_(CDw44)_(Epican)_(Extracellular_matrix_receptor_III)_(ECMR-III)_(GP90_lymphocyte_homing/adhesion_receptor)_(HUTCH-I)_(Heparan_sulfate_proteoglycan)_(Hermes_antigen)_(Hyaluronate_receptor)_(Phagocytic_glycoprotein_1)_(PGP-1)_(Phagocytic_glycoprotein_I)_(PGP-I)_(CD_antigen_CD44)	CD44	0	532520	0	0.0712294	0.621502
Q8NCR9	HUMAN	Clarin-3_(Transmembrane_protein_12)_(Usher_syndrome_type-3A-like_protein_1)	CLRN3	0	75036.6	0	0.0712294	0.621502
P11532	HUMAN	Dystrophin	DMD	0	35708.4	0	0.0712294	0.621502
P16383	HUMAN	GC-rich_sequence_DNA-binding_factor_2_(GC-rich_sequence_DNA-binding_factor)_(Transcription_factor_9)_(TCF-9)	GCFC2	0	230565	0	0.0712294	0.621502
P62873	HUMAN	Guanine_nucleotide-binding_protein_G(I)/G(S)/G(T)_subunit_beta-1_(Transducin_beta_chain_1)	GNB1	0	201843	0	0.0712294	0.621502
P02042	HUMAN	Hemoglobin_subunit_delta_(Delta-globin)_(Hemoglobin_delta_chain)	HBD	0	119405	0	0.0712294	0.621502
P30825	HUMAN	High_affinity_cationic_amino_acid_transporter_1_(CAT-1)_(CAT1)_(Ecotropic_retroviral_leukemia_receptor_homolog)_(Ecotropic_retrovirus_receptor_homolog)_(Solute_carrier_family_7_member_1)_(System_Y+_basic_amino_acid_transporter)	SLC7A1	0	123449	0	0.0712294	0.621502
P13612	HUMAN	Integrin_alpha-4_(CD49_antigen-like_family_member_D)_(Integrin_alpha-IV)_(VLA-4_subunit_alpha)_(CD_antigen_CD49d)	ITGA4	0	30378.8	0	0.0712294	0.621502
P01042	HUMAN	Kininogen-1_OS=Homo_sapiens_GN=KNG1_PE=1_SV=2_-_	KNG1	0	270679	0	0.0712294	0.621502
P02788	HUMAN	Lactotransferrin_(Lactoferrin)_(EC_3.4.21.-)_(Growth-inhibiting_protein_12)_(Talalactoferrin)_[Cleaved_into:_Lactoferricin-H_(Lfcin-H);_Kaliocin-1;_Lactoferroxin-A;_Lactoferroxin-B;_Lactoferroxin-C]	LTF	0	59879.6	0	0.0712294	0.621502
P19105	HUMAN	Myosin_regulatory_light_chain_12A_(Epididymis_secretory_protein_Li_24)_(HEL-S-24)_(MLC-2B)_(Myosin_RLC)_(Myosin_regulatory_light_chain_2,_nonsarcomeric)_(Myosin_regulatory_light_chain_MRLC3)	MYL12A	0	110782	0	0.0712294	0.621502
Q99466	HUMAN	Neurogenic_locus_notch_homolog_protein_4_(Notch_4)_(hNotch4)_[Cleaved_into:_Notch_4_extracellular_truncation;_Notch_4_intracellular_domain]	NOTCH4	0	21960.9	0	0.0712294	0.621502
P62937	HUMAN	Peptidyl-prolyl_cis-trans_isomerase_A_(PPIase_A)_(EC_5.2.1.8)_(Cyclophilin_A)_(Cyclosporin_A-binding_protein)_(Rotamase_A)_[Cleaved_into:_Peptidyl-prolyl_cis-trans_isomerase_A,_N-terminally_processed]	PPIA	0	172440	0	0.0712294	0.621502
P30041	HUMAN	Peroxiredoxin-6_(EC_1.11.1.15)_(1-Cys_peroxiredoxin)_(1-Cys_PRX)_(24_kDa_protein)_(Acidic_calcium-independent_phospholipase_A2)_(aiPLA2)_(EC_3.1.1.4)_(Antioxidant_protein_2)_(Liver_2D_page_spot_40)_(Non-selenium_glutathione_peroxidase)_(NSGPx)_(Red_blood_cells_page_spot_12)	PRDX6	0	80735.4	0	0.0712294	0.621502
W6VD45	ECHGR	Phosphatidylinositol_4-kinase_alpha	EGR_00138	0	76230.1	0	0.0712294	0.621502
P25787	HUMAN	Proteasome_subunit_alpha_type-2_(EC_3.4.25.1)_(Macropain_subunit_C3)_(Multicatalytic_endopeptidase_complex_subunit_C3)_(Proteasome_component_C3)	PSMA2	0	45370.9	0	0.0712294	0.621502
A0A068WS68	ECHGR	Protein_fat_free	EgrG_000700220	0	54408.8	0	0.0712294	0.621502
U6JDZ7	ECHGR	Rab_(Ras-related_protein_Rab-11A)	EGR_10509	0	111359	0	0.0712294	0.621502
P15153	HUMAN	Ras-related_C3_botulinum_toxin_substrate_2_(GX)_(Small_G_protein)_(p21-Rac2)	RAC2	0	57932.8	0	0.0712294	0.621502
P61106	HUMAN	Ras-related_protein_Rab-14	RAB14	0	146183	0	0.0712294	0.621502
O00194	HUMAN	Ras-related_protein_Rab-27B_(C25KG)	RAB27B	0	189784	0	0.0712294	0.621502
P61006	HUMAN	Ras-related_protein_Rab-8A_(Oncogene_c-mel)	RAB8A	0	93522.4	0	0.0712294	0.621502
P23467	HUMAN	Receptor-type_tyrosine-protein_phosphatase_beta_(Protein-tyrosine_phosphatase_beta)_(R-PTP-beta)_(EC_3.1.3.48)_(Vascular_endothelial_protein_tyrosine_phosphatase)_(VE-PTP)	PTPRB	0	248140	0	0.0712294	0.621502
O00161	HUMAN	Synaptosomal-associated_protein_23_(SNAP-23)_(Vesicle-membrane_fusion_protein_SNAP-23)	SNAP23	0	164242	0	0.0712294	0.621502
O00560	HUMAN	Syntenin-1_(Melanoma_differentiation-associated_protein_9)_(MDA-9)_(Pro-TGF-alpha_cytoplasmic_domain-interacting_protein_18)_(TACIP18)_(Scaffold_protein_Pbp1)_(Syndecan-binding_protein_1)	SDCBP	0	106325	0	0.0712294	0.621502
Q9UGU0	HUMAN	Transcription_factor_20_(TCF-20)_(Nuclear_factor_SPBP)_(Protein_AR1)_(Stromelysin-1_PDGF-responsive_element-binding_protein)_(SPRE-binding_protein)	TCF20	0	70592.6	0	0.0712294	0.621502
P37802	HUMAN	Transgelin-2_OS=Homo_sapiens_GN=TAGLN2_PE=1_SV=3_-_	TAGL2	0	246922	0	0.0712294	0.621502
W6UQH5	ECHGR	Tubulin_beta_chain	EGR_02075	0	202571	0	0.0712294	0.621502
W6V5E3	ECHGR	Ubiquitin_hydrolase_FAF-X	EGR_03548	0	48541.8	0	0.0712294	0.621502
P68036	HUMAN	Ubiquitin-conjugating_enzyme_E2_L3_(EC_2.3.2.23)_(E2_ubiquitin-conjugating_enzyme_L3)_(L-UBC)_(UbcH7)_(Ubiquitin_carrier_protein_L3)_(Ubiquitin-conjugating_enzyme_E2-F1)_(Ubiquitin-protein_ligase_L3)	UBE2L3	0	27934.7	0	0.0712294	0.621502
P61421	HUMAN	V-type_proton_ATPase_subunit_d_1_(V-ATPase_subunit_d_1)_(32_kDa_accessory_protein)_(V-ATPase_40_kDa_accessory_protein)_(V-ATPase_AC39_subunit)_(p39)_(Vacuolar_proton_pump_subunit_d_1)	ATP6V0D1	0	78680.4	0	0.0712294	0.621502
P02649	HUMAN	Apolipoprotein_E_(Apo-E)	APOE	810817	585408	812517	0.0693727	0.625501
P02774	HUMAN	Vitamin_D-binding_protein_OS=Homo_sapiens_GN=GC_PE=1_SV=1_-_	VTDB	253005	0	257250	0.0671437	0.630302
P02787	HUMAN	Serotransferrin_OS=Homo_sapiens_GN=TF_PE=1_SV=3_-_	TRFE	2.10951e+06	707200	2.15417e+06	0.0636118	0.63791
P10301	HUMAN	Ras-related_protein_R-Ras_(p23)	RRAS	126970	155319	0	0.058181	0.649607
P27169	HUMAN	Serum_paraoxonase/arylesterase_1_OS=Homo_sapiens_GN=PON1_PE=1_SV=3_-_	PON1	864382	0	913189	0.0581147	0.64975
P01023	HUMAN	Alpha-2-macroglobulin_(Alpha-2-M)_(C3_and_PZP-like_alpha-2-macroglobulin_domain-containing_protein_5)	A2M	2.21192e+06	1.42006e+06	2.2665e+06	0.0554601	0.655468
P00734	HUMAN	Prothrombin_OS=Homo_sapiens_GN=F2_PE=1_SV=2_-_	THRB	431984	113296	466707	0.0475019	0.67261
P19827	HUMAN	Inter-alpha-trypsin_inhibitor_heavy_chain_H1_OS=Homo_sapiens_GN=ITIH1_PE=1_SV=3_-_	ITIH1	617575	681833	405493	0.0451275	0.677724
P27487	HUMAN	Dipeptidyl_peptidase_4_(EC_3.4.14.5)_(ADABP)_(Adenosine_deaminase_complexing_protein_2)_(ADCP-2)_(Dipeptidyl_peptidase_IV)_(DPP_IV)_(T-cell_activation_antigen_CD26)_(TP103)_(CD_antigen_CD26)_[Cleaved_into:_Dipeptidyl_peptidase_4_membrane_form_(Dipeptidyl_peptidase_IV_membrane_form);_Dipeptidyl_peptidase_4_soluble_form_(Dipeptidyl_peptidase_IV_soluble_form)]	DPP4	337914	440303	0	0.0451254	0.677728
Q15404	HUMAN	Ras_suppressor_protein_1_OS=Homo_sapiens_GN=RSU1_PE=1_SV=3_-_	RSU1	210040	72349.9	228606	0.0428031	0.682731
P05155	HUMAN	Plasma_protease_C1_inhibitor_OS=Homo_sapiens_GN=SERPING1_PE=1_SV=2_-_	IC1	1.737e+06	366359	1.94817e+06	0.0395305	0.689779
P23142	HUMAN	Fibulin-1_(FIBL-1)	FBLN1	149014	74131.1	340372	0.033455	0.702866
P02766	HUMAN	Transthyretin_OS=Homo_sapiens_GN=TTR_PE=1_SV=1_-_	TTHY	373241	0	1.17803e+06	0.0257634	0.719433
Q07075	HUMAN	Glutamyl_aminopeptidase_(EAP)_(EC_3.4.11.7)_(Aminopeptidase_A)_(AP-A)_(Differentiation_antigen_gp160)_(CD_antigen_CD249)	ENPEP	123971	0	159397	0.0216568	0.728278
P20742	HUMAN	Pregnancy_zone_protein_OS=Homo_sapiens_GN=PZP_PE=1_SV=4_-_	PZP	112771	0	332219	0.0212992	0.729049
P12821	HUMAN	Angiotensin-converting_enzyme_(ACE)_(EC_3.2.1.-)_(EC_3.4.15.1)_(Dipeptidyl_carboxypeptidase_I)_(Kininase_II)_(CD_antigen_CD143)_[Cleaved_into:_Angiotensin-converting_enzyme,_soluble_form]	ACE	135105	208797	0	0.0188076	0.734415
P35232	HUMAN	Prohibitin_OS=Homo_sapiens_GN=PHB_PE=1_SV=1_-_	PHB	206709	0	273284	0.0179643	0.736232
Q32P51	HUMAN	Heterogeneous_nuclear_ribonucleoprotein_A1-like_2_OS=Homo_sapiens_GN=HNRNPA1L2_PE=2_SV=2_-_	RA1L2	147387	0	197316	0.016423	0.739552
P02647	HUMAN	Apolipoprotein_A-I_(Apo-AI)_(ApoA-I)_(Apolipoprotein_A1)_[Cleaved_into:_Proapolipoprotein_A-I_(ProapoA-I);_Truncated_apolipoprotein_A-I_(Apolipoprotein_A-I(1-242))]	APOA1	2.43933e+06	1.15724e+06	4.51394e+06	0.0139142	0.744956
P00450	HUMAN	Ceruloplasmin_(EC_1.16.3.1)_(Ferroxidase)	CP	813969	250086	1.04501e+06	0.0108714	0.75151
P19823	HUMAN	Inter-alpha-trypsin_inhibitor_heavy_chain_H2_OS=Homo_sapiens_GN=ITIH2_PE=1_SV=2_-_	ITIH2	558081	284015	674293	0.00993273	0.753532
P28906	HUMAN	Hematopoietic_progenitor_cell_antigen_CD34_(CD_antigen_CD34)	CD34	301045	114105	381329	0.0095911	0.754267
Q96PD5	HUMAN	N-acetylmuramoyl-L-alanine_amidase_OS=Homo_sapiens_GN=PGLYRP2_PE=1_SV=1_-_	PGRP2	135084	0	324599	0.0090174	0.755503
P08571	HUMAN	Monocyte_differentiation_antigen_CD14_(Myeloid_cell-specific_leucine-rich_glycoprotein)_(CD_antigen_CD14)_[Cleaved_into:_Monocyte_differentiation_antigen_CD14,_urinary_form;_Monocyte_differentiation_antigen_CD14,_membrane-bound_form]	CD14	122759	224418	0	0.0048779	0.764419
P01911	HUMAN	HLA_class_II_histocompatibility_antigen,_DRB1-15_beta_chain_(DW2.2/DR2.2)_(MHC_class_II_antigen_DRB1*15)	HLA-DRB1	58945.1	167584	0	0.00410987	0.766074
Q6Q788	HUMAN	Apolipoprotein_A-V_(Apo-AV)_(ApoA-V)_(Apolipoprotein_A5)_(Regeneration-associated_protein_3)	APOA5	104899	61652	129608	0.00315221	0.768136
P49908	HUMAN	Selenoprotein_P_OS=Homo_sapiens_GN=SEPP1_PE=1_SV=3_-_	SEPP1	49710.4	0	79846.8	0.00219151	0.770206
P48059	HUMAN	LIM_and_senescent_cell_antigen-like-containing_domain_protein_1_OS=Homo_sapiens_GN=LIMS1_PE=1_SV=4_-_	LIMS1	123416	45327.7	173245	0.00148942	0.771718
Q15485	HUMAN	Ficolin-2_(37_kDa_elastin-binding_protein)_(Collagen/fibrinogen_domain-containing_protein_2)_(EBP-37)_(Ficolin-B)_(Ficolin-beta)_(Hucolin)_(L-ficolin)_(Serum_lectin_p35)	FCN2	145410	0	287435	0.001114	0.772527
Q14624	HUMAN	Inter-alpha-trypsin_inhibitor_heavy_chain_H4_OS=Homo_sapiens_GN=ITIH4_PE=1_SV=4_-_	ITIH4	715859	323449	1.09793e+06	0.00107792	0.772604
P02750	HUMAN	Leucine-rich_alpha-2-glycoprotein_(LRG)	LRG1	73179.3	112939	46040.2	0.000761368	0.773286
Q08431	HUMAN	Lactadherin_(Breast_epithelial_antigen_BA46)_(HMFG)_(MFGM)_(Milk_fat_globule-EGF_factor_8)_(MFG-E8)_(SED1)_[Cleaved_into:_Lactadherin_short_form;_Medin]	MFGE8	145592	305657	0	0.000444116	0.77397
P13224	HUMAN	Platelet_glycoprotein_Ib_beta_chain_(GP-Ib_beta)_(GPIb-beta)_(GPIbB)_(Antigen_CD42b-beta)_(CD_antigen_CD42c)	GP1BB	476054	288461	615883	0.000167102	0.774566
P08575	HUMAN	Receptor-type_tyrosine-protein_phosphatase_C_OS=Homo_sapiens_GN=PTPRC_PE=1_SV=2_-_	PTPRC	189575	140583	226621	0.00011043	0.774688
P15169	HUMAN	Carboxypeptidase_N_catalytic_chain_(CPN)_(EC_3.4.17.3)_(Anaphylatoxin_inactivator)_(Arginine_carboxypeptidase)_(Carboxypeptidase_N_polypeptide_1)_(Carboxypeptidase_N_small_subunit)_(Kininase-1)_(Lysine_carboxypeptidase)_(Plasma_carboxypeptidase_B)_(Serum_carboxypeptidase_N)_(SCPN)	CPN1	66766	0	121806	1.73894e-05	0.774889
P07195	HUMAN	L-lactate_dehydrogenase_B_chain_OS=Homo_sapiens_GN=LDHB_PE=1_SV=2_-_	LDHB	215033	209275	219778	1.68469e-05	0.77489

## Sheet: Fraction6_Enrichments
term name	category	description	A # enriched genes	enriched genes	FDR value		I # enriched genes	enriched genes	FDR value		C # enriched genes	enriched genes	FDR value
GO.0002443	GO Process	leukocyte mediated immunity	68	VCL|TTR|CAT|ACLY|CAB39|MYO1G|ADAM10|ITGAV|A1BG|ICAM1|ANXA3|IQGAP1|SERPING1|STOM|CCT8|KPNB1|ACE|CCT2|ANPEP|LRG1|CD14|F2|CLU|PKM|SLC44A2|TUBB|TUBB4B|HP|PIGR|ITGAL|VCP|HLA-DRB1|CYB5R3|PNP|VNN1|S100A9|DNASE1L1|STXBP3|HSP90AB1|CAP1|GSN|HSPA1B|DSP|GDI2|SERPINB1|HSPD1|JUP|ALDOA|HLA-A|DIAPH1|ALAD|HLA-B|CD36|DDOST|PTPRJ|GPI|ANO6|PTPRC|STXBP2|MME|LYN|CAPN1|HSPA8|ITGAM|CAND1|PECAM1|CYFIP1|SERPINB6	1.47e-34		46	VCL|PSMA2|LTF|CAT|SNAP23|SDCBP|LYZ|RAB10|ICAM1|RAB7A|SERPING1|STOM|ACE|ANPEP|LRG1|CD14|F2|CLU|RAP2B|PKM|PTPRB|EEF1A1|PRDX6|ANXA2|HP|PIGR|VCP|HLA-DRB1|S100A9|CAP1|GSN|RAB14|HSPA1B|GDI2|HLA-A|AHSG|ORM2|CD44|CD36|PTPRJ|PTPRC|MME|PPIA|HSPA8|B2M|PECAM1	1.28e-23		40	VCL|LTA4H|TTR|DSG1|ORM1|LYZ|A1BG|RAB10|ICAM1|RAB7A|SERPING1|STOM|ANPEP|LRG1|F2|CLU|RAP2B|EEF1A1|ANXA2|HP|PIGR|VCP|PRSS3|C4BPA|S100A7|S100A9|LCN2|GSN|HSPA1B|DSP|GDI2|CALML5|FLG2|JUP|HLA-A|MASP2|CD36|PTPRC|MME|HSPA8	3.86e-18
GO.0002252	GO Process	immune effector process	77	VCL|LBP|TTR|CAT|ACLY|CAB39|MYO1G|ADAM10|ITGAV|A1BG|ACTR3|ICAM1|ANXA3|IQGAP1|FCN3|SERPING1|STOM|CCT8|KPNB1|ACE|FCN2|ARPC2|CCT2|ANPEP|LRG1|CD14|F2|CLU|BAIAP2|PKM|SLC44A2|TUBB|TUBB4B|HP|PIGR|ITGAL|ACTB|VCP|HLA-DRB1|CYB5R3|PNP|VNN1|S100A9|DNASE1L1|STXBP3|HSP90AB1|CAP1|SRC|GSN|HSPA1B|DSP|GDI2|SERPINB1|HSPD1|JUP|ALDOA|HLA-A|DIAPH1|LCP1|ALAD|HLA-B|CD36|DDOST|PTPRJ|GPI|ANO6|PTPRC|STXBP2|MME|LYN|CAPN1|HSP…	1.22e-32		53	VCL|LBP|PSMA2|LTF|CAT|SNAP23|SDCBP|LYZ|ACTR3|RAB10|ICAM1|RAB7A|FCN3|SERPING1|STOM|ACE|ANPEP|LRG1|CD14|F2|CLU|BAIAP2|RAP2B|PKM|PTPRB|EEF1A1|PRDX6|ANXA2|HP|PIGR|ACTB|VCP|HLA-DRB1|S100A9|CAP1|GSN|RAB14|HSPA1B|GDI2|HLA-A|LCP1|CDC42|AHSG|ORM2|CD44|CD36|PTPRJ|PTPRC|MME|PPIA|HSPA8|B2M|PECAM1	4.86e-23		48	VCL|LBP|LTA4H|TTR|LRP1|DSG1|ORM1|LYZ|A1BG|RAB10|ICAM1|RAB7A|FCN3|SERPING1|STOM|FCN2|MASP1|ANPEP|LRG1|F2|CLU|RAP2B|COLEC10|EEF1A1|ANXA2|HP|PIGR|ACTB|VCP|PRSS3|C4BPA|S100A7|S100A9|LCN2|GSN|HSPA1B|DSP|GDI2|CALML5|FLG2|JUP|HLA-A|CDC42|MASP2|CD36|PTPRC|MME|HSPA8	9.44e-19
GO.0042060	GO Process	wound healing	45	APOH|SERPIND1|TGFB1|HRG|VWF|ITGA2B|CAPZA1|TNC|SERPING1|GNAQ|ANXA5|ITGA2|F2|PLG|PRKACA|CD34|PKM|A2M|GP1BA|FBLN1|FN1|CAPZA2|SERPINC1|FLNA|STXBP3|PRKACB|GNAS|SRC|GSN|DSP|CD9|PRKAR1A|PROS1|MMRN1|YWHAZ|GP1BB|GP5|CD36|GNA13|CAPZB|ANO6|LYN|APOA5|ITGB3|EHD1	8.71e-21		40	APOH|SERPIND1|VWF|ITGA2B|CAPZA1|KNG1|SERPING1|GNAQ|PF4|ANXA5|ITGA2|F2|PLG|CD34|RAP2B|PKM|A2M|GP1BA|FBLN1|SERPINA5|FN1|SERPINC1|FLNA|GNAS|GSN|NOTCH4|ANXA1|HBD|PROS1|MMRN1|YWHAZ|CDC42|GP1BB|GP5|CD44|CD36|GNA13|APOA5|ITGB3|GNB1	6.29e-23		34	APOH|SERPIND1|HRG|MFN2|VWF|ITGA2B|SERPING1|GNAQ|PF4|ANXA5|F2|PLG|CD34|RAP2B|A2M|GP1BA|FBLN1|SERPINA5|FN1|MACF1|SERPINC1|FLNA|GSN|ANXA1|DSP|PROS1|MMRN1|YWHAZ|CDC42|GP1BB|SAA1|CD36|APOA5|ITGB3	4.03e-17
GO.0035722	GO Process	interleukin-12-mediated signaling pathway	6	CAPZA1|MSN|GSTO1|LCP1|CA1|RPLP0	0.00078		8	CAPZA1|ANXA2|MSN|LCP1|CDC42|PPIA|CA1|CFL1	1.03e-06
GO.0019886	GO Process	antigen processing and presentation of exogenous peptide antigen via MHC class II	10	CANX|CAPZA1|HLA-DRB1|CAPZA2|ACTR1A|DNM2|HLA-DRA|CAPZB|CLTC|AP2B1	3.38e-05
GO.0070372	GO Process	regulation of ERK1 and ERK2 cascade	14	TGFB1|RRAS|ICAM1|GNAI2|SERPINF2|FBLN1|FN1|HLA-DRB1|EZR|SRC|CD36|LYN|PHB2|PHB	0.00058
GO.0007163	GO Process	establishment or maintenance of cell polarity					13	MYH9|ACTR3|RAB10|ANK1|AQP1|MSN|EZR|CAP1|ILK|CDC42|PARVB|PDCD6IP|CFL1	3.57e-07
GO.0032680	GO Process	regulation of TNF production					9	LBP|LTF|THBS1|PF4|CD14|CD34|CLU|ORM2|CD36	4.35e-05
GO.0051092	GO Process	positive regulation of NF-kappaB transcription factor activity					9	LTF|CAT|ICAM1|CLU|AGT|S100A9|HSPA1B|CD36|UBC	0.00018
GO.0060333	GO Process	interferon-gamma-mediated signaling pathway					6	ICAM1|HLA-DRB1|HLA-DRA|HLA-A|CD44|B2M	0.00074
GO.0016192	GO Process	vesicle-mediated transport	137	APOH|VCL|MYH9|LBP|RP2|TGFB1|VTN|HRG|APOB|PLEK|APOA1|TTR|CAT|CANX|TUBA4A|APOE|ACLY|CAB39|MYO1G|THBS1|ADAM10|ITGAV|VWF|ITGA2B|LGALS3BP|A1BG|CAPZA1|ACTR3|NAPA|ANXA3|AMBP|ANK1|HPX|ITIH4|MFGE8|IQGAP1|FCN3|SERPING1|FERMT3|STOM|CCT8|KPNB1|FCN2|ARPC2|ANXA5|CCT2|HSP90B1|ANPEP|LRG1|CD14|F2|PLG|CLU|TLN1|BAIAP2|APOL1|PKM|SERPINF2|A2M|SLC44A2|TUBB|TUBB4B|FN1|HP|PIGR|ITGAL|ACTB|VCP|TFRC|CYB5R3|PNP|CAPZA2|EZR|S…	3.84e-62		100	APOH|VCL|MYH9|LBP|PSMA2|VTN|LTF|APOB|PLEK|APOA1|CAT|TUBA4A|SNAP23|APOE|ARF3|SDCBP|THBS1|LYZ|VWF|RAB27B|ITGA2B|LGALS3BP|CAPZA1|ACTR3|RAB10|KNG1|RAB7A|AMBP|ANK1|HPX|ITIH4|MFGE8|FCN3|SERPING1|STOM|PF4|ANXA5|ANPEP|RAB8A|LRG1|CD14|F2|PLG|CLU|TLN1|BAIAP2|RAP2B|PKM|A2M|PTPRB|EEF1A1|PRDX6|ANXA2|FN1|HP|PIGR|ACTB|VCP|TFRC|EZR|STX7|TAGLN2|SPTA1|CD5L|S100A9|FLNA|CAP1|GSN|RAB14|HSPA1B|ANXA1|GDI2|PROS1|ACTN1|M…	2.21e-49		93	SPP2|APOH|VCL|MYH9|LBP|VTN|LTA4H|HRG|APOB|PLEK|APOA1|TTR|LRP1|TUBA4A|APOE|DSG1|ORM1|THBS1|LYZ|VWF|ITGA2B|LGALS3BP|A1BG|RAB10|RAB7A|AMBP|ANK1|HPX|ITIH4|FCN3|SERPING1|FERMT3|STOM|FCN2|PF4|MASP1|ANXA5|HSP90B1|ANPEP|LRG1|F2|PLG|CLU|TLN1|APOL1|RAP2B|SERPINF2|A2M|EEF1A1|ANXA2|FN1|HP|PIGR|ACTB|VCP|TFRC|PRSS3|MACF1|STX7|SPTA1|CD5L|S100A7|S100A9|FLNA|LCN2|GSN|HSPA1B|ANXA1|DSP|GDI2|CALML5|FLG2|JUP|PROS1|MM…	2.33e-42
GO.0002446	GO Process	neutrophil mediated immunity	61	VCL|TTR|CAT|ACLY|CAB39|ADAM10|ITGAV|A1BG|ANXA3|IQGAP1|STOM|CCT8|KPNB1|ACE|CCT2|ANPEP|LRG1|CD14|F2|PKM|SLC44A2|TUBB|TUBB4B|HP|PIGR|ITGAL|VCP|CYB5R3|PNP|VNN1|S100A9|DNASE1L1|STXBP3|HSP90AB1|CAP1|GSN|HSPA1B|DSP|GDI2|SERPINB1|JUP|ALDOA|HLA-A|DIAPH1|ALAD|HLA-B|CD36|DDOST|PTPRJ|GPI|ANO6|PTPRC|STXBP2|MME|CAPN1|HSPA8|ITGAM|CAND1|PECAM1|CYFIP1|SERPINB6	1.27e-33		42	VCL|PSMA2|LTF|CAT|SNAP23|SDCBP|LYZ|RAB10|RAB7A|STOM|ACE|ANPEP|LRG1|CD14|F2|RAP2B|PKM|PTPRB|EEF1A1|PRDX6|ANXA2|HP|PIGR|VCP|S100A9|CAP1|GSN|RAB14|HSPA1B|GDI2|HLA-A|AHSG|ORM2|CD44|CD36|PTPRJ|PTPRC|MME|PPIA|HSPA8|B2M|PECAM1	1.27e-23		35	VCL|LTA4H|TTR|DSG1|ORM1|LYZ|A1BG|RAB10|RAB7A|STOM|ANPEP|LRG1|F2|RAP2B|EEF1A1|ANXA2|HP|PIGR|VCP|PRSS3|S100A7|S100A9|LCN2|GSN|HSPA1B|DSP|GDI2|CALML5|FLG2|JUP|HLA-A|CD36|PTPRC|MME|HSPA8	4.49e-17
GO.0002275	GO Process	myeloid cell activation involved in immune response	61	VCL|LBP|TTR|CAT|ACLY|CAB39|ADAM10|ITGAV|A1BG|ANXA3|IQGAP1|STOM|CCT8|KPNB1|CCT2|ANPEP|LRG1|CD14|PKM|SLC44A2|TUBB|TUBB4B|HP|PIGR|ITGAL|VCP|CYB5R3|PNP|VNN1|S100A9|DNASE1L1|STXBP3|HSP90AB1|CAP1|GSN|HSPA1B|DSP|GDI2|SERPINB1|JUP|ALDOA|HLA-A|DIAPH1|ALAD|HLA-B|CD36|DDOST|PTPRJ|GPI|ANO6|PTPRC|STXBP2|MME|LYN|CAPN1|HSPA8|ITGAM|CAND1|PECAM1|CYFIP1|SERPINB6	1e-32		41	VCL|LBP|PSMA2|LTF|CAT|SNAP23|SDCBP|LYZ|RAB10|RAB7A|STOM|ANPEP|LRG1|CD14|RAP2B|PKM|PTPRB|EEF1A1|PRDX6|ANXA2|HP|PIGR|VCP|S100A9|CAP1|GSN|RAB14|HSPA1B|GDI2|HLA-A|AHSG|ORM2|CD44|CD36|PTPRJ|PTPRC|MME|PPIA|HSPA8|B2M|PECAM1	3.74e-22		35	VCL|LBP|LTA4H|TTR|DSG1|ORM1|LYZ|A1BG|RAB10|RAB7A|STOM|ANPEP|LRG1|RAP2B|EEF1A1|ANXA2|HP|PIGR|VCP|PRSS3|S100A7|S100A9|LCN2|GSN|HSPA1B|DSP|GDI2|CALML5|FLG2|JUP|HLA-A|CD36|PTPRC|MME|HSPA8	1.47e-16
GO.0009611	GO Process	response to wounding	47	APOH|SERPIND1|TGFB1|HRG|APOA1|VWF|ITGA2B|CAPZA1|TNC|SERPING1|GNAQ|ANXA5|ITGA2|F2|PLG|PRKACA|CD34|PKM|A2M|GP1BA|FBLN1|FN1|CAPZA2|SERPINC1|FLNA|STXBP3|PRKACB|GNAS|SRC|GSN|DSP|CD9|PRKAR1A|PROS1|MMRN1|YWHAZ|GP1BB|GP5|CD36|GNA13|CAPZB|ANO6|LYN|PHB2|APOA5|ITGB3|EHD1	1.08e-19		41	APOH|SERPIND1|APOA1|VWF|ITGA2B|CAPZA1|KNG1|SERPING1|GNAQ|PF4|ANXA5|ITGA2|F2|PLG|CD34|RAP2B|PKM|A2M|GP1BA|FBLN1|SERPINA5|FN1|SERPINC1|FLNA|GNAS|GSN|NOTCH4|ANXA1|HBD|PROS1|MMRN1|YWHAZ|CDC42|GP1BB|GP5|CD44|CD36|GNA13|APOA5|ITGB3|GNB1	1.82e-21		35	APOH|SERPIND1|HRG|MFN2|APOA1|VWF|ITGA2B|SERPING1|GNAQ|PF4|ANXA5|F2|PLG|CD34|RAP2B|A2M|GP1BA|FBLN1|SERPINA5|FN1|MACF1|SERPINC1|FLNA|GSN|ANXA1|DSP|PROS1|MMRN1|YWHAZ|CDC42|GP1BB|SAA1|CD36|APOA5|ITGB3	4.13e-16
GO.0030036	GO Process	actin cytoskeleton organization	36	MYH9|PLEK|TMOD1|ACTR3|ADD1|EPS8|ACTC1|ARPC2|HSP90B1|TLN1|BAIAP2|EPB41L3|TPM4|EPB41|PLS3|ACTB|EZR|F11R|SPTA1|S100A9|FLNA|CAP1|SRC|GSN|INF2|PRKAR1A|ACTN1|ALDOA|ITGB1|DIAPH1|LCP1|PARVB|CORO1C|CAPZB|PDCD6IP|DMTN	5.47e-15		30	MYH9|PFN1|PLEK|RAC2|TMOD1|SDCBP|ACTR3|EPS8|ACTC1|AQP1|TLN1|BAIAP2|EPB41|ACTB|EZR|SPTA1|S100A9|FLNA|CAP1|GSN|ANXA1|ACTN1|ITGB1|LCP1|CDC42|PARVB|CORO1C|PDCD6IP|DMTN|CFL1	5.3e-15		20	MYH9|PFN1|PLEK|CNN1|ACTC1|HSP90B1|TLN1|EPB41|ACTB|SPTA1|S100A9|FLNA|GSN|ANXA1|ITGB1|CDC42|PARVB|PDCD6IP|DMTN|CFL1	2.78e-07
GO.0044419	GO Process	interspecies interaction between organisms	45	TGFB1|GAPDH|HRG|APOE|ITGAV|ICAM1|AMBP|VDAC1|HPX|STOM|KPNB1|ITGA2|ANPEP|F2|PLG|TLN1|APOL1|FBLN1|PGLYRP2|FN1|VCP|HLA-DRB1|TFRC|DPP4|GYPA|F11R|S100A9|HSP90AB1|SLC25A5|SRC|HSPA1B|SLC25A6|HSPD1|HLA-DRA|ITGB1|HLA-A|HLA-B|PDCD6IP|LYN|HSPA8|UBC|SLC1A5|VIM|ITGB3|AP2B1	4.99e-14		39	GAPDH|LTF|APOE|LYZ|ICAM1|KNG1|RAB7A|AMBP|HPX|STOM|PF4|ITGA2|ANPEP|F2|PLG|AQP1|TLN1|FBLN1|ANXA2|FN1|VCP|HLA-DRB1|TFRC|DPP4|GYPA|S100A9|HSPA1B|HLA-DRA|ITGB1|HLA-A|CDC42|PDCD6IP|PPIA|HSPA8|CFL1|UBC|SLC1A5|B2M|ITGB3	9.11e-16		38	GAPDH|HRG|APOE|APCS|LYZ|YWHAE|ICAM1|RAB7A|AMBP|VDAC1|HPX|STOM|PF4|ANPEP|F2|PLG|TLN1|APOL1|FBLN1|PGLYRP2|ANXA2|FN1|CASP8|VCP|TFRC|S100A9|HSPA1B|HLA-DRA|ITGB1|HLA-A|CDC42|DCD|PDCD6IP|HSPA8|CFL1|UBC|VIM|ITGB3	5e-15
GO.0007229	GO Process	integrin-mediated signaling pathway	14	MYH9|PLEK|APOA1|ADAM10|ITGAV|FERMT3|ITGA2|TLN1|ITGAL|SRC|ITGB1|ILK|ITGA6|ITGAM	3.52e-09		10	MYH9|PLEK|APOA1|ITGA2|TLN1|ITGB1|ILK|ITGA4|CDC42|ITGA6	5.04e-07		7	MYH9|PLEK|APOA1|FERMT3|TLN1|ITGB1|CDC42	0.00036
GO.0060627	GO Process	regulation of vesicle-mediated transport	28	TGFB1|VTN|APOE|ITGAV|NAPA|MFGE8|ITGA2|CD14|GNAI2|CLU|MSN|EZR|STXBP3|SRC|FLOT1|DNM2|RDX|TF|CD36|ANO6|PDCD6IP|STXBP2|LYN|ITGAM|APOA5|DNM1L|EHD1|AP2B1	2.94e-08		26	VTN|RAC2|APOE|SDCBP|RAB27B|RAB10|RAB7A|MFGE8|ITGA2|RAB8A|CD14|GNAI2|CLU|ANXA2|MSN|EZR|RAB14|FLOT1|ANXA1|RDX|TF|AHSG|CD36|PDCD6IP|APOA5|B2M	1.45e-10		17	VTN|LRP1|APOE|RAB10|RAB7A|GNAI2|CLU|ANXA2|MSN|C4BPA|FLOT1|ANXA1|NSF|TF|CD36|PDCD6IP|APOA5	0.00011
GO.0019221	GO Process	cytokine-mediated signaling pathway	27	LBP|TGFB1|CANX|CAPZA1|ICAM1|HSP90B1|PRKACA|GP1BA|FN1|HLA-DRB1|MSN|GSTO1|HLA-DRA|YWHAZ|ITGB1|HLA-A|ILK|LCP1|HLA-B|CD36|CA1|HSPA8|UBC|ITGAM|VIM|LIMS1|RPLP0	2.44e-05		26	LBP|CAPZA1|ICAM1|PF4|GP1BA|ANXA2|FN1|HLA-DRB1|MSN|ANXA1|HLA-DRA|YWHAZ|ITGB1|HLA-A|ILK|LCP1|CDC42|CD44|CD36|PPIA|CA1|HSPA8|CFL1|UBC|LIMS1|B2M	5.75e-08		24	LBP|ICAM1|PF4|HSP90B1|GP1BA|ANXA2|FN1|MSN|LCN2|ANXA1|HLA-DRA|CAMK2B|YWHAZ|ITGB1|HLA-A|CDC42|SAA1|CD36|CA1|HSPA8|CFL1|UBC|VIM|LIMS1	1.14e-06
GO.0007166	GO Process	cell surface receptor signaling pathway	74	TSPAN9|MYH9|LBP|TGFB1|CD82|GPLD1|PLEK|APOA1|CANX|MYO1G|ADAM10|ITGAV|CAPZA1|ACTR3|ICAM1|IQGAP1|FERMT3|EPS8|GNAQ|ARPC2|ITGA2|HSP90B1|CD14|F2|PRKACA|GNAI2|TLN1|BAIAP2|GP1BA|BSG|FN1|STOML2|PIGR|ITGAL|ACTB|HLA-DRB1|MSN|AGT|F11R|GSTO1|FLNA|PRKACB|HSP90AB1|SRC|CD9|ANXA4|HLA-DRA|YWHAZ|ITGB1|HLA-A|ILK|LCP1|GP1BB|ITGA6|HLA-B|CD36|PTPRJ|ANO6|PLXNB2|PTPRC|ICAM2|LYN|CA1|HSPA8|UBC|ITGAM|VIM|LIMS1|RPLP0|ITGB3|C…	2.25e-10		56	MYH9|LBP|PFN1|CD82|PLEK|APOA1|SDCBP|CAPZA1|ACTR3|ICAM1|EPS8|GNAQ|ATP6V0D1|PF4|ITGA2|CD14|F2|GNAI2|TLN1|BAIAP2|GP1BA|ANXA2|FN1|PIGR|ACTB|HLA-DRB1|MSN|AGT|FLNA|RAB14|NOTCH4|ANXA1|HLA-DRA|YWHAZ|ITGB1|HLA-A|ILK|ITGA4|LCP1|CDC42|GP1BB|ITGA6|CD44|CD36|PTPRJ|PTPRC|PPIA|CA1|HSPA8|CFL1|UBC|LIMS1|B2M|ITGB3|CLTC|GNB1	5.22e-10		44	MYH9|LBP|PFN1|GPLD1|PLEK|APOA1|ICAM1|FERMT3|GNAQ|PF4|HSP90B1|F2|GNAI2|TLN1|GP1BA|ANXA2|FN1|PIGR|ACTB|CASP8|MSN|MACF1|AGT|FLNA|LCN2|ANXA1|HLA-DRA|CAMK2B|YWHAZ|ITGB1|HLA-A|CDC42|GP1BB|SAA1|CD36|PTPRC|CA1|HSPA8|CFL1|UBC|VIM|LIMS1|ITGB3|MUC13	5.87e-05
GO.0051702	GO Process	interaction with symbiont	8	GAPDH|APOE|STOM|F2|PLG|FN1|HSPD1|HSPA8	0.00022		12	GAPDH|LTF|APOE|STOM|PF4|F2|PLG|AQP1|ANXA2|FN1|HSPA8|CFL1	1.41e-09		11	GAPDH|APOE|APCS|STOM|PF4|F2|PLG|ANXA2|FN1|HSPA8|CFL1	2.2e-08
GO.0010951	GO Process	negative regulation of endopeptidase activity	22	SERPIND1|VTN|GAPDH|HRG|SERPINF1|THBS1|PZP|AMBP|ITIH4|ITIH1|SERPING1|SERPINF2|A2M|SERPINA7|ITIH2|AGT|SERPINC1|SRC|SERPINB1|PROS1|SERPINA4|SERPINB6	1.16e-09		24	SERPIND1|VTN|GAPDH|LTF|SERPINF1|THBS1|KNG1|AMBP|ITIH4|ITIH1|SERPING1|AQP1|LPA|A2M|SERPINA7|SERPINA5|ITIH2|AGT|SERPINC1|PROS1|AHSG|CD44|ITIH3|SERPINA4	9.86e-15		25	SPP2|SERPIND1|VTN|GAPDH|HRG|SERPINF1|THBS1|PZP|YWHAE|AMBP|ITIH4|ITIH1|SERPING1|LPA|SERPINF2|A2M|SERPINA7|SERPINA5|SERPINA6|ITIH2|AGT|SERPINC1|PROS1|ITIH3|SERPINA4	1.16e-15
GO.0051172	GO Process	negative regulation of nitrogen compound metabolic process	57	SERPIND1|TGFB1|VTN|GAPDH|HRG|ENO1|APOE|SERPINF1|THBS1|ITGAV|PZP|AMBP|ITIH4|FCN3|ITIH1|SERPING1|GNAQ|F2|CD34|GNAI2|CLU|SERPINF2|A2M|SERPINA7|GP1BA|FBLN1|ITIH2|AGT|EZR|SERPINC1|FLNA|HSP90AB1|FAM129B|SRC|HSPA1B|SERPINB1|PRKAR1A|PROS1|FLOT2|ILK|ALAD|CORO1C|CD36|PTPRJ|PTPRC|DMTN|LYN|HSPA8|UBC|ITGAM|PHB2|LIMS1|SERPINA4|ITGB3|PHB|CLTC|SERPINB6	0.00043		52	SERPIND1|VTN|GAPDH|LTF|ENO1|APOE|SERPINF1|SDCBP|THBS1|KNG1|AMBP|ITIH4|FCN3|ITIH1|SERPING1|GNAQ|F2|CD34|AQP1|GNAI2|CLU|GCFC2|LPA|A2M|SERPINA7|GP1BA|FBLN1|SERPINA5|ANXA2|ITIH2|DMD|AGT|EZR|SERPINC1|FLNA|HSPA1B|PROS1|ILK|AHSG|CORO1C|CD44|CD36|PTPRJ|PTPRC|ITIH3|DMTN|HSPA8|UBC|LIMS1|SERPINA4|ITGB3|CLTC	1.61e-07		52	SPP2|SERPIND1|VTN|GAPDH|HRG|ENO1|APOE|SERPINF1|APCS|THBS1|PZP|YWHAE|AMBP|ITIH4|FCN3|ITIH1|SERPING1|GNAQ|MASP1|F2|CD34|GNAI2|CLU|LPA|SERPINF2|A2M|SERPINA7|GP1BA|FBLN1|SERPINA5|SERPINA6|ANXA2|ITIH2|AGT|C4BPA|SERPINC1|FLNA|HSPA1B|YWHAQ|PROS1|FLOT2|CD36|PTPRC|ITIH3|ACTN3|DMTN|HSPA8|UBC|LIMS1|SERPINA4|ITGB3|PHB	2e-07
GO.0006909	GO Process	phagocytosis	28	MYH9|LBP|MYO1G|THBS1|ITGAV|ACTR3|ANXA3|MFGE8|FCN3|FCN2|ARPC2|CD14|BAIAP2|ITGAL|ACTB|HSP90AB1|SRC|GSN|DNM2|PDIA6|CORO1C|ANXA11|CD36|LYN|ITGAM|ITGB3|PECAM1|CYFIP1	4.79e-17		17	MYH9|LBP|THBS1|ACTR3|RAB7A|MFGE8|FCN3|CD14|BAIAP2|ACTB|GSN|ANXA1|CDC42|CORO1C|CD36|ITGB3|PECAM1	4.43e-10		13	MYH9|LBP|LRP1|THBS1|RAB7A|FCN3|FCN2|ACTB|GSN|ANXA1|CDC42|CD36|ITGB3	1.67e-06
GO.0009605	GO Process	response to external stimulus	60	SERPIND1|LBP|TGFB1|PON1|GAPDH|HRG|APOB|ENO1|APOA1|CAT|APOE|THBS1|ITGAV|ICAM1|ANXA3|TNC|FCN3|CCT5|GNAQ|FCN2|ITGA2|HSP90B1|LRG1|CD14|F2|GNAI2|CLU|BAIAP2|PKM|PGLYRP2|HP|HLA-DRB1|AGT|EZR|SERPINC1|SPTA1|S100A9|FAM129B|SRC|GSN|STK24|SLC25A6|CNP|JUP|HLA-A|ALAD|ITGA6|HLA-B|CD36|PTPRJ|ANO6|PTPRC|SLC2A1|LYN|HSPA8|LDHA|ATP1A1|DNM1L|SPTB|ITGB3	1.05e-07		52	SERPIND1|LBP|PSMA2|GAPDH|LTF|APOB|ENO1|APOA1|CAT|RAC2|APOE|THBS1|LYZ|ICAM1|KNG1|FCN3|GNAQ|PF4|ITGA2|LRG1|CD14|F2|AQP1|GNAI2|CLU|BAIAP2|PKM|HP|HLA-DRB1|DMD|AGT|EZR|SERPINC1|SPTA1|S100A9|GSN|RAB14|ANXA1|HLA-A|ITGA6|CD36|PTPRJ|PTPRC|SLC2A1|HSPA8|CFL1|LDHA|ATP1A1|SPTB|B2M|ITGB3|GNB1	1.29e-10		46	SERPIND1|LBP|PON1|GAPDH|HRG|APOB|ENO1|APOA1|APOE|THBS1|LYZ|ICAM1|FCN3|GNAQ|FCN2|PF4|HSP90B1|LRG1|F2|GNAI2|CLU|COLEC10|PGLYRP2|HP|CASP8|PRSS3|AGT|SERPINC1|SPTA1|S100A7|S100A9|LCN2|GSN|ANXA1|JUP|HLA-A|SAA1|CD36|DCD|PTPRC|SLC2A1|HSPA8|CFL1|LDHA|SPTB|ITGB3	1.19e-07
GO.0040011	GO Process	locomotion	52	SERPIND1|MYH9|LBP|TGFB1|VTN|GPLD1|HRG|APOB|APOA1|MYO1G|THBS1|ITGAV|ATP5B|ACTR3|ICAM1|ENPEP|EPS8|ATP1B3|ARPC2|ITGA2|CD34|BSG|FN1|ITGAL|ACTB|MSN|DPP4|GYPA|EZR|F11R|SPTA1|S100A9|FLNA|CAP1|FAM129B|SRC|SLC3A2|JUP|PROS1|ITGB1|ILK|LCP1|ITGA6|CORO1C|PTPRJ|ANO6|PTPRC|LYN|ITGAM|SPTB|ITGB3|PECAM1	2.43e-11		43	SERPIND1|MYH9|LBP|VTN|APOB|APOA1|RAC2|SDCBP|THBS1|ACTR3|ICAM1|RAB7A|EPS8|PF4|ITGA2|CD34|FN1|ACTB|MSN|DPP4|GYPA|EZR|SPTA1|S100A9|FLNA|CAP1|ANXA1|PROS1|ITGB1|ILK|ITGA4|LCP1|ITGA6|CORO1C|CD44|PTPRJ|PTPRC|PLTP|PPIA|CFL1|SPTB|ITGB3|PECAM1	1.87e-12		33	SERPIND1|MYH9|LBP|VTN|GPLD1|HRG|APOB|APOA1|THBS1|YWHAE|ICAM1|RAB7A|ENPEP|PF4|CD34|COLEC10|FN1|ACTB|MSN|PRSS3|SPTA1|S100A9|FLNA|ANXA1|JUP|PROS1|ITGB1|SAA1|PTPRC|PLTP|CFL1|SPTB|ITGB3	8.14e-07																																		514
GO.0048870	GO Process	cell motility	45	MYH9|LBP|TGFB1|VTN|GPLD1|APOB|APOA1|MYO1G|THBS1|ITGAV|ATP5B|ACTR3|ICAM1|ENPEP|EPS8|ATP1B3|ARPC2|ITGA2|CD34|BSG|FN1|ITGAL|ACTB|MSN|DPP4|GYPA|F11R|S100A9|FLNA|CAP1|SRC|SLC3A2|JUP|PROS1|ITGB1|ILK|LCP1|ITGA6|CORO1C|ANO6|PTPRC|LYN|ITGAM|ITGB3|PECAM1	7.91e-11		36	MYH9|LBP|VTN|APOB|APOA1|SDCBP|THBS1|ACTR3|ICAM1|EPS8|PF4|ITGA2|CD34|FN1|ACTB|MSN|DPP4|GYPA|S100A9|FLNA|CAP1|ANXA1|PROS1|ITGB1|ILK|ITGA4|LCP1|ITGA6|CORO1C|CD44|PTPRC|PLTP|PPIA|CFL1|ITGB3|PECAM1	6.76e-11		27	MYH9|LBP|VTN|GPLD1|APOB|APOA1|THBS1|YWHAE|ICAM1|ENPEP|PF4|CD34|FN1|ACTB|MSN|PRSS3|S100A9|FLNA|ANXA1|JUP|PROS1|ITGB1|SAA1|PTPRC|PLTP|CFL1|ITGB3	8.73e-06
GO.0002253	GO Process	activation of immune response	32	LBP|GPLD1|APOB|MYO1G|ACTR3|FCN3|SERPING1|FCN2|ARPC2|HSP90B1|CD14|PRKACA|CLU|BAIAP2|PGLYRP2|STOML2|ACTB|HLA-DRB1|S100A9|PRKACB|HSP90AB1|SRC|HSPD1|HLA-DRA|CD36|PTPRJ|PTPRC|ICAM2|LYN|UBC|ITGAM|CYFIP1	1.03e-12		17	LBP|APOB|ACTR3|FCN3|SERPING1|CD14|CLU|BAIAP2|ACTB|HLA-DRB1|S100A9|HLA-DRA|CDC42|CD36|PTPRJ|PTPRC|UBC	8.25e-06		22	LBP|GPLD1|APOB|FCN3|SERPING1|FCN2|MASP1|HSP90B1|CLU|COLEC10|PGLYRP2|ACTB|CASP8|C4BPA|S100A9|HLA-DRA|CDC42|MASP2|CD36|PTPRC|UBC|MUC13	4.19e-09
GO.0030334	GO Process	regulation of cell migration	49	APOH|VCL|LBP|TGFB1|VTN|GPLD1|HRG|RRAS|APOE|SERPINF1|THBS1|ADAM10|ITGAV|ATP5B|ITGA2B|ICAM1|ANXA3|IQGAP1|FERMT3|ACE|ITGA2|PLG|GNAI2|FBLN1|IDH2|FN1|MSN|AGT|MPP1|FLNA|SRC|MAPRE1|STK24|JUP|ILK|DIAPH1|ATP5A1|RDX|ITGA6|CORO1C|PTPRJ|GNA13|GPI|ANO6|PLXNB2|PTPRC|DMTN|LYN|ITGB3	5.07e-16		36	APOH|VCL|LBP|PFN1|VTN|RRAS|RAC2|APOE|SERPINF1|SDCBP|THBS1|ITGA2B|ICAM1|ACE|PF4|ITGA2|PLG|GNAI2|RAP2B|FBLN1|FN1|MSN|AGT|MPP1|FLNA|ANXA1|ILK|ITGA4|RDX|ITGA6|CORO1C|PTPRJ|GNA13|PTPRC|DMTN|ITGB3	4.13e-13		30	APOH|VCL|LBP|PFN1|VTN|GPLD1|HRG|LRP1|APOE|SERPINF1|THBS1|ITGA2B|ICAM1|FERMT3|PF4|PLG|GNAI2|RAP2B|FBLN1|FN1|MSN|MACF1|AGT|S100A7|FLNA|ANXA1|JUP|PTPRC|DMTN|ITGB3	4.41e-09
GO.0001525	GO Process	angiogenesis	15	MYH9|GPLD1|HRG|ANGPTL6|THBS1|ITGAV|ATP5B|ENPEP|MFGE8|ANPEP|CD34|FN1|ITGB1|GNA13|ITGB3	0.00039		13	MYH9|ANGPTL6|THBS1|MFGE8|ANPEP|CD34|PTPRB|ANXA2|FN1|NOTCH4|ITGB1|GNA13|ITGB3	0.00012		12	MYH9|GPLD1|HRG|THBS1|ENPEP|ANPEP|CD34|ANXA2|FN1|S100A7|ITGB1|ITGB3	0.00057
GO.0001775	GO Process	cell activation	86	VCL|MYH9|LBP|TGFB1|HRG|TTR|CAT|ACLY|CAB39|ADAM10|ITGAV|VWF|ITGA2B|A1BG|ICAM1|ANXA3|IQGAP1|GNAQ|STOM|CCT8|KPNB1|CCT2|ANPEP|LRG1|CD14|F2|CLU|PKM|GP1BA|SLC44A2|TUBB|TUBB4B|HP|STOML2|PIGR|ITGAL|VCP|MSN|DPP4|CYB5R3|PNP|VNN1|S100A9|DNASE1L1|FLNA|STXBP3|GNAS|HSP90AB1|CAP1|SRC|GSN|HSPA1B|DSP|GDI2|SERPINB1|CD9|HSPD1|JUP|ALDOA|YWHAZ|ITGB1|HLA-A|DIAPH1|LCP1|GP1BB|GP5|ALAD|HLA-B|CD36|DDOST|PTPRJ|GNA13|GPI|AN…	3.31e-37		64	VCL|MYH9|LBP|PSMA2|LTF|CAT|SNAP23|SDCBP|LYZ|VWF|ITGA2B|RAB10|ICAM1|RAB7A|GNAQ|STOM|PF4|ANPEP|LRG1|CD14|F2|CLU|RAP2B|PKM|GP1BA|PTPRB|EEF1A1|PRDX6|ANXA2|HP|PIGR|VCP|MSN|DPP4|S100A9|FLNA|GNAS|CAP1|GSN|RAB14|HSPA1B|ANXA1|GDI2|YWHAZ|ITGB1|HLA-A|ITGA4|LCP1|GP1BB|GP5|AHSG|ORM2|CD44|CD36|PTPRJ|GNA13|PTPRC|MME|PPIA|HSPA8|B2M|ITGB3|PECAM1|GNB1	1.56e-30		55	VCL|MYH9|LBP|LTA4H|HRG|TTR|LRP1|DSG1|ORM1|LYZ|VWF|ITGA2B|A1BG|RAB10|ICAM1|RAB7A|GNAQ|STOM|PF4|ANPEP|LRG1|F2|CLU|RAP2B|GP1BA|EEF1A1|ANXA2|HP|PIGR|CASP8|VCP|MSN|PRSS3|S100A7|S100A9|FLNA|LCN2|GSN|HSPA1B|ANXA1|DSP|GDI2|CALML5|FLG2|JUP|YWHAZ|ITGB1|HLA-A|GP1BB|SAA1|CD36|PTPRC|MME|HSPA8|ITGB3	1.33e-22
GO.0001817	GO Process	regulation of cytokine production	30	LBP|TGFB1|GAPDH|APOA1|THBS1|LUM|IQGAP1|CD226|CD14|F2|CD34|CLU|SERPINF2|FBLN1|PGLYRP2|FN1|HLA-DRB1|AGT|EZR|F11R|HSP90AB1|SRC|HSPA1B|FLOT1|HSPD1|ANXA4|HLA-A|HLA-B|CD36|LYN	3.08e-07		23	LBP|GAPDH|LTF|APOA1|THBS1|LUM|PF4|CD14|F2|CD34|CLU|FBLN1|FN1|HLA-DRB1|AGT|EZR|HSPA1B|FLOT1|ANXA1|HLA-A|ORM2|CD36|B2M	1.19e-06		21	LBP|GAPDH|APOA1|ORM1|THBS1|LUM|PF4|F2|CD34|CLU|SERPINF2|FBLN1|PGLYRP2|FN1|AGT|HSPA1B|FLOT1|ANXA1|HLA-A|SAA1|CD36	1.92e-05
GO.0001819	GO Process	positive regulation of cytokine production	17	LBP|TGFB1|GAPDH|THBS1|LUM|CD226|CD14|CD34|CLU|SERPINF2|AGT|SRC|HSPA1B|FLOT1|HSPD1|HLA-A|CD36	0.00066		16	LBP|GAPDH|THBS1|LUM|PF4|CD14|CD34|CLU|AGT|HSPA1B|FLOT1|ANXA1|HLA-A|ORM2|CD36|B2M	3.1e-05		16	LBP|GAPDH|ORM1|THBS1|LUM|PF4|CD34|CLU|SERPINF2|AGT|HSPA1B|FLOT1|ANXA1|HLA-A|SAA1|CD36	3.86e-05
GO.0001932	GO Process	regulation of protein phosphorylation	45	TGFB1|VTN|HRG|APOA1|RRAS|APOE|CAB39|THBS1|ITGAV|ICAM1|AMBP|HPX|IQGAP1|GNAQ|ACE|F2|PRKACA|GNAI2|CLU|SERPINF2|GP1BA|FBLN1|FN1|ACTB|HLA-DRB1|AGT|EZR|PRKACB|HSP90AB1|SRC|FLOT1|STK24|PRKAR1A|ILK|CORO1C|CD36|PTPRJ|PLXNB2|PTPRC|DMTN|LYN|UBC|PHB2|ITGB3|PHB	5.33e-06		36	VTN|LTF|APOA1|RRAS|RAC2|APOE|SDCBP|THBS1|ICAM1|AMBP|HPX|GNAQ|ACE|F2|GNAI2|CLU|RAP2B|GP1BA|FBLN1|ANXA2|FN1|ACTB|HLA-DRB1|DMD|AGT|EZR|FLOT1|ILK|CORO1C|CD44|CD36|PTPRJ|PTPRC|DMTN|UBC|ITGB3	1.3e-06		29	VTN|HRG|APOA1|APOE|THBS1|ICAM1|AMBP|HPX|GNAQ|F2|GNAI2|CLU|RAP2B|SERPINF2|GP1BA|FBLN1|ANXA2|FN1|ACTB|AGT|S100A7|FLOT1|SAA1|CD36|PTPRC|DMTN|UBC|ITGB3|PHB	0.00088
GO.0002274	GO Process	myeloid leukocyte activation	63	VCL|LBP|TGFB1|TTR|CAT|ACLY|CAB39|ADAM10|ITGAV|A1BG|ANXA3|IQGAP1|STOM|CCT8|KPNB1|CCT2|ANPEP|LRG1|CD14|CLU|PKM|SLC44A2|TUBB|TUBB4B|HP|PIGR|ITGAL|VCP|CYB5R3|PNP|VNN1|S100A9|DNASE1L1|STXBP3|HSP90AB1|CAP1|GSN|HSPA1B|DSP|GDI2|SERPINB1|JUP|ALDOA|HLA-A|DIAPH1|ALAD|HLA-B|CD36|DDOST|PTPRJ|GPI|ANO6|PTPRC|STXBP2|MME|LYN|CAPN1|HSPA8|ITGAM|CAND1|PECAM1|CYFIP1|SERPINB6	2.21e-32		42	VCL|LBP|PSMA2|LTF|CAT|SNAP23|SDCBP|LYZ|RAB10|RAB7A|STOM|ANPEP|LRG1|CD14|CLU|RAP2B|PKM|PTPRB|EEF1A1|PRDX6|ANXA2|HP|PIGR|VCP|S100A9|CAP1|GSN|RAB14|HSPA1B|GDI2|HLA-A|AHSG|ORM2|CD44|CD36|PTPRJ|PTPRC|MME|PPIA|HSPA8|B2M|PECAM1	1.28e-21		36	VCL|LBP|LTA4H|TTR|DSG1|ORM1|LYZ|A1BG|RAB10|RAB7A|STOM|ANPEP|LRG1|CLU|RAP2B|EEF1A1|ANXA2|HP|PIGR|VCP|PRSS3|S100A7|S100A9|LCN2|GSN|HSPA1B|DSP|GDI2|CALML5|FLG2|JUP|HLA-A|CD36|PTPRC|MME|HSPA8	2.82e-16
GO.0002366	GO Process	leukocyte activation involved in immune response	64	VCL|LBP|TTR|CAT|ACLY|CAB39|ADAM10|ITGAV|A1BG|ICAM1|ANXA3|IQGAP1|STOM|CCT8|KPNB1|CCT2|ANPEP|LRG1|CD14|PKM|SLC44A2|TUBB|TUBB4B|HP|PIGR|ITGAL|VCP|CYB5R3|PNP|VNN1|S100A9|DNASE1L1|STXBP3|HSP90AB1|CAP1|GSN|HSPA1B|DSP|GDI2|SERPINB1|HSPD1|JUP|ALDOA|HLA-A|DIAPH1|LCP1|ALAD|HLA-B|CD36|DDOST|PTPRJ|GPI|ANO6|PTPRC|STXBP2|MME|LYN|CAPN1|HSPA8|ITGAM|CAND1|PECAM1|CYFIP1|SERPINB6	8.5e-32		43	VCL|LBP|PSMA2|LTF|CAT|SNAP23|SDCBP|LYZ|RAB10|ICAM1|RAB7A|STOM|ANPEP|LRG1|CD14|RAP2B|PKM|PTPRB|EEF1A1|PRDX6|ANXA2|HP|PIGR|VCP|S100A9|CAP1|GSN|RAB14|HSPA1B|GDI2|HLA-A|LCP1|AHSG|ORM2|CD44|CD36|PTPRJ|PTPRC|MME|PPIA|HSPA8|B2M|PECAM1	1.8e-21		36	VCL|LBP|LTA4H|TTR|DSG1|ORM1|LYZ|A1BG|RAB10|ICAM1|RAB7A|STOM|ANPEP|LRG1|RAP2B|EEF1A1|ANXA2|HP|PIGR|VCP|PRSS3|S100A7|S100A9|LCN2|GSN|HSPA1B|DSP|GDI2|CALML5|FLG2|JUP|HLA-A|CD36|PTPRC|MME|HSPA8	1.68e-15
GO.0002376	GO Process	immune system process	127	VCL|MYH9|LBP|TGFB1|VTN|GAPDH|GPLD1|HRG|APOB|PLEK|TTR|CAT|RRAS|CANX|ACLY|CAB39|MYO1G|THBS1|ADAM10|ITGAV|A1BG|CAPZA1|ACTR3|ADD1|ICAM1|ANXA3|IQGAP1|FCN3|SERPING1|EPS8|ATP1B3|STOM|CCT8|KPNB1|ACE|FCN2|ARPC2|CCT2|HSP90B1|ANPEP|EPB42|LRG1|CD14|F2|PRKACA|CD34|CLU|BAIAP2|APOL1|PKM|BSG|SLC44A2|TUBB|TUBB4B|PGLYRP2|FN1|HP|STOML2|PIGR|ITGAL|ACTB|APOA4|VCP|HLA-DRB1|TFRC|MSN|DPP4|GYPA|CYB5R3|PNP|CAPZA2|SERPINC1…	1.36e-38		87	VCL|MYH9|LBP|PSMA2|VTN|GAPDH|LTF|APOB|PLEK|CAT|RRAS|SNAP23|SDCBP|THBS1|LYZ|CAPZA1|ACTR3|RAB10|ICAM1|KNG1|RAB7A|FCN3|SERPING1|EPS8|STOM|ACE|PF4|ANPEP|EPB42|LRG1|CD14|F2|CD34|CLU|BAIAP2|RAP2B|PKM|PTPRB|EEF1A1|PRDX6|ANXA2|FN1|HP|PIGR|ACTB|APOA4|VCP|HLA-DRB1|TFRC|MSN|DPP4|GYPA|SERPINC1|CD5L|S100A9|CAP1|GSN|RAB14|NOTCH4|HSPA1B|ANXA1|GDI2|PROS1|ACTN1|HLA-DRA|ITGB1|HLA-A|ITGA4|LCP1|CDC42|ITGA6|AHSG|ORM2…	3.88e-27		84	VCL|MYH9|LBP|VTN|LTA4H|GAPDH|GPLD1|HRG|APOB|PLEK|TTR|PDE1B|LRP1|APCS|DSG1|ORM1|THBS1|LYZ|A1BG|RAB10|ICAM1|RAB7A|FCN3|SERPING1|STOM|FCN2|PF4|MASP1|HSP90B1|ANPEP|EPB42|LRG1|F2|CD34|CLU|APOL1|RAP2B|COLEC10|EEF1A1|PGLYRP2|ANXA2|FN1|HP|PIGR|ACTB|APOA4|CASP8|VCP|TFRC|MSN|PRSS3|C4BPA|SERPINC1|CD5L|S100A7|S100A9|LCN2|GSN|HSPA1B|ANXA1|DSP|GDI2|CALML5|FLG2|JUP|PROS1|HLA-DRA|CAMK2B|ITGB1|HLA-A|CDC42|MASP2|S…	7.5e-25
GO.0002526	GO Process	acute inflammatory response	10	LBP|ICAM1|ITIH4|F2|SERPINF2|FN1|HP|SERPINC1|VNN1|ANO6	4.29e-06		9	LBP|ICAM1|ITIH4|F2|FN1|HP|SERPINC1|AHSG|ORM2	1.74e-06		11	LBP|APCS|ORM1|ICAM1|ITIH4|F2|SERPINF2|FN1|HP|SERPINC1|SAA1	1.74e-08																																		1025
GO.0002576	GO Process	platelet degranulation	38	APOH|VCL|TGFB1|HRG|PLEK|APOA1|TUBA4A|THBS1|VWF|ITGA2B|LGALS3BP|A1BG|ITIH4|SERPING1|FERMT3|ANXA5|PLG|CLU|TLN1|SERPINF2|A2M|FN1|FLNA|LY6G6F|CD9|PROS1|ACTN1|MMRN1|ALDOA|TF|CD36|STXBP2|SEPP1|DMTN|LYN|SERPINA4|ITGB3|PECAM1	2.27e-32		34	APOH|VCL|PLEK|APOA1|TUBA4A|THBS1|VWF|RAB27B|ITGA2B|LGALS3BP|KNG1|ITIH4|SERPING1|PF4|ANXA5|PLG|CLU|TLN1|A2M|FN1|TAGLN2|FLNA|PROS1|ACTN1|MMRN1|TF|AHSG|ORM2|CD36|ITIH3|DMTN|SERPINA4|ITGB3|PECAM1	3.99e-33		34	SPP2|APOH|VCL|HRG|PLEK|APOA1|TUBA4A|ORM1|THBS1|VWF|ITGA2B|LGALS3BP|A1BG|ITIH4|SERPING1|FERMT3|PF4|ANXA5|PLG|CLU|TLN1|SERPINF2|A2M|FN1|FLNA|PROS1|MMRN1|TF|CD36|ITIH3|SEPP1|DMTN|SERPINA4|ITGB3	4.33e-33
GO.0002673	GO Process	regulation of acute inflammatory response	9	VTN|SERPING1|F2|CLU|CPN2|A2M|CPN1|PROS1|PHB	0.00014		7	VTN|SERPING1|F2|CLU|CPN2|A2M|PROS1	0.00046		12	VTN|APCS|SERPING1|MASP1|F2|CLU|CPN2|A2M|C4BPA|CPN1|PROS1|PHB	1.29e-08
GO.0002682	GO Process	regulation of immune system process	76	LBP|TGFB1|VTN|GPLD1|HRG|APOB|APOA1|MYO1G|THBS1|ADAM10|ITGA2B|ACTR3|ICAM1|AMBP|HPX|FCN3|SERPING1|CD226|CA2|ACE|FCN2|ARPC2|ITGA2|HSP90B1|CD14|F2|PRKACA|CD34|CLU|BAIAP2|CPN2|A2M|GP1BA|PGLYRP2|STOML2|PIGR|ITGAL|ACTB|HLA-DRB1|TFRC|MSN|DPP4|PNP|EZR|VNN1|STX7|S100A9|MPP1|CPN1|PRKACB|GNAS|HSP90AB1|SRC|GSN|HSPA1B|FLOT1|HSPD1|PRKAR1A|PROS1|FLOT2|HLA-DRA|ITGB1|HLA-A|HLA-B|CD36|PTPRJ|GPI|ANO6|PTPRC|STXBP2|IC…	2.02e-21		53	LBP|VTN|LTF|APOB|APOA1|RAC2|THBS1|ITGA2B|ACTR3|ICAM1|AMBP|HPX|FCN3|SERPING1|CA2|ACE|PF4|ITGA2|CD14|F2|CD34|CLU|BAIAP2|CPN2|A2M|GP1BA|PIGR|ACTB|HLA-DRB1|TFRC|MSN|DPP4|EZR|STX7|S100A9|MPP1|GNAS|GSN|HSPA1B|FLOT1|ANXA1|PROS1|HLA-DRA|ITGB1|HLA-A|ITGA4|CDC42|ORM2|CD36|PTPRJ|PTPRC|UBC|B2M	9.11e-16		54	LBP|VTN|GPLD1|HRG|APOB|APOA1|APCS|ORM1|THBS1|ITGA2B|ICAM1|AMBP|HPX|FCN3|SERPING1|CA2|FCN2|PF4|MASP1|HSP90B1|F2|CD34|CLU|CPN2|A2M|GP1BA|COLEC10|PGLYRP2|PIGR|ACTB|CASP8|TFRC|MSN|C4BPA|STX7|S100A7|S100A9|CPN1|GSN|HSPA1B|FLOT1|ANXA1|PROS1|FLOT2|HLA-DRA|ITGB1|HLA-A|CDC42|MASP2|CD36|PTPRC|UBC|PHB|MUC13	2.73e-16
GO.0002684	GO Process	positive regulation of immune system process	57	LBP|TGFB1|GPLD1|HRG|APOB|MYO1G|THBS1|ADAM10|ITGA2B|ACTR3|ICAM1|HPX|FCN3|SERPING1|CD226|CA2|FCN2|ARPC2|ITGA2|HSP90B1|CD14|PRKACA|CLU|BAIAP2|PGLYRP2|STOML2|ACTB|HLA-DRB1|TFRC|DPP4|PNP|VNN1|STX7|S100A9|PRKACB|GNAS|HSP90AB1|SRC|HSPA1B|FLOT1|HSPD1|FLOT2|HLA-DRA|HLA-A|HLA-B|CD36|PTPRJ|GPI|ANO6|PTPRC|STXBP2|ICAM2|LYN|UBC|ITGAM|PHB|CYFIP1	1.08e-18		36	LBP|LTF|APOB|RAC2|THBS1|ITGA2B|ACTR3|ICAM1|HPX|FCN3|SERPING1|CA2|PF4|ITGA2|CD14|CLU|BAIAP2|ACTB|HLA-DRB1|TFRC|DPP4|STX7|S100A9|GNAS|HSPA1B|FLOT1|ANXA1|HLA-DRA|HLA-A|ITGA4|CDC42|CD36|PTPRJ|PTPRC|UBC|B2M	2.63e-11		38	LBP|GPLD1|HRG|APOB|THBS1|ITGA2B|ICAM1|HPX|FCN3|SERPING1|CA2|FCN2|PF4|MASP1|HSP90B1|CLU|COLEC10|PGLYRP2|ACTB|CASP8|TFRC|C4BPA|STX7|S100A7|S100A9|HSPA1B|FLOT1|ANXA1|FLOT2|HLA-DRA|HLA-A|CDC42|MASP2|CD36|PTPRC|UBC|PHB|MUC13	1.64e-12
GO.0002697	GO Process	regulation of immune effector process	26	LBP|TGFB1|VTN|APOA1|HPX|SERPING1|CD226|F2|CLU|CPN2|A2M|PGLYRP2|TFRC|STX7|CPN1|HSPD1|PROS1|HLA-A|HLA-B|CD36|GPI|PTPRC|STXBP2|LYN|ITGAM|PHB	2.36e-09		18	LBP|VTN|APOA1|RAC2|HPX|SERPING1|F2|CLU|CPN2|A2M|TFRC|STX7|ANXA1|PROS1|HLA-A|CD36|PTPRC|B2M	6.67e-07		21	LBP|VTN|APOA1|HPX|SERPING1|MASP1|F2|CLU|CPN2|A2M|PGLYRP2|TFRC|C4BPA|STX7|CPN1|ANXA1|PROS1|HLA-A|CD36|PTPRC|PHB	5.99e-09
GO.0002757	GO Process	immune response-activating signal transduction	28	LBP|GPLD1|APOB|MYO1G|ACTR3|ARPC2|HSP90B1|CD14|PRKACA|BAIAP2|PGLYRP2|STOML2|ACTB|HLA-DRB1|S100A9|PRKACB|HSP90AB1|SRC|HSPD1|HLA-DRA|CD36|PTPRJ|PTPRC|ICAM2|LYN|UBC|ITGAM|CYFIP1	1.75e-11		14	LBP|APOB|ACTR3|CD14|BAIAP2|ACTB|HLA-DRB1|S100A9|HLA-DRA|CDC42|CD36|PTPRJ|PTPRC|UBC	8.76e-05		14	LBP|GPLD1|APOB|HSP90B1|PGLYRP2|ACTB|CASP8|S100A9|HLA-DRA|CDC42|CD36|PTPRC|UBC|MUC13	0.00011
GO.0002764	GO Process	immune response-regulating signaling pathway	29	LBP|GPLD1|APOB|MYO1G|ACTR3|ARPC2|HSP90B1|CD14|PRKACA|BAIAP2|PGLYRP2|STOML2|PIGR|ACTB|HLA-DRB1|S100A9|PRKACB|HSP90AB1|SRC|HSPD1|HLA-DRA|CD36|PTPRJ|PTPRC|ICAM2|LYN|UBC|ITGAM|CYFIP1	2.5e-11		15	LBP|APOB|ACTR3|CD14|BAIAP2|PIGR|ACTB|HLA-DRB1|S100A9|HLA-DRA|CDC42|CD36|PTPRJ|PTPRC|UBC	5.94e-05		15	LBP|GPLD1|APOB|HSP90B1|PGLYRP2|PIGR|ACTB|CASP8|S100A9|HLA-DRA|CDC42|CD36|PTPRC|UBC|MUC13	7.38e-05
GO.0002920	GO Process	regulation of humoral immune response	10	VTN|HPX|SERPING1|F2|CLU|CPN2|A2M|CPN1|PROS1|PHB	3.16e-06		8	VTN|HPX|SERPING1|F2|CLU|CPN2|A2M|PROS1	1.26e-05		12	VTN|HPX|SERPING1|MASP1|F2|CLU|CPN2|A2M|C4BPA|CPN1|PROS1|PHB	9.23e-10
GO.0006641	GO Process	triglyceride metabolic process	8	CETP|APOH|APOB|APOA1|CAT|APOE|MGLL|APOA5	0.00014		7	CETP|APOH|APOB|APOA1|CAT|APOE|APOA5	0.0001		6	CETP|APOH|APOB|APOA1|APOE|APOA5	0.0009
GO.0006810	GO Process	transport	185	CETP|APOH|VCL|MYH9|LBP|RP2|TGFB1|VTN|GPLD1|HRG|APOB|PLEK|APOA1|TTR|CAT|CANX|TUBA4A|APOE|ACLY|CCT7|CAB39|MYO1G|THBS1|ADAM10|ITGAV|VWF|ATP5B|ITGA2B|SLC4A1|LGALS3BP|A1BG|CAPZA1|ACTR3|NAPA|CP|ADD1|ANXA3|AMBP|VDAC1|ANK1|HPX|ITIH4|MFGE8|IQGAP1|FCN3|SERPING1|FERMT3|CCT5|CA2|ATP1B3|STOM|CCT8|KPNB1|ACE|FCN2|ARPC2|ANXA5|CCT2|HSP90B1|ANPEP|TUBA1A|LRG1|CD14|F2|PLG|CLU|TLN1|BAIAP2|APOL1|PKM|SERPINF2|A2M|SERPI…	4.97e-53		130	CETP|APOH|VCL|MYH9|LBP|PSMA2|VTN|AFM|LTF|APOB|PLEK|APOA1|CAT|TUBA4A|SNAP23|APOE|ARF3|SDCBP|THBS1|LYZ|VWF|RAB27B|ITGA2B|SLC4A1|LGALS3BP|CAPZA1|ACTR3|CP|RAB10|KNG1|RAB7A|AMBP|ANK1|HPX|ITIH4|MFGE8|FCN3|SERPING1|CA2|STOM|ACE|ATP6V0D1|AZGP1|RHCE|PF4|ANXA5|ANPEP|RAB8A|LRG1|CD14|F2|PLG|AQP1|CLU|TLN1|BAIAP2|RAP2B|PKM|LPA|A2M|SERPINA7|SERPINA5|PTPRB|EEF1A1|PRDX6|ANXA2|FN1|HP|PIGR|ACTB|APOA4|VCP|TFRC|AGT|E…	2.2e-40		126	SPP2|CETP|APOH|VCL|MYH9|LBP|VTN|AFM|LTA4H|GPLD1|HRG|APOB|PLEK|MFN2|APOA1|TTR|LRP1|TUBA4A|APOE|DSG1|TTYH3|ORM1|THBS1|LYZ|VWF|ITGA2B|SLC4A1|LGALS3BP|A1BG|YWHAE|CP|RAB10|RAB7A|AMBP|VDAC1|ANK1|HPX|ITIH4|FCN3|SERPING1|FERMT3|CA2|STOM|PIP|FCN2|AZGP1|PF4|MASP1|ANXA5|HSP90B1|ANPEP|LRG1|F2|PLG|CLU|TLN1|APOL1|RAP2B|LPA|SERPINF2|A2M|SERPINA7|SERPINA5|EEF1A1|ANXA2|FN1|HP|PIGR|ACTB|HNRNPA1L2|APOA4|CASP8|VCP|T…	1.19e-36
GO.0006887	GO Process	exocytosis	94	APOH|VCL|TGFB1|HRG|PLEK|APOA1|TTR|CAT|TUBA4A|ACLY|CAB39|MYO1G|THBS1|ADAM10|ITGAV|VWF|ITGA2B|LGALS3BP|A1BG|ANXA3|ANK1|ITIH4|IQGAP1|SERPING1|FERMT3|STOM|CCT8|KPNB1|ANXA5|CCT2|ANPEP|LRG1|CD14|PLG|CLU|TLN1|PKM|SERPINF2|A2M|SLC44A2|TUBB|TUBB4B|FN1|HP|PIGR|ITGAL|VCP|CYB5R3|PNP|STX11|VNN1|S100A9|DNASE1L1|FLNA|STXBP3|HSP90AB1|CAP1|GSN|HSPA1B|LY6G6F|DSP|GDI2|SERPINB1|CD9|JUP|PROS1|ACTN1|MMRN1|ALDOA|HLA-A|…	1.39e-53		71	APOH|VCL|PSMA2|LTF|PLEK|APOA1|CAT|TUBA4A|SNAP23|SDCBP|THBS1|LYZ|VWF|RAB27B|ITGA2B|LGALS3BP|RAB10|KNG1|RAB7A|ANK1|ITIH4|SERPING1|STOM|PF4|ANXA5|ANPEP|RAB8A|LRG1|CD14|PLG|CLU|TLN1|RAP2B|PKM|A2M|PTPRB|EEF1A1|PRDX6|ANXA2|FN1|HP|PIGR|VCP|TAGLN2|S100A9|FLNA|CAP1|GSN|RAB14|HSPA1B|GDI2|PROS1|ACTN1|MMRN1|HLA-A|TF|AHSG|ORM2|CD44|CD36|PTPRJ|PTPRC|ITIH3|MME|PPIA|DMTN|HSPA8|SERPINA4|B2M|ITGB3|PECAM1	2.1e-44		66	SPP2|APOH|VCL|LTA4H|HRG|PLEK|APOA1|TTR|TUBA4A|DSG1|ORM1|THBS1|LYZ|VWF|ITGA2B|LGALS3BP|A1BG|RAB10|RAB7A|ANK1|ITIH4|SERPING1|FERMT3|STOM|PF4|ANXA5|ANPEP|LRG1|PLG|CLU|TLN1|RAP2B|SERPINF2|A2M|EEF1A1|ANXA2|FN1|HP|PIGR|VCP|PRSS3|S100A7|S100A9|FLNA|LCN2|GSN|HSPA1B|DSP|GDI2|CALML5|FLG2|JUP|PROS1|MMRN1|HLA-A|NSF|TF|CD36|PTPRC|ITIH3|MME|SEPP1|DMTN|HSPA8|SERPINA4|ITGB3	6.19e-39
GO.0006897	GO Process	endocytosis	49	MYH9|LBP|VTN|APOB|APOA1|CANX|APOE|MYO1G|THBS1|ITGAV|LGALS3BP|ACTR3|ANXA3|AMBP|HPX|MFGE8|FCN3|FCN2|ARPC2|HSP90B1|CD14|BAIAP2|APOL1|HP|ITGAL|ACTB|TFRC|EZR|CD5L|HSP90AB1|CAP1|SRC|GSN|CD9|DNM2|ITGB1|PDIA6|CORO1C|ANXA11|CD36|LYN|ITGAM|DNM1L|ITGB3|PECAM1|EHD1|CLTC|CYFIP1|AP2B1	1.81e-22		34	MYH9|LBP|VTN|APOB|APOA1|APOE|THBS1|LGALS3BP|ACTR3|RAB7A|AMBP|HPX|MFGE8|FCN3|CD14|BAIAP2|HP|ACTB|TFRC|EZR|CD5L|CAP1|GSN|ANXA1|ITGB1|ITGA4|CDC42|AHSG|CORO1C|CD36|PRG4|ITGB3|PECAM1|CLTC	3.71e-16		29	MYH9|LBP|VTN|APOB|APOA1|LRP1|APOE|THBS1|LGALS3BP|RAB7A|AMBP|HPX|FCN3|FCN2|MASP1|HSP90B1|APOL1|HP|ACTB|TFRC|CD5L|GSN|ANXA1|ITGB1|CDC42|SAA1|CD36|PRG4|ITGB3	3.93e-12
GO.0006898	GO Process	receptor-mediated endocytosis	22	VTN|APOB|APOA1|CANX|APOE|LGALS3BP|AMBP|HPX|HSP90B1|CD14|APOL1|HP|TFRC|EZR|CD5L|CAP1|CD9|DNM2|ITGB1|CD36|CLTC|AP2B1	1e-10		18	VTN|APOB|APOA1|APOE|LGALS3BP|AMBP|HPX|CD14|HP|TFRC|EZR|CD5L|CAP1|ITGB1|ITGA4|CD36|PRG4|CLTC	3.07e-10		18	VTN|APOB|APOA1|LRP1|APOE|LGALS3BP|AMBP|HPX|MASP1|HSP90B1|APOL1|HP|TFRC|CD5L|ITGB1|SAA1|CD36|PRG4	3.79e-10
GO.0006928	GO Process	movement of cell or subcellular component	55	MYH9|LBP|TGFB1|VTN|GPLD1|APOB|APOA1|MYO1G|TMOD1|THBS1|ITGAV|ATP5B|ACTR3|ICAM1|ENPEP|EPS8|ATP1B3|KPNB1|ACTC1|ARPC2|ITGA2|CD34|BSG|TPM4|FN1|ITGAL|ACTB|MSN|DPP4|GYPA|EZR|F11R|SPTA1|S100A9|FLNA|CAP1|FAM129B|SRC|SLC3A2|JUP|PROS1|ITGB1|ILK|LCP1|ITGA6|CORO1C|ANO6|PTPRC|LYN|ITGAM|ATP1A1|VIM|SPTB|ITGB3|PECAM1	2.7e-10		44	MYH9|LBP|VTN|APOB|APOA1|TMOD1|SDCBP|THBS1|ACTR3|ICAM1|EPS8|ACTC1|PF4|ITGA2|CD34|FN1|ACTB|MSN|DPP4|GYPA|DMD|EZR|SPTA1|S100A9|FLNA|CAP1|ANXA1|PROS1|ITGB1|ILK|ITGA4|LCP1|CDC42|ITGA6|CORO1C|CD44|PTPRC|PLTP|PPIA|CFL1|ATP1A1|SPTB|ITGB3|PECAM1	8.52e-11		33	MYH9|LBP|VTN|GPLD1|APOB|APOA1|THBS1|YWHAE|ICAM1|ENPEP|ACTC1|PF4|CD34|FN1|ACTB|MSN|PRSS3|SPTA1|S100A9|FLNA|ANXA1|JUP|PROS1|ITGB1|CDC42|SAA1|PTPRC|PLTP|ACTN3|CFL1|VIM|SPTB|ITGB3	2.62e-05
GO.0006950	GO Process	response to stress	110	APOH|SERPIND1|LBP|TGFB1|GAPDH|HRG|APOA1|CAT|APOE|CAB39|THBS1|VWF|ITGA2B|LGALS3BP|CAPZA1|ACTR3|ADD1|ICAM1|ANXA3|MGLL|TNC|ITIH4|FCN3|SERPING1|CA2|GNAQ|FCN2|ANXA5|ITGA2|HSP90B1|CD14|F2|PLG|PRKACA|CD34|CLU|TLN1|APOL1|PKM|SERPINF2|A2M|GP1BA|FBLN1|UBA1|TUBB|TUBB4B|PGLYRP2|FN1|HP|STOML2|ITGAL|APOA4|VCP|HLA-DRB1|DPP4|CAPZA2|AGT|SERPINC1|VNN1|F11R|CD5L|S100A9|FLNA|STXBP3|PRKACB|GNAS|HSP90AB1|ANXA7|PGK1|SR…	1.82e-16		84	APOH|SERPIND1|LBP|GAPDH|LTF|APOA1|CAT|SNAP23|APOE|THBS1|LYZ|VWF|ITGA2B|LGALS3BP|CAPZA1|ACTR3|ICAM1|KNG1|ITIH4|FCN3|SERPING1|CA2|GNAQ|ATP6V0D1|PF4|ANXA5|ITGA2|PRDX2|CD14|F2|PLG|CD34|AQP1|CLU|TLN1|RAP2B|PKM|A2M|GP1BA|FBLN1|SERPINA5|PRDX6|FN1|HP|APOA4|VCP|HLA-DRB1|DPP4|AGT|SERPINC1|CD5L|S100A9|FLNA|GNAS|GSN|RAB14|NOTCH4|HSPA1B|FLOT1|ANXA1|HBD|PROS1|MMRN1|HLA-DRA|YWHAZ|ITGB1|HLA-A|CDC42|GP1BB|GP5|AHS…	2.53e-16		84	APOH|SERPIND1|LBP|GAPDH|HRG|MFN2|APOA1|LRP1|APOE|APCS|ORM1|THBS1|LYZ|VWF|ITGA2B|LGALS3BP|YWHAE|ICAM1|ITIH4|FCN3|SERPING1|CA2|GNAQ|FCN2|PF4|MASP1|ANXA5|HSP90B1|PRDX2|F2|PLG|CD34|CLU|TLN1|APOL1|RAP2B|SERPINF2|A2M|GP1BA|FBLN1|COLEC10|SERPINA5|PGLYRP2|FN1|HP|APOA4|CASP8|VCP|MACF1|AGT|C4BPA|SERPINC1|CD5L|S100A7|S100A9|FLNA|LCN2|GSN|HSPA1B|FLOT1|ANXA1|DSP|PROS1|MMRN1|HLA-DRA|CAMK2B|YWHAZ|ITGB1|HLA-A|CD…	2.98e-16
GO.0006952	GO Process	defense response	49	LBP|TGFB1|GAPDH|HRG|THBS1|LGALS3BP|CAPZA1|ACTR3|ICAM1|ANXA3|MGLL|ITIH4|FCN3|SERPING1|FCN2|CD14|F2|CLU|APOL1|SERPINF2|TUBB|TUBB4B|PGLYRP2|FN1|HP|ITGAL|APOA4|HLA-DRB1|DPP4|CAPZA2|SERPINC1|VNN1|F11R|CD5L|S100A9|STXBP3|SRC|GSN|HLA-DRA|ITGB1|HLA-A|HLA-B|CD36|ANO6|PTPRC|STXBP2|LYN|ITGAM|VIM	7.45e-09		38	LBP|GAPDH|LTF|SNAP23|THBS1|LYZ|LGALS3BP|CAPZA1|ACTR3|ICAM1|KNG1|ITIH4|FCN3|SERPING1|PF4|CD14|F2|CLU|FN1|HP|APOA4|HLA-DRB1|DPP4|SERPINC1|CD5L|S100A9|GSN|RAB14|ANXA1|HLA-DRA|ITGB1|HLA-A|AHSG|ORM2|CD44|CD36|PTPRC|B2M	1.1e-08		43	LBP|GAPDH|HRG|LRP1|APCS|ORM1|THBS1|LYZ|LGALS3BP|ICAM1|ITIH4|FCN3|SERPING1|FCN2|PF4|MASP1|F2|CLU|APOL1|SERPINF2|COLEC10|PGLYRP2|FN1|HP|APOA4|C4BPA|SERPINC1|CD5L|S100A7|S100A9|LCN2|GSN|ANXA1|HLA-DRA|CAMK2B|ITGB1|HLA-A|MASP2|SAA1|CD36|DCD|PTPRC|VIM	2.51e-11																																		909
GO.0006953	GO Process	acute-phase response	6	LBP|ITIH4|F2|SERPINF2|FN1|HP	0.00064		7	LBP|ITIH4|F2|FN1|HP|AHSG|ORM2	9.71e-06		9	LBP|APCS|ORM1|ITIH4|F2|SERPINF2|FN1|HP|SAA1	6.56e-08
GO.0006954	GO Process	inflammatory response	22	LBP|TGFB1|THBS1|ICAM1|MGLL|ITIH4|CD14|F2|CLU|SERPINF2|FN1|HP|ITGAL|HLA-DRB1|SERPINC1|VNN1|F11R|CD5L|S100A9|ANO6|LYN|ITGAM	4.39e-05		20	LBP|SNAP23|THBS1|LYZ|ICAM1|KNG1|ITIH4|PF4|CD14|F2|CLU|FN1|HP|HLA-DRB1|SERPINC1|CD5L|S100A9|ANXA1|AHSG|ORM2	1.76e-06		19	LBP|LRP1|APCS|ORM1|THBS1|LYZ|ICAM1|ITIH4|PF4|F2|CLU|SERPINF2|FN1|HP|SERPINC1|CD5L|S100A9|ANXA1|SAA1	8.89e-06
GO.0006955	GO Process	immune response	86	VCL|LBP|TGFB1|VTN|GAPDH|HRG|TTR|CAT|ACLY|CAB39|MYO1G|THBS1|ADAM10|ITGAV|A1BG|CAPZA1|ACTR3|ICAM1|ANXA3|IQGAP1|FCN3|SERPING1|STOM|CCT8|KPNB1|FCN2|CCT2|ANPEP|LRG1|CD14|F2|CLU|APOL1|PKM|SLC44A2|TUBB|TUBB4B|PGLYRP2|HP|PIGR|ITGAL|APOA4|VCP|HLA-DRB1|CYB5R3|PNP|CAPZA2|SERPINC1|VNN1|S100A9|DNASE1L1|STXBP3|HSP90AB1|CAP1|SRC|GSN|HSPA1B|DSP|GDI2|SERPINB1|HSPD1|JUP|ALDOA|HLA-DRA|HLA-A|DIAPH1|LCP1|ALAD|HLA-B|C…	5.96e-25		60	VCL|LBP|PSMA2|VTN|GAPDH|LTF|CAT|SNAP23|SDCBP|THBS1|LYZ|CAPZA1|ACTR3|RAB10|ICAM1|KNG1|RAB7A|FCN3|SERPING1|STOM|PF4|ANPEP|LRG1|CD14|F2|CLU|RAP2B|PKM|PTPRB|EEF1A1|PRDX6|ANXA2|HP|PIGR|APOA4|VCP|HLA-DRB1|SERPINC1|S100A9|CAP1|GSN|RAB14|HSPA1B|ANXA1|GDI2|HLA-DRA|HLA-A|LCP1|AHSG|ORM2|CD44|CD36|PRG4|PTPRJ|PTPRC|MME|PPIA|HSPA8|B2M|PECAM1	2.36e-18		63	VCL|LBP|VTN|LTA4H|GAPDH|HRG|TTR|LRP1|APCS|DSG1|ORM1|THBS1|LYZ|A1BG|RAB10|ICAM1|RAB7A|FCN3|SERPING1|STOM|FCN2|PF4|MASP1|ANPEP|LRG1|F2|CLU|APOL1|RAP2B|COLEC10|EEF1A1|PGLYRP2|ANXA2|HP|PIGR|APOA4|VCP|PRSS3|C4BPA|SERPINC1|S100A7|S100A9|LCN2|GSN|HSPA1B|ANXA1|DSP|GDI2|CALML5|FLG2|JUP|HLA-DRA|CAMK2B|HLA-A|MASP2|SAA1|CD36|PRG4|DCD|PTPRC|MME|HSPA8|VIM	4.19e-20
GO.0007010	GO Process	cytoskeleton organization	53	MYH9|TUBB1|GAPDH|PLEK|TUBA4A|APOE|TMOD1|ACTR3|ADD1|ANK1|EPS8|KPNB1|ACTC1|ARPC2|HSP90B1|EPB42|TUBA1A|TLN1|BAIAP2|TUBB|TUBB4B|EPB41L3|TPM4|EPB41|PLS3|ACTB|MSN|EZR|F11R|SPTA1|S100A9|FLNA|CAP1|SRC|GSN|DSP|TUBAL3|INF2|PRKAR1A|CNP|JUP|ACTN1|ALDOA|ITGB1|DIAPH1|LCP1|PARVB|CORO1C|CAPZB|PDCD6IP|DMTN|VIM|SPTB	9.13e-15		39	MYH9|TUBB1|PFN1|GAPDH|PLEK|TUBA4A|RAC2|APOE|TMOD1|SDCBP|ACTR3|ANK1|EPS8|ACTC1|EPB42|AQP1|TLN1|BAIAP2|EPB41|ACTB|MSN|DMD|EZR|SPTA1|S100A9|FLNA|CAP1|GSN|ANXA1|ACTN1|ITGB1|LCP1|CDC42|PARVB|CORO1C|PDCD6IP|DMTN|CFL1|SPTB	2.6e-12		30	MYH9|PFN1|GAPDH|PLEK|TUBA4A|CNN1|APOE|ANK1|ACTC1|HSP90B1|EPB42|TLN1|EPB41|ACTB|MSN|SPTA1|S100A9|FLNA|GSN|ANXA1|DSP|JUP|ITGB1|CDC42|PARVB|PDCD6IP|DMTN|CFL1|VIM|SPTB	5.96e-07
GO.0007154	GO Process	cell communication	135	TSPAN9|MYH9|LBP|TGFB1|CD82|GPLD1|APOB|PLEK|APOA1|RRAS|CANX|APOE|CAB39|MYO1G|ADAM10|ITGAV|LGALS3BP|CAPZA1|ACTR3|NAPA|ADD1|ICAM1|TNC|ENPEP|ANK1|IQGAP1|FERMT3|CD226|EPS8|CA2|GNAQ|KPNB1|ARPC2|ANXA5|ITGA2|HSP90B1|ANPEP|MAPRE2|CD14|GNB2|F2|PRKACA|CD34|GNAI2|CLU|TLN1|BAIAP2|GP1BA|BSG|RASA3|RASGRP2|PGLYRP2|ANXA6|FN1|STOML2|PIGR|ITGAL|ACTB|VCP|HLA-DRB1|MSN|AGT|EZR|STX11|F11R|SPTA1|S100A9|MPP1|GSTO1|FLNA|G…	5.02e-12		97	MYH9|LBP|PFN1|CD82|APOB|PLEK|APOA1|RRAS|RAC2|SNAP23|APOE|SDCBP|LGALS3BP|CAPZA1|ACTR3|ICAM1|KNG1|ANK1|BCAM|EPS8|CA2|GNAQ|ATP6V0D1|PF4|ANXA5|ITGA2|ANPEP|CD14|GNB2|F2|CD34|GNAI2|CLU|TLN1|BAIAP2|RAP2B|GP1BA|PTPRB|ANXA2|FN1|PIGR|ACTB|VCP|HLA-DRB1|MSN|DMD|AGT|EZR|SPTA1|S100A9|MPP1|FLNA|GNAS|CAP1|GSN|RAB14|NOTCH4|CLIC1|FLOT1|ANXA1|RSU1|GDI2|GPRC5C|HLA-DRA|YWHAZ|ITGB1|HLA-A|ILK|ITGA4|LCP1|CDC42|GP1BB|RDX…	8.74e-11		76	MYH9|LBP|PFN1|GPLD1|APOB|PLEK|APOA1|PDE1B|LRP1|APOE|LGALS3BP|YWHAE|ICAM1|ENPEP|ANK1|FERMT3|CA2|GNAQ|PF4|ANXA5|HSP90B1|ANPEP|F2|CD34|GNAI2|CLU|TLN1|RAP2B|GP1BA|PGLYRP2|ANXA2|FN1|PIGR|ACTB|CASP8|VCP|MSN|MACF1|AGT|SPTA1|S100A9|FLNA|LCN2|GSN|FLOT1|ANXA1|RSU1|DSP|GDI2|CALML5|MLLT4|JUP|HLA-DRA|CAMK2B|YWHAZ|ITGB1|HLA-A|CDC42|GP1BB|SAA1|CD36|PTPRC|SLC2A1|IGFALS|DMTN|CA1|HSPA8|CFL1|UBC|VIM|LIMS1|SPTB|ITGB…	0.00077
GO.0007155	GO Process	cell adhesion	50	VCL|VTN|NT5E|MYO1G|THBS1|ITGAV|VWF|ITGA2B|LGALS3BP|ICAM1|TNC|AMBP|MFGE8|FERMT3|CD226|ITGA2|CD34|GP1BA|FN1|ITGAL|APOA4|MSN|DPP4|EZR|VNN1|F11R|S100A9|STXBP3|GNAS|SRC|DSP|CD9|JUP|ACTN1|FLOT2|MMRN1|ITGB1|ILK|GP1BB|GP5|PARVB|SVEP1|ITGA6|CD36|PLXNB2|ICAM2|IGFALS|ITGAM|ITGB3|PECAM1	6.71e-15		38	VCL|VTN|RAC2|NT5E|THBS1|VWF|ITGA2B|LGALS3BP|ICAM1|AMBP|MFGE8|BCAM|AZGP1|ITGA2|CD34|RAP2B|GP1BA|FN1|APOA4|MSN|DPP4|EZR|S100A9|GNAS|ACTN1|MMRN1|ITGB1|ILK|ITGA4|GP1BB|GP5|PARVB|ITGA6|CD44|CD36|IGFALS|ITGB3|PECAM1	4e-13		31	VCL|VTN|DSG1|NT5E|THBS1|VWF|ITGA2B|LGALS3BP|ICAM1|AMBP|FERMT3|AZGP1|CD34|RAP2B|GP1BA|FN1|APOA4|MSN|S100A9|DSP|MLLT4|JUP|FLOT2|MMRN1|ITGB1|GP1BB|PARVB|CD36|IGFALS|ACTN3|ITGB3	1.28e-08
GO.0007159	GO Process	leukocyte cell-cell adhesion	10	NT5E|ICAM1|FERMT3|ITGAL|APOA4|MSN|EZR|S100A9|ITGB1|PECAM1	2.07e-07		11	RAC2|NT5E|ICAM1|APOA4|MSN|EZR|S100A9|ITGB1|ITGA4|CD44|PECAM1	4.06e-10		7	NT5E|ICAM1|FERMT3|APOA4|MSN|S100A9|ITGB1	2.01e-05
GO.0007160	GO Process	cell-matrix adhesion	13	VCL|VTN|ITGAV|ITGA2B|ITGA2|CD34|FN1|ITGAL|ACTN1|ITGB1|ILK|ITGA6|ITGB3	9.73e-07		14	VCL|VTN|ITGA2B|BCAM|ITGA2|CD34|FN1|ACTN1|ITGB1|ILK|ITGA4|ITGA6|CD44|ITGB3	1.4e-09		8	VCL|VTN|ITGA2B|CD34|FN1|ITGB1|ACTN3|ITGB3	0.00041
GO.0007165	GO Process	signal transduction	124	TSPAN9|MYH9|LBP|TGFB1|CD82|GPLD1|APOB|PLEK|APOA1|RRAS|CANX|APOE|CAB39|MYO1G|ADAM10|ITGAV|LGALS3BP|CAPZA1|ACTR3|ADD1|ICAM1|ANK1|IQGAP1|FERMT3|CD226|EPS8|CA2|GNAQ|KPNB1|ARPC2|ANXA5|ITGA2|HSP90B1|ANPEP|MAPRE2|CD14|GNB2|F2|PRKACA|CD34|GNAI2|CLU|TLN1|BAIAP2|GP1BA|BSG|RASA3|RASGRP2|PGLYRP2|ANXA6|FN1|STOML2|PIGR|ITGAL|ACTB|VCP|HLA-DRB1|MSN|AGT|EZR|F11R|SPTA1|S100A9|MPP1|GSTO1|FLNA|GNAI3|PRKACB|GNAS|HSP9…	4.76e-11		94	MYH9|LBP|PFN1|CD82|APOB|PLEK|APOA1|RRAS|RAC2|APOE|SDCBP|LGALS3BP|CAPZA1|ACTR3|ICAM1|KNG1|ANK1|BCAM|EPS8|CA2|GNAQ|ATP6V0D1|PF4|ANXA5|ITGA2|ANPEP|CD14|GNB2|F2|CD34|GNAI2|CLU|TLN1|BAIAP2|RAP2B|GP1BA|PTPRB|ANXA2|FN1|PIGR|ACTB|VCP|HLA-DRB1|MSN|DMD|AGT|EZR|SPTA1|S100A9|MPP1|FLNA|GNAS|CAP1|GSN|RAB14|NOTCH4|CLIC1|FLOT1|ANXA1|RSU1|GDI2|GPRC5C|HLA-DRA|YWHAZ|ITGB1|HLA-A|ILK|ITGA4|LCP1|CDC42|GP1BB|RDX|ITGA6|…	6.31e-12		72	MYH9|LBP|PFN1|GPLD1|APOB|PLEK|APOA1|PDE1B|LRP1|APOE|LGALS3BP|YWHAE|ICAM1|ANK1|FERMT3|CA2|GNAQ|PF4|ANXA5|HSP90B1|ANPEP|F2|CD34|GNAI2|CLU|TLN1|RAP2B|GP1BA|PGLYRP2|ANXA2|FN1|PIGR|ACTB|CASP8|VCP|MSN|MACF1|AGT|SPTA1|S100A9|FLNA|LCN2|GSN|FLOT1|ANXA1|RSU1|GDI2|CALML5|MLLT4|HLA-DRA|CAMK2B|YWHAZ|ITGB1|HLA-A|CDC42|GP1BB|SAA1|CD36|PTPRC|IGFALS|DMTN|CA1|HSPA8|CFL1|UBC|VIM|LIMS1|SPTB|ITGB3|PHB|ARHGAP11B|MUC13	0.00037																																		137
GO.0007275	GO Process	multicellular organism development	106	VCL|MYH9|TGFB1|VTN|GPLD1|HRG|APOB|PLEK|APOA1|CAT|RRAS|APOE|ANGPTL6|SERPINF1|TMOD1|THBS1|ADAM10|ITGAV|ATP5B|NAPA|ADD1|ICAM1|ANXA3|TNC|ENPEP|LUM|MFGE8|IQGAP1|CA2|GNAQ|ACTC1|ACE|ITGA2|ANPEP|EPB42|TWF2|F2|PRKACA|CD34|CLU|BAIAP2|PKM|SERPINF2|FBLN1|IDH2|BSG|EPB41L3|FN1|PLS3|APOA4|TFRC|MSN|AGT|EZR|SERPINC1|SPTA1|S100A9|FLNA|GNAI3|STXBP3|PRKACB|GNAS|HSP90AB1|FAM129B|SRC|GSN|ECE1|FLOT1|STK24|DSP|CD9|HSPD1…	1e-05		78	VCL|MYH9|PFN1|VTN|LTF|APOB|PLEK|APOA1|CAT|RRAS|APOE|ANGPTL6|SERPINF1|TMOD1|THBS1|RAB10|ICAM1|LUM|MFGE8|CA2|GNAQ|ACTC1|ACE|ATP6V0D1|ITGA2|ANPEP|EPB42|RAB8A|F2|CD34|AQP1|CLU|BAIAP2|PKM|FBLN1|SERPINA5|PTPRB|ANXA2|FN1|APOA4|TFRC|MSN|DMD|AGT|EZR|SERPINC1|SPTA1|S100A9|FLNA|GNAS|GSN|NOTCH4|FLOT1|ANXA1|ACTN1|ITGB1|ILK|ITGA4|LCP1|CDC42|GP5|ITGA6|AHSG|CORO1C|CD44|GNA13|PTPRC|SLC2A1|MME|DMTN|CFL1|APOA5|LDHA…	6.04e-06		70	SPP2|VCL|MYH9|PFN1|VTN|GPLD1|HRG|APOB|PLEK|MFN2|APOA1|PDE1B|LRP1|APOE|SERPINF1|DSG1|THBS1|YWHAE|RAB10|ICAM1|ENPEP|LUM|SRRM4|CA2|GNAQ|ACTC1|ANPEP|EPB42|F2|CD34|CLU|SERPINF2|FBLN1|SERPINA5|ANXA2|FN1|APOA4|CASP8|TFRC|MSN|MACF1|AGT|SERPINC1|SPTA1|S100A7|S100A9|FLNA|CRTAC1|GSN|FLOT1|ANXA1|DSP|FLG2|JUP|CAMK2B|ITGB1|CDC42|CASP14|PTPRC|SLC2A1|MME|SEPP1|DMTN|CFL1|APOA5|LDHA|VIM|SPTB|ITGB3|ARHGAP11B	0.001
GO.0007596	GO Process	blood coagulation	37	APOH|SERPIND1|HRG|VWF|ITGA2B|CAPZA1|SERPING1|GNAQ|ANXA5|ITGA2|F2|PLG|PRKACA|A2M|GP1BA|FBLN1|CAPZA2|SERPINC1|FLNA|STXBP3|PRKACB|GNAS|SRC|CD9|PRKAR1A|PROS1|MMRN1|YWHAZ|GP1BB|GP5|CD36|GNA13|CAPZB|ANO6|LYN|ITGB3|EHD1	1.62e-20		32	APOH|SERPIND1|VWF|ITGA2B|CAPZA1|KNG1|SERPING1|GNAQ|PF4|ANXA5|ITGA2|F2|PLG|RAP2B|A2M|GP1BA|FBLN1|SERPINA5|SERPINC1|FLNA|GNAS|HBD|PROS1|MMRN1|YWHAZ|CDC42|GP1BB|GP5|CD36|GNA13|ITGB3|GNB1	3.92e-21		27	APOH|SERPIND1|HRG|MFN2|VWF|ITGA2B|SERPING1|GNAQ|PF4|ANXA5|F2|PLG|RAP2B|A2M|GP1BA|FBLN1|SERPINA5|SERPINC1|FLNA|PROS1|MMRN1|YWHAZ|CDC42|GP1BB|SAA1|CD36|ITGB3	5.81e-16
GO.0007597	GO Process	blood coagulation, intrinsic pathway	8	APOH|VWF|SERPING1|F2|A2M|GP1BA|GP1BB|GP5	3.2e-08		9	APOH|VWF|KNG1|SERPING1|F2|A2M|GP1BA|GP1BB|GP5	6.63e-11		7	APOH|VWF|SERPING1|F2|A2M|GP1BA|GP1BB	6.25e-08
GO.0008104	GO Process	protein localization	65	VCL|MYH9|RP2|TGFB1|APOB|PLEK|CAT|CANX|APOE|ITGAV|NAPA|ANK1|ATP1B3|KPNB1|ITGA2|HSP90B1|TWF2|CLU|TLN1|BAIAP2|BSG|EPB41L3|PIGR|ITGAL|VCP|TFRC|PNP|AGT|EZR|STX11|STX7|F11R|COPA|FLNA|STXBP3|GNAS|GSN|MAPRE1|FLOT1|DSP|GDI2|SLC25A6|HSPD1|DNM2|STEAP3|JUP|FLOT2|DIAPH1|RDX|TF|CORO1C|CD36|PDCD6IP|STXBP2|DMTN|LYN|HSPA8|UBC|PHB2|LIMS1|RPLP0|EHD1|CLTC|AP2B1|TSPAN33	9.76e-09		46	VCL|MYH9|AFM|APOB|PLEK|CAT|SNAP23|APOE|ARF3|SDCBP|RAB10|RAB7A|ANK1|ATP6V0D1|AZGP1|ITGA2|RAB8A|CLU|TLN1|BAIAP2|ANXA2|PIGR|VCP|TFRC|DMD|AGT|EZR|STX7|FLNA|GNAS|GSN|RAB14|FLOT1|ANXA1|GDI2|ITGA4|RDX|TF|CORO1C|CD36|PDCD6IP|DMTN|HSPA8|UBC|LIMS1|CLTC	4.76e-07		39	VCL|MYH9|AFM|APOB|PLEK|MFN2|LRP1|APOE|YWHAE|RAB10|RAB7A|ANK1|AZGP1|HSP90B1|CLU|TLN1|ANXA2|PIGR|VCP|TFRC|MACF1|AGT|STX7|FLNA|GSN|FLOT1|ANXA1|DSP|GDI2|JUP|FLOT2|NSF|TF|CD36|PDCD6IP|DMTN|HSPA8|UBC|LIMS1	0.00024
GO.0008203	GO Process	cholesterol metabolic process	11	CETP|PON1|APOB|APOA1|CAT|APOE|ACLY|APOL1|APOA4|CYB5R3|APOA5	1.56e-05		8	CETP|APOB|APOA1|CAT|APOE|APOA4|APOF|APOA5	0.00019		9	CETP|PON1|APOB|APOA1|APOE|APOL1|APOA4|APOF|APOA5	3.75e-05
GO.0008360	GO Process	regulation of cell shape	21	MYH9|ICAM1|EPS8|EPB42|F2|BAIAP2|EPB41L3|EPB41|FN1|MSN|EZR|SPTA1|ANXA7|ALDOA|DIAPH1|RDX|PARVB|GNA13|PLXNB2|DMTN|CYFIP1	1.33e-12		16	MYH9|ICAM1|EPS8|EPB42|F2|BAIAP2|EPB41|FN1|MSN|EZR|SPTA1|ANXA1|RDX|PARVB|GNA13|DMTN	1.29e-10		11	MYH9|ICAM1|EPB42|F2|EPB41|FN1|MSN|SPTA1|ANXA1|PARVB|DMTN	6.49e-06
GO.0009636	GO Process	response to toxic substance	20	PON1|CAT|APOE|ICAM1|TNC|ACTC1|CD14|HP|ACTB|APOA4|S100A9|GSTO1|SRC|GSN|STK24|DNM2|CNP|ALAD|LYN|LDHA	0.00024		15	CAT|APOE|ICAM1|ACTC1|PRDX2|CD14|AQP1|PRDX6|HP|ACTB|APOA4|S100A9|GSN|ANXA1|LDHA	0.00067		15	PON1|PDE1B|APOE|BLMH|ICAM1|ACTC1|PRDX2|HP|ACTB|APOA4|CASP8|S100A9|GSN|ANXA1|LDHA	0.00081
GO.0009892	GO Process	negative regulation of metabolic process	64	SERPIND1|TGFB1|VTN|GAPDH|GPLD1|HRG|PLEK|ENO1|APOE|SERPINF1|THBS1|ITGAV|PZP|AMBP|ITIH4|IQGAP1|FCN3|ITIH1|SERPING1|GNAQ|F2|CD34|GNAI2|CLU|SERPINF2|A2M|SERPINA7|GP1BA|FBLN1|HP|ITIH2|AGT|EZR|SERPINC1|FLNA|HSP90AB1|ANXA7|FAM129B|SRC|HSPA1B|SERPINB1|PRKAR1A|PROS1|FLOT2|ILK|ALAD|CORO1C|CD36|PTPRJ|PTPRC|DMTN|LYN|HSPA8|UBC|ITGAM|PHB2|ATP1A1|LIMS1|RPLP0|SERPINA4|ITGB3|PHB|CLTC|SERPINB6	0.0008		56	SERPIND1|VTN|GAPDH|LTF|PLEK|ENO1|APOE|SERPINF1|SDCBP|THBS1|KNG1|AMBP|ITIH4|FCN3|ITIH1|SERPING1|GNAQ|PF4|F2|CD34|AQP1|GNAI2|CLU|GCFC2|LPA|A2M|SERPINA7|GP1BA|FBLN1|SERPINA5|ANXA2|HP|ITIH2|DMD|AGT|EZR|SERPINC1|FLNA|HSPA1B|PROS1|ILK|AHSG|CORO1C|CD44|CD36|PTPRJ|PTPRC|ITIH3|DMTN|HSPA8|UBC|ATP1A1|LIMS1|SERPINA4|ITGB3|CLTC	1.19e-06		56	SPP2|SERPIND1|VTN|GAPDH|GPLD1|HRG|PLEK|ENO1|APOE|SERPINF1|APCS|THBS1|PZP|YWHAE|AMBP|ITIH4|FCN3|ITIH1|SERPING1|GNAQ|PF4|MASP1|F2|CD34|GNAI2|CLU|LPA|SERPINF2|A2M|SERPINA7|GP1BA|FBLN1|SERPINA5|SERPINA6|ANXA2|HP|ITIH2|AGT|C4BPA|SERPINC1|FLNA|HSPA1B|YWHAQ|PROS1|FLOT2|CD36|PTPRC|ITIH3|ACTN3|DMTN|HSPA8|UBC|LIMS1|SERPINA4|ITGB3|PHB	1.53e-06
GO.0009893	GO Process	positive regulation of metabolic process	78	MYH9|LBP|TGFB1|VTN|GPLD1|APOB|PLEK|ENO1|APOA1|APOE|ACLY|CCT7|CAB39|THBS1|ITGAV|ICAM1|ANXA3|TNC|HPX|LUM|IQGAP1|CCT6A|CCT5|CCT8|ACTC1|ACE|ITGA2|CCT2|F2|PRKACA|CD34|GNAI2|CLU|SERPINF2|FBLN1|FN1|STOML2|ACTB|APOA4|VCP|HLA-DRB1|TFRC|MSN|AGT|EZR|S100A9|GNAI3|PRKACB|HSP90AB1|FAM129B|SRC|GSN|ECE1|HSPA1B|FLOT1|STK24|HSPD1|DNM2|PRKAR1A|JUP|ACTN1|CCT4|ILK|RDX|ITGA6|CD36|PTPRC|LYN|HSPA8|UBC|ITGAM|PHB2|CAND1|A…	5.91e-05		56	MYH9|LBP|VTN|LTF|APOB|PLEK|ENO1|APOA1|APOE|SDCBP|THBS1|ICAM1|RAB7A|HPX|LUM|ACTC1|ACE|PF4|ITGA2|F2|CD34|GNAI2|CLU|RAP2B|FBLN1|PRDX6|ANXA2|FN1|ACTB|APOA4|VCP|TCF20|HLA-DRB1|TFRC|MSN|AGT|EZR|S100A9|GSN|NOTCH4|HSPA1B|FLOT1|ANXA1|ACTN1|ILK|RDX|ITGA6|CD44|CD36|UBE2L3|PTPRC|HSPA8|UBC|APOA5|LIMS1|ITGB3	0.00016		55	MYH9|LBP|VTN|GPLD1|APOB|PLEK|ENO1|MFN2|APOA1|LRP1|APOE|THBS1|ICAM1|RAB7A|HPX|LUM|ACTC1|PIP|PF4|F2|CD34|GNAI2|CLU|RAP2B|SERPINF2|FBLN1|ANXA2|FN1|ACTB|APOA4|CASP8|VCP|TFRC|MSN|AGT|C4BPA|S100A7|S100A9|GSN|HSPA1B|FLOT1|ANXA1|JUP|NSF|SAA1|CD36|PTPRC|ACTN3|HSPA8|UBC|APOA5|VIM|LIMS1|ITGB3|PHB	0.00038
GO.0009966	GO Process	regulation of signal transduction	78	LBP|TGFB1|VTN|HRG|PLEK|ENO1|APOA1|TTR|CAT|RRAS|APOE|THBS1|ITGAV|ICAM1|MGLL|AMBP|HPX|IQGAP1|CD226|EPS8|GNAQ|LRG1|CD14|F2|PRKACA|GNAI2|CLU|BAIAP2|SERPINF2|A2M|GP1BA|FBLN1|RASA3|FN1|VCP|HLA-DRB1|AGT|EZR|VNN1|COPA|S100A9|GSTO1|FLNA|GNAI3|PRKACB|GNAS|HSP90AB1|SLC25A5|VDAC2|FAM129B|SRC|GSN|HSPA1B|FLOT1|STK24|GDI2|DNM2|JUP|YWHAZ|ITGB1|ILK|RDX|ITGA6|CD36|PTPRJ|GNA13|GPI|PTPRC|DMTN|LYN|CAPN1|UBC|PHB2|LIMS…	3.99e-06		57	LBP|VTN|LTF|PLEK|ENO1|APOA1|CAT|RRAS|RAC2|APOE|SDCBP|THBS1|ICAM1|RAB7A|AMBP|HPX|EPS8|GNAQ|PF4|LRG1|CD14|F2|GNAI2|CLU|BAIAP2|A2M|GP1BA|FBLN1|FN1|VCP|HLA-DRB1|DMD|AGT|EZR|S100A9|FLNA|GNAS|GSN|HSPA1B|FLOT1|GDI2|YWHAZ|ITGB1|ILK|CDC42|RDX|ITGA6|AHSG|CD44|CD36|PTPRJ|GNA13|PTPRC|DMTN|UBC|LIMS1|ITGB3	8.93e-06		54	LBP|VTN|HRG|PLEK|ENO1|MFN2|APOA1|TTR|LRP1|APOE|THBS1|YWHAE|ICAM1|RAB7A|AMBP|HPX|GNAQ|PF4|LRG1|F2|GNAI2|CLU|SERPINF2|A2M|GP1BA|FBLN1|COLEC10|FN1|CASP8|VCP|MACF1|AGT|S100A7|S100A9|FLNA|GSN|HSPA1B|FLOT1|GDI2|YWHAQ|JUP|YWHAZ|ITGB1|CDC42|SAA1|CD36|PTPRC|ACTN3|DMTN|UBC|LIMS1|ITGB3|PHB|ARHGAP11B	0.0001
GO.0009967	GO Process	positive regulation of signal transduction	48	LBP|TGFB1|VTN|APOA1|CAT|THBS1|ITGAV|ICAM1|HPX|IQGAP1|CD226|EPS8|LRG1|CD14|F2|GNAI2|CLU|BAIAP2|SERPINF2|VCP|HLA-DRB1|AGT|S100A9|GSTO1|FLNA|GNAS|HSP90AB1|SRC|GSN|HSPA1B|FLOT1|STK24|JUP|YWHAZ|ITGB1|ILK|CD36|PTPRJ|PTPRC|DMTN|LYN|UBC|PHB2|LIMS1|DNM1L|ITGB3|PHB|CYFIP1	3.9e-06		37	LBP|VTN|LTF|APOA1|CAT|SDCBP|THBS1|ICAM1|HPX|EPS8|PF4|LRG1|CD14|F2|GNAI2|CLU|BAIAP2|VCP|HLA-DRB1|AGT|S100A9|FLNA|GNAS|GSN|HSPA1B|FLOT1|YWHAZ|ITGB1|ILK|CD44|CD36|PTPRJ|PTPRC|DMTN|UBC|LIMS1|ITGB3	3.19e-06		35	LBP|VTN|APOA1|THBS1|YWHAE|ICAM1|HPX|PF4|LRG1|F2|GNAI2|CLU|SERPINF2|CASP8|VCP|MACF1|AGT|S100A7|S100A9|FLNA|GSN|HSPA1B|FLOT1|YWHAQ|JUP|YWHAZ|ITGB1|SAA1|CD36|PTPRC|DMTN|UBC|LIMS1|ITGB3|PHB	2.79e-05																																		888
GO.0009987	GO Process	cellular process	273	TSPAN9|CETP|APOH|VCL|SERPIND1|MYH9|TUBB1|LBP|RP2|TGFB1|PON1|VTN|CD82|GAPDH|GPLD1|HRG|APOB|PLEK|ENO1|APOA1|TTR|CAT|RRAS|CANX|TUBA4A|APOE|ANGPTL6|ACLY|SERPINF1|FOLH1|NT5E|CCT7|CAB39|MYO1G|TMOD1|THBS1|ADAM10|ITGAV|VWF|ATP5B|ITGA2B|SLC4A1|LGALS3BP|A1BG|CAPZA1|ACTR3|NAPA|CP|ADD1|ICAM1|ANXA3|MGLL|TNC|AMBP|ENPEP|VDAC1|ANK1|HPX|ITIH4|LUM|MFGE8|IQGAP1|FCN3|ITIH1|CCT6A|SERPING1|FERMT3|CD226|CCT5|EPS8|CA2|A…	3.08e-19		181	CETP|APOH|VCL|SERPIND1|MYH9|TUBB1|LBP|PSMA2|PFN1|VTN|CD82|GAPDH|LTF|APOB|PLEK|ENO1|APOA1|CAT|RRAS|TUBA4A|RAC2|SNAP23|APOE|ANGPTL6|SERPINF1|ARF3|NT5E|TMOD1|SDCBP|THBS1|LYZ|VWF|RAB27B|ITGA2B|SLC4A1|LGALS3BP|CAPZA1|ACTR3|CP|RAB10|ICAM1|KNG1|RAB7A|AMBP|ANK1|HPX|ITIH4|LUM|MFGE8|BCAM|FCN3|ITIH1|SERPING1|EPS8|CA2|GNAQ|STOM|ACTC1|ACE|ATP6V0D1|AZGP1|PF4|ANXA5|ITGA2|ANPEP|EPB42|RAB8A|PRDX2|LRG1|CD14|GNB2|A…	6.41e-11		172	SPP2|CETP|APOH|VCL|SERPIND1|MYH9|LBP|PON1|PFN1|VTN|LTA4H|GAPDH|GPLD1|HRG|APOB|PLEK|ENO1|MFN2|APOA1|TTR|PDE1B|LRP1|TUBA4A|CNN1|APOE|SERPINF1|APCS|DSG1|NT5E|ORM1|THBS1|LYZ|VWF|BLMH|ITGA2B|SLC4A1|LGALS3BP|A1BG|BLVRB|YWHAE|CP|RAB10|ICAM1|RAB7A|AMBP|ENPEP|VDAC1|ANK1|HPX|ITIH4|LUM|SRRM4|FCN3|ITIH1|SERPING1|FERMT3|CA2|GNAQ|STOM|ACTC1|FCN2|AZGP1|PF4|ANXA5|IDH3A|HSP90B1|ANPEP|EPB42|PRDX2|LRG1|F2|PRSS1|PLG…	5.7e-06
GO.0010033	GO Process	response to organic substance	98	LBP|TGFB1|PON1|GAPDH|GPLD1|APOB|CAT|CANX|SERPINF1|THBS1|ADAM10|CAPZA1|ACTR3|ADD1|ICAM1|ANXA3|TNC|ITIH4|LUM|IQGAP1|CA2|GNAQ|ACTC1|ANXA5|ITGA2|HSP90B1|TWF2|CD14|PRKACA|GNAI2|CLU|TLN1|BAIAP2|PKM|SERPINF2|GP1BA|BSG|FN1|ACTB|APOA4|VCP|HLA-DRB1|TFRC|MSN|AGT|EZR|F11R|GSTO1|STXBP3|CPN1|PRKACB|GNAS|HSP90AB1|SLC25A5|ANXA7|SRC|GSN|FLOT1|SLC3A2|CD9|HSPD1|DNM2|PRKAR1A|CNP|JUP|HLA-DRA|YWHAZ|ITGB1|HLA-A|ILK|DIA…	3.5e-15		70	LBP|GAPDH|APOB|CAT|SERPINF1|THBS1|CAPZA1|ACTR3|RAB10|ICAM1|ITIH4|LUM|CA2|GNAQ|ACTC1|ATP6V0D1|PF4|ANXA5|ITGA2|RAB8A|CD14|AQP1|GNAI2|CLU|TLN1|BAIAP2|PKM|GP1BA|EEF1A1|ANXA2|FN1|ACTB|APOA4|VCP|HLA-DRB1|TFRC|MSN|AGT|EZR|GNAS|GSN|RAB14|FLOT1|ANXA1|HLA-DRA|YWHAZ|ITGB1|HLA-A|ILK|ITGA4|LCP1|CDC42|RDX|ITGA6|CD44|CD36|UBE2L3|SLC2A1|MME|PPIA|DMTN|CA1|HSPA8|CFL1|UBC|LDHA|ATP1A1|LIMS1|B2M|GNB1	2.03e-12		62	LBP|PON1|GAPDH|GPLD1|APOB|MFN2|PDE1B|LRP1|SERPINF1|DSG1|THBS1|RAB10|ICAM1|ITIH4|LUM|CA2|GNAQ|ACTC1|PF4|ANXA5|HSP90B1|GNAI2|CLU|TLN1|SERPINF2|GP1BA|EEF1A1|ANXA2|FN1|ACTB|APOA4|CASP8|VCP|TFRC|MSN|AGT|S100A7|CPN1|LCN2|GSN|FLOT1|ANXA1|JUP|HLA-DRA|CAMK2B|YWHAZ|ITGB1|HLA-A|CDC42|SAA1|CD36|SLC2A1|MME|DMTN|CA1|HSPA8|CFL1|UBC|LDHA|VIM|LIMS1|PHB	1.2e-08
GO.0010035	GO Process	response to inorganic substance	26	PON1|GPLD1|APOB|CAT|SERPINF1|THBS1|ADD1|ICAM1|IQGAP1|CA2|CD14|BSG|RASGRP2|HP|APOA4|ANXA7|SRC|GSN|STK24|CD9|DNM2|TF|ALAD|ANXA11|DMTN|LDHA	5.91e-07		17	APOB|CAT|SERPINF1|THBS1|ICAM1|CA2|PRDX2|CD14|AQP1|HP|APOA4|GSN|ANXA1|TF|DMTN|LDHA|B2M	0.00011		16	PON1|GPLD1|APOB|SERPINF1|THBS1|ICAM1|CA2|PRDX2|HP|APOA4|CASP8|GSN|ANXA1|TF|DMTN|LDHA	0.00044
GO.0010632	GO Process	regulation of epithelial cell migration	18	APOH|TGFB1|GPLD1|HRG|APOE|SERPINF1|THBS1|ATP5B|ANXA3|ITGA2|PLG|AGT|SRC|JUP|ATP5A1|CORO1C|GPI|ITGB3	1.09e-07		11	APOH|PFN1|APOE|SERPINF1|THBS1|ITGA2|PLG|AGT|ANXA1|CORO1C|ITGB3	0.00012		13	APOH|PFN1|GPLD1|HRG|APOE|SERPINF1|THBS1|PLG|MACF1|AGT|ANXA1|JUP|ITGB3	5.6e-06
GO.0010638	GO Process	positive regulation of organelle organization	28	TGFB1|PLEK|APOA1|CCT7|ACTR3|ICAM1|ANK1|CCT6A|CCT5|CCT8|ARPC2|CCT2|BAIAP2|SERPINF2|STOML2|MSN|FLNA|SRC|GSN|MAPRE1|HSPA1B|CCT4|YWHAZ|LCP1|PDCD6IP|PHB2|DNM1L|CYFIP1	4.23e-07		19	PFN1|PLEK|APOA1|SDCBP|ACTR3|ICAM1|ANK1|BAIAP2|ANXA2|MSN|FLNA|GSN|HSPA1B|ANXA1|YWHAZ|LCP1|CDC42|PDCD6IP|CFL1	4.08e-05		20	PFN1|PLEK|MFN2|APOA1|YWHAE|ICAM1|ANK1|SERPINF2|ANXA2|CASP8|MSN|FLNA|GSN|HSPA1B|ANXA1|YWHAQ|YWHAZ|CDC42|PDCD6IP|CFL1	1.5e-05
GO.0010646	GO Process	regulation of cell communication	85	LBP|TGFB1|VTN|GPLD1|HRG|PLEK|ENO1|APOA1|TTR|CAT|RRAS|APOE|THBS1|ITGAV|NAPA|ICAM1|MGLL|AMBP|HPX|IQGAP1|CD226|EPS8|CA2|GNAQ|ITGA2|LRG1|CD14|F2|PRKACA|GNAI2|CLU|BAIAP2|SERPINF2|A2M|GP1BA|FBLN1|RASA3|FN1|VCP|HLA-DRB1|DPP4|AGT|EZR|VNN1|COPA|S100A9|GSTO1|FLNA|GNAI3|PRKACB|GNAS|HSP90AB1|SLC25A5|VDAC2|FAM129B|SRC|GSN|HSPA1B|FLOT1|STK24|GDI2|SLC25A6|DNM2|JUP|YWHAZ|ITGB1|ILK|RDX|ITGA6|CD36|PTPRJ|GNA13|GPI|…	1.35e-06		63	LBP|VTN|LTF|PLEK|ENO1|APOA1|CAT|RRAS|RAC2|APOE|SDCBP|THBS1|ICAM1|RAB7A|AMBP|HPX|EPS8|CA2|GNAQ|PF4|ITGA2|RAB8A|LRG1|CD14|F2|GNAI2|CLU|BAIAP2|A2M|GP1BA|FBLN1|FN1|VCP|HLA-DRB1|DPP4|DMD|AGT|EZR|S100A9|FLNA|GNAS|GSN|HSPA1B|FLOT1|ANXA1|GDI2|YWHAZ|ITGB1|ILK|CDC42|RDX|ITGA6|AHSG|CD44|CD36|PTPRJ|GNA13|PTPRC|SLC2A1|DMTN|UBC|LIMS1|ITGB3	1.5e-06		59	LBP|VTN|GPLD1|HRG|PLEK|ENO1|MFN2|APOA1|TTR|LRP1|APOE|THBS1|YWHAE|ICAM1|RAB7A|AMBP|HPX|CA2|GNAQ|PF4|LRG1|F2|GNAI2|CLU|SERPINF2|A2M|GP1BA|FBLN1|COLEC10|FN1|CASP8|VCP|MACF1|AGT|S100A7|S100A9|FLNA|GSN|HSPA1B|FLOT1|ANXA1|GDI2|YWHAQ|JUP|CAMK2B|YWHAZ|ITGB1|CDC42|SAA1|CD36|PTPRC|SLC2A1|ACTN3|DMTN|UBC|LIMS1|ITGB3|PHB|ARHGAP11B	3.92e-05
GO.0010647	GO Process	positive regulation of cell communication	51	LBP|TGFB1|VTN|GPLD1|APOA1|CAT|THBS1|ITGAV|ICAM1|HPX|IQGAP1|CD226|EPS8|CA2|ITGA2|LRG1|CD14|F2|GNAI2|CLU|BAIAP2|SERPINF2|VCP|HLA-DRB1|AGT|S100A9|GSTO1|FLNA|GNAS|HSP90AB1|SRC|GSN|HSPA1B|FLOT1|STK24|JUP|YWHAZ|ITGB1|ILK|CD36|PTPRJ|PTPRC|DMTN|LYN|UBC|PHB2|LIMS1|DNM1L|ITGB3|PHB|CYFIP1	3.59e-06		39	LBP|VTN|LTF|APOA1|CAT|SDCBP|THBS1|ICAM1|HPX|EPS8|CA2|PF4|ITGA2|LRG1|CD14|F2|GNAI2|CLU|BAIAP2|VCP|HLA-DRB1|AGT|S100A9|FLNA|GNAS|GSN|HSPA1B|FLOT1|YWHAZ|ITGB1|ILK|CD44|CD36|PTPRJ|PTPRC|DMTN|UBC|LIMS1|ITGB3	3.41e-06		37	LBP|VTN|GPLD1|APOA1|THBS1|YWHAE|ICAM1|HPX|CA2|PF4|LRG1|F2|GNAI2|CLU|SERPINF2|CASP8|VCP|MACF1|AGT|S100A7|S100A9|FLNA|GSN|HSPA1B|FLOT1|YWHAQ|JUP|YWHAZ|ITGB1|SAA1|CD36|PTPRC|DMTN|UBC|LIMS1|ITGB3|PHB	2.81e-05
GO.0010743	GO Process	regulation of macrophage derived foam cell differentiation	6	CETP|APOB|ITGAV|AGT|CD36|ITGB3	9.21e-05		6	CETP|APOB|PF4|AGT|CD36|ITGB3	1.39e-05		6	CETP|APOB|PF4|AGT|CD36|ITGB3	1.82e-05
GO.0010769	GO Process	regulation of cell morphogenesis involved in differentiation	16	APOA1|APOE|ARPC2|TWF2|BAIAP2|FBLN1|FN1|FLNA|DNM2|ILK|CORO1C|PLXNB2|DMTN|LIMS1|DNM1L|CYFIP1	3.38e-05		12	APOA1|APOE|BAIAP2|FBLN1|FN1|FLNA|ILK|CDC42|CORO1C|DMTN|CFL1|LIMS1	0.00017		11	APOA1|APOE|FBLN1|FN1|MACF1|FLNA|CAMK2B|CDC42|DMTN|CFL1|LIMS1	0.00081
GO.0010770	GO Process	positive regulation of cell morphogenesis involved in differentiation	13	APOA1|ARPC2|TWF2|BAIAP2|FN1|FLNA|DNM2|ILK|PLXNB2|DMTN|LIMS1|DNM1L|CYFIP1	3.55e-06		8	APOA1|BAIAP2|FN1|FLNA|ILK|CDC42|DMTN|LIMS1	0.0007		8	APOA1|FN1|MACF1|FLNA|CAMK2B|CDC42|DMTN|LIMS1	0.00085
GO.0010810	GO Process	regulation of cell-substrate adhesion	21	VTN|HRG|APOA1|THBS1|IQGAP1|ARPC2|PLG|FBLN1|FN1|FLNA|SRC|RSU1|DNM2|JUP|ILK|ITGA6|CORO1C|CD36|PTPRJ|DMTN|LIMS1	1.21e-10		17	VTN|APOA1|RAC2|THBS1|PLG|FBLN1|FN1|FLNA|RSU1|ILK|CDC42|ITGA6|CORO1C|CD36|PTPRJ|DMTN|LIMS1	5.88e-10		15	VTN|HRG|APOA1|THBS1|PLG|FBLN1|FN1|MACF1|FLNA|RSU1|JUP|CDC42|CD36|DMTN|LIMS1	4.38e-08
GO.0010811	GO Process	positive regulation of cell-substrate adhesion	17	VTN|HRG|APOA1|IQGAP1|ARPC2|FBLN1|FN1|FLNA|RSU1|DNM2|JUP|ILK|ITGA6|CD36|PTPRJ|DMTN|LIMS1	1.18e-10		13	VTN|APOA1|FBLN1|FN1|FLNA|RSU1|ILK|CDC42|ITGA6|CD36|PTPRJ|DMTN|LIMS1	5.54e-09		12	VTN|HRG|APOA1|FBLN1|FN1|FLNA|RSU1|JUP|CDC42|CD36|DMTN|LIMS1	6.56e-08
GO.0010873	GO Process	positive regulation of cholesterol esterification	5	APOA1|APOE|APOA4|AGT|APOA5	1.32e-05		5	APOA1|APOE|APOA4|AGT|APOA5	2.5e-06		5	APOA1|APOE|APOA4|AGT|APOA5	3.3e-06
GO.0010941	GO Process	regulation of cell death	53	APOH|TGFB1|GAPDH|GPLD1|HRG|ENO1|CAT|APOE|SERPINF1|THBS1|ITGAV|ICAM1|ACTC1|ANXA5|HSP90B1|CD34|GNAI2|CLU|HP|VCP|AGT|VNN1|S100A9|FLNA|GNAI3|HSP90AB1|SLC25A5|VDAC2|FAM129B|SRC|GSN|HSPA1B|STK24|HSPD1|DNM2|STEAP3|ANXA4|ACTN1|YWHAZ|ITGB1|ILK|ITGA6|CD36|GNA13|ANO6|LYN|UBC|ITGAM|PHB2|LDHA|DNM1L|PHB|AP2B1	7.96e-07		38	APOH|GAPDH|LTF|ENO1|CAT|APOE|SERPINF1|THBS1|ICAM1|KNG1|ACTC1|PF4|ANXA5|PRDX2|CD34|AQP1|GNAI2|CLU|HP|VCP|AGT|S100A9|FLNA|GSN|HSPA1B|ANXA1|ACTN1|YWHAZ|ITGB1|ILK|ITGA4|ITGA6|CD44|CD36|GNA13|CFL1|UBC|LDHA	9.6e-06		39	APOH|GAPDH|GPLD1|HRG|ENO1|MFN2|LRP1|APOE|SERPINF1|THBS1|YWHAE|ICAM1|ACTC1|PIP|PF4|ANXA5|HSP90B1|PRDX2|CD34|GNAI2|CLU|HP|CASP8|VCP|AGT|S100A9|FLNA|GSN|HSPA1B|ANXA1|YWHAQ|YWHAZ|ITGB1|CD36|ACTN3|CFL1|UBC|LDHA|PHB	4.91e-06																																		156
GO.0010942	GO Process	positive regulation of cell death	27	TGFB1|GAPDH|GPLD1|HRG|APOE|THBS1|CLU|HP|VCP|AGT|S100A9|SRC|GSN|HSPD1|DNM2|YWHAZ|ITGB1|ITGA6|CD36|GNA13|ANO6|LYN|UBC|ITGAM|LDHA|DNM1L|PHB	2.95e-05		19	GAPDH|APOE|THBS1|KNG1|CLU|HP|VCP|AGT|S100A9|GSN|ANXA1|YWHAZ|ITGB1|ITGA4|ITGA6|CD36|GNA13|UBC|LDHA	0.00036		23	GAPDH|GPLD1|HRG|MFN2|LRP1|APOE|THBS1|YWHAE|CLU|HP|CASP8|VCP|AGT|S100A9|GSN|ANXA1|YWHAQ|YWHAZ|ITGB1|CD36|UBC|LDHA|PHB	4.92e-06
GO.0014070	GO Process	response to organic cyclic compound	41	TGFB1|GPLD1|APOB|CAT|SERPINF1|THBS1|ICAM1|ANXA3|TNC|LUM|CA2|ITGA2|HSP90B1|PRKACA|BSG|ACTB|APOA4|MSN|AGT|EZR|CPN1|PRKACB|GNAS|HSP90AB1|ANXA7|SRC|GSN|FLOT1|SLC3A2|DNM2|JUP|DIAPH1|ALAD|ITGA6|CD36|DMTN|LYN|LDHA|ATP1A1|DNM1L|PHB	2.55e-09		25	APOB|CAT|SERPINF1|THBS1|ICAM1|LUM|CA2|ITGA2|AQP1|ACTB|APOA4|MSN|AGT|EZR|GNAS|GSN|FLOT1|ANXA1|ITGA6|CD36|UBE2L3|DMTN|LDHA|ATP1A1|GNB1	2.83e-05		23	GPLD1|APOB|SERPINF1|DSG1|THBS1|ICAM1|LUM|CA2|HSP90B1|ACTB|APOA4|CASP8|MSN|AGT|CPN1|GSN|FLOT1|ANXA1|JUP|CD36|DMTN|LDHA|PHB	0.00026
GO.0016032	GO Process	viral process	36	TGFB1|APOE|ITGAV|ICAM1|AMBP|VDAC1|HPX|KPNB1|ITGA2|ANPEP|TLN1|FBLN1|VCP|HLA-DRB1|TFRC|DPP4|GYPA|F11R|HSP90AB1|SLC25A5|SRC|HSPA1B|SLC25A6|HSPD1|HLA-DRA|ITGB1|HLA-A|HLA-B|PDCD6IP|LYN|HSPA8|UBC|SLC1A5|VIM|ITGB3|AP2B1	2.33e-11		26	APOE|ICAM1|RAB7A|AMBP|HPX|ITGA2|ANPEP|TLN1|FBLN1|VCP|HLA-DRB1|TFRC|DPP4|GYPA|HSPA1B|HLA-DRA|ITGB1|HLA-A|CDC42|PDCD6IP|PPIA|HSPA8|UBC|SLC1A5|B2M|ITGB3	4.49e-09		23	APOE|YWHAE|ICAM1|RAB7A|AMBP|VDAC1|HPX|ANPEP|TLN1|FBLN1|CASP8|VCP|TFRC|HSPA1B|HLA-DRA|ITGB1|HLA-A|CDC42|PDCD6IP|HSPA8|UBC|VIM|ITGB3	4.5e-07
GO.0016043	GO Process	cellular component organization	152	CETP|VCL|MYH9|TUBB1|RP2|TGFB1|VTN|GAPDH|APOB|PLEK|APOA1|TTR|CAT|TUBA4A|APOE|CAB39|TMOD1|THBS1|ADAM10|ITGAV|VWF|ATP5B|ITGA2B|CAPZA1|ACTR3|NAPA|ADD1|ICAM1|TNC|ANK1|LUM|MFGE8|IQGAP1|FERMT3|EPS8|STOM|CCT8|KPNB1|ACTC1|ARPC2|ITGA2|CCT2|HSP90B1|EPB42|TUBA1A|TWF2|SDPR|PLG|PRKACA|CD34|CLU|TLN1|BAIAP2|PKM|SERPINF2|A2M|GP1BA|FBLN1|BSG|TUBB|TUBB4B|EPB41L3|TPM4|EPB41|ANXA6|FN1|PLS3|STOML2|ATP5C1|ITGAL|ACTB|AP…	1.3e-19		102	CETP|VCL|MYH9|TUBB1|PFN1|VTN|GAPDH|APOB|PLEK|APOA1|CAT|TUBA4A|RAC2|SNAP23|APOE|TMOD1|SDCBP|THBS1|VWF|ITGA2B|CAPZA1|ACTR3|RAB10|ICAM1|RAB7A|ANK1|LUM|MFGE8|EPS8|STOM|ACTC1|ATP6V0D1|ITGA2|EPB42|RAB8A|PLG|CD34|AQP1|CLU|TLN1|BAIAP2|GCFC2|PKM|LPA|A2M|GP1BA|FBLN1|SERPINA5|EPB41|ANXA2|FN1|ACTB|APOA4|VCP|HLA-DRB1|TFRC|MSN|DMD|AGT|EZR|STX7|SPTA1|S100A9|FLNA|CAP1|GSN|RAB14|NOTCH4|FLOT1|ANXA1|ACTN1|HLA-DRA|Y…	3.15e-13		90	CETP|VCL|MYH9|PFN1|VTN|GAPDH|APOB|PLEK|MFN2|APOA1|TTR|TUBA4A|CNN1|APOE|APCS|DSG1|THBS1|VWF|ITGA2B|YWHAE|RAB10|ICAM1|RAB7A|ANK1|LUM|FERMT3|STOM|ACTC1|HSP90B1|EPB42|PRSS1|PLG|CD34|CLU|TLN1|LPA|SERPINF2|A2M|GP1BA|FBLN1|SERPINA5|EPB41|ANXA2|FN1|ACTB|APOA4|CASP8|VCP|TFRC|MSN|MACF1|AGT|STX7|SPTA1|S100A9|FLNA|CRTAC1|GSN|FLOT1|ANXA1|DSP|YWHAQ|MLLT4|JUP|FLOT2|HLA-DRA|YWHAZ|ITGB1|HLA-A|NSF|RNF212B|CDC42|PA…	3.42e-08
GO.0016477	GO Process	cell migration	42	MYH9|LBP|TGFB1|VTN|GPLD1|APOB|APOA1|MYO1G|THBS1|ITGAV|ATP5B|ICAM1|ENPEP|EPS8|ATP1B3|ITGA2|CD34|BSG|FN1|ITGAL|MSN|DPP4|GYPA|F11R|S100A9|FLNA|CAP1|SRC|SLC3A2|JUP|PROS1|ITGB1|ILK|LCP1|ITGA6|CORO1C|ANO6|PTPRC|LYN|ITGAM|ITGB3|PECAM1	1e-10		33	MYH9|LBP|VTN|APOB|APOA1|SDCBP|THBS1|ICAM1|EPS8|PF4|ITGA2|CD34|FN1|MSN|DPP4|GYPA|S100A9|FLNA|CAP1|ANXA1|PROS1|ITGB1|ILK|ITGA4|LCP1|ITGA6|CORO1C|CD44|PTPRC|PPIA|CFL1|ITGB3|PECAM1	2.62e-10		25	MYH9|LBP|VTN|GPLD1|APOB|APOA1|THBS1|YWHAE|ICAM1|ENPEP|PF4|CD34|FN1|MSN|PRSS3|S100A9|FLNA|ANXA1|JUP|PROS1|ITGB1|SAA1|PTPRC|CFL1|ITGB3	1.13e-05
GO.0019058	GO Process	viral life cycle	19	APOE|ITGAV|ICAM1|KPNB1|ITGA2|ANPEP|VCP|HLA-DRB1|TFRC|DPP4|GYPA|F11R|HSP90AB1|HSPA1B|ITGB1|PDCD6IP|UBC|SLC1A5|ITGB3	7.3e-10		18	APOE|ICAM1|RAB7A|ITGA2|ANPEP|VCP|HLA-DRB1|TFRC|DPP4|GYPA|HSPA1B|ITGB1|CDC42|PDCD6IP|PPIA|UBC|SLC1A5|ITGB3	1.07e-11		12	APOE|ICAM1|RAB7A|ANPEP|VCP|TFRC|HSPA1B|ITGB1|CDC42|PDCD6IP|UBC|ITGB3	3.77e-06
GO.0019220	GO Process	regulation of phosphate metabolic process	53	TGFB1|VTN|GPLD1|HRG|PLEK|ENO1|APOA1|RRAS|APOE|CAB39|THBS1|ITGAV|ICAM1|AMBP|HPX|IQGAP1|GNAQ|ACE|ITGA2|HSP90B1|F2|PRKACA|GNAI2|CLU|SERPINF2|GP1BA|FBLN1|FN1|STOML2|ACTB|VCP|HLA-DRB1|AGT|EZR|PRKACB|HSP90AB1|SRC|FLOT1|STK24|PRKAR1A|ILK|ITGA6|CORO1C|CD36|PTPRJ|PLXNB2|PTPRC|DMTN|LYN|UBC|PHB2|ITGB3|PHB	1.1e-06		42	VTN|LTF|PLEK|ENO1|APOA1|RRAS|RAC2|APOE|SDCBP|THBS1|ICAM1|AMBP|HPX|GNAQ|ACE|ITGA2|F2|GNAI2|CLU|RAP2B|GP1BA|FBLN1|ANXA2|FN1|ACTB|VCP|HLA-DRB1|DMD|AGT|EZR|FLOT1|ILK|ITGA6|AHSG|CORO1C|CD44|CD36|PTPRJ|PTPRC|DMTN|UBC|ITGB3	2.66e-07		36	VTN|GPLD1|HRG|PLEK|ENO1|APOA1|APOE|THBS1|YWHAE|ICAM1|AMBP|HPX|GNAQ|HSP90B1|F2|GNAI2|CLU|RAP2B|SERPINF2|GP1BA|FBLN1|ANXA2|FN1|ACTB|VCP|AGT|S100A7|FLOT1|SAA1|CD36|PTPRC|ACTN3|DMTN|UBC|ITGB3|PHB	8.9e-05
GO.0019538	GO Process	protein metabolic process	92	APOH|SERPIND1|MYH9|TGFB1|GAPDH|GPLD1|APOB|APOA1|TTR|CAT|APOE|FOLH1|CAB39|THBS1|ADAM10|ITGAV|VWF|CP|ADD1|TNC|AMBP|ENPEP|HPX|MFGE8|FCN3|SERPING1|ACE|FCN2|RPN1|HSP90B1|ANPEP|EPB42|F2|PLG|PRKACA|CLU|APOL1|CPN2|A2M|MDH2|GP1BA|FBLN1|RASA3|UBA1|GANAB|FN1|STOML2|ACTB|APOA4|ITIH2|VCP|DPP4|AGT|SERPINC1|SPTA1|S100A9|CPN1|PRKACB|XPNPEP2|PGK1|SRC|GSN|ECE1|STK24|DSP|HSPD1|HLA-A|ILK|GP1BB|GP5|PDIA6|TF|CASP14|CD…	0.00015		71	APOH|SERPIND1|MYH9|PSMA2|GAPDH|LTF|APOB|APOA1|CAT|APOE|THBS1|LYZ|VWF|CP|KNG1|RAB7A|AMBP|HPX|MFGE8|FCN3|SERPING1|ACE|ANPEP|EPB42|RAB8A|F2|PLG|CLU|CPN2|LPA|A2M|GP1BA|FBLN1|PTPRB|EEF1A1|ANXA2|FN1|ACTB|APOA4|ITIH2|VCP|DPP4|AGT|SERPINC1|SPTA1|S100A9|GSN|ANXA1|HLA-A|ILK|CDC42|GP1BB|GP5|TF|AHSG|CD36|PTPRJ|UBE2L3|PTPRC|PDCD6IP|IGFALS|MME|PPIA|GGTLC2|HSPA8|CFL1|UBC|APOA5|SPTB|B2M|CLTC	1.05e-05		84	SPP2|APOH|SERPIND1|MYH9|LTA4H|GAPDH|GPLD1|APOB|APOA1|TTR|LRP1|APOE|APCS|THBS1|LYZ|VWF|BLMH|YWHAE|CP|RAB7A|AMBP|ENPEP|HPX|FCN3|SERPING1|PIP|FCN2|MASP1|HSP90B1|ANPEP|EPB42|F2|PRSS1|PLG|CLU|APOL1|CPN2|LPA|A2M|GP1BA|FBLN1|COLEC10|EEF1A1|ANXA2|FN1|ACTB|APOA4|ITIH2|CASP8|CNDP1|VCP|PRSS3|AGT|C4BPA|SERPINC1|SPTA1|S100A9|CPN1|GSN|ANXA1|DSP|CAMK2B|HLA-A|RNF212B|CDC42|GP1BB|MASP2|SAA1|TF|CASP14|CD36|DCD|PTP…	2.23e-10
GO.0019674	GO Process	NAD metabolic process	12	GAPDH|ENO1|NT5E|PKM|MDH2|VCP|PNP|PGK1|ALDOA|LDHB|GPI|LDHA	2.59e-08		7	GAPDH|ENO1|NT5E|PKM|VCP|LDHB|LDHA	8.05e-05		6	GAPDH|ENO1|NT5E|VCP|LDHB|LDHA	0.00075																																		148
GO.0022407	GO Process	regulation of cell-cell adhesion	23	TGFB1|APOA1|ICAM1|FERMT3|PLG|SERPINF2|HLA-DRB1|TFRC|DPP4|PNP|VNN1|SRC|FLOT1|CD9|HSPD1|PRKAR1A|FLOT2|HLA-A|RDX|ITGA6|PTPRC|DMTN|LYN	2.17e-07		16	APOA1|ICAM1|PLG|HLA-DRB1|TFRC|DPP4|FLOT1|ANXA1|HLA-A|ITGA4|CDC42|RDX|ITGA6|CD44|PTPRC|DMTN	1.49e-05		13	APOA1|ICAM1|FERMT3|PLG|SERPINF2|TFRC|FLOT1|ANXA1|FLOT2|HLA-A|CDC42|PTPRC|DMTN	0.0009
GO.0022603	GO Process	regulation of anatomical structure morphogenesis	55	APOH|MYH9|TGFB1|HRG|APOA1|RRAS|APOE|SERPINF1|THBS1|ICAM1|ANXA3|EPS8|ARPC2|EPB42|LRG1|TWF2|F2|CD34|BAIAP2|FBLN1|EPB41L3|EPB41|FN1|MSN|AGT|EZR|SPTA1|FLNA|ANXA7|FAM129B|PGK1|SRC|FLOT1|DNM2|INF2|JUP|ALDOA|ITGB1|ILK|DIAPH1|RDX|PARVB|CORO1C|CD36|GNA13|CAPZB|PLXNB2|DMTN|PHB2|LIMS1|DNM1L|EHD1|CLTC|CYFIP1|AP2B1	7.36e-16		40	APOH|MYH9|PFN1|APOA1|RRAS|APOE|SERPINF1|THBS1|ICAM1|EPS8|PF4|EPB42|LRG1|F2|CD34|AQP1|BAIAP2|FBLN1|EPB41|FN1|MSN|AGT|EZR|SPTA1|FLNA|FLOT1|ANXA1|ITGB1|ILK|CDC42|RDX|PARVB|CORO1C|CD44|CD36|GNA13|DMTN|CFL1|LIMS1|CLTC	7.77e-13		33	APOH|MYH9|PFN1|HRG|APOA1|APOE|SERPINF1|THBS1|ICAM1|PF4|EPB42|LRG1|F2|CD34|FBLN1|EPB41|FN1|MSN|MACF1|AGT|SPTA1|FLNA|FLOT1|ANXA1|JUP|CAMK2B|ITGB1|CDC42|PARVB|CD36|DMTN|CFL1|LIMS1	1.71e-08
GO.0022604	GO Process	regulation of cell morphogenesis	34	MYH9|APOA1|APOE|ICAM1|EPS8|ARPC2|EPB42|TWF2|F2|BAIAP2|FBLN1|EPB41L3|EPB41|FN1|MSN|EZR|SPTA1|FLNA|ANXA7|SRC|DNM2|ALDOA|ILK|DIAPH1|RDX|PARVB|CORO1C|GNA13|CAPZB|PLXNB2|DMTN|LIMS1|DNM1L|CYFIP1	7.07e-13		26	MYH9|APOA1|APOE|ICAM1|EPS8|EPB42|F2|BAIAP2|FBLN1|EPB41|FN1|MSN|EZR|SPTA1|FLNA|ANXA1|ILK|CDC42|RDX|PARVB|CORO1C|CD44|GNA13|DMTN|CFL1|LIMS1	2.83e-11		20	MYH9|APOA1|APOE|ICAM1|EPB42|F2|FBLN1|EPB41|FN1|MSN|MACF1|SPTA1|FLNA|ANXA1|CAMK2B|CDC42|PARVB|DMTN|CFL1|LIMS1	6.4e-07
GO.0022607	GO Process	cellular component assembly	90	VCL|TUBB1|TGFB1|VTN|APOB|APOA1|CAT|TUBA4A|APOE|CAB39|TMOD1|VWF|CAPZA1|ACTR3|NAPA|ADD1|FERMT3|EPS8|STOM|CCT8|KPNB1|ACTC1|ARPC2|ITGA2|CCT2|HSP90B1|TUBA1A|PRKACA|CD34|CLU|TLN1|BAIAP2|PKM|TUBB|TUBB4B|EPB41L3|EPB41|ANXA6|FN1|PLS3|STOML2|ACTB|APOA4|VCP|HLA-DRB1|CAPZA2|EZR|STX7|F11R|FLNA|ACTR1A|STXBP3|PRKACB|HSP90AB1|SRC|GSN|MAPRE1|FLOT1|CD9|HSPD1|DNM2|PRKAR1A|JUP|ACTN1|FLOT2|ALDOA|HLA-DRA|YWHAZ|ITGB1|H…	3.54e-16		60	VCL|TUBB1|VTN|APOB|APOA1|CAT|TUBA4A|RAC2|SNAP23|APOE|TMOD1|SDCBP|VWF|CAPZA1|ACTR3|RAB7A|EPS8|STOM|ACTC1|ATP6V0D1|ITGA2|RAB8A|CD34|CLU|TLN1|BAIAP2|GCFC2|PKM|EPB41|ANXA2|FN1|ACTB|APOA4|VCP|HLA-DRB1|DMD|EZR|STX7|FLNA|GSN|FLOT1|ACTN1|HLA-DRA|YWHAZ|ITGB1|HLA-A|ILK|LCP1|CDC42|RDX|PARVB|ITGA6|PDCD6IP|SLC2A1|DMTN|UBC|APOA5|LIMS1|CLTC|GNB1	6.76e-11		47	VCL|VTN|APOB|MFN2|APOA1|TUBA4A|APOE|APCS|DSG1|VWF|YWHAE|RAB7A|FERMT3|STOM|ACTC1|HSP90B1|CD34|CLU|TLN1|EPB41|ANXA2|FN1|ACTB|APOA4|CASP8|VCP|STX7|FLNA|GSN|FLOT1|JUP|FLOT2|HLA-DRA|YWHAZ|ITGB1|HLA-A|NSF|CDC42|PARVB|PDCD6IP|SLC2A1|ACTN3|DMTN|UBC|APOA5|LIMS1|APOC4	2.59e-05
GO.0023051	GO Process	regulation of signaling	86	LBP|TGFB1|VTN|GPLD1|HRG|PLEK|ENO1|APOA1|TTR|CAT|RRAS|APOE|THBS1|ITGAV|NAPA|ICAM1|MGLL|AMBP|HPX|IQGAP1|CD226|EPS8|CA2|GNAQ|ITGA2|LRG1|CD14|F2|PRKACA|GNAI2|CLU|BAIAP2|SERPINF2|A2M|GP1BA|FBLN1|RASA3|FN1|VCP|HLA-DRB1|DPP4|AGT|EZR|VNN1|COPA|S100A9|GSTO1|FLNA|GNAI3|PRKACB|GNAS|HSP90AB1|SLC25A5|VDAC2|FAM129B|SRC|GSN|ECE1|HSPA1B|FLOT1|STK24|GDI2|SLC25A6|DNM2|JUP|YWHAZ|ITGB1|ILK|RDX|ITGA6|CD36|PTPRJ|GNA13…	1.03e-06		64	LBP|VTN|LTF|PLEK|ENO1|APOA1|CAT|RRAS|RAC2|APOE|SDCBP|THBS1|ICAM1|RAB7A|AMBP|HPX|EPS8|CA2|GNAQ|PF4|ITGA2|RAB8A|LRG1|CD14|F2|GNAI2|CLU|BAIAP2|A2M|GP1BA|FBLN1|ANXA2|FN1|VCP|HLA-DRB1|DPP4|DMD|AGT|EZR|S100A9|FLNA|GNAS|GSN|HSPA1B|FLOT1|ANXA1|GDI2|YWHAZ|ITGB1|ILK|CDC42|RDX|ITGA6|AHSG|CD44|CD36|PTPRJ|GNA13|PTPRC|SLC2A1|DMTN|UBC|LIMS1|ITGB3	9.67e-07		61	LBP|VTN|GPLD1|HRG|PLEK|ENO1|MFN2|APOA1|TTR|LRP1|APOE|THBS1|YWHAE|ICAM1|RAB7A|AMBP|HPX|CA2|GNAQ|PF4|LRG1|F2|GNAI2|CLU|SERPINF2|A2M|GP1BA|FBLN1|COLEC10|ANXA2|FN1|CASP8|VCP|MACF1|AGT|S100A7|S100A9|FLNA|GSN|HSPA1B|FLOT1|ANXA1|GDI2|YWHAQ|JUP|CAMK2B|YWHAZ|ITGB1|NSF|CDC42|SAA1|CD36|PTPRC|SLC2A1|ACTN3|DMTN|UBC|LIMS1|ITGB3|PHB|ARHGAP11B	1.25e-05
GO.0023052	GO Process	signaling	134	TSPAN9|MYH9|LBP|TGFB1|CD82|GPLD1|APOB|PLEK|APOA1|RRAS|CANX|APOE|CAB39|MYO1G|ADAM10|ITGAV|LGALS3BP|CAPZA1|ACTR3|NAPA|ADD1|ICAM1|TNC|ENPEP|ANK1|IQGAP1|FERMT3|CD226|EPS8|CA2|GNAQ|KPNB1|ARPC2|ANXA5|ITGA2|HSP90B1|ANPEP|MAPRE2|CD14|GNB2|F2|PRKACA|CD34|GNAI2|CLU|TLN1|BAIAP2|GP1BA|BSG|RASA3|RASGRP2|PGLYRP2|ANXA6|FN1|STOML2|PIGR|ITGAL|ACTB|VCP|HLA-DRB1|MSN|AGT|EZR|STX11|F11R|SPTA1|S100A9|MPP1|GSTO1|FLNA|G…	2.35e-12		96	MYH9|LBP|PFN1|CD82|APOB|PLEK|APOA1|RRAS|RAC2|SNAP23|APOE|SDCBP|LGALS3BP|CAPZA1|ACTR3|ICAM1|KNG1|ANK1|BCAM|EPS8|CA2|GNAQ|ATP6V0D1|PF4|ANXA5|ITGA2|ANPEP|CD14|GNB2|F2|CD34|GNAI2|CLU|TLN1|BAIAP2|RAP2B|GP1BA|PTPRB|ANXA2|FN1|PIGR|ACTB|VCP|HLA-DRB1|MSN|DMD|AGT|EZR|SPTA1|S100A9|MPP1|FLNA|GNAS|CAP1|GSN|RAB14|NOTCH4|CLIC1|FLOT1|ANXA1|RSU1|GDI2|GPRC5C|HLA-DRA|YWHAZ|ITGB1|HLA-A|ILK|ITGA4|LCP1|CDC42|GP1BB|RDX…	6.76e-11		75	MYH9|LBP|PFN1|GPLD1|APOB|PLEK|APOA1|PDE1B|LRP1|APOE|LGALS3BP|YWHAE|ICAM1|ENPEP|ANK1|FERMT3|CA2|GNAQ|PF4|ANXA5|HSP90B1|ANPEP|F2|CD34|GNAI2|CLU|TLN1|RAP2B|GP1BA|PGLYRP2|ANXA2|FN1|PIGR|ACTB|CASP8|VCP|MSN|MACF1|AGT|SPTA1|S100A9|FLNA|LCN2|GSN|FLOT1|ANXA1|RSU1|DSP|GDI2|CALML5|MLLT4|JUP|HLA-DRA|CAMK2B|YWHAZ|ITGB1|HLA-A|CDC42|GP1BB|SAA1|CD36|PTPRC|IGFALS|DMTN|CA1|HSPA8|CFL1|UBC|VIM|LIMS1|SPTB|ITGB3|PHB|A…	0.00068
GO.0023056	GO Process	positive regulation of signaling	52	LBP|TGFB1|VTN|GPLD1|APOA1|CAT|THBS1|ITGAV|ICAM1|HPX|IQGAP1|CD226|EPS8|CA2|ITGA2|LRG1|CD14|F2|GNAI2|CLU|BAIAP2|SERPINF2|VCP|HLA-DRB1|AGT|S100A9|GSTO1|FLNA|GNAS|HSP90AB1|SRC|GSN|ECE1|HSPA1B|FLOT1|STK24|JUP|YWHAZ|ITGB1|ILK|CD36|PTPRJ|PTPRC|DMTN|LYN|UBC|PHB2|LIMS1|DNM1L|ITGB3|PHB|CYFIP1	1.81e-06		40	LBP|VTN|LTF|APOA1|CAT|SDCBP|THBS1|ICAM1|HPX|EPS8|CA2|PF4|ITGA2|LRG1|CD14|F2|GNAI2|CLU|BAIAP2|ANXA2|VCP|HLA-DRB1|AGT|S100A9|FLNA|GNAS|GSN|HSPA1B|FLOT1|YWHAZ|ITGB1|ILK|CD44|CD36|PTPRJ|PTPRC|DMTN|UBC|LIMS1|ITGB3	1.46e-06		39	LBP|VTN|GPLD1|APOA1|THBS1|YWHAE|ICAM1|HPX|CA2|PF4|LRG1|F2|GNAI2|CLU|SERPINF2|ANXA2|CASP8|VCP|MACF1|AGT|S100A7|S100A9|FLNA|GSN|HSPA1B|FLOT1|YWHAQ|JUP|YWHAZ|ITGB1|NSF|SAA1|CD36|PTPRC|DMTN|UBC|LIMS1|ITGB3|PHB	4.91e-06
GO.0030003	GO Process	cellular cation homeostasis	27	TGFB1|APOE|ITGAV|ATP5B|SLC4A1|CP|HPX|CA2|ATP1B3|HSP90B1|F2|PRKACA|RASA3|ANXA6|STOML2|TFRC|AGT|S100A9|GSTO1|ANXA7|STEAP3|TF|CD36|GNA13|PTPRC|CAND1|ATP1A1	2.38e-06		19	LTF|APOE|SLC4A1|CP|KNG1|RAB7A|HPX|CA2|ATP6V0D1|F2|TFRC|AGT|S100A9|TF|CD36|GNA13|PTPRC|ATP1A1|GNB1	6.07e-05		17	APOE|SLC4A1|YWHAE|CP|RAB7A|HPX|CA2|HSP90B1|F2|TFRC|AGT|S100A9|LCN2|SAA1|TF|CD36|PTPRC	0.00067
GO.0030029	GO Process	actin filament-based process	38	MYH9|PLEK|TMOD1|ACTR3|ADD1|EPS8|ACTC1|ARPC2|HSP90B1|TLN1|BAIAP2|EPB41L3|TPM4|EPB41|PLS3|ACTB|EZR|F11R|SPTA1|S100A9|FLNA|CAP1|SRC|GSN|INF2|PRKAR1A|ACTN1|ALDOA|ITGB1|DIAPH1|LCP1|PARVB|CORO1C|CAPZB|PDCD6IP|DMTN|ATP1A1|VIM	1.91e-14		32	MYH9|PFN1|PLEK|RAC2|TMOD1|SDCBP|ACTR3|EPS8|ACTC1|AQP1|TLN1|BAIAP2|EPB41|ACTB|DMD|EZR|SPTA1|S100A9|FLNA|CAP1|GSN|ANXA1|ACTN1|ITGB1|LCP1|CDC42|PARVB|CORO1C|PDCD6IP|DMTN|CFL1|ATP1A1	6.45e-15		22	MYH9|PFN1|PLEK|CNN1|ACTC1|HSP90B1|TLN1|EPB41|ACTB|SPTA1|S100A9|FLNA|GSN|ANXA1|ITGB1|CDC42|PARVB|PDCD6IP|ACTN3|DMTN|CFL1|VIM	1.71e-07
GO.0030154	GO Process	cell differentiation	84	VCL|MYH9|TGFB1|VTN|GPLD1|PLEK|APOA1|RRAS|APOE|ANGPTL6|SERPINF1|TMOD1|ITGAV|NAPA|ADD1|ICAM1|TNC|VDAC1|IQGAP1|FERMT3|GNAQ|ACTC1|ACE|ITGA2|ANPEP|EPB42|LRG1|TWF2|F2|PRKACA|CD34|CLU|BAIAP2|A2M|IDH2|EPB41L3|FN1|APOA4|TFRC|MSN|AGT|EZR|F11R|SPTA1|S100A9|FLNA|HSP90AB1|ANXA7|FAM129B|PGK1|SRC|GSN|FLOT1|STK24|DSP|CD9|DNM2|PRKAR1A|CNP|JUP|ANXA4|ACTN1|ITGB1|ILK|GP5|RDX|ITGA6|CASP14|CORO1C|GNA13|PLXNB2|PTPRC|DM…	1.14e-05		58	VCL|MYH9|VTN|PLEK|APOA1|RRAS|APOE|ANGPTL6|SERPINF1|TMOD1|RAB10|ICAM1|GNAQ|ACTC1|ACE|ITGA2|ANPEP|EPB42|RAB8A|LRG1|F2|CD34|CLU|BAIAP2|A2M|ANXA2|FN1|APOA4|TFRC|MSN|DMD|AGT|EZR|TAGLN2|SPTA1|S100A9|FLNA|GSN|NOTCH4|FLOT1|ANXA1|ACTN1|ITGB1|ILK|ITGA4|CDC42|GP5|RDX|ITGA6|CORO1C|GNA13|PTPRC|DMTN|CFL1|APOA5|SPTB|B2M|ITGB3	0.00018		56	VCL|MYH9|VTN|GPLD1|PLEK|APOA1|PDE1B|LRP1|APOE|SERPINF1|DSG1|YWHAE|RAB10|ICAM1|VDAC1|SRRM4|FERMT3|GNAQ|ACTC1|ANPEP|EPB42|LRG1|F2|CD34|CLU|A2M|ANXA2|FN1|APOA4|CASP8|TFRC|MSN|MACF1|AGT|SPTA1|S100A7|S100A9|FLNA|CRTAC1|GSN|FLOT1|ANXA1|DSP|MLLT4|JUP|CAMK2B|ITGB1|CDC42|CASP14|PTPRC|DMTN|CFL1|APOA5|VIM|SPTB|ITGB3	0.00073
GO.0030155	GO Process	regulation of cell adhesion	46	TGFB1|VTN|HRG|APOA1|THBS1|ADAM10|ITGAV|ATP5B|ICAM1|TNC|IQGAP1|FERMT3|ARPC2|ITGA2|PLG|SERPINF2|FBLN1|FN1|HLA-DRB1|TFRC|DPP4|PNP|VNN1|FLNA|SRC|GSN|FLOT1|RSU1|CD9|HSPD1|DNM2|PRKAR1A|JUP|FLOT2|HLA-A|ILK|RDX|ITGA6|CORO1C|CD36|PTPRJ|PLXNB2|PTPRC|DMTN|LYN|LIMS1	6.81e-17		31	VTN|APOA1|RAC2|THBS1|ICAM1|KNG1|ITGA2|PLG|FBLN1|FN1|HLA-DRB1|TFRC|DPP4|FLNA|GSN|FLOT1|ANXA1|RSU1|HLA-A|ILK|ITGA4|CDC42|RDX|ITGA6|CORO1C|CD44|CD36|PTPRJ|PTPRC|DMTN|LIMS1	1.05e-11		26	VTN|HRG|APOA1|THBS1|ICAM1|FERMT3|PLG|SERPINF2|FBLN1|FN1|TFRC|MACF1|FLNA|GSN|FLOT1|ANXA1|RSU1|JUP|FLOT2|HLA-A|CDC42|SAA1|CD36|PTPRC|DMTN|LIMS1	2.89e-08
GO.0030162	GO Process	regulation of proteolysis	42	SERPIND1|MYH9|VTN|GAPDH|GPLD1|HRG|ENO1|APOE|SERPINF1|THBS1|PZP|AMBP|ITIH4|ITIH1|SERPING1|F2|PRKACA|CLU|CPN2|SERPINF2|A2M|SERPINA7|FBLN1|FN1|ITIH2|VCP|AGT|SERPINC1|S100A9|CPN1|PRKACB|HSP90AB1|SRC|GSN|SERPINB1|HSPD1|PROS1|ALAD|LYN|SERPINA4|PHB|SERPINB6	7.54e-12		36	SERPIND1|MYH9|VTN|GAPDH|LTF|ENO1|APOE|SERPINF1|SDCBP|THBS1|KNG1|AMBP|ITIH4|ITIH1|SERPING1|F2|AQP1|CLU|CPN2|LPA|A2M|SERPINA7|FBLN1|SERPINA5|FN1|ITIH2|VCP|AGT|SERPINC1|S100A9|GSN|PROS1|AHSG|CD44|ITIH3|SERPINA4	2.85e-13		42	SPP2|SERPIND1|MYH9|VTN|GAPDH|GPLD1|HRG|ENO1|APOE|SERPINF1|THBS1|PZP|YWHAE|AMBP|ITIH4|ITIH1|SERPING1|MASP1|F2|CLU|CPN2|LPA|SERPINF2|A2M|SERPINA7|FBLN1|SERPINA5|SERPINA6|FN1|ITIH2|CASP8|VCP|AGT|C4BPA|SERPINC1|S100A9|CPN1|GSN|PROS1|ITIH3|SERPINA4|PHB	1.67e-17
GO.0030168	GO Process	platelet activation	17	HRG|VWF|ITGA2B|GNAQ|F2|GP1BA|FLNA|STXBP3|GNAS|SRC|CD9|YWHAZ|GP1BB|GP5|GNA13|LYN|ITGB3	4.13e-10		15	VWF|ITGA2B|GNAQ|PF4|F2|RAP2B|GP1BA|FLNA|GNAS|YWHAZ|GP1BB|GP5|GNA13|ITGB3|GNB1	1.45e-10		13	HRG|VWF|ITGA2B|GNAQ|PF4|F2|RAP2B|GP1BA|FLNA|YWHAZ|GP1BB|SAA1|ITGB3	1.86e-08
GO.0030193	GO Process	regulation of blood coagulation	20	APOH|VTN|HRG|PLEK|APOE|THBS1|SERPING1|F2|PLG|CD34|SERPINF2|GP1BA|SERPINC1|S100A9|CD9|PROS1|CD36|ANO6|DMTN|LYN	5.71e-16		17	APOH|VTN|PLEK|APOE|THBS1|KNG1|SERPING1|F2|PLG|CD34|GP1BA|ANXA2|SERPINC1|S100A9|PROS1|CD36|DMTN	2.85e-15		18	APOH|VTN|HRG|PLEK|APOE|THBS1|SERPING1|F2|PLG|CD34|SERPINF2|GP1BA|ANXA2|SERPINC1|S100A9|PROS1|CD36|DMTN	2.38e-16
GO.0030194	GO Process	positive regulation of blood coagulation	11	APOH|HRG|PLEK|THBS1|F2|PLG|SERPINF2|S100A9|CD36|ANO6|DMTN	1e-10		8	APOH|PLEK|THBS1|F2|PLG|S100A9|CD36|DMTN	2.41e-08		10	APOH|HRG|PLEK|THBS1|F2|PLG|SERPINF2|S100A9|CD36|DMTN	5.94e-11
GO.0030195	GO Process	negative regulation of blood coagulation	12	APOH|VTN|HRG|APOE|SERPING1|F2|PLG|CD34|SERPINF2|GP1BA|CD9|PROS1	1.37e-09		11	APOH|VTN|APOE|KNG1|SERPING1|F2|PLG|CD34|GP1BA|ANXA2|PROS1	3.4e-10		12	APOH|VTN|HRG|APOE|SERPING1|F2|PLG|CD34|SERPINF2|GP1BA|ANXA2|PROS1	2.54e-11
GO.0030198	GO Process	extracellular matrix organization	28	TGFB1|VTN|TTR|THBS1|ADAM10|ITGAV|VWF|ITGA2B|ICAM1|TNC|LUM|ITGA2|PLG|SERPINF2|A2M|FBLN1|BSG|FN1|ITGAL|F11R|FLOT1|ITGB1|LCP1|ITGA6|ICAM2|ITGAM|ITGB3|PECAM1	1.53e-12		20	VTN|THBS1|VWF|ITGA2B|ICAM1|LUM|ITGA2|PLG|A2M|FBLN1|ANXA2|FN1|FLOT1|ITGB1|ITGA4|LCP1|ITGA6|CD44|ITGB3|PECAM1	1.17e-09		17	VTN|TTR|THBS1|VWF|ITGA2B|ICAM1|LUM|PRSS1|PLG|SERPINF2|A2M|FBLN1|ANXA2|FN1|FLOT1|ITGB1|ITGB3	2.96e-07																																		969
GO.0030301	GO Process	cholesterol transport	8	CETP|APOB|APOA1|APOE|CLU|APOA4|CD36|APOA5	3.19e-05		8	CETP|APOB|APOA1|APOE|CLU|APOA4|CD36|APOA5	2.44e-06		8	CETP|APOB|APOA1|APOE|CLU|APOA4|CD36|APOA5	3.21e-06
GO.0030335	GO Process	positive regulation of cell migration	33	LBP|TGFB1|VTN|GPLD1|THBS1|ADAM10|ITGAV|ATP5B|ITGA2B|ICAM1|ANXA3|IQGAP1|FERMT3|ITGA2|PLG|GNAI2|FBLN1|FN1|AGT|FLNA|SRC|MAPRE1|ILK|DIAPH1|ATP5A1|RDX|ITGA6|GPI|ANO6|PTPRC|DMTN|LYN|ITGB3	5.99e-12		24	LBP|PFN1|VTN|RAC2|SDCBP|THBS1|ITGA2B|ICAM1|PF4|ITGA2|PLG|GNAI2|FBLN1|FN1|AGT|FLNA|ANXA1|ILK|ITGA4|RDX|ITGA6|PTPRC|DMTN|ITGB3	1.35e-09		20	LBP|PFN1|VTN|GPLD1|THBS1|ITGA2B|ICAM1|FERMT3|PF4|PLG|GNAI2|FBLN1|FN1|AGT|S100A7|FLNA|ANXA1|PTPRC|DMTN|ITGB3	8.88e-07
GO.0030449	GO Process	regulation of complement activation	9	VTN|SERPING1|F2|CLU|CPN2|A2M|CPN1|PROS1|PHB	3.04e-06		7	VTN|SERPING1|F2|CLU|CPN2|A2M|PROS1	2.19e-05		11	VTN|SERPING1|MASP1|F2|CLU|CPN2|A2M|C4BPA|CPN1|PROS1|PHB	8.81e-10
GO.0030834	GO Process	regulation of actin filament depolymerization	13	PLEK|TMOD1|CAPZA1|ADD1|EPS8|TWF2|CAPZA2|SPTA1|GSN|RDX|CAPZB|DMTN|SPTB	1.31e-10		10	PLEK|TMOD1|CAPZA1|EPS8|SPTA1|GSN|RDX|DMTN|CFL1|SPTB	6.72e-09		6	PLEK|SPTA1|GSN|DMTN|CFL1|SPTB	0.0002
GO.0031324	GO Process	negative regulation of cellular metabolic process	61	SERPIND1|TGFB1|VTN|GAPDH|GPLD1|HRG|PLEK|ENO1|APOE|SERPINF1|THBS1|ITGAV|PZP|AMBP|ITIH4|IQGAP1|FCN3|ITIH1|SERPING1|GNAQ|F2|CD34|GNAI2|CLU|SERPINF2|A2M|SERPINA7|GP1BA|FBLN1|HP|ITIH2|AGT|EZR|SERPINC1|FLNA|HSP90AB1|FAM129B|SRC|HSPA1B|SERPINB1|PRKAR1A|PROS1|ILK|ALAD|CORO1C|CD36|PTPRJ|PTPRC|DMTN|LYN|HSPA8|UBC|ITGAM|PHB2|ATP1A1|LIMS1|SERPINA4|ITGB3|PHB|CLTC|SERPINB6	0.00023		55	SERPIND1|VTN|GAPDH|LTF|PLEK|ENO1|APOE|SERPINF1|SDCBP|THBS1|KNG1|AMBP|ITIH4|FCN3|ITIH1|SERPING1|GNAQ|F2|CD34|AQP1|GNAI2|CLU|GCFC2|LPA|A2M|SERPINA7|GP1BA|FBLN1|SERPINA5|ANXA2|HP|ITIH2|DMD|AGT|EZR|SERPINC1|FLNA|HSPA1B|PROS1|ILK|AHSG|CORO1C|CD44|CD36|PTPRJ|PTPRC|ITIH3|DMTN|HSPA8|UBC|ATP1A1|LIMS1|SERPINA4|ITGB3|CLTC	7.22e-08		54	SPP2|SERPIND1|VTN|GAPDH|GPLD1|HRG|PLEK|ENO1|APOE|SERPINF1|APCS|THBS1|PZP|YWHAE|AMBP|ITIH4|FCN3|ITIH1|SERPING1|GNAQ|MASP1|F2|CD34|GNAI2|CLU|LPA|SERPINF2|A2M|SERPINA7|GP1BA|FBLN1|SERPINA5|SERPINA6|ANXA2|HP|ITIH2|AGT|C4BPA|SERPINC1|FLNA|HSPA1B|YWHAQ|PROS1|CD36|PTPRC|ITIH3|ACTN3|DMTN|HSPA8|UBC|LIMS1|SERPINA4|ITGB3|PHB	2.37e-07
GO.0031347	GO Process	regulation of defense response	40	LBP|VTN|APOB|APOA1|APOE|SERPINF1|NT5E|MGLL|HPX|SERPING1|CD226|ITGA2|HSP90B1|CD14|F2|PRKACA|CLU|CPN2|A2M|PGLYRP2|HLA-DRB1|AGT|S100A9|CPN1|PRKACB|HSP90AB1|SRC|HSPA1B|FLOT1|SLC25A6|HSPD1|PROS1|HLA-A|HLA-B|CD36|ICAM2|LYN|UBC|ITGAM|PHB	7.78e-12		27	LBP|VTN|LTF|APOB|APOA1|APOE|SERPINF1|NT5E|HPX|SERPING1|ITGA2|CD14|F2|CLU|CPN2|A2M|HLA-DRB1|AGT|S100A9|HSPA1B|FLOT1|ANXA1|PROS1|HLA-A|AHSG|CD36|UBC	2.6e-08		32	LBP|VTN|APOB|APOA1|APOE|SERPINF1|APCS|NT5E|HPX|SERPING1|MASP1|HSP90B1|F2|CLU|CPN2|A2M|PGLYRP2|CASP8|AGT|C4BPA|S100A9|CPN1|HSPA1B|FLOT1|ANXA1|PROS1|HLA-A|SAA1|CD36|UBC|PHB|MUC13	1.96e-11
GO.0031532	GO Process	actin cytoskeleton reorganization	8	MYH9|PLEK|EZR|S100A9|FLNA|GSN|PARVB|DMTN	4.34e-05		9	MYH9|PLEK|EZR|S100A9|FLNA|GSN|ANXA1|PARVB|DMTN	2.92e-07		8	MYH9|PLEK|S100A9|FLNA|GSN|ANXA1|PARVB|DMTN	4.47e-06
GO.0031589	GO Process	cell-substrate adhesion	17	VCL|VTN|MYO1G|ITGAV|VWF|ITGA2B|FERMT3|ITGA2|CD34|FN1|ITGAL|SRC|ACTN1|ITGB1|ILK|ITGA6|ITGB3	2.16e-08		15	VCL|VTN|VWF|ITGA2B|BCAM|ITGA2|CD34|FN1|ACTN1|ITGB1|ILK|ITGA4|ITGA6|CD44|ITGB3	5.71e-09		10	VCL|VTN|VWF|ITGA2B|FERMT3|CD34|FN1|ITGB1|ACTN3|ITGB3	0.0001
GO.0031647	GO Process	regulation of protein stability	24	GAPDH|APOA1|CCT7|CCT6A|CCT5|ATP1B3|GNAQ|CCT8|CCT2|CLU|CPN2|FLNA|HSP90AB1|SRC|GSN|HSPA1B|FLOT1|HSPD1|CCT4|FLOT2|TF|HSPA8|PHB2|PHB	7.04e-11		13	PFN1|AFM|GAPDH|APOA1|GNAQ|CLU|CPN2|FLNA|GSN|HSPA1B|FLOT1|TF|HSPA8	2.61e-05		16	PFN1|AFM|GAPDH|APOA1|DSG1|GNAQ|CLU|CPN2|FLNA|GSN|HSPA1B|FLOT1|FLOT2|TF|HSPA8|PHB	2.09e-07																																		240
GO.0032101	GO Process	regulation of response to external stimulus	39	APOH|LBP|TGFB1|VTN|HRG|PLEK|APOA1|APOE|SERPINF1|NT5E|THBS1|ADAM10|MGLL|SERPING1|ITGA2|F2|PLG|CD34|CLU|CPN2|SERPINF2|A2M|GP1BA|PGLYRP2|HLA-DRB1|AGT|SERPINC1|S100A9|MPP1|CPN1|STK24|CD9|PROS1|CD36|ANO6|DMTN|LYN|ITGAM|PHB	2.57e-10		33	APOH|LBP|VTN|LTF|PLEK|APOA1|RAC2|APOE|SERPINF1|NT5E|THBS1|KNG1|SERPING1|PF4|ITGA2|F2|PLG|CD34|CLU|CPN2|A2M|GP1BA|ANXA2|HLA-DRB1|AGT|SERPINC1|S100A9|MPP1|ANXA1|PROS1|AHSG|CD36|DMTN	2.14e-11		36	APOH|LBP|VTN|HRG|PLEK|APOA1|APOE|SERPINF1|APCS|NT5E|THBS1|SERPING1|PF4|MASP1|F2|PLG|CD34|CLU|CPN2|SERPINF2|A2M|GP1BA|PGLYRP2|ANXA2|AGT|C4BPA|SERPINC1|S100A7|S100A9|CPN1|ANXA1|PROS1|SAA1|CD36|DMTN|PHB	2.14e-13
GO.0032102	GO Process	negative regulation of response to external stimulus	17	APOH|VTN|HRG|APOA1|APOE|SERPINF1|NT5E|THBS1|SERPING1|F2|PLG|CD34|SERPINF2|GP1BA|HLA-DRB1|CD9|PROS1	1.9e-05		17	APOH|VTN|LTF|APOA1|APOE|SERPINF1|NT5E|THBS1|KNG1|SERPING1|F2|PLG|CD34|GP1BA|ANXA2|HLA-DRB1|PROS1	1.2e-07		18	APOH|VTN|HRG|APOA1|APOE|SERPINF1|APCS|NT5E|THBS1|SERPING1|F2|PLG|CD34|SERPINF2|GP1BA|ANXA2|PROS1|SAA1	2.58e-08
GO.0032268	GO Process	regulation of cellular protein metabolic process	75	SERPIND1|MYH9|TGFB1|VTN|GAPDH|GPLD1|HRG|ENO1|APOA1|RRAS|APOE|SERPINF1|CAB39|THBS1|ITGAV|PZP|ICAM1|AMBP|HPX|ITIH4|IQGAP1|ITIH1|SERPING1|GNAQ|ACE|ITGA2|HSP90B1|F2|PRKACA|GNAI2|CLU|SERPINF2|A2M|SERPINA7|GP1BA|FBLN1|FN1|ACTB|ITIH2|VCP|HLA-DRB1|MSN|AGT|EZR|SERPINC1|S100A9|PRKACB|HSP90AB1|SRC|GSN|HSPA1B|FLOT1|STK24|SERPINB1|HSPD1|PRKAR1A|PROS1|ILK|RDX|ALAD|CORO1C|CD36|PTPRJ|PLXNB2|PTPRC|DMTN|LYN|UBC|PH…	1.69e-08		64	SERPIND1|MYH9|VTN|GAPDH|LTF|ENO1|APOA1|RRAS|RAC2|APOE|SERPINF1|SDCBP|THBS1|ICAM1|KNG1|AMBP|HPX|ITIH4|ITIH1|SERPING1|GNAQ|ACE|ITGA2|F2|AQP1|GNAI2|CLU|RAP2B|LPA|A2M|SERPINA7|GP1BA|FBLN1|SERPINA5|ANXA2|FN1|ACTB|ITIH2|VCP|HLA-DRB1|MSN|DMD|AGT|EZR|SERPINC1|S100A9|GSN|HSPA1B|FLOT1|PROS1|ILK|RDX|AHSG|CORO1C|CD44|CD36|PTPRJ|UBE2L3|PTPRC|ITIH3|DMTN|UBC|SERPINA4|ITGB3	8.04e-12		63	SPP2|SERPIND1|MYH9|VTN|GAPDH|GPLD1|HRG|ENO1|APOA1|LRP1|APOE|SERPINF1|THBS1|PZP|YWHAE|ICAM1|AMBP|HPX|ITIH4|ITIH1|SERPING1|GNAQ|MASP1|HSP90B1|F2|GNAI2|CLU|RAP2B|LPA|SERPINF2|A2M|SERPINA7|GP1BA|FBLN1|SERPINA5|SERPINA6|ANXA2|FN1|ACTB|ITIH2|CASP8|CNDP1|VCP|MSN|AGT|C4BPA|SERPINC1|S100A7|S100A9|GSN|HSPA1B|FLOT1|PROS1|SAA1|CD36|PTPRC|ITIH3|DMTN|UBC|VIM|SERPINA4|ITGB3|PHB	3.31e-11
GO.0032269	GO Process	negative regulation of cellular protein metabolic process	41	SERPIND1|TGFB1|VTN|GAPDH|HRG|APOE|SERPINF1|THBS1|PZP|AMBP|ITIH4|ITIH1|SERPING1|GNAQ|F2|GNAI2|SERPINF2|A2M|SERPINA7|GP1BA|FBLN1|ITIH2|AGT|EZR|SERPINC1|HSP90AB1|SRC|HSPA1B|SERPINB1|PRKAR1A|PROS1|ILK|ALAD|CORO1C|PTPRJ|PTPRC|DMTN|LYN|SERPINA4|PHB|SERPINB6	1.25e-07		40	SERPIND1|VTN|GAPDH|LTF|APOE|SERPINF1|SDCBP|THBS1|KNG1|AMBP|ITIH4|ITIH1|SERPING1|GNAQ|F2|AQP1|GNAI2|LPA|A2M|SERPINA7|GP1BA|FBLN1|SERPINA5|ANXA2|ITIH2|DMD|AGT|EZR|SERPINC1|HSPA1B|PROS1|ILK|AHSG|CORO1C|CD44|PTPRJ|PTPRC|ITIH3|DMTN|SERPINA4	3.6e-12		38	SPP2|SERPIND1|VTN|GAPDH|HRG|APOE|SERPINF1|THBS1|PZP|YWHAE|AMBP|ITIH4|ITIH1|SERPING1|GNAQ|MASP1|F2|GNAI2|LPA|SERPINF2|A2M|SERPINA7|GP1BA|FBLN1|SERPINA5|SERPINA6|ANXA2|ITIH2|AGT|C4BPA|SERPINC1|HSPA1B|PROS1|PTPRC|ITIH3|DMTN|SERPINA4|PHB	7.73e-11
GO.0032270	GO Process	positive regulation of cellular protein metabolic process	45	MYH9|TGFB1|VTN|GPLD1|ENO1|APOE|CAB39|THBS1|ITGAV|ICAM1|HPX|IQGAP1|ACE|ITGA2|F2|PRKACA|GNAI2|CLU|SERPINF2|FBLN1|FN1|VCP|HLA-DRB1|MSN|AGT|EZR|S100A9|PRKACB|HSP90AB1|SRC|GSN|FLOT1|STK24|HSPD1|PRKAR1A|ILK|RDX|CD36|PTPRC|LYN|UBC|PHB2|VIM|ITGB3|PHB	4.17e-05		34	MYH9|VTN|LTF|ENO1|APOE|SDCBP|THBS1|ICAM1|HPX|ACE|ITGA2|F2|GNAI2|CLU|RAP2B|FBLN1|ANXA2|FN1|VCP|HLA-DRB1|MSN|AGT|EZR|S100A9|GSN|FLOT1|ILK|RDX|CD44|CD36|UBE2L3|PTPRC|UBC|ITGB3	5.5e-05		32	MYH9|VTN|GPLD1|ENO1|LRP1|APOE|THBS1|ICAM1|HPX|F2|GNAI2|CLU|RAP2B|SERPINF2|FBLN1|ANXA2|FN1|CASP8|VCP|MSN|AGT|S100A7|S100A9|GSN|FLOT1|SAA1|CD36|PTPRC|UBC|VIM|ITGB3|PHB	0.00035																																		208
GO.0032368	GO Process	regulation of lipid transport	10	CETP|PON1|APOA1|APOE|THBS1|ITGAV|APOA4|AGT|APOA5|ITGB3	4.78e-05		10	CETP|APOA1|APOE|THBS1|ANXA2|APOA4|AGT|PLTP|APOA5|ITGB3	2.19e-06		12	CETP|PON1|APOA1|LRP1|APOE|THBS1|ANXA2|APOA4|AGT|PLTP|APOA5|ITGB3	3.16e-08																																		1133
GO.0032374	GO Process	regulation of cholesterol transport	6	CETP|PON1|APOA1|APOE|APOA4|APOA5	0.00053		7	CETP|APOA1|APOE|ANXA2|APOA4|PLTP|APOA5	7.6e-06		9	CETP|PON1|APOA1|LRP1|APOE|ANXA2|APOA4|PLTP|APOA5	4.75e-08																																		908
GO.0032501	GO Process	multicellular organismal process	147	CETP|APOH|VCL|SERPIND1|MYH9|RP2|TGFB1|VTN|GPLD1|HRG|APOB|PLEK|APOA1|CAT|RRAS|APOE|ANGPTL6|SERPINF1|TMOD1|THBS1|ADAM10|ITGAV|PZP|VWF|ATP5B|ITGA2B|CAPZA1|NAPA|ADD1|ICAM1|ANXA3|TNC|AMBP|ENPEP|LUM|MFGE8|IQGAP1|SERPING1|CD226|CA2|GNAQ|ACTC1|ACE|ANXA5|ITGA2|ANPEP|EPB42|TWF2|F2|PLG|PRKACA|CD34|GNAI2|CLU|TLN1|BAIAP2|PKM|SERPINF2|A2M|GP1BA|FBLN1|IDH2|BSG|EPB41L3|TPM4|FN1|PLS3|STOML2|PIGR|APOA4|TFRC|MSN|DP…	5.22e-09		114	CETP|APOH|VCL|SERPIND1|MYH9|MYL12A|PFN1|VTN|LTF|APOB|PLEK|APOA1|CAT|RRAS|RAC2|SNAP23|APOE|ANGPTL6|SERPINF1|TMOD1|THBS1|VWF|ITGA2B|CAPZA1|RAB10|ICAM1|KNG1|RAB7A|AMBP|LUM|MFGE8|SERPING1|CA2|GNAQ|ACTC1|ACE|ATP6V0D1|AZGP1|PF4|ANXA5|ITGA2|ANPEP|EPB42|RAB8A|F2|PLG|CD34|AQP1|GNAI2|CLU|TLN1|BAIAP2|RAP2B|PKM|LPA|A2M|GP1BA|FBLN1|SERPINA5|PTPRB|ANXA2|FN1|PIGR|APOA4|TFRC|MSN|DPP4|DMD|AGT|EZR|SERPINC1|SPTA1|S…	6.84e-12		104	SPP2|CETP|APOH|VCL|SERPIND1|MYH9|PFN1|VTN|GPLD1|HRG|APOB|PLEK|MFN2|APOA1|PDE1B|LRP1|APOE|SERPINF1|DSG1|THBS1|PZP|VWF|ITGA2B|YWHAE|RAB10|ICAM1|RAB7A|AMBP|ENPEP|LUM|SRRM4|SERPING1|CA2|GNAQ|ACTC1|PIP|AZGP1|PF4|ANXA5|ANPEP|EPB42|F2|PRSS1|PLG|CD34|GNAI2|CLU|TLN1|RAP2B|LPA|SERPINF2|A2M|GP1BA|FBLN1|SERPINA5|ANXA2|FN1|PIGR|APOA4|CASP8|TFRC|MSN|PRSS3|MACF1|AGT|SERPINC1|SPTA1|S100A7|S100A9|FLNA|CRTAC1|GSN|…	7.05e-08																																		122
GO.0032502	GO Process	developmental process	124	VCL|MYH9|RP2|TGFB1|VTN|GPLD1|HRG|APOB|PLEK|APOA1|CAT|RRAS|CANX|APOE|ANGPTL6|SERPINF1|TMOD1|THBS1|ADAM10|ITGAV|ATP5B|NAPA|ADD1|ICAM1|ANXA3|TNC|ENPEP|VDAC1|LUM|MFGE8|IQGAP1|SERPING1|FERMT3|CA2|GNAQ|ACTC1|ACE|ITGA2|ANPEP|EPB42|LRG1|TWF2|F2|PRKACA|CD34|CLU|BAIAP2|PKM|SERPINF2|A2M|GP1BA|FBLN1|IDH2|BSG|EPB41L3|FN1|PLS3|APOA4|TFRC|MSN|AGT|EZR|SERPINC1|F11R|SPTA1|S100A9|FLNA|GNAI3|STXBP3|PRKACB|GNAS|HSP9…	1.66e-07		86	VCL|MYH9|PFN1|VTN|LTF|APOB|PLEK|APOA1|CAT|RRAS|APOE|ANGPTL6|SERPINF1|TMOD1|THBS1|RAB10|ICAM1|LUM|MFGE8|SERPING1|CA2|GNAQ|ACTC1|ACE|ATP6V0D1|ITGA2|ANPEP|EPB42|RAB8A|LRG1|F2|CD34|AQP1|CLU|BAIAP2|PKM|A2M|GP1BA|FBLN1|SERPINA5|PTPRB|ANXA2|FN1|APOA4|TFRC|MSN|DMD|AGT|EZR|SERPINC1|TAGLN2|SPTA1|S100A9|FLNA|GNAS|CAP1|GSN|NOTCH4|FLOT1|ANXA1|ACTN1|ITGB1|ILK|ITGA4|LCP1|CDC42|GP5|RDX|ITGA6|AHSG|CORO1C|CD44|GNA…	4.76e-06		81	SPP2|VCL|MYH9|PFN1|VTN|GPLD1|HRG|APOB|PLEK|MFN2|APOA1|PDE1B|LRP1|APOE|SERPINF1|DSG1|THBS1|YWHAE|RAB10|ICAM1|ENPEP|VDAC1|LUM|SRRM4|SERPING1|FERMT3|CA2|GNAQ|ACTC1|ANPEP|EPB42|LRG1|F2|CD34|CLU|SERPINF2|A2M|GP1BA|FBLN1|COLEC10|SERPINA5|ANXA2|FN1|APOA4|CASP8|TFRC|MSN|MACF1|AGT|SERPINC1|SPTA1|S100A7|S100A9|FLNA|CRTAC1|GSN|FLOT1|ANXA1|DSP|CALML5|FLG2|MLLT4|JUP|FLOT2|CAMK2B|ITGB1|CDC42|CASP14|PTPRC|SLC2A…	0.00015
GO.0032879	GO Process	regulation of localization	112	CETP|APOH|VCL|LBP|TGFB1|PON1|VTN|GAPDH|GPLD1|HRG|APOB|APOA1|RRAS|APOE|SERPINF1|CCT7|CAB39|THBS1|ADAM10|ITGAV|ATP5B|ITGA2B|NAPA|ICAM1|ANXA3|MFGE8|IQGAP1|CCT6A|FERMT3|CCT5|CA2|ATP1B3|STOM|CCT8|ACE|ITGA2|CCT2|CD14|F2|PLG|PRKACA|CD34|GNAI2|CLU|FBLN1|IDH2|RASA3|EPB41|FN1|ACTB|APOA4|HLA-DRB1|MSN|DPP4|AGT|EZR|STX7|S100A9|MPP1|GSTO1|FLNA|STXBP3|GNAS|HSP90AB1|SLC25A5|SRC|GSN|MAPRE1|CLIC1|FLOT1|STK24|DSP|S…	3.37e-26		84	CETP|APOH|VCL|LBP|PFN1|VTN|GAPDH|APOB|APOA1|RRAS|RAC2|APOE|SERPINF1|SDCBP|THBS1|RAB27B|ITGA2B|RAB10|ICAM1|RAB7A|MFGE8|CA2|STOM|ACE|PF4|ITGA2|RAB8A|CD14|F2|PLG|CD34|AQP1|GNAI2|CLU|RAP2B|FBLN1|EPB41|ANXA2|FN1|ACTB|APOA4|HLA-DRB1|MSN|DPP4|DMD|AGT|EZR|STX7|S100A9|MPP1|FLNA|GNAS|GSN|RAB14|CLIC1|FLOT1|ANXA1|ACTN1|YWHAZ|ITGB1|ILK|ITGA4|LCP1|RDX|TF|ITGA6|AHSG|CORO1C|ORM2|CD36|PTPRJ|GNA13|PTPRC|PDCD6IP|SL…	3.51e-23		70	CETP|APOH|VCL|LBP|PON1|PFN1|VTN|GAPDH|GPLD1|HRG|APOB|APOA1|LRP1|APOE|SERPINF1|ORM1|THBS1|ITGA2B|YWHAE|RAB10|ICAM1|RAB7A|FERMT3|CA2|STOM|PF4|F2|PLG|CD34|GNAI2|CLU|RAP2B|FBLN1|EPB41|ANXA2|FN1|ACTB|APOA4|CASP8|MSN|MACF1|AGT|C4BPA|STX7|S100A7|S100A9|FLNA|GSN|FLOT1|ANXA1|DSP|YWHAQ|MLLT4|JUP|CAMK2B|YWHAZ|ITGB1|NSF|SAA1|TF|CD36|PTPRC|PDCD6IP|SLC2A1|PLTP|DMTN|HSPA8|APOA5|ITGB3|APOC4	1.34e-14
GO.0032880	GO Process	regulation of protein localization	48	TGFB1|GAPDH|GPLD1|APOA1|CCT7|IQGAP1|CCT6A|CCT5|STOM|CCT8|CCT2|CD14|F2|PRKACA|CD34|FBLN1|IDH2|EPB41|FN1|ACTB|HLA-DRB1|MSN|DPP4|EZR|STX7|GNAS|HSP90AB1|SLC25A5|SRC|GSN|SLC25A6|JUP|ANXA4|CCT4|YWHAZ|ITGB1|LCP1|RDX|CD36|GPI|SLC2A1|DMTN|LYN|HSPA8|ITGAM|DNM1L|CLTC|AP2B1	1.13e-12		31	GAPDH|APOA1|STOM|RAB8A|CD14|F2|CD34|FBLN1|EPB41|FN1|ACTB|HLA-DRB1|MSN|DPP4|EZR|STX7|GNAS|GSN|RAB14|ANXA1|YWHAZ|ITGB1|LCP1|RDX|ORM2|CD36|SLC2A1|PPIA|DMTN|HSPA8|CLTC	4.14e-08		28	GAPDH|GPLD1|APOA1|LRP1|ORM1|YWHAE|STOM|F2|CD34|FBLN1|EPB41|FN1|ACTB|CASP8|MSN|STX7|GSN|ANXA1|YWHAQ|MLLT4|JUP|YWHAZ|ITGB1|SAA1|CD36|SLC2A1|DMTN|HSPA8	2.19e-06
GO.0032940	GO Process	secretion by cell	100	APOH|VCL|TGFB1|HRG|PLEK|APOA1|TTR|CAT|CANX|TUBA4A|ACLY|CAB39|MYO1G|THBS1|ADAM10|ITGAV|VWF|ITGA2B|LGALS3BP|A1BG|ANXA3|ANK1|ITIH4|IQGAP1|SERPING1|FERMT3|STOM|CCT8|KPNB1|ANXA5|CCT2|ANPEP|LRG1|CD14|PLG|CLU|TLN1|PKM|SERPINF2|A2M|SLC44A2|TUBB|TUBB4B|FN1|HP|PIGR|ITGAL|VCP|CYB5R3|PNP|AGT|STX11|VNN1|S100A9|DNASE1L1|FLNA|STXBP3|GNAS|HSP90AB1|CAP1|FAM129B|GSN|HSPA1B|LY6G6F|DSP|GDI2|SERPINB1|CD9|STEAP3|JUP|P…	3.53e-52		75	APOH|VCL|PSMA2|LTF|PLEK|APOA1|CAT|TUBA4A|SNAP23|SDCBP|THBS1|LYZ|VWF|RAB27B|ITGA2B|LGALS3BP|RAB10|KNG1|RAB7A|ANK1|ITIH4|SERPING1|STOM|PF4|ANXA5|ANPEP|RAB8A|LRG1|CD14|PLG|CLU|TLN1|RAP2B|PKM|A2M|PTPRB|EEF1A1|PRDX6|ANXA2|FN1|HP|PIGR|VCP|AGT|TAGLN2|S100A9|FLNA|GNAS|CAP1|GSN|RAB14|HSPA1B|ANXA1|GDI2|PROS1|ACTN1|MMRN1|HLA-A|TF|AHSG|ORM2|CD44|CD36|PTPRJ|PTPRC|ITIH3|MME|PPIA|DMTN|HSPA8|SLC1A5|SERPINA4|B2M|…	5.53e-43		68	SPP2|APOH|VCL|LTA4H|HRG|PLEK|APOA1|TTR|TUBA4A|DSG1|ORM1|THBS1|LYZ|VWF|ITGA2B|LGALS3BP|A1BG|RAB10|RAB7A|ANK1|ITIH4|SERPING1|FERMT3|STOM|PF4|ANXA5|ANPEP|LRG1|PLG|CLU|TLN1|RAP2B|SERPINF2|A2M|EEF1A1|ANXA2|FN1|HP|PIGR|VCP|PRSS3|AGT|S100A7|S100A9|FLNA|LCN2|GSN|HSPA1B|ANXA1|DSP|GDI2|CALML5|FLG2|JUP|PROS1|MMRN1|HLA-A|NSF|TF|CD36|PTPRC|ITIH3|MME|SEPP1|DMTN|HSPA8|SERPINA4|ITGB3	7.76e-36
GO.0032956	GO Process	regulation of actin cytoskeleton organization	25	TGFB1|HRG|PLEK|APOA1|TMOD1|CAPZA1|ACTR3|ADD1|ICAM1|EPS8|ARPC2|TWF2|BAIAP2|SERPINF2|CAPZA2|F11R|SPTA1|FLNA|GSN|ILK|RDX|CAPZB|DMTN|SPTB|CYFIP1	2.66e-10		18	PFN1|PLEK|APOA1|TMOD1|CAPZA1|ACTR3|ICAM1|EPS8|BAIAP2|SPTA1|FLNA|GSN|ILK|CDC42|RDX|DMTN|CFL1|SPTB	4.3e-08		14	PFN1|HRG|PLEK|APOA1|LRP1|ICAM1|SERPINF2|SPTA1|FLNA|GSN|CDC42|DMTN|CFL1|SPTB	3.7e-05																																		184
GO.0032970	GO Process	regulation of actin filament-based process	29	MYH9|TGFB1|HRG|PLEK|APOA1|TMOD1|CAPZA1|ACTR3|ADD1|ICAM1|EPS8|ARPC2|TWF2|BAIAP2|SERPINF2|CAPZA2|F11R|SPTA1|FLNA|GSN|DSP|JUP|ILK|RDX|CAPZB|DMTN|ATP1A1|SPTB|CYFIP1	4.82e-12		20	MYH9|PFN1|PLEK|APOA1|TMOD1|CAPZA1|ACTR3|ICAM1|EPS8|BAIAP2|SPTA1|FLNA|GSN|ILK|CDC42|RDX|DMTN|CFL1|ATP1A1|SPTB	9.16e-09		17	MYH9|PFN1|HRG|PLEK|APOA1|LRP1|ICAM1|SERPINF2|SPTA1|FLNA|GSN|DSP|JUP|CDC42|DMTN|CFL1|SPTB	1.67e-06
GO.0033036	GO Process	macromolecule localization	78	CETP|APOH|VCL|MYH9|LBP|RP2|TGFB1|APOB|PLEK|APOA1|CAT|CANX|APOE|ITGAV|NAPA|ANK1|ATP1B3|KPNB1|ACE|ITGA2|CCT2|HSP90B1|TWF2|CLU|TLN1|BAIAP2|APOL1|BSG|EPB41L3|STOML2|PIGR|ITGAL|HNRNPA1L2|APOA4|VCP|TFRC|PNP|AGT|EZR|STX11|STX7|F11R|COPA|FLNA|STXBP3|GNAS|GSN|MAPRE1|FLOT1|DSP|GDI2|SLC25A6|HSPD1|DNM2|STEAP3|JUP|CCT4|FLOT2|DIAPH1|RDX|TF|CORO1C|CD36|ANO6|PDCD6IP|STXBP2|DMTN|LYN|HSPA8|UBC|PHB2|APOA5|LIMS1|RPL…	2.11e-11		57	CETP|APOH|VCL|MYH9|LBP|AFM|APOB|PLEK|APOA1|CAT|SNAP23|APOE|ARF3|SDCBP|RAB10|RAB7A|ANK1|ACE|ATP6V0D1|AZGP1|ITGA2|RAB8A|CLU|TLN1|BAIAP2|LPA|SERPINA5|ANXA2|PIGR|APOA4|VCP|TFRC|DMD|AGT|EZR|STX7|FLNA|GNAS|GSN|RAB14|FLOT1|ANXA1|GDI2|ITGA4|APOF|RDX|TF|CORO1C|CD36|PDCD6IP|PLTP|DMTN|HSPA8|UBC|APOA5|LIMS1|CLTC	5.43e-10		52	CETP|APOH|VCL|MYH9|LBP|AFM|APOB|PLEK|MFN2|APOA1|LRP1|APOE|YWHAE|RAB10|RAB7A|ANK1|AZGP1|HSP90B1|CLU|TLN1|APOL1|LPA|SERPINA5|ANXA2|PIGR|HNRNPA1L2|APOA4|VCP|TFRC|MACF1|AGT|STX7|FLNA|GSN|FLOT1|ANXA1|DSP|GDI2|JUP|FLOT2|APOF|NSF|TF|CD36|PDCD6IP|PLTP|DMTN|HSPA8|UBC|APOA5|LIMS1|APOC4	1.18e-07
GO.0033043	GO Process	regulation of organelle organization	52	TGFB1|HRG|PLEK|APOA1|CCT7|TMOD1|CAPZA1|ACTR3|ADD1|ICAM1|VDAC1|ANK1|CCT6A|CCT5|EPS8|CCT8|ARPC2|CCT2|TWF2|CLU|BAIAP2|SERPINF2|STOML2|MSN|CAPZA2|EZR|F11R|SPTA1|S100A9|FLNA|SLC25A5|SRC|GSN|MAPRE1|HSPA1B|DNM2|INF2|PRKAR1A|CCT4|YWHAZ|ILK|DIAPH1|LCP1|RDX|CAPZB|PDCD6IP|DMTN|PHB2|DNM1L|SPTB|CLTC|CYFIP1	3.36e-11		32	PFN1|PLEK|APOA1|TMOD1|SDCBP|CAPZA1|ACTR3|ICAM1|RAB7A|ANK1|EPS8|CLU|BAIAP2|ANXA2|MSN|EZR|SPTA1|S100A9|FLNA|GSN|HSPA1B|ANXA1|YWHAZ|ILK|LCP1|CDC42|RDX|PDCD6IP|DMTN|CFL1|SPTB|CLTC	2.33e-06		29	PFN1|HRG|PLEK|MFN2|APOA1|LRP1|YWHAE|ICAM1|RAB7A|VDAC1|ANK1|CLU|SERPINF2|ANXA2|CASP8|MSN|SPTA1|S100A9|FLNA|GSN|HSPA1B|ANXA1|YWHAQ|YWHAZ|CDC42|PDCD6IP|DMTN|CFL1|SPTB	6.14e-05
GO.0033344	GO Process	cholesterol efflux	5	APOB|APOA1|APOE|APOA4|APOA5	0.00042		5	APOB|APOA1|APOE|APOA4|APOA5	9.05e-05		5	APOB|APOA1|APOE|APOA4|APOA5	0.00011
GO.0033627	GO Process	cell adhesion mediated by integrin	7	VTN|ITGAV|ICAM1|ITGA2|ITGB1|ITGA6|ITGB3	5.76e-07		6	VTN|ICAM1|ITGA2|ITGB1|ITGA6|ITGB3	1.22e-06		4	VTN|ICAM1|ITGB1|ITGB3	0.00051
GO.0033700	GO Process	phospholipid efflux	4	APOA1|APOE|APOA4|APOA5	0.00051		4	APOA1|APOE|APOA4|APOA5	0.00015		4	APOA1|APOE|APOA4|APOA5	0.00019
GO.0034097	GO Process	response to cytokine	45	LBP|TGFB1|GAPDH|APOB|CANX|THBS1|ADAM10|CAPZA1|ACTR3|ICAM1|ITIH4|HSP90B1|CD14|PRKACA|GP1BA|FN1|HLA-DRB1|TFRC|MSN|GSTO1|STXBP3|HSP90AB1|SLC25A5|SRC|GSN|HLA-DRA|YWHAZ|ITGB1|HLA-A|ILK|LCP1|ALAD|HLA-B|CD36|DDOST|STXBP2|MME|CA1|HSPA8|UBC|ITGAM|VIM|LIMS1|RPLP0|PHB	3.05e-09		36	LBP|GAPDH|APOB|THBS1|CAPZA1|ACTR3|ICAM1|ITIH4|PF4|CD14|GP1BA|ANXA2|FN1|HLA-DRB1|TFRC|MSN|GSN|ANXA1|HLA-DRA|YWHAZ|ITGB1|HLA-A|ILK|ITGA4|LCP1|CDC42|CD44|CD36|MME|PPIA|CA1|HSPA8|CFL1|UBC|LIMS1|B2M	1.59e-09		34	LBP|GAPDH|APOB|PDE1B|THBS1|ICAM1|ITIH4|PF4|HSP90B1|GP1BA|ANXA2|FN1|CASP8|TFRC|MSN|LCN2|GSN|ANXA1|HLA-DRA|CAMK2B|YWHAZ|ITGB1|HLA-A|CDC42|SAA1|CD36|MME|CA1|HSPA8|CFL1|UBC|VIM|LIMS1|PHB	2.62e-08																																		1180
GO.0034329	GO Process	cell junction assembly	16	VCL|CAPZA1|ITGA2|TLN1|EPB41L3|FN1|ACTB|F11R|FLNA|CD9|JUP|ACTN1|ILK|ITGA6|PDCD6IP|LIMS1	1.43e-08		13	VCL|CAPZA1|ITGA2|TLN1|FN1|ACTB|FLNA|ACTN1|ILK|CDC42|ITGA6|PDCD6IP|LIMS1	4.93e-08		11	VCL|DSG1|TLN1|FN1|ACTB|FLNA|JUP|CDC42|PDCD6IP|ACTN3|LIMS1	4.03e-06
GO.0034369	GO Process	plasma lipoprotein particle remodeling	7	CETP|APOB|APOA1|APOE|APOA4|AGT|APOA5	6.12e-06		9	CETP|APOB|APOA1|APOE|LPA|APOA4|AGT|PLTP|APOA5	1.43e-09		9	CETP|APOB|APOA1|APOE|LPA|APOA4|AGT|PLTP|APOA5	1.86e-09
GO.0034370	GO Process	triglyceride-rich lipoprotein particle remodeling	6	CETP|APOB|APOA1|APOE|APOA4|APOA5	2.04e-06		6	CETP|APOB|APOA1|APOE|APOA4|APOA5	2.66e-07		6	CETP|APOB|APOA1|APOE|APOA4|APOA5	3.27e-07
GO.0034371	GO Process	chylomicron remodeling	4	APOB|APOA1|APOE|APOA4	0.00017		4	APOB|APOA1|APOE|APOA4	4.96e-05		4	APOB|APOA1|APOE|APOA4	6.2e-05
GO.0034374	GO Process	low-density lipoprotein particle remodeling	4	CETP|APOB|APOE|AGT	0.00063		5	CETP|APOB|APOE|LPA|AGT	9.17e-06		5	CETP|APOB|APOE|LPA|AGT	1.18e-05
GO.0034377	GO Process	plasma lipoprotein particle assembly	7	APOB|APOA1|APOE|PRKACA|APOA4|PRKACB|APOA5	4.06e-06		5	APOB|APOA1|APOE|APOA4|APOA5	0.00011		6	APOB|APOA1|APOE|APOA4|APOA5|APOC4	8.89e-06																																		714
GO.0034378	GO Process	chylomicron assembly	4	APOB|APOA1|APOE|APOA4	0.00031		4	APOB|APOA1|APOE|APOA4	9.05e-05		4	APOB|APOA1|APOE|APOA4	0.00011																																		1021
GO.0034380	GO Process	high-density lipoprotein particle assembly	6	APOA1|APOE|PRKACA|APOA4|PRKACB|APOA5	2.87e-06		4	APOA1|APOE|APOA4|APOA5	0.00019		4	APOA1|APOE|APOA4|APOA5	0.00024
GO.0034381	GO Process	plasma lipoprotein particle clearance	7	APOB|APOA1|APOE|CD36|EHD1|CLTC|AP2B1	4.75e-05		5	APOB|APOA1|APOE|CD36|CLTC	0.00063		5	APOB|APOA1|APOE|CD36|APOC4	0.00077
GO.0035239	GO Process	tube morphogenesis	26	MYH9|TGFB1|GPLD1|HRG|APOB|APOE|ANGPTL6|THBS1|ITGAV|ATP5B|TNC|ENPEP|MFGE8|ANPEP|PRKACA|CD34|SERPINF2|FN1|PRKACB|SRC|ITGB1|ILK|GNA13|PLXNB2|PHB2|ITGB3	2.44e-05		18	MYH9|PFN1|APOB|APOE|ANGPTL6|THBS1|MFGE8|ANPEP|CD34|PTPRB|ANXA2|FN1|NOTCH4|ITGB1|ILK|GNA13|CFL1|ITGB3	0.00043		18	MYH9|PFN1|GPLD1|HRG|APOB|LRP1|APOE|THBS1|ENPEP|ANPEP|CD34|SERPINF2|ANXA2|FN1|S100A7|ITGB1|CFL1|ITGB3	0.00054
GO.0035821	GO Process	modification of morphology or physiology of other organism	13	TGFB1|GAPDH|HRG|APOE|ITGAV|STOM|KPNB1|F2|PLG|APOL1|S100A9|SLC25A6|HSPA8	5.3e-05		14	GAPDH|LTF|APOE|LYZ|KNG1|STOM|PF4|F2|PLG|AQP1|ANXA2|S100A9|HSPA8|CFL1	1.62e-07		16	GAPDH|HRG|APOE|APCS|LYZ|STOM|PF4|F2|PLG|APOL1|ANXA2|CASP8|S100A9|DCD|HSPA8|CFL1	3.73e-09
GO.0042221	GO Process	response to chemical	122	SERPIND1|LBP|TGFB1|PON1|GAPDH|GPLD1|HRG|APOB|APOA1|CAT|CANX|APOE|SERPINF1|THBS1|ADAM10|ITGAV|CAPZA1|ACTR3|ADD1|ICAM1|ANXA3|TNC|ITIH4|LUM|IQGAP1|CA2|GNAQ|ACTC1|ANXA5|ITGA2|HSP90B1|TWF2|CD14|PRKACA|GNAI2|CLU|TLN1|BAIAP2|PKM|SERPINF2|GP1BA|BSG|RASGRP2|FN1|HP|PIGR|ACTB|APOA4|VCP|HLA-DRB1|TFRC|MSN|PNP|AGT|EZR|SERPINC1|F11R|SPTA1|S100A9|GSTO1|STXBP3|CPN1|PRKACB|GNAS|HSP90AB1|SLC25A5|ANXA7|FAM129B|PGK1|…	2.6e-14		89	SERPIND1|LBP|GAPDH|APOB|APOA1|CAT|RAC2|APOE|SERPINF1|THBS1|CAPZA1|ACTR3|RAB10|ICAM1|ITIH4|LUM|CA2|GNAQ|ACTC1|ATP6V0D1|AZGP1|PF4|ANXA5|ITGA2|RAB8A|PRDX2|CD14|AQP1|GNAI2|CLU|TLN1|BAIAP2|PKM|GP1BA|EEF1A1|PRDX6|ANXA2|FN1|HP|PIGR|ACTB|APOA4|VCP|HLA-DRB1|TFRC|MSN|AGT|EZR|SERPINC1|SPTA1|S100A9|GNAS|GSN|RAB14|HSPA1B|FLOT1|ANXA1|HBD|HLA-DRA|YWHAZ|ITGB1|HLA-A|ILK|ITGA4|LCP1|CDC42|RDX|TF|ITGA6|CD44|CD36|PTP…	6.53e-13		80	SERPIND1|LBP|PON1|GAPDH|GPLD1|HRG|APOB|MFN2|APOA1|PDE1B|LRP1|APOE|SERPINF1|DSG1|THBS1|BLMH|RAB10|ICAM1|ITIH4|LUM|CA2|GNAQ|ACTC1|PIP|AZGP1|PF4|ANXA5|HSP90B1|PRDX2|GNAI2|CLU|TLN1|SERPINF2|GP1BA|COLEC10|EEF1A1|ANXA2|FN1|HP|PIGR|ACTB|APOA4|CASP8|VCP|TFRC|MSN|AGT|SERPINC1|SPTA1|S100A7|S100A9|CPN1|LCN2|GSN|HSPA1B|FLOT1|ANXA1|JUP|HLA-DRA|CAMK2B|YWHAZ|ITGB1|HLA-A|CDC42|SAA1|TF|CD36|SLC2A1|MME|DMTN|CA1|HS…	6.13e-09
GO.0042325	GO Process	regulation of phosphorylation	47	TGFB1|VTN|HRG|APOA1|RRAS|APOE|CAB39|THBS1|ITGAV|ICAM1|AMBP|HPX|IQGAP1|GNAQ|ACE|F2|PRKACA|GNAI2|CLU|SERPINF2|GP1BA|FBLN1|FN1|ACTB|VCP|HLA-DRB1|AGT|EZR|PRKACB|HSP90AB1|SRC|FLOT1|STK24|PRKAR1A|ILK|ITGA6|CORO1C|CD36|PTPRJ|PLXNB2|PTPRC|DMTN|LYN|UBC|PHB2|ITGB3|PHB	5.42e-06		39	VTN|LTF|APOA1|RRAS|RAC2|APOE|SDCBP|THBS1|ICAM1|AMBP|HPX|GNAQ|ACE|F2|GNAI2|CLU|RAP2B|GP1BA|FBLN1|ANXA2|FN1|ACTB|VCP|HLA-DRB1|DMD|AGT|EZR|FLOT1|ILK|ITGA6|AHSG|CORO1C|CD44|CD36|PTPRJ|PTPRC|DMTN|UBC|ITGB3	2.67e-07		31	VTN|HRG|APOA1|APOE|THBS1|ICAM1|AMBP|HPX|GNAQ|F2|GNAI2|CLU|RAP2B|SERPINF2|GP1BA|FBLN1|ANXA2|FN1|ACTB|VCP|AGT|S100A7|FLOT1|SAA1|CD36|PTPRC|ACTN3|DMTN|UBC|ITGB3|PHB	0.00054
GO.0042592	GO Process	homeostatic process	48	CETP|TGFB1|APOB|APOA1|APOE|SERPINF1|ITGAV|ATP5B|SLC4A1|CP|ADD1|ICAM1|HPX|CA2|ATP1B3|HSP90B1|EPB42|F2|PRKACA|CD34|RASA3|ANXA6|STOML2|APOA4|TFRC|AGT|S100A9|GSTO1|PRKACB|GNAS|HSP90AB1|ANXA7|SRC|PRKAR1A|STEAP3|ALDOA|PDIA6|TF|CD36|GNA13|ANO6|PTPRC|DMTN|LYN|CAND1|APOA5|ATP1A1|EHD1	3.78e-06		37	CETP|LTF|APOB|APOA1|RAC2|APOE|SERPINF1|SLC4A1|CP|ICAM1|KNG1|RAB7A|HPX|CA2|ATP6V0D1|EPB42|PRDX2|F2|CD34|AQP1|PRDX6|APOA4|TFRC|DMD|AGT|S100A9|GNAS|ANXA1|TF|CD36|GNA13|PTPRC|DMTN|APOA5|ATP1A1|B2M|GNB1	3.11e-06		32	CETP|APOB|APOA1|APOE|SERPINF1|SLC4A1|YWHAE|CP|ICAM1|RAB7A|HPX|CA2|HSP90B1|EPB42|PRDX2|F2|CD34|APOA4|TFRC|AGT|S100A9|LCN2|ANXA1|FLG2|SAA1|TF|CD36|PTPRC|DMTN|APOA5|APOC4|MUC13	0.00033
GO.0042632	GO Process	cholesterol homeostasis	7	CETP|APOB|APOA1|APOE|APOA4|APOA5|EHD1	0.00091		6	CETP|APOB|APOA1|APOE|APOA4|APOA5	0.00084		6	CETP|APOB|APOA1|APOE|APOA4|APOA5	0.001
GO.0042730	GO Process	fibrinolysis	7	HRG|SERPING1|F2|PLG|SERPINF2|GP1BA|PROS1	1.67e-06		6	SERPING1|F2|PLG|GP1BA|ANXA2|PROS1	3.12e-06		8	HRG|SERPING1|F2|PLG|SERPINF2|GP1BA|ANXA2|PROS1	8.51e-09
GO.0042981	GO Process	regulation of apoptotic process	47	APOH|TGFB1|GAPDH|GPLD1|HRG|ENO1|CAT|APOE|THBS1|ITGAV|ICAM1|ACTC1|ANXA5|HSP90B1|GNAI2|CLU|VCP|AGT|VNN1|S100A9|FLNA|GNAI3|HSP90AB1|SLC25A5|VDAC2|FAM129B|SRC|GSN|HSPA1B|STK24|HSPD1|DNM2|STEAP3|ANXA4|ACTN1|YWHAZ|ITGB1|ILK|ITGA6|GNA13|ANO6|LYN|UBC|PHB2|LDHA|DNM1L|PHB	1e-05		34	APOH|GAPDH|LTF|ENO1|CAT|APOE|THBS1|ICAM1|KNG1|ACTC1|PF4|ANXA5|PRDX2|AQP1|GNAI2|CLU|VCP|AGT|S100A9|FLNA|GSN|HSPA1B|ANXA1|ACTN1|YWHAZ|ITGB1|ILK|ITGA4|ITGA6|CD44|GNA13|CFL1|UBC|LDHA	5.85e-05		35	APOH|GAPDH|GPLD1|HRG|ENO1|MFN2|LRP1|APOE|THBS1|YWHAE|ICAM1|ACTC1|PIP|PF4|ANXA5|HSP90B1|PRDX2|GNAI2|CLU|CASP8|VCP|AGT|S100A9|FLNA|GSN|HSPA1B|ANXA1|YWHAQ|YWHAZ|ITGB1|ACTN3|CFL1|UBC|LDHA|PHB	3.05e-05
GO.0043062	GO Process	extracellular structure organization	38	CETP|TGFB1|VTN|APOB|APOA1|TTR|APOE|THBS1|ADAM10|ITGAV|VWF|ITGA2B|ICAM1|TNC|LUM|ITGA2|PLG|PRKACA|CD34|SERPINF2|A2M|FBLN1|BSG|FN1|ITGAL|APOA4|AGT|F11R|PRKACB|FLOT1|ITGB1|LCP1|ITGA6|ICAM2|ITGAM|APOA5|ITGB3|PECAM1	2.76e-19		30	CETP|VTN|APOB|APOA1|APOE|THBS1|VWF|ITGA2B|ICAM1|LUM|ITGA2|PLG|CD34|LPA|A2M|FBLN1|ANXA2|FN1|APOA4|AGT|FLOT1|ITGB1|ITGA4|LCP1|ITGA6|CD44|PLTP|APOA5|ITGB3|PECAM1	3.37e-17		28	CETP|VTN|APOB|APOA1|TTR|APOE|THBS1|VWF|ITGA2B|ICAM1|LUM|PRSS1|PLG|CD34|LPA|SERPINF2|A2M|FBLN1|ANXA2|FN1|APOA4|AGT|FLOT1|ITGB1|PLTP|APOA5|ITGB3|APOC4	2.43e-15
GO.0043066	GO Process	negative regulation of apoptotic process	29	APOH|ENO1|CAT|APOE|THBS1|ITGAV|ICAM1|ACTC1|ANXA5|HSP90B1|GNAI2|CLU|VNN1|FLNA|GNAI3|HSP90AB1|SLC25A5|VDAC2|FAM129B|SRC|HSPA1B|HSPD1|ANXA4|YWHAZ|ITGB1|ILK|ITGA6|UBC|PHB2	0.00029		24	APOH|LTF|ENO1|CAT|APOE|THBS1|ICAM1|ACTC1|PF4|ANXA5|PRDX2|AQP1|GNAI2|CLU|FLNA|HSPA1B|ANXA1|YWHAZ|ITGB1|ILK|ITGA6|CD44|CFL1|UBC	6.32e-05		23	APOH|ENO1|LRP1|APOE|THBS1|YWHAE|ICAM1|ACTC1|PIP|PF4|ANXA5|HSP90B1|PRDX2|GNAI2|CLU|CASP8|FLNA|HSPA1B|ANXA1|YWHAZ|ITGB1|CFL1|UBC	0.00021
GO.0043085	GO Process	positive regulation of catalytic activity	58	APOH|RP2|TGFB1|GPLD1|PLEK|APOA1|APOE|CAB39|THBS1|NAPA|ICAM1|IQGAP1|ATP1B3|GNAQ|ACE|ITGA2|CCT2|F2|PRKACA|GNAI2|CLU|A2M|FBLN1|RASA3|RASGRP2|FN1|APOA4|VCP|HLA-DRB1|AGT|F11R|S100A9|GNAI3|PRKACB|GNAS|HSP90AB1|SRC|GSN|STK24|RSU1|GDI2|HSPD1|DNM2|PRKAR1A|CCT4|ITGB1|ILK|ITGA6|CORO1C|GNA13|PTPRC|LYN|UBC|ITGAM|APOA5|LIMS1|DNM1L|ITGB3	2.14e-11		37	APOH|PFN1|LTF|PLEK|APOA1|APOE|THBS1|ICAM1|GNAQ|ACE|ITGA2|F2|GNAI2|CLU|A2M|FBLN1|FN1|APOA4|VCP|HLA-DRB1|AGT|S100A9|GNAS|GSN|RSU1|GDI2|ITGB1|ILK|ITGA6|CORO1C|GNA13|UBE2L3|PTPRC|UBC|APOA5|LIMS1|ITGB3	5.47e-07		32	APOH|PFN1|GPLD1|PLEK|APOA1|APOE|THBS1|ICAM1|GNAQ|F2|GNAI2|CLU|A2M|FBLN1|FN1|APOA4|CASP8|VCP|AGT|S100A9|GSN|RSU1|GDI2|MLLT4|ITGB1|SAA1|PTPRC|UBC|APOA5|LIMS1|ITGB3|ARHGAP11B	8.93e-05
GO.0043086	GO Process	negative regulation of catalytic activity	42	SERPIND1|VTN|GAPDH|HRG|APOA1|APOE|SERPINF1|THBS1|PZP|ANXA3|AMBP|ITIH4|IQGAP1|ITIH1|SERPING1|GNAQ|ANXA5|GNAI2|SERPINF2|A2M|SERPINA7|GP1BA|HP|ITIH2|AGT|SERPINC1|F11R|GNAI3|SRC|SERPINB1|PRKAR1A|PROS1|ANXA4|ILK|RDX|CORO1C|PTPRJ|PTPRC|LYN|CAND1|SERPINA4|SERPINB6	9.22e-11		38	SERPIND1|VTN|GAPDH|LTF|APOA1|APOE|SERPINF1|THBS1|KNG1|AMBP|ITIH4|ITIH1|SERPING1|GNAQ|ANXA5|AQP1|GNAI2|LPA|A2M|SERPINA7|GP1BA|SERPINA5|ANXA2|HP|ITIH2|AGT|SERPINC1|ANXA1|PROS1|ILK|RDX|AHSG|CORO1C|CD44|PTPRJ|PTPRC|ITIH3|SERPINA4	1.28e-13		37	SPP2|SERPIND1|VTN|GAPDH|HRG|APOA1|APOE|SERPINF1|APCS|THBS1|PZP|YWHAE|AMBP|ITIH4|ITIH1|SERPING1|GNAQ|ANXA5|GNAI2|LPA|SERPINF2|A2M|SERPINA7|GP1BA|SERPINA5|SERPINA6|ANXA2|HP|ITIH2|CASP8|AGT|SERPINC1|ANXA1|PROS1|PTPRC|ITIH3|SERPINA4	6.81e-13
GO.0043254	GO Process	regulation of protein complex assembly	34	TGFB1|HRG|PLEK|APOE|TMOD1|CAPZA1|ACTR3|NAPA|ADD1|ICAM1|EPS8|ARPC2|TWF2|CLU|BAIAP2|VCP|MSN|CAPZA2|SPTA1|VDAC2|SRC|GSN|MAPRE1|HSPA1B|LCP1|RDX|CD36|CAPZB|DMTN|HSPA8|CAND1|DNM1L|SPTB|CYFIP1	2.49e-13		22	PFN1|PLEK|APOE|TMOD1|CAPZA1|ACTR3|ICAM1|EPS8|CLU|BAIAP2|VCP|MSN|SPTA1|GSN|HSPA1B|LCP1|CDC42|RDX|CD36|DMTN|HSPA8|SPTB	1.18e-08		16	PFN1|HRG|PLEK|APOE|ICAM1|CLU|VCP|MSN|SPTA1|GSN|HSPA1B|CDC42|CD36|DMTN|HSPA8|SPTB	9.9e-05
GO.0043277	GO Process	apoptotic cell clearance	8	THBS1|ITGAV|MFGE8|FCN3|FCN2|PDIA6|CD36|ITGB3	7.46e-07		5	THBS1|MFGE8|FCN3|CD36|ITGB3	0.00019		6	LRP1|THBS1|FCN3|FCN2|CD36|ITGB3	1.82e-05
GO.0043312	GO Process	neutrophil degranulation	59	VCL|TTR|CAT|ACLY|CAB39|ADAM10|ITGAV|A1BG|ANXA3|IQGAP1|STOM|CCT8|KPNB1|CCT2|ANPEP|LRG1|CD14|PKM|SLC44A2|TUBB|TUBB4B|HP|PIGR|ITGAL|VCP|CYB5R3|PNP|VNN1|S100A9|DNASE1L1|STXBP3|HSP90AB1|CAP1|GSN|HSPA1B|DSP|GDI2|SERPINB1|JUP|ALDOA|HLA-A|DIAPH1|ALAD|HLA-B|CD36|DDOST|PTPRJ|GPI|ANO6|PTPRC|STXBP2|MME|CAPN1|HSPA8|ITGAM|CAND1|PECAM1|CYFIP1|SERPINB6	2.27e-32		40	VCL|PSMA2|LTF|CAT|SNAP23|SDCBP|LYZ|RAB10|RAB7A|STOM|ANPEP|LRG1|CD14|RAP2B|PKM|PTPRB|EEF1A1|PRDX6|ANXA2|HP|PIGR|VCP|S100A9|CAP1|GSN|RAB14|HSPA1B|GDI2|HLA-A|AHSG|ORM2|CD44|CD36|PTPRJ|PTPRC|MME|PPIA|HSPA8|B2M|PECAM1	3.49e-22		34	VCL|LTA4H|TTR|DSG1|ORM1|LYZ|A1BG|RAB10|RAB7A|STOM|ANPEP|LRG1|RAP2B|EEF1A1|ANXA2|HP|PIGR|VCP|PRSS3|S100A7|S100A9|LCN2|GSN|HSPA1B|DSP|GDI2|CALML5|FLG2|JUP|HLA-A|CD36|PTPRC|MME|HSPA8	1.47e-16
GO.0043687	GO Process	post-translational protein modification	19	SERPIND1|GPLD1|APOB|APOA1|APOE|FOLH1|ADAM10|CP|TNC|MFGE8|HSP90B1|APOL1|FN1|ITIH2|SERPINC1|PDIA6|TF|CAND1|APOA5	3.56e-05		15	SERPIND1|PSMA2|APOB|APOA1|APOE|CP|KNG1|MFGE8|RAB8A|FN1|ITIH2|SERPINC1|TF|AHSG|APOA5	5.94e-05		14	SPP2|SERPIND1|GPLD1|APOB|APOA1|APOE|CP|HSP90B1|APOL1|FN1|ITIH2|SERPINC1|TF|APOA5	0.00027
GO.0043691	GO Process	reverse cholesterol transport	6	CETP|APOA1|APOE|CLU|APOA4|APOA5	8.91e-06		6	CETP|APOA1|APOE|CLU|APOA4|APOA5	1.22e-06		6	CETP|APOA1|APOE|CLU|APOA4|APOA5	1.56e-06
GO.0043933	GO Process	protein-containing complex subunit organization	58	CETP|TGFB1|VTN|APOB|APOA1|CAT|APOE|CAB39|VWF|CAPZA1|NAPA|LUM|FERMT3|STOM|CCT8|ARPC2|CCT2|PRKACA|CLU|TLN1|PKM|SERPINF2|EPB41|ANXA6|FN1|STOML2|APOA4|VCP|HLA-DRB1|CAPZA2|AGT|STXBP3|PRKACB|HSP90AB1|SRC|GSN|FLOT1|HSPD1|DNM2|JUP|ALDOA|HLA-DRA|HLA-A|ILK|DIAPH1|ALAD|ANO6|PDCD6IP|SLC2A1|DMTN|HSPA8|UBC|CAND1|APOA5|DNM1L|EHD1|CLTC|AP2B1	1.22e-07		39	CETP|VTN|APOB|APOA1|CAT|SNAP23|APOE|VWF|CAPZA1|LUM|STOM|CLU|TLN1|GCFC2|PKM|LPA|EPB41|ANXA2|FN1|APOA4|VCP|HLA-DRB1|DMD|AGT|GSN|FLOT1|HLA-DRA|HLA-A|ILK|PDCD6IP|SLC2A1|PLTP|DMTN|HSPA8|CFL1|UBC|APOA5|CLTC|GNB1	2.19e-05		36	CETP|VTN|APOB|APOA1|APOE|APCS|VWF|LUM|FERMT3|STOM|CLU|TLN1|LPA|SERPINF2|EPB41|ANXA2|FN1|APOA4|CASP8|VCP|AGT|GSN|FLOT1|JUP|HLA-DRA|HLA-A|NSF|PDCD6IP|SLC2A1|PLTP|DMTN|HSPA8|CFL1|UBC|APOA5|APOC4	0.00031
GO.0044087	GO Process	regulation of cellular component biogenesis	49	TGFB1|HRG|PLEK|APOA1|APOE|TMOD1|THBS1|CAPZA1|ACTR3|NAPA|ADD1|ICAM1|IQGAP1|EPS8|ACE|ARPC2|TWF2|PRKACA|CLU|BAIAP2|SERPINF2|VCP|MSN|CAPZA2|AGT|EZR|SPTA1|FLNA|VDAC2|SRC|GSN|MAPRE1|HSPA1B|FLOT1|DNM2|LCP1|RDX|CORO1C|CD36|PTPRJ|CAPZB|PDCD6IP|DMTN|HSPA8|CAND1|LIMS1|DNM1L|SPTB|CYFIP1	7.43e-14		36	PFN1|PLEK|APOA1|RAC2|APOE|TMOD1|SDCBP|THBS1|CAPZA1|ACTR3|ICAM1|RAB7A|EPS8|ACE|CLU|BAIAP2|VCP|MSN|AGT|EZR|SPTA1|FLNA|GSN|HSPA1B|FLOT1|LCP1|CDC42|RDX|CORO1C|CD36|PTPRJ|PDCD6IP|DMTN|HSPA8|LIMS1|SPTB	1.68e-11		26	PFN1|HRG|PLEK|APOA1|APOE|THBS1|ICAM1|RAB7A|CLU|SERPINF2|VCP|MSN|MACF1|AGT|SPTA1|FLNA|GSN|HSPA1B|FLOT1|CDC42|CD36|PDCD6IP|DMTN|HSPA8|LIMS1|SPTB	1.08e-05
GO.0044089	GO Process	positive regulation of cellular component biogenesis	30	TGFB1|HRG|PLEK|APOA1|APOE|ACTR3|ICAM1|IQGAP1|ARPC2|TWF2|CLU|BAIAP2|SERPINF2|VCP|MSN|AGT|FLNA|SRC|GSN|MAPRE1|HSPA1B|FLOT1|DNM2|LCP1|CD36|PTPRJ|PDCD6IP|CAND1|LIMS1|CYFIP1	4.18e-09		24	PFN1|PLEK|APOA1|RAC2|APOE|SDCBP|ACTR3|ICAM1|RAB7A|CLU|BAIAP2|VCP|MSN|AGT|FLNA|GSN|HSPA1B|FLOT1|LCP1|CDC42|CD36|PTPRJ|PDCD6IP|LIMS1	7.83e-09		20	PFN1|HRG|PLEK|APOA1|APOE|ICAM1|RAB7A|CLU|SERPINF2|VCP|MSN|AGT|FLNA|GSN|HSPA1B|FLOT1|CDC42|CD36|PDCD6IP|LIMS1	3.65e-06
GO.0044092	GO Process	negative regulation of molecular function	48	SERPIND1|VTN|GAPDH|HRG|APOA1|CAT|APOE|SERPINF1|CAB39|THBS1|PZP|ANXA3|AMBP|ITIH4|IQGAP1|ITIH1|SERPING1|GNAQ|ANXA5|GNAI2|SERPINF2|A2M|SERPINA7|GP1BA|HP|ACTB|ITIH2|AGT|SERPINC1|F11R|GSTO1|FLNA|GNAI3|SRC|SERPINB1|PRKAR1A|PROS1|ANXA4|ILK|RDX|CORO1C|PTPRJ|PTPRC|LYN|PHB2|CAND1|SERPINA4|SERPINB6	1.11e-09		43	SERPIND1|VTN|GAPDH|LTF|APOA1|CAT|APOE|SERPINF1|THBS1|KNG1|AMBP|ITIH4|ITIH1|SERPING1|GNAQ|ANXA5|AQP1|GNAI2|LPA|A2M|SERPINA7|GP1BA|SERPINA5|ANXA2|HP|ACTB|ITIH2|AGT|SERPINC1|FLNA|ANXA1|PROS1|ILK|ITGA4|RDX|AHSG|CORO1C|CD44|PTPRJ|PTPRC|ITIH3|SERPINA4|B2M	9.52e-13		40	SPP2|SERPIND1|VTN|GAPDH|HRG|APOA1|APOE|SERPINF1|APCS|THBS1|PZP|YWHAE|AMBP|ITIH4|ITIH1|SERPING1|GNAQ|ANXA5|GNAI2|LPA|SERPINF2|A2M|SERPINA7|GP1BA|SERPINA5|SERPINA6|ANXA2|HP|ACTB|ITIH2|CASP8|AGT|SERPINC1|FLNA|CRTAC1|ANXA1|PROS1|PTPRC|ITIH3|SERPINA4	7.73e-11
GO.0044093	GO Process	positive regulation of molecular function	72	APOH|RP2|TGFB1|PON1|VTN|GPLD1|PLEK|APOA1|CAT|APOE|CAB39|THBS1|NAPA|ADD1|ICAM1|ANXA3|IQGAP1|ATP1B3|GNAQ|ACE|ITGA2|CCT2|F2|PRKACA|GNAI2|CLU|A2M|FBLN1|RASA3|RASGRP2|EPB41|FN1|APOA4|VCP|HLA-DRB1|AGT|F11R|S100A9|GSTO1|GNAI3|PRKACB|GNAS|HSP90AB1|FAM129B|SRC|GSN|MAPRE1|HSPA1B|FLOT1|STK24|RSU1|GDI2|HSPD1|DNM2|PRKAR1A|JUP|CCT4|ITGB1|ILK|ITGA6|CORO1C|CD36|GNA13|PTPRC|LYN|UBC|ITGAM|PHB2|APOA5|LIMS1|DNM1L|IT…	2.09e-14		46	APOH|PFN1|VTN|LTF|PLEK|APOA1|CAT|APOE|THBS1|ICAM1|GNAQ|ACE|ITGA2|F2|GNAI2|CLU|A2M|FBLN1|EPB41|ANXA2|FN1|APOA4|VCP|HLA-DRB1|DMD|AGT|S100A9|GNAS|GSN|HSPA1B|FLOT1|RSU1|GDI2|ITGB1|ILK|ITGA6|CORO1C|CD36|GNA13|UBE2L3|PTPRC|UBC|APOA5|LIMS1|B2M|ITGB3	9.25e-09		41	APOH|PON1|PFN1|VTN|GPLD1|PLEK|APOA1|LRP1|APOE|THBS1|ICAM1|GNAQ|F2|GNAI2|CLU|A2M|FBLN1|EPB41|ANXA2|FN1|APOA4|CASP8|VCP|AGT|S100A9|GSN|HSPA1B|FLOT1|RSU1|GDI2|MLLT4|JUP|ITGB1|SAA1|CD36|PTPRC|UBC|APOA5|LIMS1|ITGB3|ARHGAP11B	2.12e-06
GO.0044403	GO Process	symbiont process	42	TGFB1|GAPDH|APOE|ITGAV|ICAM1|AMBP|VDAC1|HPX|STOM|KPNB1|ITGA2|ANPEP|F2|PLG|TLN1|FBLN1|PGLYRP2|FN1|VCP|HLA-DRB1|TFRC|DPP4|GYPA|F11R|HSP90AB1|SLC25A5|SRC|HSPA1B|SLC25A6|HSPD1|HLA-DRA|ITGB1|HLA-A|HLA-B|PDCD6IP|LYN|HSPA8|UBC|SLC1A5|VIM|ITGB3|AP2B1	1.37e-13		36	GAPDH|LTF|APOE|ICAM1|RAB7A|AMBP|HPX|STOM|PF4|ITGA2|ANPEP|F2|PLG|AQP1|TLN1|FBLN1|ANXA2|FN1|VCP|HLA-DRB1|TFRC|DPP4|GYPA|HSPA1B|HLA-DRA|ITGB1|HLA-A|CDC42|PDCD6IP|PPIA|HSPA8|CFL1|UBC|SLC1A5|B2M|ITGB3	6.96e-15		33	GAPDH|APOE|APCS|YWHAE|ICAM1|RAB7A|AMBP|VDAC1|HPX|STOM|PF4|ANPEP|F2|PLG|TLN1|FBLN1|PGLYRP2|ANXA2|FN1|CASP8|VCP|TFRC|HSPA1B|HLA-DRA|ITGB1|HLA-A|CDC42|PDCD6IP|HSPA8|CFL1|UBC|VIM|ITGB3	1.4e-12
GO.0045055	GO Process	regulated exocytosis	92	APOH|VCL|TGFB1|HRG|PLEK|APOA1|TTR|CAT|TUBA4A|ACLY|CAB39|THBS1|ADAM10|ITGAV|VWF|ITGA2B|LGALS3BP|A1BG|ANXA3|ITIH4|IQGAP1|SERPING1|FERMT3|STOM|CCT8|KPNB1|ANXA5|CCT2|ANPEP|LRG1|CD14|PLG|CLU|TLN1|PKM|SERPINF2|A2M|SLC44A2|TUBB|TUBB4B|FN1|HP|PIGR|ITGAL|VCP|CYB5R3|PNP|STX11|VNN1|S100A9|DNASE1L1|FLNA|STXBP3|HSP90AB1|CAP1|GSN|HSPA1B|LY6G6F|DSP|GDI2|SERPINB1|CD9|JUP|PROS1|ACTN1|MMRN1|ALDOA|HLA-A|DIAPH1|TF|A…	2.96e-55		69	APOH|VCL|PSMA2|LTF|PLEK|APOA1|CAT|TUBA4A|SNAP23|SDCBP|THBS1|LYZ|VWF|RAB27B|ITGA2B|LGALS3BP|RAB10|KNG1|RAB7A|ITIH4|SERPING1|STOM|PF4|ANXA5|ANPEP|LRG1|CD14|PLG|CLU|TLN1|RAP2B|PKM|A2M|PTPRB|EEF1A1|PRDX6|ANXA2|FN1|HP|PIGR|VCP|TAGLN2|S100A9|FLNA|CAP1|GSN|RAB14|HSPA1B|GDI2|PROS1|ACTN1|MMRN1|HLA-A|TF|AHSG|ORM2|CD44|CD36|PTPRJ|PTPRC|ITIH3|MME|PPIA|DMTN|HSPA8|SERPINA4|B2M|ITGB3|PECAM1	5.06e-45		64	SPP2|APOH|VCL|LTA4H|HRG|PLEK|APOA1|TTR|TUBA4A|DSG1|ORM1|THBS1|LYZ|VWF|ITGA2B|LGALS3BP|A1BG|RAB10|RAB7A|ITIH4|SERPING1|FERMT3|STOM|PF4|ANXA5|ANPEP|LRG1|PLG|CLU|TLN1|RAP2B|SERPINF2|A2M|EEF1A1|ANXA2|FN1|HP|PIGR|VCP|PRSS3|S100A7|S100A9|FLNA|LCN2|GSN|HSPA1B|DSP|GDI2|CALML5|FLG2|JUP|PROS1|MMRN1|HLA-A|TF|CD36|PTPRC|ITIH3|MME|SEPP1|DMTN|HSPA8|SERPINA4|ITGB3	2.07e-39
GO.0045087	GO Process	innate immune response	30	LBP|TGFB1|GAPDH|CAPZA1|ACTR3|ICAM1|FCN3|SERPING1|FCN2|CD14|CLU|APOL1|TUBB|TUBB4B|PGLYRP2|APOA4|HLA-DRB1|CAPZA2|VNN1|S100A9|STXBP3|SRC|GSN|HLA-DRA|HLA-A|HLA-B|STXBP2|LYN|ITGAM|VIM	1.87e-06		19	LBP|GAPDH|LTF|CAPZA1|ACTR3|ICAM1|FCN3|SERPING1|CD14|CLU|APOA4|HLA-DRB1|S100A9|GSN|ANXA1|HLA-DRA|HLA-A|CD44|B2M	0.00044		25	LBP|GAPDH|APCS|ICAM1|FCN3|SERPING1|FCN2|MASP1|CLU|APOL1|COLEC10|PGLYRP2|APOA4|C4BPA|S100A7|S100A9|LCN2|GSN|ANXA1|HLA-DRA|CAMK2B|HLA-A|MASP2|SAA1|VIM	5.19e-07
GO.0045088	GO Process	regulation of innate immune response	24	LBP|APOB|HPX|SERPING1|CD226|HSP90B1|CD14|PRKACA|A2M|PGLYRP2|S100A9|PRKACB|HSP90AB1|SRC|HSPA1B|FLOT1|HSPD1|HLA-A|HLA-B|CD36|ICAM2|LYN|UBC|ITGAM	4.22e-08		13	LBP|LTF|APOB|HPX|SERPING1|CD14|A2M|S100A9|HSPA1B|FLOT1|HLA-A|CD36|UBC	0.00067		15	LBP|APOB|HPX|SERPING1|HSP90B1|A2M|PGLYRP2|CASP8|S100A9|HSPA1B|FLOT1|HLA-A|CD36|UBC|MUC13	6.59e-05
GO.0045321	GO Process	leukocyte activation	71	VCL|MYH9|LBP|TGFB1|TTR|CAT|ACLY|CAB39|ADAM10|ITGAV|A1BG|ICAM1|ANXA3|IQGAP1|STOM|CCT8|KPNB1|CCT2|ANPEP|LRG1|CD14|CLU|PKM|SLC44A2|TUBB|TUBB4B|HP|STOML2|PIGR|ITGAL|VCP|MSN|DPP4|CYB5R3|PNP|VNN1|S100A9|DNASE1L1|STXBP3|HSP90AB1|CAP1|GSN|HSPA1B|DSP|GDI2|SERPINB1|HSPD1|JUP|ALDOA|ITGB1|HLA-A|DIAPH1|LCP1|ALAD|HLA-B|CD36|DDOST|PTPRJ|GPI|ANO6|PTPRC|STXBP2|MME|LYN|CAPN1|HSPA8|ITGAM|CAND1|PECAM1|CYFIP1|SERPINB6	7.56e-29		50	VCL|MYH9|LBP|PSMA2|LTF|CAT|SNAP23|SDCBP|LYZ|RAB10|ICAM1|RAB7A|STOM|ANPEP|LRG1|CD14|CLU|RAP2B|PKM|PTPRB|EEF1A1|PRDX6|ANXA2|HP|PIGR|VCP|MSN|DPP4|S100A9|CAP1|GSN|RAB14|HSPA1B|ANXA1|GDI2|ITGB1|HLA-A|ITGA4|LCP1|AHSG|ORM2|CD44|CD36|PTPRJ|PTPRC|MME|PPIA|HSPA8|B2M|PECAM1	2.33e-21		42	VCL|MYH9|LBP|LTA4H|TTR|DSG1|ORM1|LYZ|A1BG|RAB10|ICAM1|RAB7A|STOM|ANPEP|LRG1|CLU|RAP2B|EEF1A1|ANXA2|HP|PIGR|CASP8|VCP|MSN|PRSS3|S100A7|S100A9|LCN2|GSN|HSPA1B|ANXA1|DSP|GDI2|CALML5|FLG2|JUP|ITGB1|HLA-A|CD36|PTPRC|MME|HSPA8	4.05e-15
GO.0045595	GO Process	regulation of cell differentiation	54	CETP|TGFB1|APOB|APOA1|APOE|SERPINF1|THBS1|ITGAV|ITGA2B|ADD1|IQGAP1|CA2|GNAQ|ARPC2|TWF2|F2|PRKACA|CD34|BAIAP2|SERPINF2|GP1BA|FBLN1|IDH2|PGLYRP2|FN1|HLA-DRB1|PNP|AGT|VNN1|S100A9|FLNA|GNAS|HSP90AB1|FAM129B|HSPA1B|CLIC1|FLOT1|STK24|DNM2|FLOT2|ITGB1|ILK|CORO1C|HLA-B|CD36|PLXNB2|DMTN|LYN|VIM|LIMS1|DNM1L|ITGB3|EHD1|CYFIP1	9.36e-07		39	CETP|LTF|APOB|APOA1|APOE|SERPINF1|SDCBP|THBS1|ITGA2B|CA2|GNAQ|PF4|F2|CD34|BAIAP2|GP1BA|FBLN1|FN1|HLA-DRB1|DMD|AGT|S100A9|FLNA|GNAS|NOTCH4|HSPA1B|CLIC1|FLOT1|ANXA1|ITGB1|ILK|CDC42|CORO1C|CD36|DMTN|CFL1|LIMS1|B2M|ITGB3	8.24e-06		37	CETP|APOB|APOA1|LRP1|APOE|SERPINF1|APCS|THBS1|ITGA2B|CA2|GNAQ|PF4|F2|CD34|SERPINF2|GP1BA|FBLN1|PGLYRP2|FN1|CASP8|MACF1|AGT|S100A9|FLNA|HSPA1B|FLOT1|ANXA1|FLOT2|CAMK2B|ITGB1|CDC42|CD36|DMTN|CFL1|VIM|LIMS1|ITGB3	6.1e-05
GO.0045597	GO Process	positive regulation of cell differentiation	36	TGFB1|APOB|APOA1|APOE|SERPINF1|ADD1|IQGAP1|CA2|ARPC2|TWF2|CD34|BAIAP2|SERPINF2|FN1|HLA-DRB1|PNP|AGT|VNN1|S100A9|FLNA|GNAS|HSP90AB1|FAM129B|HSPA1B|CLIC1|FLOT1|DNM2|ILK|CD36|PLXNB2|DMTN|LYN|LIMS1|DNM1L|EHD1|CYFIP1	1.45e-06		26	LTF|APOB|APOA1|APOE|SERPINF1|SDCBP|CA2|PF4|CD34|BAIAP2|FN1|HLA-DRB1|DMD|AGT|S100A9|FLNA|GNAS|HSPA1B|CLIC1|FLOT1|ANXA1|ILK|CDC42|CD36|DMTN|LIMS1	1.82e-05		22	APOB|APOA1|APOE|SERPINF1|CA2|PF4|CD34|SERPINF2|FN1|CASP8|MACF1|AGT|S100A9|FLNA|HSPA1B|FLOT1|ANXA1|CAMK2B|CDC42|CD36|DMTN|LIMS1	0.001
GO.0045785	GO Process	positive regulation of cell adhesion	33	TGFB1|VTN|HRG|APOA1|ITGAV|ICAM1|IQGAP1|ARPC2|ITGA2|SERPINF2|FBLN1|FN1|TFRC|DPP4|PNP|VNN1|FLNA|SRC|FLOT1|RSU1|HSPD1|DNM2|JUP|FLOT2|HLA-A|ILK|ITGA6|CD36|PTPRJ|PTPRC|DMTN|LYN|LIMS1	5.54e-14		23	VTN|APOA1|ICAM1|ITGA2|FBLN1|FN1|TFRC|DPP4|FLNA|FLOT1|ANXA1|RSU1|HLA-A|ILK|ITGA4|CDC42|ITGA6|CD44|CD36|PTPRJ|PTPRC|DMTN|LIMS1	2.57e-10		21	VTN|HRG|APOA1|ICAM1|SERPINF2|FBLN1|FN1|TFRC|FLNA|FLOT1|ANXA1|RSU1|JUP|FLOT2|HLA-A|CDC42|SAA1|CD36|PTPRC|DMTN|LIMS1	1.07e-08
GO.0045807	GO Process	positive regulation of endocytosis	15	VTN|APOE|ITGAV|MFGE8|ITGA2|CD14|CLU|FLOT1|DNM2|TF|CD36|ANO6|APOA5|DNM1L|AP2B1	5.57e-08		13	VTN|APOE|MFGE8|ITGA2|CD14|CLU|ANXA2|FLOT1|TF|AHSG|CD36|APOA5|B2M	3.07e-08		9	VTN|LRP1|APOE|CLU|ANXA2|FLOT1|TF|CD36|APOA5	0.00012
GO.0045861	GO Process	negative regulation of proteolysis	25	SERPIND1|VTN|GAPDH|HRG|SERPINF1|THBS1|PZP|AMBP|ITIH4|ITIH1|SERPING1|F2|SERPINF2|A2M|SERPINA7|ITIH2|AGT|SERPINC1|HSP90AB1|SRC|SERPINB1|PROS1|ALAD|SERPINA4|SERPINB6	5.27e-09		26	SERPIND1|VTN|GAPDH|LTF|SERPINF1|SDCBP|THBS1|KNG1|AMBP|ITIH4|ITIH1|SERPING1|F2|AQP1|LPA|A2M|SERPINA7|SERPINA5|ITIH2|AGT|SERPINC1|PROS1|AHSG|CD44|ITIH3|SERPINA4	2.55e-13		28	SPP2|SERPIND1|VTN|GAPDH|HRG|SERPINF1|THBS1|PZP|YWHAE|AMBP|ITIH4|ITIH1|SERPING1|MASP1|F2|LPA|SERPINF2|A2M|SERPINA7|SERPINA5|SERPINA6|ITIH2|AGT|C4BPA|SERPINC1|PROS1|ITIH3|SERPINA4	4.58e-15
GO.0046903	GO Process	secretion	104	APOH|VCL|TGFB1|HRG|PLEK|APOA1|TTR|CAT|CANX|TUBA4A|ACLY|CAB39|MYO1G|THBS1|ADAM10|ITGAV|VWF|ITGA2B|LGALS3BP|A1BG|ANXA3|ANK1|ITIH4|IQGAP1|SERPING1|FERMT3|CA2|STOM|CCT8|KPNB1|ACE|ANXA5|CCT2|ANPEP|LRG1|CD14|PLG|CLU|TLN1|PKM|SERPINF2|A2M|SLC44A2|TUBB|TUBB4B|FN1|HP|PIGR|ITGAL|VCP|CYB5R3|PNP|AGT|STX11|SERPINC1|VNN1|COPA|S100A9|DNASE1L1|FLNA|STXBP3|GNAS|HSP90AB1|CAP1|FAM129B|GSN|HSPA1B|LY6G6F|DSP|GDI2|SER…	4.82e-52		79	APOH|VCL|PSMA2|LTF|PLEK|APOA1|CAT|TUBA4A|SNAP23|SDCBP|THBS1|LYZ|VWF|RAB27B|ITGA2B|LGALS3BP|RAB10|KNG1|RAB7A|ANK1|ITIH4|SERPING1|CA2|STOM|ACE|PF4|ANXA5|ANPEP|RAB8A|LRG1|CD14|PLG|AQP1|CLU|TLN1|RAP2B|PKM|A2M|PTPRB|EEF1A1|PRDX6|ANXA2|FN1|HP|PIGR|VCP|AGT|SERPINC1|TAGLN2|S100A9|FLNA|GNAS|CAP1|GSN|RAB14|HSPA1B|ANXA1|GDI2|PROS1|ACTN1|MMRN1|HLA-A|TF|AHSG|ORM2|CD44|CD36|PTPRJ|PTPRC|ITIH3|MME|PPIA|DMTN|HSPA…	6.77e-44		70	SPP2|APOH|VCL|LTA4H|HRG|PLEK|APOA1|TTR|TUBA4A|DSG1|ORM1|THBS1|LYZ|VWF|ITGA2B|LGALS3BP|A1BG|RAB10|RAB7A|ANK1|ITIH4|SERPING1|FERMT3|CA2|STOM|PF4|ANXA5|ANPEP|LRG1|PLG|CLU|TLN1|RAP2B|SERPINF2|A2M|EEF1A1|ANXA2|FN1|HP|PIGR|VCP|PRSS3|AGT|SERPINC1|S100A7|S100A9|FLNA|LCN2|GSN|HSPA1B|ANXA1|DSP|GDI2|CALML5|FLG2|JUP|PROS1|MMRN1|HLA-A|NSF|TF|CD36|PTPRC|ITIH3|MME|SEPP1|DMTN|HSPA8|SERPINA4|ITGB3	5.09e-35
GO.0048468	GO Process	cell development	52	VCL|MYH9|TGFB1|APOA1|APOE|TMOD1|ITGAV|ICAM1|TNC|IQGAP1|FERMT3|GNAQ|ACTC1|EPB42|PRKACA|CLU|BAIAP2|EPB41L3|FN1|APOA4|MSN|AGT|EZR|F11R|SPTA1|S100A9|FLNA|HSP90AB1|FAM129B|SRC|GSN|FLOT1|STK24|CD9|DNM2|PRKAR1A|CNP|ACTN1|ITGB1|ILK|GP5|RDX|CORO1C|PTPRC|DMTN|LYN|APOA5|VIM|SPTB|ITGB3|EHD1|CYFIP1	1.25e-07		40	VCL|MYH9|APOA1|APOE|TMOD1|RAB10|ICAM1|GNAQ|ACTC1|EPB42|RAB8A|CLU|BAIAP2|ANXA2|FN1|APOA4|MSN|DMD|AGT|EZR|SPTA1|S100A9|FLNA|GSN|NOTCH4|FLOT1|ACTN1|ITGB1|ILK|ITGA4|CDC42|GP5|RDX|CORO1C|PTPRC|DMTN|CFL1|APOA5|SPTB|ITGB3	1.47e-07		33	VCL|MYH9|APOA1|LRP1|APOE|RAB10|ICAM1|FERMT3|GNAQ|ACTC1|EPB42|CLU|ANXA2|FN1|APOA4|MSN|AGT|SPTA1|S100A9|FLNA|CRTAC1|GSN|FLOT1|MLLT4|ITGB1|CDC42|PTPRC|DMTN|CFL1|APOA5|VIM|SPTB|ITGB3	0.00015
GO.0048514	GO Process	blood vessel morphogenesis	19	MYH9|TGFB1|GPLD1|HRG|APOB|APOE|ANGPTL6|THBS1|ITGAV|ATP5B|ENPEP|MFGE8|ANPEP|CD34|SERPINF2|FN1|ITGB1|GNA13|ITGB3	5.88e-05		15	MYH9|APOB|APOE|ANGPTL6|THBS1|MFGE8|ANPEP|CD34|PTPRB|ANXA2|FN1|NOTCH4|ITGB1|GNA13|ITGB3	9.05e-05		16	MYH9|GPLD1|HRG|APOB|LRP1|APOE|THBS1|ENPEP|ANPEP|CD34|SERPINF2|ANXA2|FN1|S100A7|ITGB1|ITGB3	3.05e-05
GO.0048518	GO Process	positive regulation of biological process	151	APOH|MYH9|LBP|TGFB1|PON1|VTN|GAPDH|GPLD1|HRG|APOB|PLEK|ENO1|APOA1|CAT|RRAS|APOE|ACLY|SERPINF1|CCT7|CAB39|MYO1G|THBS1|ADAM10|ITGAV|ATP5B|ITGA2B|ACTR3|ADD1|ICAM1|ANXA3|TNC|ANK1|HPX|LUM|MFGE8|IQGAP1|FCN3|CCT6A|SERPING1|FERMT3|CD226|CCT5|EPS8|CA2|ATP1B3|STOM|CCT8|ACTC1|ACE|FCN2|ARPC2|ITGA2|CCT2|HSP90B1|LRG1|TWF2|CD14|F2|PLG|PRKACA|CD34|GNAI2|CLU|BAIAP2|SERPINF2|FBLN1|EPB41|PGLYRP2|FN1|HP|STOML2|ACTB|…	8.38e-17		109	APOH|MYH9|LBP|PFN1|VTN|GAPDH|LTF|APOB|PLEK|ENO1|APOA1|CAT|RRAS|RAC2|APOE|SERPINF1|SDCBP|THBS1|RAB27B|ITGA2B|ACTR3|ICAM1|KNG1|RAB7A|ANK1|HPX|LUM|MFGE8|FCN3|SERPING1|EPS8|CA2|STOM|ACTC1|ACE|PF4|ITGA2|LRG1|CD14|F2|PLG|CD34|AQP1|GNAI2|CLU|BAIAP2|RAP2B|FBLN1|PRDX6|EPB41|ANXA2|FN1|HP|ACTB|APOA4|VCP|TCF20|HLA-DRB1|TFRC|MSN|DPP4|DMD|AGT|EZR|STX7|S100A9|FLNA|GNAS|GSN|NOTCH4|HSPA1B|CLIC1|FLOT1|ANXA1|RSU1|A…	6.16e-15		100	APOH|MYH9|LBP|PON1|PFN1|VTN|GAPDH|GPLD1|HRG|APOB|PLEK|ENO1|MFN2|APOA1|LRP1|APOE|SERPINF1|ORM1|THBS1|ITGA2B|YWHAE|ICAM1|RAB7A|ANK1|HPX|LUM|FCN3|SERPING1|FERMT3|CA2|STOM|ACTC1|PIP|FCN2|PF4|MASP1|HSP90B1|LRG1|F2|PLG|CD34|GNAI2|CLU|RAP2B|SERPINF2|FBLN1|COLEC10|EPB41|PGLYRP2|ANXA2|FN1|HP|ACTB|APOA4|CASP8|VCP|TFRC|MSN|MACF1|AGT|C4BPA|STX7|S100A7|S100A9|FLNA|GSN|HSPA1B|FLOT1|ANXA1|RSU1|YWHAQ|JUP|FLOT2|H…	8.77e-11
GO.0048519	GO Process	negative regulation of biological process	132	CETP|APOH|VCL|SERPIND1|MYH9|LBP|TGFB1|VTN|GAPDH|GPLD1|HRG|PLEK|ENO1|APOA1|CAT|RRAS|APOE|SERPINF1|NT5E|CAB39|TMOD1|THBS1|ADAM10|ITGAV|PZP|ATP5B|CAPZA1|ADD1|ICAM1|TNC|AMBP|ITIH4|IQGAP1|FCN3|ITIH1|SERPING1|EPS8|GNAQ|ACTC1|ACE|ANXA5|HSP90B1|TWF2|CD14|F2|PLG|PRKACA|CD34|GNAI2|CLU|SERPINF2|A2M|SERPINA7|GP1BA|FBLN1|IDH2|RASA3|PGLYRP2|FN1|HP|APOA4|ITIH2|HLA-DRB1|DPP4|CAPZA2|AGT|EZR|SERPINC1|VNN1|F11R|SPT…	1.33e-12		98	CETP|APOH|VCL|SERPIND1|MYH9|LBP|PFN1|VTN|GAPDH|LTF|PLEK|ENO1|APOA1|CAT|RRAS|APOE|SERPINF1|NT5E|TMOD1|SDCBP|THBS1|CAPZA1|ICAM1|KNG1|RAB7A|AMBP|ITIH4|FCN3|ITIH1|SERPING1|EPS8|GNAQ|ACTC1|ACE|AZGP1|PF4|ANXA5|PRDX2|CD14|F2|PLG|CD34|AQP1|GNAI2|CLU|GCFC2|RAP2B|LPA|A2M|SERPINA7|GP1BA|FBLN1|SERPINA5|ANXA2|FN1|HP|APOA4|ITIH2|HLA-DRB1|DPP4|DMD|AGT|EZR|SERPINC1|SPTA1|FLNA|GNAS|GSN|NOTCH4|HSPA1B|ANXA1|PROS1|A…	1.5e-12		94	SPP2|CETP|APOH|VCL|SERPIND1|MYH9|LBP|PFN1|VTN|GAPDH|GPLD1|HRG|PLEK|ENO1|MFN2|APOA1|LRP1|CNN1|APOE|SERPINF1|APCS|NT5E|ORM1|THBS1|PZP|YWHAE|ICAM1|RAB7A|AMBP|ITIH4|FCN3|ITIH1|SERPING1|GNAQ|ACTC1|PIP|AZGP1|PF4|MASP1|ANXA5|HSP90B1|PRDX2|F2|PLG|CD34|GNAI2|CLU|RAP2B|LPA|SERPINF2|A2M|SERPINA7|GP1BA|FBLN1|SERPINA5|SERPINA6|PGLYRP2|ANXA2|FN1|HP|APOA4|ITIH2|CASP8|AGT|C4BPA|SERPINC1|SPTA1|FLNA|GSN|HSPA1B|ANX…	9.89e-11
GO.0048522	GO Process	positive regulation of cellular process	130	MYH9|LBP|TGFB1|VTN|GAPDH|GPLD1|HRG|APOB|PLEK|ENO1|APOA1|CAT|APOE|ACLY|SERPINF1|CCT7|CAB39|THBS1|ADAM10|ITGAV|ATP5B|ITGA2B|ACTR3|ADD1|ICAM1|ANXA3|TNC|ANK1|HPX|LUM|MFGE8|IQGAP1|CCT6A|FERMT3|CD226|CCT5|EPS8|CA2|ATP1B3|CCT8|ACE|ARPC2|ITGA2|CCT2|LRG1|TWF2|CD14|F2|PLG|PRKACA|CD34|GNAI2|CLU|BAIAP2|SERPINF2|FBLN1|FN1|HP|STOML2|APOA4|VCP|HLA-DRB1|TFRC|MSN|DPP4|PNP|AGT|EZR|VNN1|S100A9|GSTO1|FLNA|GNAI3|PRKA…	3.26e-12		96	MYH9|LBP|PFN1|VTN|GAPDH|LTF|APOB|PLEK|ENO1|APOA1|CAT|RAC2|APOE|SERPINF1|SDCBP|THBS1|RAB27B|ITGA2B|ACTR3|ICAM1|KNG1|RAB7A|ANK1|HPX|LUM|MFGE8|EPS8|CA2|ACE|PF4|ITGA2|LRG1|CD14|F2|PLG|CD34|AQP1|GNAI2|CLU|BAIAP2|RAP2B|FBLN1|PRDX6|ANXA2|FN1|HP|APOA4|VCP|TCF20|HLA-DRB1|TFRC|MSN|DPP4|DMD|AGT|EZR|S100A9|FLNA|GNAS|GSN|NOTCH4|HSPA1B|CLIC1|FLOT1|ANXA1|ACTN1|YWHAZ|ITGB1|HLA-A|ILK|ITGA4|LCP1|CDC42|RDX|TF|ITGA6…	5.8e-12		78	MYH9|LBP|PFN1|VTN|GAPDH|GPLD1|HRG|APOB|PLEK|ENO1|MFN2|APOA1|LRP1|APOE|SERPINF1|ORM1|THBS1|ITGA2B|YWHAE|ICAM1|RAB7A|ANK1|HPX|LUM|FERMT3|CA2|PF4|LRG1|F2|PLG|CD34|GNAI2|CLU|RAP2B|SERPINF2|FBLN1|ANXA2|FN1|HP|APOA4|CASP8|VCP|TFRC|MSN|MACF1|AGT|S100A7|S100A9|FLNA|GSN|HSPA1B|FLOT1|ANXA1|YWHAQ|JUP|FLOT2|CAMK2B|YWHAZ|ITGB1|HLA-A|NSF|CDC42|SAA1|TF|CD36|PTPRC|PDCD6IP|ACTN3|DMTN|HSPA8|CFL1|UBC|APOA5|LDHA|VIM…	3e-05
GO.0048523	GO Process	negative regulation of cellular process	121	CETP|APOH|VCL|SERPIND1|MYH9|TGFB1|VTN|GAPDH|GPLD1|HRG|PLEK|ENO1|APOA1|CAT|RRAS|APOE|SERPINF1|CAB39|TMOD1|THBS1|ADAM10|ITGAV|PZP|ATP5B|CAPZA1|ADD1|ICAM1|TNC|AMBP|ITIH4|IQGAP1|FCN3|ITIH1|SERPING1|EPS8|GNAQ|ACTC1|ACE|ANXA5|HSP90B1|TWF2|CD14|F2|PLG|PRKACA|CD34|GNAI2|CLU|SERPINF2|A2M|SERPINA7|GP1BA|FBLN1|IDH2|RASA3|PGLYRP2|FN1|HP|APOA4|ITIH2|HLA-DRB1|DPP4|CAPZA2|AGT|EZR|SERPINC1|VNN1|SPTA1|GSTO1|FLNA|…	8.85e-12		94	CETP|APOH|VCL|SERPIND1|MYH9|PFN1|VTN|GAPDH|LTF|PLEK|ENO1|APOA1|CAT|RRAS|APOE|SERPINF1|TMOD1|SDCBP|THBS1|CAPZA1|ICAM1|KNG1|RAB7A|AMBP|ITIH4|FCN3|ITIH1|SERPING1|EPS8|GNAQ|ACTC1|ACE|AZGP1|PF4|ANXA5|PRDX2|CD14|F2|PLG|CD34|AQP1|GNAI2|CLU|GCFC2|RAP2B|LPA|A2M|SERPINA7|GP1BA|FBLN1|SERPINA5|ANXA2|FN1|HP|APOA4|ITIH2|HLA-DRB1|DPP4|DMD|AGT|EZR|SERPINC1|SPTA1|FLNA|GSN|NOTCH4|HSPA1B|ANXA1|PROS1|ACTN1|YWHAZ|ITG…	1.81e-13		88	SPP2|CETP|APOH|VCL|SERPIND1|MYH9|PFN1|VTN|GAPDH|GPLD1|HRG|PLEK|ENO1|MFN2|APOA1|LRP1|CNN1|APOE|SERPINF1|APCS|THBS1|PZP|YWHAE|ICAM1|RAB7A|AMBP|ITIH4|FCN3|ITIH1|SERPING1|GNAQ|ACTC1|PIP|AZGP1|PF4|MASP1|ANXA5|HSP90B1|PRDX2|F2|PLG|CD34|GNAI2|CLU|RAP2B|LPA|SERPINF2|A2M|SERPINA7|GP1BA|FBLN1|SERPINA5|SERPINA6|PGLYRP2|ANXA2|FN1|HP|APOA4|ITIH2|CASP8|AGT|C4BPA|SERPINC1|SPTA1|FLNA|GSN|HSPA1B|ANXA1|YWHAQ|JUP|P…	9.93e-11
GO.0048583	GO Process	regulation of response to stimulus	118	APOH|LBP|TGFB1|VTN|GPLD1|HRG|APOB|PLEK|ENO1|APOA1|TTR|CAT|RRAS|APOE|SERPINF1|NT5E|MYO1G|THBS1|ADAM10|ITGAV|ACTR3|ICAM1|MGLL|AMBP|HPX|IQGAP1|FCN3|SERPING1|CD226|EPS8|GNAQ|FCN2|ARPC2|ITGA2|HSP90B1|LRG1|CD14|F2|PLG|PRKACA|CD34|GNAI2|CLU|BAIAP2|CPN2|SERPINF2|A2M|GP1BA|FBLN1|RASA3|PGLYRP2|FN1|STOML2|PIGR|ITGAL|ACTB|VCP|HLA-DRB1|TFRC|AGT|EZR|SERPINC1|VNN1|STX7|COPA|S100A9|MPP1|GSTO1|FLNA|GNAI3|STXBP3|C…	9.77e-15		83	APOH|LBP|VTN|LTF|APOB|PLEK|ENO1|APOA1|CAT|RRAS|RAC2|APOE|SERPINF1|NT5E|SDCBP|THBS1|ACTR3|ICAM1|KNG1|RAB7A|AMBP|HPX|FCN3|SERPING1|EPS8|GNAQ|PF4|ITGA2|LRG1|CD14|F2|PLG|CD34|GNAI2|CLU|BAIAP2|CPN2|A2M|GP1BA|FBLN1|ANXA2|FN1|PIGR|ACTB|VCP|HLA-DRB1|TFRC|DMD|AGT|EZR|SERPINC1|STX7|S100A9|MPP1|FLNA|GNAS|GSN|HSPA1B|FLOT1|ANXA1|GDI2|PROS1|HLA-DRA|YWHAZ|ITGB1|HLA-A|ILK|ITGA4|CDC42|RDX|ITGA6|AHSG|CD44|CD36|PTP…	9.22e-12		85	APOH|LBP|VTN|GPLD1|HRG|APOB|PLEK|ENO1|MFN2|APOA1|TTR|LRP1|APOE|SERPINF1|APCS|NT5E|THBS1|YWHAE|ICAM1|RAB7A|AMBP|HPX|FCN3|SERPING1|GNAQ|FCN2|PF4|MASP1|HSP90B1|LRG1|F2|PLG|CD34|GNAI2|CLU|CPN2|SERPINF2|A2M|GP1BA|FBLN1|COLEC10|PGLYRP2|ANXA2|FN1|PIGR|ACTB|CASP8|VCP|TFRC|MACF1|AGT|C4BPA|SERPINC1|STX7|S100A7|S100A9|FLNA|CPN1|GSN|HSPA1B|FLOT1|ANXA1|GDI2|YWHAQ|JUP|PROS1|HLA-DRA|CAMK2B|YWHAZ|ITGB1|HLA-A|CDC…	1.4e-12
GO.0048584	GO Process	positive regulation of response to stimulus	78	APOH|LBP|TGFB1|VTN|GPLD1|HRG|APOB|PLEK|APOA1|CAT|MYO1G|THBS1|ADAM10|ITGAV|ACTR3|ICAM1|HPX|IQGAP1|FCN3|SERPING1|CD226|EPS8|FCN2|ARPC2|ITGA2|HSP90B1|LRG1|CD14|F2|PLG|PRKACA|GNAI2|CLU|BAIAP2|SERPINF2|PGLYRP2|STOML2|ACTB|VCP|HLA-DRB1|TFRC|AGT|STX7|S100A9|GSTO1|FLNA|PRKACB|GNAS|HSP90AB1|SRC|GSN|HSPA1B|FLOT1|STK24|SLC25A6|HSPD1|JUP|HLA-DRA|YWHAZ|ITGB1|HLA-A|ILK|HLA-B|CD36|PTPRJ|ANO6|PTPRC|ICAM2|DMTN|LY…	1.69e-13		54	APOH|LBP|VTN|LTF|APOB|PLEK|APOA1|CAT|RAC2|SDCBP|THBS1|ACTR3|ICAM1|HPX|FCN3|SERPING1|EPS8|PF4|ITGA2|LRG1|CD14|F2|PLG|GNAI2|CLU|BAIAP2|ACTB|VCP|HLA-DRB1|TFRC|AGT|STX7|S100A9|FLNA|GNAS|GSN|HSPA1B|FLOT1|ANXA1|HLA-DRA|YWHAZ|ITGB1|HLA-A|ILK|CDC42|CD44|CD36|PTPRJ|PTPRC|DMTN|UBC|LIMS1|B2M|ITGB3	4.37e-10		58	APOH|LBP|VTN|GPLD1|HRG|APOB|PLEK|APOA1|THBS1|YWHAE|ICAM1|HPX|FCN3|SERPING1|FCN2|PF4|MASP1|HSP90B1|LRG1|F2|PLG|GNAI2|CLU|SERPINF2|COLEC10|PGLYRP2|ACTB|CASP8|VCP|TFRC|MACF1|AGT|C4BPA|STX7|S100A7|S100A9|FLNA|GSN|HSPA1B|FLOT1|ANXA1|YWHAQ|JUP|HLA-DRA|YWHAZ|ITGB1|HLA-A|CDC42|MASP2|SAA1|CD36|PTPRC|DMTN|UBC|LIMS1|ITGB3|PHB|MUC13	5.24e-12
GO.0048585	GO Process	negative regulation of response to stimulus	54	APOH|TGFB1|VTN|HRG|PLEK|ENO1|APOA1|APOE|SERPINF1|NT5E|THBS1|ITGAV|ICAM1|AMBP|SERPING1|CD14|F2|PLG|PRKACA|CD34|GNAI2|CLU|SERPINF2|A2M|GP1BA|FBLN1|RASA3|PGLYRP2|HLA-DRB1|AGT|EZR|VNN1|GSTO1|GNAI3|STXBP3|PRKACB|SLC25A5|VDAC2|FAM129B|SRC|HSPA1B|CD9|DNM2|PROS1|ITGB1|HLA-A|ITGA6|HLA-B|PTPRJ|PTPRC|LYN|UBC|PHB2|PHB	1.57e-08		41	APOH|VTN|LTF|PLEK|ENO1|APOA1|APOE|SERPINF1|NT5E|THBS1|ICAM1|KNG1|RAB7A|AMBP|SERPING1|PF4|CD14|F2|PLG|CD34|GNAI2|CLU|A2M|GP1BA|FBLN1|ANXA2|HLA-DRB1|AGT|EZR|HSPA1B|ANXA1|PROS1|ITGB1|HLA-A|CDC42|ITGA6|AHSG|CD44|PTPRJ|PTPRC|UBC	4.03e-08		44	APOH|VTN|HRG|PLEK|ENO1|MFN2|APOA1|LRP1|APOE|SERPINF1|APCS|NT5E|THBS1|ICAM1|RAB7A|AMBP|SERPING1|PF4|MASP1|F2|PLG|CD34|GNAI2|CLU|SERPINF2|A2M|GP1BA|FBLN1|PGLYRP2|ANXA2|CASP8|AGT|C4BPA|HSPA1B|ANXA1|PROS1|ITGB1|HLA-A|CDC42|SAA1|PTPRC|ACTN3|UBC|PHB	1.69e-09
GO.0048731	GO Process	system development	104	VCL|MYH9|TGFB1|VTN|GPLD1|HRG|APOB|PLEK|APOA1|CAT|RRAS|APOE|ANGPTL6|SERPINF1|TMOD1|THBS1|ITGAV|ATP5B|NAPA|ADD1|ICAM1|ANXA3|TNC|ENPEP|LUM|MFGE8|IQGAP1|CA2|GNAQ|ACTC1|ACE|ITGA2|ANPEP|EPB42|TWF2|F2|PRKACA|CD34|CLU|BAIAP2|PKM|SERPINF2|IDH2|BSG|EPB41L3|FN1|PLS3|APOA4|TFRC|MSN|AGT|EZR|SERPINC1|SPTA1|S100A9|FLNA|GNAI3|STXBP3|PRKACB|GNAS|HSP90AB1|FAM129B|SRC|GSN|ECE1|FLOT1|STK24|DSP|CD9|HSPD1|DNM2|PRKAR1A…	6.71e-08		77	VCL|MYH9|PFN1|VTN|LTF|APOB|PLEK|APOA1|CAT|RRAS|APOE|ANGPTL6|SERPINF1|TMOD1|THBS1|RAB10|ICAM1|LUM|MFGE8|CA2|GNAQ|ACTC1|ACE|ATP6V0D1|ITGA2|ANPEP|EPB42|RAB8A|F2|CD34|AQP1|CLU|BAIAP2|PKM|SERPINA5|PTPRB|ANXA2|FN1|APOA4|TFRC|MSN|DMD|AGT|EZR|SERPINC1|SPTA1|S100A9|FLNA|GNAS|GSN|NOTCH4|FLOT1|ANXA1|ACTN1|ITGB1|ILK|ITGA4|LCP1|CDC42|GP5|ITGA6|AHSG|CORO1C|CD44|GNA13|PTPRC|SLC2A1|MME|DMTN|CFL1|APOA5|LDHA|SPTB|…	5.96e-08		69	SPP2|VCL|MYH9|PFN1|VTN|GPLD1|HRG|APOB|PLEK|MFN2|APOA1|PDE1B|LRP1|APOE|SERPINF1|DSG1|THBS1|YWHAE|RAB10|ICAM1|ENPEP|LUM|SRRM4|CA2|GNAQ|ACTC1|ANPEP|EPB42|F2|CD34|CLU|SERPINF2|SERPINA5|ANXA2|FN1|APOA4|CASP8|TFRC|MSN|MACF1|AGT|SERPINC1|SPTA1|S100A7|S100A9|FLNA|CRTAC1|GSN|FLOT1|ANXA1|DSP|FLG2|JUP|CAMK2B|ITGB1|CDC42|CASP14|PTPRC|SLC2A1|MME|SEPP1|DMTN|CFL1|APOA5|LDHA|VIM|SPTB|ITGB3|ARHGAP11B	3.57e-05
GO.0048856	GO Process	anatomical structure development	118	VCL|MYH9|RP2|TGFB1|VTN|GPLD1|HRG|APOB|PLEK|APOA1|CAT|RRAS|APOE|ANGPTL6|SERPINF1|TMOD1|THBS1|ADAM10|ITGAV|ATP5B|NAPA|ADD1|ICAM1|ANXA3|TNC|ENPEP|VDAC1|LUM|MFGE8|IQGAP1|FERMT3|CA2|GNAQ|ACTC1|ACE|ITGA2|ANPEP|EPB42|TWF2|F2|PRKACA|CD34|CLU|BAIAP2|PKM|SERPINF2|GP1BA|FBLN1|IDH2|BSG|EPB41L3|FN1|PLS3|APOA4|TFRC|MSN|AGT|EZR|SERPINC1|F11R|SPTA1|S100A9|FLNA|GNAI3|STXBP3|PRKACB|GNAS|HSP90AB1|CAP1|ANXA7|FAM129B…	2.7e-07		82	VCL|MYH9|PFN1|VTN|LTF|APOB|PLEK|APOA1|CAT|RRAS|APOE|ANGPTL6|SERPINF1|TMOD1|THBS1|RAB10|ICAM1|LUM|MFGE8|CA2|GNAQ|ACTC1|ACE|ATP6V0D1|ITGA2|ANPEP|EPB42|RAB8A|F2|CD34|AQP1|CLU|BAIAP2|PKM|GP1BA|FBLN1|SERPINA5|PTPRB|ANXA2|FN1|APOA4|TFRC|MSN|DMD|AGT|EZR|SERPINC1|TAGLN2|SPTA1|S100A9|FLNA|GNAS|CAP1|GSN|NOTCH4|FLOT1|ANXA1|ACTN1|ITGB1|ILK|ITGA4|LCP1|CDC42|GP5|RDX|ITGA6|AHSG|CORO1C|CD44|GNA13|PTPRC|SLC2A1|MM…	6.51e-06		77	SPP2|VCL|MYH9|PFN1|VTN|GPLD1|HRG|APOB|PLEK|MFN2|APOA1|PDE1B|LRP1|APOE|SERPINF1|DSG1|THBS1|YWHAE|RAB10|ICAM1|ENPEP|VDAC1|LUM|SRRM4|FERMT3|CA2|GNAQ|ACTC1|ANPEP|EPB42|F2|CD34|CLU|SERPINF2|GP1BA|FBLN1|COLEC10|SERPINA5|ANXA2|FN1|APOA4|CASP8|TFRC|MSN|MACF1|AGT|SERPINC1|SPTA1|S100A7|S100A9|FLNA|CRTAC1|GSN|FLOT1|ANXA1|DSP|CALML5|FLG2|MLLT4|JUP|FLOT2|CAMK2B|ITGB1|CDC42|CASP14|PTPRC|SLC2A1|MME|SEPP1|DMTN|C…	0.0002
GO.0048869	GO Process	cellular developmental process	89	VCL|MYH9|RP2|TGFB1|VTN|GPLD1|PLEK|APOA1|RRAS|APOE|ANGPTL6|SERPINF1|TMOD1|ITGAV|NAPA|ADD1|ICAM1|TNC|VDAC1|IQGAP1|FERMT3|GNAQ|ACTC1|ACE|ITGA2|ANPEP|EPB42|LRG1|TWF2|F2|PRKACA|CD34|CLU|BAIAP2|A2M|GP1BA|IDH2|EPB41L3|FN1|APOA4|TFRC|MSN|AGT|EZR|F11R|SPTA1|S100A9|FLNA|HSP90AB1|CAP1|ANXA7|FAM129B|PGK1|SRC|GSN|FLOT1|STK24|DSP|CD9|DNM2|PRKAR1A|CNP|JUP|ANXA4|ACTN1|ITGB1|ILK|GP5|RDX|ITGA6|CASP14|CORO1C|GNA13|…	1.1e-06		62	VCL|MYH9|VTN|PLEK|APOA1|RRAS|APOE|ANGPTL6|SERPINF1|TMOD1|RAB10|ICAM1|GNAQ|ACTC1|ACE|ITGA2|ANPEP|EPB42|RAB8A|LRG1|F2|CD34|CLU|BAIAP2|A2M|GP1BA|ANXA2|FN1|APOA4|TFRC|MSN|DMD|AGT|EZR|TAGLN2|SPTA1|S100A9|FLNA|CAP1|GSN|NOTCH4|FLOT1|ANXA1|ACTN1|ITGB1|ILK|ITGA4|CDC42|GP5|RDX|ITGA6|CORO1C|GNA13|PTPRC|MME|DMTN|CFL1|APOA5|LIMS1|SPTB|B2M|ITGB3	2.25e-05		59	VCL|MYH9|VTN|GPLD1|PLEK|APOA1|PDE1B|LRP1|APOE|SERPINF1|DSG1|YWHAE|RAB10|ICAM1|VDAC1|SRRM4|FERMT3|GNAQ|ACTC1|ANPEP|EPB42|LRG1|F2|CD34|CLU|A2M|GP1BA|ANXA2|FN1|APOA4|CASP8|TFRC|MSN|MACF1|AGT|SPTA1|S100A7|S100A9|FLNA|CRTAC1|GSN|FLOT1|ANXA1|DSP|MLLT4|JUP|CAMK2B|ITGB1|CDC42|CASP14|PTPRC|MME|DMTN|CFL1|APOA5|VIM|LIMS1|SPTB|ITGB3	0.00021
GO.0048878	GO Process	chemical homeostasis	39	CETP|TGFB1|APOB|APOA1|APOE|SERPINF1|ITGAV|ATP5B|SLC4A1|CP|ICAM1|HPX|CA2|ATP1B3|HSP90B1|F2|PRKACA|RASA3|ANXA6|STOML2|APOA4|TFRC|AGT|S100A9|GSTO1|PRKACB|GNAS|ANXA7|SRC|PRKAR1A|STEAP3|TF|CD36|GNA13|PTPRC|CAND1|APOA5|ATP1A1|EHD1	5.91e-07		29	CETP|LTF|APOB|APOA1|APOE|SERPINF1|SLC4A1|CP|ICAM1|KNG1|RAB7A|HPX|CA2|ATP6V0D1|F2|AQP1|APOA4|TFRC|AGT|S100A9|GNAS|TF|CD36|GNA13|PTPRC|APOA5|ATP1A1|B2M|GNB1	3.36e-06		26	CETP|APOB|APOA1|APOE|SERPINF1|SLC4A1|YWHAE|CP|ICAM1|RAB7A|HPX|CA2|HSP90B1|F2|APOA4|TFRC|AGT|S100A9|LCN2|FLG2|SAA1|TF|CD36|PTPRC|APOA5|APOC4	9.76e-05
GO.0050727	GO Process	regulation of inflammatory response	22	LBP|VTN|APOA1|APOE|SERPINF1|NT5E|MGLL|SERPING1|ITGA2|F2|CLU|CPN2|A2M|PGLYRP2|HLA-DRB1|AGT|S100A9|CPN1|PROS1|LYN|ITGAM|PHB	2.5e-07		18	LBP|VTN|APOA1|APOE|SERPINF1|NT5E|SERPING1|ITGA2|F2|CLU|CPN2|A2M|HLA-DRB1|AGT|S100A9|ANXA1|PROS1|AHSG	2.66e-07		22	LBP|VTN|APOA1|APOE|SERPINF1|APCS|NT5E|SERPING1|MASP1|F2|CLU|CPN2|A2M|PGLYRP2|AGT|C4BPA|S100A9|CPN1|ANXA1|PROS1|SAA1|PHB	3.14e-10
GO.0050776	GO Process	regulation of immune response	58	LBP|TGFB1|VTN|GPLD1|HRG|APOB|APOA1|MYO1G|ACTR3|ICAM1|AMBP|HPX|FCN3|SERPING1|CD226|FCN2|ARPC2|HSP90B1|CD14|F2|PRKACA|CD34|CLU|BAIAP2|CPN2|A2M|PGLYRP2|STOML2|PIGR|ITGAL|ACTB|HLA-DRB1|TFRC|EZR|STX7|S100A9|CPN1|PRKACB|HSP90AB1|SRC|HSPA1B|FLOT1|HSPD1|PROS1|HLA-DRA|ITGB1|HLA-A|HLA-B|CD36|PTPRJ|PTPRC|STXBP2|ICAM2|LYN|UBC|ITGAM|PHB|CYFIP1	1.4e-19		40	LBP|VTN|LTF|APOB|APOA1|RAC2|ACTR3|ICAM1|AMBP|HPX|FCN3|SERPING1|CD14|F2|CD34|CLU|BAIAP2|CPN2|A2M|PIGR|ACTB|HLA-DRB1|TFRC|EZR|STX7|S100A9|HSPA1B|FLOT1|ANXA1|PROS1|HLA-DRA|ITGB1|HLA-A|ITGA4|CDC42|CD36|PTPRJ|PTPRC|UBC|B2M	4.71e-14		43	LBP|VTN|GPLD1|HRG|APOB|APOA1|ICAM1|AMBP|HPX|FCN3|SERPING1|FCN2|MASP1|HSP90B1|F2|CD34|CLU|CPN2|A2M|COLEC10|PGLYRP2|PIGR|ACTB|CASP8|TFRC|C4BPA|STX7|S100A9|CPN1|HSPA1B|FLOT1|ANXA1|PROS1|HLA-DRA|ITGB1|HLA-A|CDC42|MASP2|CD36|PTPRC|UBC|PHB|MUC13	3.96e-16
GO.0050777	GO Process	negative regulation of immune response	11	TGFB1|APOA1|AMBP|SERPING1|A2M|PGLYRP2|HLA-DRB1|HLA-A|HLA-B|PTPRC|LYN	9.02e-05		8	APOA1|AMBP|SERPING1|A2M|HLA-DRB1|ANXA1|HLA-A|PTPRC	0.0007		10	APOA1|AMBP|SERPING1|MASP1|A2M|PGLYRP2|C4BPA|ANXA1|HLA-A|PTPRC	2.88e-05
GO.0050778	GO Process	positive regulation of immune response	43	LBP|TGFB1|GPLD1|HRG|APOB|MYO1G|ACTR3|HPX|FCN3|SERPING1|CD226|FCN2|ARPC2|HSP90B1|CD14|PRKACA|CLU|BAIAP2|PGLYRP2|STOML2|ACTB|HLA-DRB1|TFRC|STX7|S100A9|PRKACB|HSP90AB1|SRC|HSPA1B|FLOT1|HSPD1|HLA-DRA|HLA-A|HLA-B|CD36|PTPRJ|PTPRC|ICAM2|LYN|UBC|ITGAM|PHB|CYFIP1	1.28e-15		26	LBP|LTF|APOB|ACTR3|HPX|FCN3|SERPING1|CD14|CLU|BAIAP2|ACTB|HLA-DRB1|TFRC|STX7|S100A9|HSPA1B|FLOT1|ANXA1|HLA-DRA|HLA-A|CDC42|CD36|PTPRJ|PTPRC|UBC|B2M	8.12e-09		31	LBP|GPLD1|HRG|APOB|HPX|FCN3|SERPING1|FCN2|MASP1|HSP90B1|CLU|COLEC10|PGLYRP2|ACTB|CASP8|TFRC|C4BPA|STX7|S100A9|HSPA1B|FLOT1|ANXA1|HLA-DRA|HLA-A|CDC42|MASP2|CD36|PTPRC|UBC|PHB|MUC13	3.57e-12
GO.0050789	GO Process	regulation of biological process	236	TSPAN9|CETP|APOH|VCL|SERPIND1|MYH9|LBP|TGFB1|PON1|VTN|CD82|GAPDH|GPLD1|HRG|APOB|PLEK|ENO1|APOA1|TTR|CAT|RRAS|CANX|TUBA4A|APOE|ACLY|SERPINF1|NT5E|CCT7|CAB39|MYO1G|TMOD1|THBS1|ADAM10|ITGAV|PZP|ATP5B|ITGA2B|LGALS3BP|CAPZA1|ACTR3|NAPA|ADD1|ICAM1|ANXA3|MGLL|TNC|AMBP|VDAC1|ANK1|HPX|ITIH4|LUM|MFGE8|IQGAP1|FCN3|ITIH1|CCT6A|SERPING1|FERMT3|CD226|CCT5|EPS8|CA2|ATP1B3|GNAQ|STOM|CCT8|KPNB1|ACTC1|ACE|FCN2|ARP…	1.49e-18		164	CETP|APOH|VCL|SERPIND1|MYH9|LBP|PFN1|VTN|CD82|GAPDH|LTF|APOB|PLEK|ENO1|APOA1|CAT|RRAS|TUBA4A|RAC2|APOE|SERPINF1|NT5E|TMOD1|SDCBP|THBS1|RAB27B|ITGA2B|LGALS3BP|CAPZA1|ACTR3|RAB10|ICAM1|KNG1|RAB7A|AMBP|ANK1|HPX|ITIH4|LUM|MFGE8|BCAM|FCN3|ITIH1|SERPING1|EPS8|CA2|GNAQ|STOM|ACTC1|ACE|ATP6V0D1|AZGP1|PF4|ANXA5|ITGA2|ANPEP|EPB42|RAB8A|PRDX2|LRG1|CD14|GNB2|F2|PLG|CD34|AQP1|GNAI2|CLU|TLN1|BAIAP2|GCFC2|RAP2B|…	1.86e-15		156	SPP2|CETP|APOH|VCL|SERPIND1|MYH9|LBP|PON1|PFN1|VTN|GAPDH|GPLD1|HRG|APOB|PLEK|ENO1|MFN2|APOA1|TTR|PDE1B|LRP1|TUBA4A|CNN1|APOE|SERPINF1|APCS|NT5E|ORM1|THBS1|PZP|ITGA2B|LGALS3BP|YWHAE|RAB10|ICAM1|RAB7A|AMBP|VDAC1|ANK1|HPX|ITIH4|LUM|SRRM4|FCN3|ITIH1|SERPING1|FERMT3|CA2|GNAQ|STOM|ACTC1|PIP|FCN2|AZGP1|PF4|MASP1|ANXA5|HSP90B1|ANPEP|EPB42|PRDX2|LRG1|F2|PLG|CD34|GNAI2|CLU|TLN1|RAP2B|CPN2|LPA|SERPINF2|A2M|…	4.24e-11
GO.0050790	GO Process	regulation of catalytic activity	90	APOH|SERPIND1|RP2|TGFB1|VTN|GAPDH|GPLD1|HRG|PLEK|APOA1|APOE|SERPINF1|CAB39|THBS1|PZP|NAPA|ICAM1|ANXA3|AMBP|ITIH4|IQGAP1|ITIH1|SERPING1|ATP1B3|GNAQ|ACE|ANXA5|ITGA2|CCT2|HSP90B1|F2|PRKACA|GNAI2|CLU|CPN2|SERPINF2|A2M|SERPINA7|GP1BA|FBLN1|RASA3|RASGRP2|FN1|HP|ACTB|APOA4|ITIH2|VCP|HLA-DRB1|AGT|SERPINC1|F11R|S100A9|GNAI3|PRKACB|GNAS|HSP90AB1|CAP1|SRC|GSN|STK24|RSU1|GDI2|SERPINB1|HSPD1|DNM2|PRKAR1A|PROS…	3.08e-17		69	APOH|SERPIND1|PFN1|VTN|GAPDH|LTF|PLEK|APOA1|RAC2|APOE|SERPINF1|THBS1|ICAM1|KNG1|AMBP|ITIH4|ITIH1|SERPING1|GNAQ|ACE|ANXA5|ITGA2|F2|AQP1|GNAI2|CLU|RAP2B|CPN2|LPA|A2M|SERPINA7|GP1BA|FBLN1|SERPINA5|ANXA2|FN1|HP|ACTB|APOA4|ITIH2|VCP|HLA-DRB1|AGT|SERPINC1|S100A9|GNAS|CAP1|GSN|ANXA1|RSU1|GDI2|PROS1|ITGB1|ILK|RDX|ITGA6|AHSG|CORO1C|CD44|PTPRJ|GNA13|UBE2L3|PTPRC|ITIH3|UBC|APOA5|LIMS1|SERPINA4|ITGB3	1.9e-16		65	SPP2|APOH|SERPIND1|PFN1|VTN|GAPDH|GPLD1|HRG|PLEK|APOA1|LRP1|APOE|SERPINF1|APCS|THBS1|PZP|YWHAE|ICAM1|AMBP|ITIH4|ITIH1|SERPING1|GNAQ|ANXA5|HSP90B1|F2|GNAI2|CLU|RAP2B|CPN2|LPA|SERPINF2|A2M|SERPINA7|GP1BA|FBLN1|SERPINA5|SERPINA6|ANXA2|FN1|HP|ACTB|APOA4|ITIH2|CASP8|VCP|AGT|SERPINC1|S100A9|GSN|ANXA1|RSU1|GDI2|MLLT4|PROS1|ITGB1|SAA1|PTPRC|ITIH3|UBC|APOA5|LIMS1|SERPINA4|ITGB3|ARHGAP11B	3.49e-14
GO.0050793	GO Process	regulation of developmental process	86	CETP|APOH|MYH9|TGFB1|HRG|APOB|APOA1|RRAS|APOE|SERPINF1|THBS1|ITGAV|ITGA2B|ADD1|ICAM1|ANXA3|IQGAP1|EPS8|CA2|GNAQ|ACE|ARPC2|EPB42|LRG1|TWF2|F2|PRKACA|CD34|BAIAP2|SERPINF2|GP1BA|FBLN1|IDH2|EPB41L3|EPB41|PGLYRP2|FN1|HLA-DRB1|TFRC|MSN|PNP|AGT|EZR|VNN1|SPTA1|S100A9|FLNA|PRKACB|GNAS|HSP90AB1|ANXA7|FAM129B|PGK1|SRC|HSPA1B|CLIC1|FLOT1|STK24|DNM2|INF2|JUP|FLOT2|ALDOA|ITGB1|ILK|DIAPH1|RDX|PARVB|CORO1C|HLA-B…	1.53e-13		62	CETP|APOH|MYH9|PFN1|LTF|APOB|APOA1|RRAS|APOE|SERPINF1|SDCBP|THBS1|ITGA2B|ICAM1|EPS8|CA2|GNAQ|ACE|PF4|EPB42|LRG1|F2|CD34|AQP1|BAIAP2|GP1BA|FBLN1|EPB41|ANXA2|FN1|HLA-DRB1|TFRC|MSN|DMD|AGT|EZR|SPTA1|S100A9|FLNA|GNAS|RAB14|NOTCH4|HSPA1B|CLIC1|FLOT1|ANXA1|ITGB1|ILK|CDC42|RDX|PARVB|AHSG|CORO1C|CD44|CD36|GNA13|DMTN|CFL1|LIMS1|B2M|ITGB3|CLTC	2.46e-11		52	CETP|APOH|MYH9|PFN1|HRG|APOB|APOA1|LRP1|APOE|SERPINF1|APCS|THBS1|ITGA2B|ICAM1|CA2|GNAQ|PF4|EPB42|LRG1|F2|CD34|SERPINF2|GP1BA|FBLN1|EPB41|PGLYRP2|ANXA2|FN1|CASP8|TFRC|MSN|MACF1|AGT|SPTA1|S100A9|FLNA|HSPA1B|FLOT1|ANXA1|JUP|FLOT2|CAMK2B|ITGB1|CDC42|PARVB|CD36|ACTN3|DMTN|CFL1|VIM|LIMS1|ITGB3	8.3e-07
GO.0050794	GO Process	regulation of cellular process	226	TSPAN9|CETP|APOH|VCL|SERPIND1|MYH9|LBP|TGFB1|VTN|CD82|GAPDH|GPLD1|HRG|APOB|PLEK|ENO1|APOA1|TTR|CAT|RRAS|CANX|TUBA4A|APOE|ACLY|SERPINF1|CCT7|CAB39|MYO1G|TMOD1|THBS1|ADAM10|ITGAV|PZP|ATP5B|ITGA2B|LGALS3BP|CAPZA1|ACTR3|NAPA|ADD1|ICAM1|ANXA3|MGLL|TNC|AMBP|VDAC1|ANK1|HPX|ITIH4|LUM|MFGE8|IQGAP1|FCN3|ITIH1|CCT6A|SERPING1|FERMT3|CD226|CCT5|EPS8|CA2|ATP1B3|GNAQ|CCT8|KPNB1|ACTC1|ACE|ARPC2|ANXA5|ITGA2|CCT2|…	2.35e-17		159	CETP|APOH|VCL|SERPIND1|MYH9|LBP|PFN1|VTN|CD82|GAPDH|LTF|APOB|PLEK|ENO1|APOA1|CAT|RRAS|TUBA4A|RAC2|APOE|SERPINF1|TMOD1|SDCBP|THBS1|RAB27B|ITGA2B|LGALS3BP|CAPZA1|ACTR3|RAB10|ICAM1|KNG1|RAB7A|AMBP|ANK1|HPX|ITIH4|LUM|MFGE8|BCAM|FCN3|ITIH1|SERPING1|EPS8|CA2|GNAQ|ACTC1|ACE|ATP6V0D1|AZGP1|PF4|ANXA5|ITGA2|ANPEP|EPB42|RAB8A|PRDX2|LRG1|CD14|GNB2|F2|PLG|CD34|AQP1|GNAI2|CLU|TLN1|BAIAP2|GCFC2|RAP2B|LPA|A2M|SE…	1.86e-15		145	SPP2|CETP|APOH|VCL|SERPIND1|MYH9|LBP|PFN1|VTN|GAPDH|GPLD1|HRG|APOB|PLEK|ENO1|MFN2|APOA1|TTR|PDE1B|LRP1|TUBA4A|CNN1|APOE|SERPINF1|APCS|ORM1|THBS1|PZP|ITGA2B|LGALS3BP|YWHAE|RAB10|ICAM1|RAB7A|AMBP|VDAC1|ANK1|HPX|ITIH4|LUM|SRRM4|FCN3|ITIH1|SERPING1|FERMT3|CA2|GNAQ|ACTC1|PIP|AZGP1|PF4|MASP1|ANXA5|HSP90B1|ANPEP|EPB42|PRDX2|LRG1|F2|PLG|CD34|GNAI2|CLU|TLN1|RAP2B|LPA|SERPINF2|A2M|SERPINA7|GP1BA|FBLN1|COLE…	1.2e-08
GO.0050801	GO Process	ion homeostasis	30	CETP|TGFB1|APOA1|APOE|ITGAV|ATP5B|SLC4A1|CP|HPX|CA2|ATP1B3|HSP90B1|F2|PRKACA|RASA3|ANXA6|STOML2|TFRC|AGT|S100A9|GSTO1|ANXA7|SRC|STEAP3|TF|CD36|GNA13|PTPRC|CAND1|ATP1A1	4.36e-06		22	CETP|LTF|APOA1|APOE|SLC4A1|CP|KNG1|RAB7A|HPX|CA2|ATP6V0D1|F2|TFRC|AGT|S100A9|TF|CD36|GNA13|PTPRC|ATP1A1|B2M|GNB1	3.38e-05		19	CETP|APOA1|APOE|SLC4A1|YWHAE|CP|RAB7A|HPX|CA2|HSP90B1|F2|TFRC|AGT|S100A9|LCN2|SAA1|TF|CD36|PTPRC	0.0009
GO.0050818	GO Process	regulation of coagulation	21	APOH|VTN|HRG|PLEK|APOE|THBS1|SERPING1|ANXA5|F2|PLG|CD34|SERPINF2|GP1BA|SERPINC1|S100A9|CD9|PROS1|CD36|ANO6|DMTN|LYN	9.8e-17		18	APOH|VTN|PLEK|APOE|THBS1|KNG1|SERPING1|ANXA5|F2|PLG|CD34|GP1BA|ANXA2|SERPINC1|S100A9|PROS1|CD36|DMTN	3.42e-16		19	APOH|VTN|HRG|PLEK|APOE|THBS1|SERPING1|ANXA5|F2|PLG|CD34|SERPINF2|GP1BA|ANXA2|SERPINC1|S100A9|PROS1|CD36|DMTN	3.31e-17
GO.0050819	GO Process	negative regulation of coagulation	13	APOH|VTN|HRG|APOE|SERPING1|ANXA5|F2|PLG|CD34|SERPINF2|GP1BA|CD9|PROS1	1.97e-10		12	APOH|VTN|APOE|KNG1|SERPING1|ANXA5|F2|PLG|CD34|GP1BA|ANXA2|PROS1	3.42e-11		13	APOH|VTN|HRG|APOE|SERPING1|ANXA5|F2|PLG|CD34|SERPINF2|GP1BA|ANXA2|PROS1	2.37e-12
GO.0050821	GO Process	protein stabilization	20	GAPDH|APOA1|CCT7|CCT6A|CCT5|ATP1B3|GNAQ|CCT8|CCT2|CLU|CPN2|FLNA|HSP90AB1|HSPA1B|FLOT1|HSPD1|CCT4|FLOT2|PHB2|PHB	1.06e-10		10	PFN1|AFM|GAPDH|APOA1|GNAQ|CLU|CPN2|FLNA|HSPA1B|FLOT1	9.83e-05		13	PFN1|AFM|GAPDH|APOA1|DSG1|GNAQ|CLU|CPN2|FLNA|HSPA1B|FLOT1|FLOT2|PHB	5.44e-07
GO.0050878	GO Process	regulation of body fluid levels	49	APOH|SERPIND1|VTN|HRG|PLEK|APOE|THBS1|VWF|ITGA2B|CAPZA1|SERPING1|GNAQ|ANXA5|ITGA2|F2|PLG|PRKACA|CD34|GNAI2|SERPINF2|A2M|GP1BA|FBLN1|CAPZA2|SERPINC1|COPA|S100A9|FLNA|STXBP3|PRKACB|GNAS|ANXA7|SRC|CD9|PRKAR1A|PROS1|MMRN1|YWHAZ|GP1BB|GP5|CD36|GNA13|CAPZB|GPI|ANO6|DMTN|LYN|ITGB3|EHD1	2.11e-23		42	APOH|SERPIND1|VTN|PLEK|APOE|THBS1|VWF|ITGA2B|CAPZA1|KNG1|SERPING1|GNAQ|PF4|ANXA5|ITGA2|F2|PLG|CD34|AQP1|GNAI2|RAP2B|A2M|GP1BA|FBLN1|SERPINA5|ANXA2|SERPINC1|S100A9|FLNA|GNAS|HBD|PROS1|MMRN1|YWHAZ|CDC42|GP1BB|GP5|CD36|GNA13|DMTN|ITGB3|GNB1	4.47e-24		38	APOH|SERPIND1|VTN|HRG|PLEK|MFN2|APOE|THBS1|VWF|ITGA2B|SERPING1|GNAQ|PF4|ANXA5|F2|PLG|CD34|GNAI2|RAP2B|SERPINF2|A2M|GP1BA|FBLN1|SERPINA5|ANXA2|SERPINC1|S100A9|FLNA|FLG2|PROS1|MMRN1|YWHAZ|CDC42|GP1BB|SAA1|CD36|DMTN|ITGB3	4.19e-20
GO.0050896	GO Process	response to stimulus	212	TSPAN9|APOH|VCL|SERPIND1|MYH9|LBP|TGFB1|PON1|VTN|CD82|GAPDH|GPLD1|HRG|APOB|PLEK|ENO1|APOA1|TTR|CAT|RRAS|CANX|APOE|ACLY|SERPINF1|CAB39|MYO1G|THBS1|ADAM10|ITGAV|VWF|ITGA2B|LGALS3BP|A1BG|CAPZA1|ACTR3|ADD1|ICAM1|ANXA3|MGLL|TNC|ANK1|ITIH4|LUM|IQGAP1|FCN3|SERPING1|FERMT3|CD226|CCT5|EPS8|CA2|GNAQ|STOM|CCT8|KPNB1|ACTC1|FCN2|ARPC2|ANXA5|ITGA2|CCT2|HSP90B1|ANPEP|MAPRE2|LRG1|TWF2|CD14|GNB2|F2|PLG|PRKACA|CD3…	2.49e-29		150	APOH|VCL|SERPIND1|MYH9|LBP|PSMA2|PFN1|VTN|CD82|GAPDH|LTF|APOB|PLEK|ENO1|APOA1|CAT|RRAS|RAC2|SNAP23|APOE|SERPINF1|SDCBP|THBS1|LYZ|VWF|ITGA2B|LGALS3BP|CAPZA1|ACTR3|RAB10|ICAM1|KNG1|RAB7A|ANK1|ITIH4|LUM|BCAM|FCN3|SERPING1|EPS8|CA2|GNAQ|STOM|ACTC1|ATP6V0D1|AZGP1|PF4|ANXA5|ITGA2|ANPEP|RAB8A|PRDX2|LRG1|CD14|GNB2|F2|PLG|CD34|AQP1|GNAI2|CLU|TLN1|BAIAP2|RAP2B|PKM|A2M|GP1BA|FBLN1|SERPINA5|PTPRB|EEF1A1|PRDX…	2.9e-24		140	APOH|VCL|SERPIND1|MYH9|LBP|PON1|PFN1|VTN|LTA4H|GAPDH|GPLD1|HRG|APOB|PLEK|ENO1|MFN2|APOA1|TTR|PDE1B|LRP1|APOE|SERPINF1|APCS|DSG1|ORM1|THBS1|LYZ|VWF|BLMH|ITGA2B|LGALS3BP|A1BG|YWHAE|RAB10|ICAM1|RAB7A|ANK1|ITIH4|LUM|FCN3|SERPING1|FERMT3|CA2|GNAQ|STOM|ACTC1|PIP|FCN2|AZGP1|PF4|MASP1|ANXA5|HSP90B1|ANPEP|PRDX2|LRG1|F2|PLG|CD34|GNAI2|CLU|TLN1|APOL1|RAP2B|SERPINF2|A2M|GP1BA|FBLN1|COLEC10|SERPINA5|EEF1A1|PG…	8.58e-18
GO.0050900	GO Process	leukocyte migration	27	MYH9|LBP|TGFB1|APOB|MYO1G|ITGAV|ICAM1|EPS8|ATP1B3|CD34|BSG|FN1|ITGAL|MSN|GYPA|F11R|S100A9|SRC|SLC3A2|PROS1|ITGB1|ITGA6|ANO6|LYN|ITGAM|ITGB3|PECAM1	8.65e-12		20	MYH9|LBP|APOB|ICAM1|EPS8|PF4|CD34|FN1|MSN|GYPA|S100A9|ANXA1|PROS1|ITGB1|ITGA4|ITGA6|CD44|PPIA|ITGB3|PECAM1	1.17e-09		14	MYH9|LBP|APOB|ICAM1|PF4|CD34|FN1|MSN|S100A9|ANXA1|PROS1|ITGB1|SAA1|ITGB3	3.6e-05
GO.0051006	GO Process	positive regulation of lipoprotein lipase activity	4	APOH|APOA1|APOA4|APOA5	0.00023		4	APOH|APOA1|APOA4|APOA5	6.83e-05		4	APOH|APOA1|APOA4|APOA5	8.56e-05
GO.0051049	GO Process	regulation of transport	71	CETP|TGFB1|PON1|VTN|GAPDH|GPLD1|APOA1|APOE|CAB39|THBS1|ITGAV|NAPA|ICAM1|MFGE8|CA2|ATP1B3|STOM|ITGA2|CD14|F2|PRKACA|CD34|GNAI2|CLU|FBLN1|IDH2|FN1|ACTB|APOA4|HLA-DRB1|MSN|DPP4|AGT|EZR|S100A9|GSTO1|FLNA|STXBP3|GNAS|HSP90AB1|SLC25A5|SRC|CLIC1|FLOT1|SLC25A6|DNM2|JUP|ANXA4|YWHAZ|DIAPH1|LCP1|RDX|TF|CD36|GPI|ANO6|PDCD6IP|STXBP2|SLC2A1|DMTN|LYN|CAPN1|HSPA8|ITGAM|APOA5|ATP1A1|DNM1L|ITGB3|EHD1|CYFIP1|AP2B1	1.14e-13		58	CETP|VTN|GAPDH|APOA1|RAC2|APOE|SDCBP|THBS1|RAB27B|RAB10|ICAM1|RAB7A|MFGE8|CA2|STOM|ITGA2|RAB8A|CD14|F2|CD34|AQP1|GNAI2|CLU|FBLN1|ANXA2|FN1|ACTB|APOA4|HLA-DRB1|MSN|DPP4|DMD|AGT|EZR|S100A9|FLNA|GNAS|RAB14|CLIC1|FLOT1|ANXA1|YWHAZ|LCP1|RDX|TF|AHSG|ORM2|CD36|PDCD6IP|SLC2A1|PLTP|PPIA|DMTN|HSPA8|APOA5|ATP1A1|B2M|ITGB3	4.66e-15		48	CETP|PON1|VTN|GAPDH|GPLD1|APOA1|LRP1|APOE|ORM1|THBS1|YWHAE|RAB10|ICAM1|RAB7A|CA2|STOM|F2|CD34|GNAI2|CLU|FBLN1|ANXA2|FN1|ACTB|APOA4|CASP8|MSN|AGT|C4BPA|S100A9|FLNA|FLOT1|ANXA1|YWHAQ|JUP|CAMK2B|YWHAZ|NSF|SAA1|TF|CD36|PDCD6IP|SLC2A1|PLTP|DMTN|HSPA8|APOA5|ITGB3	1.76e-09
GO.0051050	GO Process	positive regulation of transport	43	TGFB1|PON1|VTN|GAPDH|GPLD1|APOE|ITGAV|MFGE8|CA2|ATP1B3|STOM|ITGA2|CD14|F2|PRKACA|CD34|GNAI2|CLU|ACTB|HLA-DRB1|MSN|AGT|EZR|S100A9|GSTO1|FLNA|HSP90AB1|SRC|FLOT1|DNM2|JUP|YWHAZ|RDX|TF|CD36|GPI|ANO6|PDCD6IP|ITGAM|APOA5|DNM1L|EHD1|AP2B1	4.14e-10		38	VTN|GAPDH|APOE|SDCBP|RAB27B|RAB7A|MFGE8|CA2|STOM|ITGA2|CD14|F2|CD34|AQP1|GNAI2|CLU|ANXA2|ACTB|HLA-DRB1|MSN|DMD|AGT|EZR|S100A9|FLNA|FLOT1|ANXA1|YWHAZ|RDX|TF|AHSG|ORM2|CD36|PDCD6IP|PLTP|PPIA|APOA5|B2M	1.87e-12		33	PON1|VTN|GAPDH|GPLD1|LRP1|APOE|ORM1|YWHAE|RAB7A|CA2|STOM|F2|CD34|GNAI2|CLU|ANXA2|ACTB|CASP8|MSN|AGT|S100A9|FLNA|FLOT1|ANXA1|YWHAQ|JUP|YWHAZ|SAA1|TF|CD36|PDCD6IP|PLTP|APOA5	3.11e-09
GO.0051051	GO Process	negative regulation of transport	22	TGFB1|APOA1|APOE|CAB39|THBS1|ITGAV|ICAM1|CD34|GNAI2|FBLN1|IDH2|FN1|AGT|EZR|GSTO1|STXBP3|SLC25A5|ANXA4|CD36|DMTN|ITGB3|CYFIP1	1.73e-05		16	APOA1|APOE|SDCBP|THBS1|ICAM1|RAB7A|CD34|GNAI2|FBLN1|FN1|AGT|EZR|ANXA1|CD36|DMTN|ITGB3	0.00014		15	APOA1|APOE|THBS1|YWHAE|ICAM1|RAB7A|CD34|GNAI2|FBLN1|FN1|AGT|ANXA1|CD36|DMTN|ITGB3	0.00057
GO.0051094	GO Process	positive regulation of developmental process	47	TGFB1|APOB|APOA1|RRAS|APOE|SERPINF1|THBS1|ADD1|ANXA3|IQGAP1|CA2|ARPC2|LRG1|TWF2|CD34|BAIAP2|SERPINF2|FN1|HLA-DRB1|TFRC|PNP|AGT|EZR|VNN1|S100A9|FLNA|GNAS|HSP90AB1|FAM129B|SRC|HSPA1B|CLIC1|FLOT1|DNM2|JUP|ITGB1|ILK|CORO1C|CD36|ANO6|PLXNB2|DMTN|LYN|LIMS1|DNM1L|EHD1|CYFIP1	1.78e-07		34	LTF|APOB|APOA1|RRAS|APOE|SERPINF1|SDCBP|THBS1|CA2|PF4|LRG1|CD34|AQP1|BAIAP2|FN1|HLA-DRB1|TFRC|DMD|AGT|EZR|S100A9|FLNA|GNAS|HSPA1B|CLIC1|FLOT1|ANXA1|ITGB1|ILK|CDC42|CORO1C|CD36|DMTN|LIMS1	2.57e-06		28	APOB|APOA1|APOE|SERPINF1|THBS1|CA2|PF4|LRG1|CD34|SERPINF2|FN1|CASP8|TFRC|MACF1|AGT|S100A9|FLNA|HSPA1B|FLOT1|ANXA1|JUP|CAMK2B|ITGB1|CDC42|CD36|ACTN3|DMTN|LIMS1	0.00077
GO.0051128	GO Process	regulation of cellular component organization	100	MYH9|TGFB1|VTN|HRG|PLEK|ENO1|APOA1|APOE|SERPINF1|CCT7|TMOD1|THBS1|ADAM10|ITGAV|CAPZA1|ACTR3|NAPA|ADD1|ICAM1|VDAC1|ANK1|MFGE8|IQGAP1|CCT6A|CCT5|EPS8|CCT8|ACE|ARPC2|ITGA2|CCT2|EPB42|TWF2|CD14|F2|PRKACA|CLU|BAIAP2|SERPINF2|FBLN1|RASGRP2|EPB41L3|EPB41|FN1|STOML2|APOA4|VCP|MSN|DPP4|CAPZA2|AGT|EZR|F11R|SPTA1|S100A9|FLNA|SLC25A5|VDAC2|ANXA7|SRC|GSN|MAPRE1|HSPA1B|FLOT1|STK24|DNM2|INF2|PRKAR1A|CCT4|ALDOA|…	4.97e-22		67	MYH9|PFN1|VTN|PLEK|ENO1|APOA1|RAC2|APOE|SERPINF1|TMOD1|SDCBP|THBS1|CAPZA1|ACTR3|ICAM1|RAB7A|ANK1|MFGE8|EPS8|ACE|ITGA2|EPB42|CD14|F2|CLU|BAIAP2|FBLN1|EPB41|ANXA2|FN1|APOA4|VCP|MSN|DPP4|DMD|AGT|EZR|SPTA1|S100A9|FLNA|GSN|RAB14|HSPA1B|FLOT1|ANXA1|YWHAZ|ILK|LCP1|CDC42|RDX|PARVB|TF|AHSG|CORO1C|CD44|CD36|PTPRJ|GNA13|PDCD6IP|DMTN|HSPA8|CFL1|APOA5|LIMS1|SPTB|B2M|CLTC	7.81e-15		55	MYH9|PFN1|VTN|HRG|PLEK|ENO1|MFN2|APOA1|LRP1|APOE|SERPINF1|THBS1|YWHAE|ICAM1|RAB7A|VDAC1|ANK1|EPB42|F2|CLU|SERPINF2|FBLN1|EPB41|ANXA2|FN1|APOA4|CASP8|VCP|MSN|MACF1|AGT|C4BPA|SPTA1|S100A9|FLNA|GSN|HSPA1B|FLOT1|ANXA1|YWHAQ|CAMK2B|YWHAZ|CDC42|PARVB|TF|CD36|PDCD6IP|DMTN|HSPA8|CFL1|APOA5|VIM|LIMS1|SPTB|PHB	1.06e-08
GO.0051129	GO Process	negative regulation of cellular component organization	33	TGFB1|HRG|APOA1|APOE|TMOD1|THBS1|CAPZA1|ADD1|EPS8|ACE|TWF2|CLU|FBLN1|APOA4|DPP4|CAPZA2|SPTA1|SLC25A5|VDAC2|SRC|GSN|MAPRE1|HSPA1B|DNM2|PRKAR1A|RDX|CORO1C|CAPZB|DMTN|HSPA8|VIM|DNM1L|SPTB	1.46e-08		24	PFN1|APOA1|APOE|TMOD1|SDCBP|THBS1|CAPZA1|RAB7A|EPS8|ACE|CLU|FBLN1|APOA4|DPP4|SPTA1|GSN|HSPA1B|CDC42|RDX|CORO1C|DMTN|HSPA8|SPTB|B2M	4.89e-07		18	PFN1|HRG|APOA1|LRP1|APOE|THBS1|RAB7A|CLU|FBLN1|APOA4|SPTA1|GSN|HSPA1B|CDC42|DMTN|HSPA8|VIM|SPTB	0.00072
GO.0051130	GO Process	positive regulation of cellular component organization	60	TGFB1|VTN|HRG|PLEK|APOA1|APOE|SERPINF1|CCT7|ITGAV|ACTR3|ADD1|ICAM1|ANK1|MFGE8|IQGAP1|CCT6A|CCT5|CCT8|ARPC2|ITGA2|CCT2|TWF2|CD14|CLU|BAIAP2|SERPINF2|FN1|STOML2|VCP|MSN|AGT|S100A9|FLNA|SRC|GSN|MAPRE1|HSPA1B|FLOT1|DNM2|CCT4|YWHAZ|ILK|LCP1|TF|CORO1C|CD36|PTPRJ|ANO6|PLXNB2|PDCD6IP|DMTN|LYN|PHB2|CAND1|APOA5|LIMS1|DNM1L|EHD1|CYFIP1|AP2B1	5.3e-16		43	PFN1|VTN|PLEK|APOA1|RAC2|APOE|SERPINF1|SDCBP|ACTR3|ICAM1|ANK1|MFGE8|ITGA2|CD14|CLU|BAIAP2|ANXA2|FN1|VCP|MSN|DMD|AGT|S100A9|FLNA|GSN|HSPA1B|FLOT1|ANXA1|YWHAZ|ILK|LCP1|CDC42|TF|AHSG|CORO1C|CD36|PTPRJ|PDCD6IP|DMTN|CFL1|APOA5|LIMS1|B2M	1.23e-12		38	PFN1|VTN|HRG|PLEK|MFN2|APOA1|LRP1|APOE|SERPINF1|YWHAE|ICAM1|ANK1|CLU|SERPINF2|ANXA2|FN1|CASP8|VCP|MSN|MACF1|AGT|S100A9|FLNA|GSN|HSPA1B|FLOT1|ANXA1|YWHAQ|CAMK2B|YWHAZ|CDC42|TF|CD36|PDCD6IP|DMTN|CFL1|APOA5|LIMS1	1.42e-09
GO.0051179	GO Process	localization	204	CETP|APOH|VCL|MYH9|LBP|RP2|TGFB1|VTN|GPLD1|HRG|APOB|PLEK|APOA1|TTR|CAT|CANX|TUBA4A|APOE|ACLY|CCT7|CAB39|MYO1G|THBS1|ADAM10|ITGAV|VWF|ATP5B|ITGA2B|SLC4A1|LGALS3BP|A1BG|CAPZA1|ACTR3|NAPA|CP|ADD1|ICAM1|ANXA3|AMBP|ENPEP|VDAC1|ANK1|HPX|ITIH4|MFGE8|IQGAP1|FCN3|SERPING1|FERMT3|CCT5|EPS8|CA2|ATP1B3|STOM|CCT8|KPNB1|ACE|FCN2|ARPC2|ANXA5|ITGA2|CCT2|HSP90B1|ANPEP|TUBA1A|LRG1|TWF2|CD14|F2|PLG|PRKACA|CD34|CLU|…	4.2e-52		144	CETP|APOH|VCL|MYH9|LBP|PSMA2|VTN|AFM|LTF|APOB|PLEK|APOA1|CAT|TUBA4A|SNAP23|APOE|ARF3|SDCBP|THBS1|LYZ|VWF|RAB27B|ITGA2B|SLC4A1|LGALS3BP|CAPZA1|ACTR3|CP|RAB10|ICAM1|KNG1|RAB7A|AMBP|ANK1|HPX|ITIH4|MFGE8|FCN3|SERPING1|EPS8|CA2|STOM|ACE|ATP6V0D1|AZGP1|RHCE|PF4|ANXA5|ITGA2|ANPEP|RAB8A|LRG1|CD14|F2|PLG|CD34|AQP1|CLU|TLN1|BAIAP2|RAP2B|PKM|LPA|A2M|SERPINA7|SERPINA5|PTPRB|EEF1A1|PRDX6|ANXA2|FN1|HP|PIGR|ACT…	1.15e-40		133	SPP2|CETP|APOH|VCL|MYH9|LBP|VTN|AFM|LTA4H|GPLD1|HRG|APOB|PLEK|MFN2|APOA1|TTR|LRP1|TUBA4A|APOE|DSG1|TTYH3|ORM1|THBS1|LYZ|VWF|ITGA2B|SLC4A1|LGALS3BP|A1BG|YWHAE|CP|RAB10|ICAM1|RAB7A|AMBP|ENPEP|VDAC1|ANK1|HPX|ITIH4|FCN3|SERPING1|FERMT3|CA2|STOM|PIP|FCN2|AZGP1|PF4|MASP1|ANXA5|HSP90B1|ANPEP|LRG1|F2|PLG|CD34|CLU|TLN1|APOL1|RAP2B|LPA|SERPINF2|A2M|SERPINA7|SERPINA5|EEF1A1|ANXA2|FN1|HP|PIGR|ACTB|HNRNPA1L2|…	1.54e-31
GO.0051186	GO Process	cofactor metabolic process	25	GAPDH|ENO1|CAT|ACLY|FOLH1|NT5E|AMBP|HPX|PKM|MDH2|IDH2|APOA4|VCP|CYB5R3|PNP|VNN1|GSTO1|PGK1|ALDOA|LDHB|ALAD|TKT|GPI|SLC2A1|LDHA	8.61e-07		15	GAPDH|ENO1|CAT|NT5E|AMBP|HPX|PRDX2|PKM|PRDX6|APOA4|VCP|LDHB|SLC2A1|GGTLC2|LDHA	0.00066		15	GAPDH|ENO1|NT5E|BLVRB|AMBP|HPX|PRDX2|PRSS1|APOA4|VCP|PRSS3|LDHB|SLC2A1|GGTLC2|LDHA	0.0008
GO.0051234	GO Process	establishment of localization	188	CETP|APOH|VCL|MYH9|LBP|RP2|TGFB1|VTN|GPLD1|HRG|APOB|PLEK|APOA1|TTR|CAT|CANX|TUBA4A|APOE|ACLY|CCT7|CAB39|MYO1G|THBS1|ADAM10|ITGAV|VWF|ATP5B|ITGA2B|SLC4A1|LGALS3BP|A1BG|CAPZA1|ACTR3|NAPA|CP|ADD1|ANXA3|AMBP|VDAC1|ANK1|HPX|ITIH4|MFGE8|IQGAP1|FCN3|SERPING1|FERMT3|CCT5|CA2|ATP1B3|STOM|CCT8|KPNB1|ACE|FCN2|ARPC2|ANXA5|ITGA2|CCT2|HSP90B1|ANPEP|TUBA1A|LRG1|CD14|F2|PLG|CLU|TLN1|BAIAP2|APOL1|PKM|SERPINF2|A2M…	1.67e-53		133	CETP|APOH|VCL|MYH9|LBP|PSMA2|VTN|AFM|LTF|APOB|PLEK|APOA1|CAT|TUBA4A|SNAP23|APOE|ARF3|SDCBP|THBS1|LYZ|VWF|RAB27B|ITGA2B|SLC4A1|LGALS3BP|CAPZA1|ACTR3|CP|RAB10|KNG1|RAB7A|AMBP|ANK1|HPX|ITIH4|MFGE8|FCN3|SERPING1|CA2|STOM|ACE|ATP6V0D1|AZGP1|RHCE|PF4|ANXA5|ITGA2|ANPEP|RAB8A|LRG1|CD14|F2|PLG|AQP1|CLU|TLN1|BAIAP2|RAP2B|PKM|LPA|A2M|SERPINA7|SERPINA5|PTPRB|EEF1A1|PRDX6|ANXA2|FN1|HP|PIGR|ACTB|APOA4|VCP|TFRC…	1.52e-41		127	SPP2|CETP|APOH|VCL|MYH9|LBP|VTN|AFM|LTA4H|GPLD1|HRG|APOB|PLEK|MFN2|APOA1|TTR|LRP1|TUBA4A|APOE|DSG1|TTYH3|ORM1|THBS1|LYZ|VWF|ITGA2B|SLC4A1|LGALS3BP|A1BG|YWHAE|CP|RAB10|RAB7A|AMBP|VDAC1|ANK1|HPX|ITIH4|FCN3|SERPING1|FERMT3|CA2|STOM|PIP|FCN2|AZGP1|PF4|MASP1|ANXA5|HSP90B1|ANPEP|LRG1|F2|PLG|CLU|TLN1|APOL1|RAP2B|LPA|SERPINF2|A2M|SERPINA7|SERPINA5|EEF1A1|ANXA2|FN1|HP|PIGR|ACTB|HNRNPA1L2|APOA4|CASP8|VCP|T…	2.81e-36
GO.0051239	GO Process	regulation of multicellular organismal process	96	APOH|LBP|TGFB1|VTN|GAPDH|GPLD1|HRG|PLEK|ENO1|APOA1|RRAS|APOE|SERPINF1|THBS1|ATP5B|ITGA2B|ADD1|ICAM1|ANXA3|MGLL|LUM|IQGAP1|SERPING1|CD226|CA2|ACE|ANXA5|ITGA2|LRG1|TWF2|CD14|F2|PLG|PRKACA|CD34|GNAI2|CLU|BAIAP2|SERPINF2|GP1BA|FBLN1|IDH2|PGLYRP2|ANXA6|FN1|APOA4|HLA-DRB1|TFRC|PNP|AGT|EZR|SERPINC1|VNN1|F11R|S100A9|GSTO1|FLNA|PRKACB|GNAS|HSP90AB1|FAM129B|PGK1|SRC|ECE1|HSPA1B|CLIC1|FLOT1|STK24|DSP|CD9|HS…	1.59e-14		69	APOH|LBP|PFN1|VTN|GAPDH|LTF|PLEK|ENO1|APOA1|RRAS|APOE|SERPINF1|SDCBP|THBS1|ITGA2B|ICAM1|KNG1|LUM|SERPING1|CA2|ACE|PF4|ANXA5|ITGA2|LRG1|CD14|F2|PLG|CD34|AQP1|GNAI2|CLU|BAIAP2|GP1BA|FBLN1|ANXA2|FN1|APOA4|HLA-DRB1|TFRC|DMD|AGT|EZR|SERPINC1|S100A9|FLNA|GNAS|RAB14|NOTCH4|HSPA1B|CLIC1|FLOT1|ANXA1|PROS1|ITGB1|HLA-A|ILK|CDC42|AHSG|CORO1C|ORM2|CD36|DMTN|CFL1|APOA5|ATP1A1|B2M|ITGB3|CLTC	3.95e-12		63	APOH|LBP|PFN1|VTN|GAPDH|GPLD1|HRG|PLEK|ENO1|APOA1|LRP1|CNN1|APOE|SERPINF1|APCS|ORM1|THBS1|ITGA2B|YWHAE|ICAM1|LUM|SERPING1|CA2|PF4|ANXA5|LRG1|F2|PLG|CD34|GNAI2|CLU|SERPINF2|GP1BA|FBLN1|PGLYRP2|ANXA2|FN1|APOA4|CASP8|TFRC|MACF1|AGT|SERPINC1|S100A9|FLNA|HSPA1B|FLOT1|ANXA1|DSP|JUP|PROS1|CAMK2B|ITGB1|HLA-A|CDC42|SAA1|CD36|ACTN3|DMTN|CFL1|APOA5|VIM|ITGB3	3.11e-09
GO.0051240	GO Process	positive regulation of multicellular organismal process	63	APOH|LBP|TGFB1|GAPDH|GPLD1|HRG|PLEK|ENO1|RRAS|APOE|SERPINF1|THBS1|ATP5B|ICAM1|ANXA3|LUM|IQGAP1|CD226|CA2|ITGA2|LRG1|TWF2|CD14|F2|PLG|CD34|GNAI2|CLU|BAIAP2|SERPINF2|FN1|HLA-DRB1|TFRC|PNP|AGT|EZR|VNN1|S100A9|GSTO1|FLNA|GNAS|FAM129B|SRC|HSPA1B|CLIC1|FLOT1|HSPD1|JUP|ITGB1|HLA-A|ILK|ATP5A1|CD36|GPI|ANO6|PLXNB2|DMTN|LYN|APOA5|ATP1A1|DNM1L|ITGB3|CYFIP1	7.54e-12		50	APOH|LBP|PFN1|GAPDH|LTF|PLEK|ENO1|RRAS|APOE|SERPINF1|SDCBP|THBS1|ICAM1|LUM|CA2|PF4|ITGA2|LRG1|CD14|F2|PLG|CD34|AQP1|GNAI2|CLU|BAIAP2|ANXA2|FN1|HLA-DRB1|TFRC|DMD|AGT|EZR|S100A9|FLNA|GNAS|HSPA1B|CLIC1|FLOT1|ANXA1|ITGB1|HLA-A|ILK|ORM2|CD36|DMTN|APOA5|ATP1A1|B2M|ITGB3	2.95e-12		45	APOH|LBP|PFN1|GAPDH|GPLD1|HRG|PLEK|ENO1|LRP1|APOE|SERPINF1|ORM1|THBS1|ICAM1|LUM|CA2|PF4|LRG1|F2|PLG|CD34|GNAI2|CLU|SERPINF2|ANXA2|FN1|CASP8|TFRC|MACF1|AGT|S100A9|FLNA|HSPA1B|FLOT1|ANXA1|JUP|CAMK2B|ITGB1|HLA-A|SAA1|CD36|ACTN3|DMTN|APOA5|ITGB3	1.88e-09
GO.0051241	GO Process	negative regulation of multicellular organismal process	40	APOH|LBP|TGFB1|VTN|HRG|APOA1|APOE|SERPINF1|THBS1|SERPING1|ANXA5|F2|PLG|PRKACA|CD34|GNAI2|SERPINF2|GP1BA|FBLN1|IDH2|PGLYRP2|FN1|APOA4|HLA-DRB1|AGT|EZR|PRKACB|GNAS|HSP90AB1|FAM129B|PGK1|CD9|JUP|PROS1|ANXA4|CORO1C|LYN|PHB2|ATP1A1|VIM	2.21e-06		31	APOH|LBP|VTN|LTF|APOA1|APOE|SERPINF1|THBS1|KNG1|SERPING1|PF4|ANXA5|F2|PLG|CD34|GNAI2|GP1BA|FBLN1|ANXA2|FN1|APOA4|HLA-DRB1|AGT|EZR|GNAS|ANXA1|PROS1|AHSG|CORO1C|ATP1A1|B2M	2.48e-06		30	APOH|LBP|VTN|HRG|APOA1|LRP1|APOE|SERPINF1|APCS|ORM1|THBS1|SERPING1|PF4|ANXA5|F2|PLG|CD34|GNAI2|SERPINF2|GP1BA|FBLN1|PGLYRP2|ANXA2|FN1|APOA4|AGT|ANXA1|JUP|PROS1|VIM	9.17e-06
GO.0051246	GO Process	regulation of protein metabolic process	80	SERPIND1|MYH9|LBP|TGFB1|VTN|GAPDH|GPLD1|HRG|ENO1|APOA1|RRAS|APOE|SERPINF1|CAB39|THBS1|ITGAV|PZP|ICAM1|AMBP|HPX|ITIH4|IQGAP1|ITIH1|SERPING1|GNAQ|ACE|ITGA2|HSP90B1|F2|PRKACA|GNAI2|CLU|CPN2|SERPINF2|A2M|SERPINA7|GP1BA|FBLN1|FN1|ACTB|ITIH2|VCP|HLA-DRB1|MSN|AGT|EZR|SERPINC1|S100A9|FLNA|CPN1|PRKACB|HSP90AB1|SRC|GSN|HSPA1B|FLOT1|STK24|SERPINB1|HSPD1|PRKAR1A|PROS1|FLOT2|ILK|RDX|ALAD|CORO1C|CD36|PTPRJ|PLX…	5.22e-09		69	SERPIND1|MYH9|LBP|VTN|GAPDH|LTF|ENO1|APOA1|RRAS|RAC2|APOE|SERPINF1|SDCBP|THBS1|ICAM1|KNG1|RAB7A|AMBP|HPX|ITIH4|ITIH1|SERPING1|GNAQ|ACE|ITGA2|F2|AQP1|GNAI2|CLU|RAP2B|CPN2|LPA|A2M|SERPINA7|GP1BA|FBLN1|SERPINA5|EEF1A1|ANXA2|FN1|ACTB|ITIH2|VCP|HLA-DRB1|MSN|DMD|AGT|EZR|SERPINC1|S100A9|FLNA|GSN|HSPA1B|FLOT1|PROS1|ILK|RDX|AHSG|CORO1C|CD44|CD36|PTPRJ|UBE2L3|PTPRC|ITIH3|DMTN|UBC|SERPINA4|ITGB3	5.76e-13		72	SPP2|SERPIND1|MYH9|LBP|VTN|GAPDH|GPLD1|HRG|ENO1|APOA1|LRP1|APOE|SERPINF1|APCS|THBS1|PZP|YWHAE|ICAM1|RAB7A|AMBP|HPX|ITIH4|ITIH1|SERPING1|GNAQ|MASP1|HSP90B1|F2|GNAI2|CLU|RAP2B|CPN2|LPA|SERPINF2|A2M|SERPINA7|GP1BA|FBLN1|SERPINA5|EEF1A1|SERPINA6|ANXA2|FN1|ACTB|ITIH2|CASP8|CNDP1|VCP|MSN|AGT|C4BPA|SERPINC1|S100A7|S100A9|FLNA|CPN1|GSN|HSPA1B|FLOT1|PROS1|FLOT2|NSF|SAA1|CD36|PTPRC|ITIH3|DMTN|UBC|VIM|SERPI…	1.63e-14
GO.0051247	GO Process	positive regulation of protein metabolic process	46	MYH9|LBP|TGFB1|VTN|GPLD1|ENO1|APOE|CAB39|THBS1|ITGAV|ICAM1|HPX|IQGAP1|ACE|ITGA2|F2|PRKACA|GNAI2|CLU|SERPINF2|FBLN1|FN1|VCP|HLA-DRB1|MSN|AGT|EZR|S100A9|PRKACB|HSP90AB1|SRC|GSN|FLOT1|STK24|HSPD1|PRKAR1A|ILK|RDX|CD36|PTPRC|LYN|UBC|PHB2|VIM|ITGB3|PHB	7.65e-05		36	MYH9|LBP|VTN|LTF|ENO1|APOE|SDCBP|THBS1|ICAM1|RAB7A|HPX|ACE|ITGA2|F2|GNAI2|CLU|RAP2B|FBLN1|ANXA2|FN1|VCP|HLA-DRB1|MSN|AGT|EZR|S100A9|GSN|FLOT1|ILK|RDX|CD44|CD36|UBE2L3|PTPRC|UBC|ITGB3	3.01e-05		36	MYH9|LBP|VTN|GPLD1|ENO1|LRP1|APOE|THBS1|ICAM1|RAB7A|HPX|F2|GNAI2|CLU|RAP2B|SERPINF2|FBLN1|ANXA2|FN1|CASP8|VCP|MSN|AGT|C4BPA|S100A7|S100A9|GSN|FLOT1|NSF|SAA1|CD36|PTPRC|UBC|VIM|ITGB3|PHB	3.76e-05
GO.0051248	GO Process	negative regulation of protein metabolic process	46	SERPIND1|TGFB1|VTN|GAPDH|HRG|APOE|SERPINF1|THBS1|ITGAV|PZP|AMBP|ITIH4|ITIH1|SERPING1|GNAQ|F2|GNAI2|CLU|SERPINF2|A2M|SERPINA7|GP1BA|FBLN1|ITIH2|AGT|EZR|SERPINC1|FLNA|HSP90AB1|SRC|HSPA1B|SERPINB1|PRKAR1A|PROS1|FLOT2|ILK|ALAD|CORO1C|PTPRJ|PTPRC|DMTN|LYN|SERPINA4|ITGB3|PHB|SERPINB6	3.05e-09		43	SERPIND1|VTN|GAPDH|LTF|APOE|SERPINF1|SDCBP|THBS1|KNG1|AMBP|ITIH4|ITIH1|SERPING1|GNAQ|F2|AQP1|GNAI2|CLU|LPA|A2M|SERPINA7|GP1BA|FBLN1|SERPINA5|ANXA2|ITIH2|DMD|AGT|EZR|SERPINC1|FLNA|HSPA1B|PROS1|ILK|AHSG|CORO1C|CD44|PTPRJ|PTPRC|ITIH3|DMTN|SERPINA4|ITGB3	2.87e-13		43	SPP2|SERPIND1|VTN|GAPDH|HRG|APOE|SERPINF1|APCS|THBS1|PZP|YWHAE|AMBP|ITIH4|ITIH1|SERPING1|GNAQ|MASP1|F2|GNAI2|CLU|LPA|SERPINF2|A2M|SERPINA7|GP1BA|FBLN1|SERPINA5|SERPINA6|ANXA2|ITIH2|AGT|C4BPA|SERPINC1|FLNA|HSPA1B|PROS1|FLOT2|PTPRC|ITIH3|DMTN|SERPINA4|ITGB3|PHB	3.19e-13
GO.0051270	GO Process	regulation of cellular component movement	53	APOH|VCL|LBP|TGFB1|VTN|GPLD1|HRG|RRAS|APOE|SERPINF1|THBS1|ADAM10|ITGAV|ATP5B|ITGA2B|ICAM1|ANXA3|IQGAP1|FERMT3|ACE|ITGA2|PLG|GNAI2|FBLN1|IDH2|FN1|MSN|AGT|MPP1|FLNA|SRC|MAPRE1|STK24|DSP|CD9|JUP|ACTN1|ILK|DIAPH1|ATP5A1|RDX|ITGA6|CORO1C|PTPRJ|GNA13|GPI|ANO6|PLXNB2|PTPRC|DMTN|LYN|ATP1A1|ITGB3	5.61e-16		38	APOH|VCL|LBP|PFN1|VTN|RRAS|RAC2|APOE|SERPINF1|SDCBP|THBS1|ITGA2B|ICAM1|ACE|PF4|ITGA2|PLG|GNAI2|RAP2B|FBLN1|FN1|MSN|AGT|MPP1|FLNA|ANXA1|ACTN1|ILK|ITGA4|RDX|ITGA6|CORO1C|PTPRJ|GNA13|PTPRC|DMTN|ATP1A1|ITGB3	1.54e-12		31	APOH|VCL|LBP|PFN1|VTN|GPLD1|HRG|LRP1|APOE|SERPINF1|THBS1|ITGA2B|ICAM1|FERMT3|PF4|PLG|GNAI2|RAP2B|FBLN1|FN1|MSN|MACF1|AGT|S100A7|FLNA|ANXA1|DSP|JUP|PTPRC|DMTN|ITGB3	3.71e-08
GO.0051336	GO Process	regulation of hydrolase activity	60	APOH|SERPIND1|RP2|VTN|GAPDH|GPLD1|HRG|PLEK|APOA1|SERPINF1|THBS1|PZP|NAPA|ICAM1|AMBP|ITIH4|IQGAP1|ITIH1|SERPING1|ATP1B3|GNAQ|ITGA2|HSP90B1|GNAI2|SERPINF2|A2M|SERPINA7|FBLN1|RASA3|RASGRP2|FN1|APOA4|ITIH2|VCP|AGT|SERPINC1|F11R|S100A9|GNAS|HSP90AB1|SRC|GSN|RSU1|GDI2|SERPINB1|HSPD1|DNM2|PROS1|ITGB1|RDX|ITGA6|CORO1C|GNA13|PLXNB2|LYN|APOA5|LIMS1|DNM1L|SERPINA4|SERPINB6	2.56e-14		49	APOH|SERPIND1|PFN1|VTN|GAPDH|LTF|PLEK|APOA1|SERPINF1|THBS1|ICAM1|KNG1|AMBP|ITIH4|ITIH1|SERPING1|GNAQ|ITGA2|AQP1|GNAI2|LPA|A2M|SERPINA7|FBLN1|SERPINA5|FN1|APOA4|ITIH2|VCP|AGT|SERPINC1|S100A9|GNAS|GSN|ANXA1|RSU1|GDI2|PROS1|ITGB1|RDX|ITGA6|AHSG|CORO1C|CD44|GNA13|ITIH3|APOA5|LIMS1|SERPINA4	4.48e-15		51	SPP2|APOH|SERPIND1|PFN1|VTN|GAPDH|GPLD1|HRG|PLEK|APOA1|LRP1|SERPINF1|APCS|THBS1|PZP|YWHAE|ICAM1|AMBP|ITIH4|ITIH1|SERPING1|GNAQ|HSP90B1|GNAI2|LPA|SERPINF2|A2M|SERPINA7|FBLN1|SERPINA5|SERPINA6|FN1|APOA4|ITIH2|CASP8|VCP|AGT|SERPINC1|S100A9|GSN|ANXA1|RSU1|GDI2|MLLT4|PROS1|ITGB1|ITIH3|APOA5|LIMS1|SERPINA4|ARHGAP11B	2.76e-16
GO.0051345	GO Process	positive regulation of hydrolase activity	36	APOH|RP2|GPLD1|PLEK|APOA1|NAPA|ICAM1|IQGAP1|ATP1B3|GNAQ|ITGA2|A2M|FBLN1|RASA3|RASGRP2|FN1|APOA4|VCP|AGT|F11R|S100A9|GNAS|HSP90AB1|GSN|RSU1|GDI2|HSPD1|DNM2|ITGB1|ITGA6|CORO1C|GNA13|LYN|APOA5|LIMS1|DNM1L	1.51e-08		24	APOH|PFN1|PLEK|APOA1|ICAM1|GNAQ|ITGA2|A2M|FBLN1|FN1|APOA4|VCP|AGT|S100A9|GNAS|GSN|RSU1|GDI2|ITGB1|ITGA6|CORO1C|GNA13|APOA5|LIMS1	6.71e-06		23	APOH|PFN1|GPLD1|PLEK|APOA1|ICAM1|GNAQ|A2M|FBLN1|FN1|APOA4|CASP8|VCP|AGT|S100A9|GSN|RSU1|GDI2|MLLT4|ITGB1|APOA5|LIMS1|ARHGAP11B	2.79e-05
GO.0051346	GO Process	negative regulation of hydrolase activity	27	SERPIND1|VTN|GAPDH|HRG|APOA1|SERPINF1|THBS1|PZP|AMBP|ITIH4|IQGAP1|ITIH1|SERPING1|GNAI2|SERPINF2|A2M|SERPINA7|ITIH2|AGT|SERPINC1|F11R|SRC|SERPINB1|PROS1|RDX|SERPINA4|SERPINB6	1.99e-08		28	SERPIND1|VTN|GAPDH|LTF|APOA1|SERPINF1|THBS1|KNG1|AMBP|ITIH4|ITIH1|SERPING1|AQP1|GNAI2|LPA|A2M|SERPINA7|SERPINA5|ITIH2|AGT|SERPINC1|ANXA1|PROS1|RDX|AHSG|CD44|ITIH3|SERPINA4	6.69e-13		29	SPP2|SERPIND1|VTN|GAPDH|HRG|APOA1|SERPINF1|APCS|THBS1|PZP|YWHAE|AMBP|ITIH4|ITIH1|SERPING1|GNAI2|LPA|SERPINF2|A2M|SERPINA7|SERPINA5|SERPINA6|ITIH2|AGT|SERPINC1|ANXA1|PROS1|ITIH3|SERPINA4	1.17e-13
GO.0051493	GO Process	regulation of cytoskeleton organization	31	TGFB1|HRG|PLEK|APOA1|TMOD1|CAPZA1|ACTR3|ADD1|ICAM1|EPS8|ARPC2|TWF2|BAIAP2|SERPINF2|CAPZA2|F11R|SPTA1|S100A9|FLNA|GSN|MAPRE1|HSPA1B|ILK|DIAPH1|RDX|CAPZB|PDCD6IP|DMTN|SPTB|CLTC|CYFIP1	3.97e-10		22	PFN1|PLEK|APOA1|TMOD1|CAPZA1|ACTR3|ICAM1|EPS8|BAIAP2|SPTA1|S100A9|FLNA|GSN|HSPA1B|ILK|CDC42|RDX|PDCD6IP|DMTN|CFL1|SPTB|CLTC	7.89e-08		17	PFN1|HRG|PLEK|APOA1|LRP1|ICAM1|SERPINF2|SPTA1|S100A9|FLNA|GSN|HSPA1B|CDC42|PDCD6IP|DMTN|CFL1|SPTB	0.0001
GO.0051495	GO Process	positive regulation of cytoskeleton organization	12	PLEK|APOA1|ACTR3|ICAM1|ARPC2|BAIAP2|SERPINF2|FLNA|GSN|MAPRE1|HSPA1B|CYFIP1	0.00053		11	PFN1|PLEK|APOA1|ACTR3|ICAM1|BAIAP2|FLNA|GSN|HSPA1B|CDC42|CFL1	9.14e-05		10	PFN1|PLEK|APOA1|ICAM1|SERPINF2|FLNA|GSN|HSPA1B|CDC42|CFL1	0.00052
GO.0051701	GO Process	interaction with host	18	TGFB1|GAPDH|ITGAV|ICAM1|KPNB1|ITGA2|ANPEP|HLA-DRB1|TFRC|DPP4|GYPA|F11R|SRC|HSPA1B|SLC25A6|ITGB1|SLC1A5|ITGB3	2.08e-09		14	GAPDH|ICAM1|RAB7A|ITGA2|ANPEP|HLA-DRB1|TFRC|DPP4|GYPA|HSPA1B|ITGB1|PPIA|SLC1A5|ITGB3	2.87e-08		9	GAPDH|ICAM1|RAB7A|ANPEP|CASP8|TFRC|HSPA1B|ITGB1|ITGB3	0.00041
GO.0051704	GO Process	multi-organism process	81	LBP|TGFB1|GAPDH|HRG|APOB|ENO1|APOE|CCT7|ITGAV|PZP|ICAM1|ANXA3|AMBP|VDAC1|HPX|MFGE8|FCN3|CCT5|STOM|CCT8|KPNB1|ACE|FCN2|ITGA2|CCT2|ANPEP|LRG1|CD14|F2|PLG|PRKACA|CLU|TLN1|BAIAP2|APOL1|FBLN1|BSG|PGLYRP2|FN1|HP|VCP|HLA-DRB1|TFRC|DPP4|GYPA|AGT|F11R|S100A9|ACTR1A|GNAS|HSP90AB1|SLC25A5|VDAC2|ANXA7|SRC|HSPA1B|SLC25A6|CD9|HSPD1|DNM2|PRKAR1A|CNP|CCT4|ALDOA|HLA-DRA|ITGB1|HLA-A|ALAD|HLA-B|CD36|PTPRC|PDCD6IP|S…	3.67e-13		58	LBP|PSMA2|GAPDH|LTF|APOB|ENO1|APOE|LYZ|ICAM1|KNG1|RAB7A|AMBP|HPX|MFGE8|FCN3|STOM|ACE|PF4|ITGA2|ANPEP|LRG1|CD14|F2|PLG|AQP1|CLU|TLN1|BAIAP2|FBLN1|SERPINA5|ANXA2|FN1|HP|VCP|HLA-DRB1|TFRC|DPP4|GYPA|AGT|S100A9|GNAS|RAB14|HSPA1B|HLA-DRA|ITGB1|HLA-A|CDC42|CD36|PTPRC|PDCD6IP|SLC2A1|PPIA|HSPA8|CFL1|UBC|SLC1A5|B2M|ITGB3	8.44e-11		57	LBP|GAPDH|HRG|APOB|ENO1|APOE|APCS|DSG1|LYZ|PZP|YWHAE|ICAM1|RAB7A|AMBP|VDAC1|HPX|FCN3|STOM|FCN2|PF4|ANPEP|LRG1|F2|PLG|CLU|TLN1|APOL1|FBLN1|SERPINA5|PGLYRP2|ANXA2|FN1|HP|CASP8|VCP|TFRC|PRSS3|AGT|S100A7|S100A9|LCN2|HSPA1B|HLA-DRA|ITGB1|HLA-A|CDC42|CD36|DCD|PTPRC|PDCD6IP|SLC2A1|SEPP1|HSPA8|CFL1|UBC|VIM|ITGB3	3.22e-10
GO.0051707	GO Process	response to other organism	29	LBP|TGFB1|GAPDH|HRG|APOB|ENO1|ICAM1|ANXA3|FCN3|CCT5|FCN2|LRG1|CD14|F2|CLU|BAIAP2|PGLYRP2|HP|HLA-DRB1|S100A9|SRC|SLC25A6|CNP|HLA-A|ALAD|HLA-B|CD36|PTPRC|LYN	0.00018		25	LBP|PSMA2|GAPDH|LTF|APOB|ENO1|LYZ|ICAM1|KNG1|FCN3|PF4|LRG1|CD14|F2|CLU|BAIAP2|HP|HLA-DRB1|S100A9|RAB14|HLA-A|CD36|PTPRC|CFL1|B2M	1.39e-05		25	LBP|GAPDH|HRG|APOB|ENO1|LYZ|ICAM1|FCN3|FCN2|PF4|LRG1|F2|CLU|PGLYRP2|HP|CASP8|PRSS3|S100A7|S100A9|LCN2|HLA-A|CD36|DCD|PTPRC|CFL1	1.82e-05
GO.0051716	GO Process	cellular response to stimulus	151	TSPAN9|MYH9|LBP|TGFB1|CD82|GAPDH|GPLD1|APOB|PLEK|APOA1|CAT|RRAS|CANX|APOE|SERPINF1|CAB39|MYO1G|THBS1|ADAM10|ITGAV|LGALS3BP|CAPZA1|ACTR3|ADD1|ICAM1|TNC|ANK1|IQGAP1|FERMT3|CD226|EPS8|CA2|GNAQ|KPNB1|ARPC2|ANXA5|ITGA2|HSP90B1|ANPEP|MAPRE2|TWF2|CD14|GNB2|F2|PRKACA|CD34|GNAI2|CLU|TLN1|BAIAP2|PKM|GP1BA|BSG|RASA3|UBA1|RASGRP2|PGLYRP2|ANXA6|FN1|HP|STOML2|PIGR|ITGAL|ACTB|APOA4|VCP|HLA-DRB1|TFRC|MSN|AGT|EZR…	7.27e-12		115	MYH9|LBP|PFN1|CD82|GAPDH|APOB|PLEK|APOA1|CAT|RRAS|RAC2|APOE|SERPINF1|SDCBP|THBS1|LGALS3BP|CAPZA1|ACTR3|RAB10|ICAM1|KNG1|ANK1|BCAM|EPS8|CA2|GNAQ|ATP6V0D1|PF4|ANXA5|ITGA2|ANPEP|RAB8A|PRDX2|CD14|GNB2|F2|CD34|AQP1|GNAI2|CLU|TLN1|BAIAP2|RAP2B|PKM|GP1BA|PTPRB|EEF1A1|PRDX6|ANXA2|FN1|HP|PIGR|ACTB|APOA4|VCP|HLA-DRB1|TFRC|MSN|DMD|AGT|EZR|SPTA1|S100A9|MPP1|FLNA|GNAS|CAP1|GSN|RAB14|NOTCH4|HSPA1B|CLIC1|FLOT1|…	9.81e-14		88	MYH9|LBP|PFN1|GAPDH|GPLD1|APOB|PLEK|MFN2|APOA1|PDE1B|LRP1|APOE|SERPINF1|THBS1|LGALS3BP|YWHAE|RAB10|ICAM1|ANK1|FERMT3|CA2|GNAQ|PF4|ANXA5|HSP90B1|ANPEP|PRDX2|F2|CD34|GNAI2|CLU|TLN1|RAP2B|GP1BA|EEF1A1|PGLYRP2|ANXA2|FN1|HP|PIGR|ACTB|APOA4|CASP8|VCP|TFRC|MSN|MACF1|AGT|SPTA1|S100A9|FLNA|LCN2|GSN|HSPA1B|FLOT1|ANXA1|RSU1|GDI2|CALML5|MLLT4|JUP|HLA-DRA|CAMK2B|YWHAZ|ITGB1|HLA-A|CDC42|GP1BB|SAA1|TF|CD36|PTPR…	0.00041
GO.0051918	GO Process	negative regulation of fibrinolysis	6	APOH|HRG|THBS1|F2|PLG|SERPINF2	9.73e-07		4	APOH|THBS1|F2|PLG	9.05e-05		6	APOH|HRG|THBS1|F2|PLG|SERPINF2	1.53e-07
GO.0052547	GO Process	regulation of peptidase activity	29	SERPIND1|VTN|GAPDH|HRG|SERPINF1|THBS1|PZP|AMBP|ITIH4|ITIH1|SERPING1|SERPINF2|A2M|SERPINA7|FBLN1|FN1|ITIH2|VCP|AGT|SERPINC1|S100A9|SRC|GSN|SERPINB1|HSPD1|PROS1|LYN|SERPINA4|SERPINB6	4.76e-10		29	SERPIND1|VTN|GAPDH|LTF|SERPINF1|THBS1|KNG1|AMBP|ITIH4|ITIH1|SERPING1|AQP1|LPA|A2M|SERPINA7|FBLN1|SERPINA5|FN1|ITIH2|VCP|AGT|SERPINC1|S100A9|GSN|PROS1|AHSG|CD44|ITIH3|SERPINA4	4.19e-14		31	SPP2|SERPIND1|VTN|GAPDH|HRG|SERPINF1|THBS1|PZP|YWHAE|AMBP|ITIH4|ITIH1|SERPING1|LPA|SERPINF2|A2M|SERPINA7|FBLN1|SERPINA5|SERPINA6|FN1|ITIH2|CASP8|VCP|AGT|SERPINC1|S100A9|GSN|PROS1|ITIH3|SERPINA4	8.9e-16
GO.0052548	GO Process	regulation of endopeptidase activity	27	SERPIND1|VTN|GAPDH|HRG|SERPINF1|THBS1|PZP|AMBP|ITIH4|ITIH1|SERPING1|SERPINF2|A2M|SERPINA7|ITIH2|VCP|AGT|SERPINC1|S100A9|SRC|GSN|SERPINB1|HSPD1|PROS1|LYN|SERPINA4|SERPINB6	2.54e-09		27	SERPIND1|VTN|GAPDH|LTF|SERPINF1|THBS1|KNG1|AMBP|ITIH4|ITIH1|SERPING1|AQP1|LPA|A2M|SERPINA7|SERPINA5|ITIH2|VCP|AGT|SERPINC1|S100A9|GSN|PROS1|AHSG|CD44|ITIH3|SERPINA4	4.25e-13		29	SPP2|SERPIND1|VTN|GAPDH|HRG|SERPINF1|THBS1|PZP|YWHAE|AMBP|ITIH4|ITIH1|SERPING1|LPA|SERPINF2|A2M|SERPINA7|SERPINA5|SERPINA6|ITIH2|CASP8|VCP|AGT|SERPINC1|S100A9|GSN|PROS1|ITIH3|SERPINA4	9.26e-15
GO.0055082	GO Process	cellular chemical homeostasis	29	TGFB1|APOE|SERPINF1|ITGAV|ATP5B|SLC4A1|CP|ICAM1|HPX|CA2|ATP1B3|HSP90B1|F2|PRKACA|RASA3|ANXA6|STOML2|TFRC|AGT|S100A9|GSTO1|ANXA7|STEAP3|TF|CD36|GNA13|PTPRC|CAND1|ATP1A1	3.99e-06		21	LTF|APOE|SERPINF1|SLC4A1|CP|ICAM1|KNG1|RAB7A|HPX|CA2|ATP6V0D1|F2|TFRC|AGT|S100A9|TF|CD36|GNA13|PTPRC|ATP1A1|GNB1	4.41e-05		19	APOE|SERPINF1|SLC4A1|YWHAE|CP|ICAM1|RAB7A|HPX|CA2|HSP90B1|F2|TFRC|AGT|S100A9|LCN2|SAA1|TF|CD36|PTPRC	0.00046
GO.0060193	GO Process	positive regulation of lipase activity	7	APOH|APOA1|GNAQ|APOA4|AGT|GNA13|APOA5	0.00073		7	APOH|APOA1|GNAQ|APOA4|AGT|GNA13|APOA5	9.23e-05		6	APOH|APOA1|GNAQ|APOA4|AGT|APOA5	0.00085
GO.0060548	GO Process	negative regulation of cell death	32	APOH|ENO1|CAT|APOE|SERPINF1|THBS1|ITGAV|ICAM1|ACTC1|ANXA5|HSP90B1|CD34|GNAI2|CLU|VNN1|FLNA|GNAI3|HSP90AB1|SLC25A5|VDAC2|FAM129B|SRC|HSPA1B|HSPD1|ANXA4|YWHAZ|ITGB1|ILK|ITGA6|UBC|PHB2|AP2B1	0.00013		26	APOH|LTF|ENO1|CAT|APOE|SERPINF1|THBS1|ICAM1|ACTC1|PF4|ANXA5|PRDX2|CD34|AQP1|GNAI2|CLU|FLNA|HSPA1B|ANXA1|YWHAZ|ITGB1|ILK|ITGA6|CD44|CFL1|UBC	4e-05		25	APOH|ENO1|LRP1|APOE|SERPINF1|THBS1|YWHAE|ICAM1|ACTC1|PIP|PF4|ANXA5|HSP90B1|PRDX2|CD34|GNAI2|CLU|CASP8|FLNA|HSPA1B|ANXA1|YWHAZ|ITGB1|CFL1|UBC	0.00013
GO.0061024	GO Process	membrane organization	39	MYH9|APOB|APOE|THBS1|ATP5B|ACTR3|NAPA|MFGE8|ARPC2|SDPR|CLU|BAIAP2|EPB41L3|STOML2|ATP5C1|ACTB|TFRC|STX11|STX7|GNAI3|SLC25A5|ANXA7|GSN|FLOT1|SLC25A6|CD9|DNM2|CNP|FLOT2|YWHAZ|ATP5A1|TF|ANO6|HSPA8|UBC|ITGAM|DNM1L|CLTC|AP2B1	2.31e-10		25	MYH9|APOB|SNAP23|APOE|THBS1|ACTR3|RAB7A|MFGE8|RAB8A|CLU|BAIAP2|SERPINA5|ANXA2|ACTB|TFRC|STX7|GSN|FLOT1|YWHAZ|CDC42|TF|PPIA|HSPA8|UBC|CLTC	1.49e-06		24	MYH9|APOB|MFN2|APOE|THBS1|YWHAE|RAB7A|CLU|SERPINA5|ANXA2|ACTB|CASP8|TFRC|STX7|GSN|FLOT1|YWHAQ|FLOT2|YWHAZ|NSF|CDC42|TF|HSPA8|UBC	6.49e-06
GO.0065007	GO Process	biological regulation	246	TSPAN9|CETP|APOH|VCL|SERPIND1|MYH9|LBP|RP2|TGFB1|PON1|VTN|CD82|GAPDH|GPLD1|HRG|APOB|PLEK|ENO1|APOA1|TTR|CAT|RRAS|CANX|TUBA4A|APOE|ACLY|SERPINF1|NT5E|CCT7|CAB39|MYO1G|TMOD1|THBS1|ADAM10|ITGAV|PZP|VWF|ATP5B|ITGA2B|SLC4A1|LGALS3BP|CAPZA1|ACTR3|NAPA|CP|ADD1|ICAM1|ANXA3|MGLL|TNC|AMBP|ENPEP|VDAC1|ANK1|HPX|ITIH4|LUM|MFGE8|IQGAP1|FCN3|ITIH1|CCT6A|SERPING1|FERMT3|CD226|CCT5|EPS8|CA2|ATP1B3|GNAQ|STOM|CCT8|…	4.14e-20		173	CETP|APOH|VCL|SERPIND1|MYH9|LBP|PFN1|VTN|AFM|CD82|GAPDH|LTF|APOB|PLEK|ENO1|APOA1|CAT|RRAS|TUBA4A|RAC2|SNAP23|APOE|SERPINF1|NT5E|TMOD1|SDCBP|THBS1|VWF|RAB27B|ITGA2B|SLC4A1|LGALS3BP|CAPZA1|ACTR3|CP|RAB10|ICAM1|KNG1|RAB7A|AMBP|ANK1|HPX|ITIH4|LUM|MFGE8|BCAM|FCN3|ITIH1|SERPING1|EPS8|CA2|GNAQ|STOM|ACTC1|ACE|ATP6V0D1|AZGP1|PF4|ANXA5|ITGA2|ANPEP|EPB42|RAB8A|PRDX2|LRG1|CD14|GNB2|F2|PLG|CD34|AQP1|GNAI2|CLU…	1.85e-18		166	SPP2|CETP|APOH|VCL|SERPIND1|MYH9|LBP|PON1|PFN1|VTN|AFM|GAPDH|GPLD1|HRG|APOB|PLEK|ENO1|MFN2|APOA1|TTR|PDE1B|LRP1|TUBA4A|CNN1|APOE|SERPINF1|APCS|DSG1|NT5E|ORM1|THBS1|PZP|VWF|ITGA2B|SLC4A1|LGALS3BP|YWHAE|CP|RAB10|ICAM1|RAB7A|AMBP|ENPEP|VDAC1|ANK1|HPX|ITIH4|LUM|SRRM4|FCN3|ITIH1|SERPING1|FERMT3|CA2|GNAQ|STOM|ACTC1|PIP|FCN2|AZGP1|PF4|MASP1|ANXA5|HSP90B1|ANPEP|EPB42|PRDX2|LRG1|F2|PLG|CD34|GNAI2|CLU|TLN1…	8.1e-14
GO.0065008	GO Process	regulation of biological quality	148	CETP|APOH|SERPIND1|MYH9|TGFB1|VTN|GAPDH|GPLD1|HRG|APOB|PLEK|APOA1|TTR|APOE|SERPINF1|CCT7|TMOD1|THBS1|ITGAV|VWF|ATP5B|ITGA2B|SLC4A1|CAPZA1|ACTR3|NAPA|CP|ADD1|ICAM1|ENPEP|HPX|CCT6A|SERPING1|CCT5|EPS8|CA2|ATP1B3|GNAQ|CCT8|ACE|ARPC2|ANXA5|ITGA2|CCT2|HSP90B1|ANPEP|EPB42|TWF2|F2|PLG|PRKACA|CD34|GNAI2|CLU|TLN1|BAIAP2|CPN2|SERPINF2|A2M|SERPINA7|GP1BA|FBLN1|RASA3|EPB41L3|EPB41|ANXA6|FN1|STOML2|APOA4|VCP|H…	1.85e-34		107	CETP|APOH|SERPIND1|MYH9|PFN1|VTN|AFM|GAPDH|LTF|APOB|PLEK|APOA1|RAC2|SNAP23|APOE|SERPINF1|TMOD1|THBS1|VWF|ITGA2B|SLC4A1|CAPZA1|ACTR3|CP|ICAM1|KNG1|RAB7A|HPX|SERPING1|EPS8|CA2|GNAQ|ACE|ATP6V0D1|PF4|ANXA5|ITGA2|ANPEP|EPB42|RAB8A|PRDX2|F2|PLG|CD34|AQP1|GNAI2|CLU|TLN1|BAIAP2|RAP2B|CPN2|A2M|SERPINA7|GP1BA|FBLN1|SERPINA5|PRDX6|EPB41|ANXA2|FN1|APOA4|VCP|HLA-DRB1|TFRC|MSN|DPP4|DMD|AGT|EZR|SERPINC1|SPTA1|S…	2.82e-28		105	CETP|APOH|SERPIND1|MYH9|PFN1|VTN|AFM|GAPDH|GPLD1|HRG|APOB|PLEK|MFN2|APOA1|TTR|PDE1B|APOE|SERPINF1|DSG1|THBS1|VWF|ITGA2B|SLC4A1|YWHAE|CP|ICAM1|RAB7A|ENPEP|HPX|SERPING1|CA2|GNAQ|PF4|ANXA5|HSP90B1|ANPEP|EPB42|PRDX2|F2|PLG|CD34|GNAI2|CLU|TLN1|RAP2B|CPN2|SERPINF2|A2M|SERPINA7|GP1BA|FBLN1|SERPINA5|SERPINA6|EPB41|ANXA2|FN1|BCO2|APOA4|CASP8|VCP|TFRC|MSN|MACF1|AGT|SERPINC1|SPTA1|S100A7|S100A9|FLNA|CPN1|LC…	8.83e-27
GO.0065009	GO Process	regulation of molecular function	111	APOH|SERPIND1|RP2|TGFB1|PON1|VTN|GAPDH|GPLD1|HRG|PLEK|APOA1|TTR|CAT|APOE|SERPINF1|CAB39|THBS1|PZP|NAPA|ADD1|ICAM1|ANXA3|AMBP|ITIH4|IQGAP1|ITIH1|SERPING1|ATP1B3|GNAQ|STOM|ACE|ANXA5|ITGA2|CCT2|HSP90B1|GNB2|F2|PRKACA|GNAI2|CLU|CPN2|SERPINF2|A2M|SERPINA7|GP1BA|FBLN1|RASA3|RASGRP2|EPB41|FN1|HP|ACTB|APOA4|ITIH2|VCP|HLA-DRB1|AGT|SERPINC1|STX7|F11R|COPA|SPTA1|S100A9|GSTO1|FLNA|GNAI3|PRKACB|GNAS|HSP90AB1|…	1.99e-16		84	APOH|SERPIND1|PFN1|VTN|GAPDH|LTF|PLEK|APOA1|CAT|RAC2|APOE|SERPINF1|THBS1|ICAM1|KNG1|AMBP|ITIH4|ITIH1|SERPING1|GNAQ|STOM|ACE|PF4|ANXA5|ITGA2|GNB2|F2|AQP1|GNAI2|CLU|RAP2B|CPN2|LPA|A2M|SERPINA7|GP1BA|FBLN1|SERPINA5|EPB41|ANXA2|FN1|HP|ACTB|APOA4|ITIH2|VCP|HLA-DRB1|DMD|AGT|SERPINC1|STX7|SPTA1|S100A9|FLNA|GNAS|CAP1|GSN|HSPA1B|FLOT1|ANXA1|RSU1|GDI2|PROS1|ITGB1|ILK|ITGA4|RDX|ITGA6|AHSG|CORO1C|CD44|CD36|P…	6.57e-16		81	SPP2|APOH|SERPIND1|PON1|PFN1|VTN|GAPDH|GPLD1|HRG|PLEK|APOA1|TTR|LRP1|APOE|SERPINF1|APCS|THBS1|PZP|YWHAE|ICAM1|AMBP|ITIH4|ITIH1|SERPING1|GNAQ|STOM|PF4|ANXA5|HSP90B1|F2|GNAI2|CLU|RAP2B|CPN2|LPA|SERPINF2|A2M|SERPINA7|GP1BA|FBLN1|COLEC10|SERPINA5|SERPINA6|EPB41|ANXA2|FN1|HP|ACTB|APOA4|ITIH2|CASP8|VCP|AGT|SERPINC1|STX7|SPTA1|S100A9|FLNA|CRTAC1|GSN|HSPA1B|FLOT1|ANXA1|RSU1|GDI2|MLLT4|JUP|PROS1|CAMK2B|IT…	2.46e-14
GO.0070201	GO Process	regulation of establishment of protein localization	37	TGFB1|GAPDH|GPLD1|APOA1|CCT7|CCT6A|CCT5|STOM|CCT8|CCT2|CD14|PRKACA|CD34|FBLN1|IDH2|FN1|HLA-DRB1|DPP4|EZR|GNAS|HSP90AB1|SLC25A5|SRC|SLC25A6|JUP|ANXA4|CCT4|YWHAZ|LCP1|CD36|GPI|SLC2A1|DMTN|LYN|HSPA8|ITGAM|DNM1L	2.53e-10		21	GAPDH|APOA1|STOM|RAB8A|CD14|CD34|FBLN1|FN1|HLA-DRB1|DPP4|EZR|GNAS|ANXA1|YWHAZ|LCP1|ORM2|CD36|SLC2A1|PPIA|DMTN|HSPA8	4.17e-05		20	GAPDH|GPLD1|APOA1|LRP1|ORM1|YWHAE|STOM|CD34|FBLN1|FN1|CASP8|ANXA1|YWHAQ|JUP|YWHAZ|SAA1|CD36|SLC2A1|DMTN|HSPA8	0.00015
GO.0070613	GO Process	regulation of protein processing	17	MYH9|VTN|ENO1|THBS1|SERPING1|F2|PRKACA|CLU|CPN2|SERPINF2|A2M|CPN1|PRKACB|SRC|GSN|PROS1|PHB	2.65e-10		11	MYH9|VTN|ENO1|THBS1|SERPING1|F2|CLU|CPN2|A2M|GSN|PROS1	8.51e-07		16	MYH9|VTN|ENO1|THBS1|SERPING1|MASP1|F2|CLU|CPN2|SERPINF2|A2M|C4BPA|CPN1|GSN|PROS1|PHB	1.14e-11
GO.0070887	GO Process	cellular response to chemical stimulus	88	LBP|TGFB1|GAPDH|GPLD1|APOB|CAT|CANX|APOE|SERPINF1|THBS1|CAPZA1|ACTR3|ADD1|ICAM1|TNC|IQGAP1|CA2|GNAQ|ITGA2|HSP90B1|TWF2|CD14|PRKACA|GNAI2|TLN1|BAIAP2|PKM|GP1BA|RASGRP2|FN1|HP|ACTB|APOA4|VCP|HLA-DRB1|TFRC|MSN|AGT|EZR|F11R|S100A9|GSTO1|STXBP3|PRKACB|GNAS|HSP90AB1|SLC25A5|PGK1|SRC|GSN|HSPA1B|FLOT1|STK24|DNM2|PRKAR1A|JUP|HLA-DRA|YWHAZ|ITGB1|HLA-A|ILK|DIAPH1|LCP1|RDX|PDIA6|TF|ALAD|ITGA6|HLA-B|CD36|ANO6…	4.56e-12		70	LBP|GAPDH|APOB|CAT|APOE|SERPINF1|THBS1|CAPZA1|ACTR3|RAB10|ICAM1|CA2|GNAQ|ATP6V0D1|PF4|ITGA2|RAB8A|PRDX2|CD14|AQP1|GNAI2|TLN1|BAIAP2|PKM|GP1BA|EEF1A1|PRDX6|ANXA2|FN1|HP|ACTB|APOA4|VCP|HLA-DRB1|TFRC|MSN|AGT|EZR|S100A9|GNAS|GSN|RAB14|HSPA1B|FLOT1|ANXA1|HLA-DRA|YWHAZ|ITGB1|HLA-A|ILK|ITGA4|LCP1|CDC42|RDX|TF|ITGA6|CD44|CD36|UBE2L3|MME|PPIA|DMTN|CA1|HSPA8|CFL1|UBC|ATP1A1|LIMS1|B2M|GNB1	1.98e-13		55	LBP|GAPDH|GPLD1|APOB|PDE1B|LRP1|APOE|SERPINF1|THBS1|RAB10|ICAM1|CA2|GNAQ|PF4|HSP90B1|PRDX2|GNAI2|TLN1|GP1BA|EEF1A1|ANXA2|FN1|HP|ACTB|APOA4|CASP8|VCP|TFRC|MSN|AGT|S100A9|LCN2|GSN|HSPA1B|FLOT1|ANXA1|JUP|HLA-DRA|CAMK2B|YWHAZ|ITGB1|HLA-A|CDC42|SAA1|TF|CD36|MME|DMTN|CA1|HSPA8|CFL1|UBC|VIM|LIMS1|PHB	1.28e-06
GO.0071310	GO Process	cellular response to organic substance	78	LBP|TGFB1|GAPDH|GPLD1|APOB|CAT|CANX|SERPINF1|THBS1|CAPZA1|ACTR3|ADD1|ICAM1|TNC|IQGAP1|CA2|GNAQ|ITGA2|HSP90B1|TWF2|CD14|PRKACA|GNAI2|TLN1|BAIAP2|PKM|GP1BA|FN1|ACTB|VCP|HLA-DRB1|TFRC|MSN|AGT|EZR|F11R|GSTO1|STXBP3|PRKACB|GNAS|HSP90AB1|SLC25A5|SRC|GSN|FLOT1|DNM2|PRKAR1A|JUP|HLA-DRA|YWHAZ|ITGB1|HLA-A|ILK|DIAPH1|LCP1|RDX|PDIA6|ALAD|ITGA6|HLA-B|CD36|STXBP2|MME|DMTN|LYN|CA1|HSPA8|UBC|ITGAM|PHB2|ATP1A1|VI…	7.54e-12		62	LBP|GAPDH|APOB|CAT|SERPINF1|THBS1|CAPZA1|ACTR3|RAB10|ICAM1|CA2|GNAQ|ATP6V0D1|PF4|ITGA2|RAB8A|CD14|AQP1|GNAI2|TLN1|BAIAP2|PKM|GP1BA|EEF1A1|ANXA2|FN1|ACTB|VCP|HLA-DRB1|TFRC|MSN|AGT|EZR|GNAS|GSN|RAB14|FLOT1|ANXA1|HLA-DRA|YWHAZ|ITGB1|HLA-A|ILK|ITGA4|LCP1|CDC42|RDX|ITGA6|CD44|CD36|UBE2L3|MME|PPIA|DMTN|CA1|HSPA8|CFL1|UBC|ATP1A1|LIMS1|B2M|GNB1	7.6e-13		48	LBP|GAPDH|GPLD1|APOB|PDE1B|LRP1|SERPINF1|THBS1|RAB10|ICAM1|CA2|GNAQ|PF4|HSP90B1|GNAI2|TLN1|GP1BA|EEF1A1|ANXA2|FN1|ACTB|CASP8|VCP|TFRC|MSN|AGT|LCN2|GSN|FLOT1|ANXA1|JUP|HLA-DRA|CAMK2B|YWHAZ|ITGB1|HLA-A|CDC42|SAA1|CD36|MME|DMTN|CA1|HSPA8|CFL1|UBC|VIM|LIMS1|PHB	2.67e-06
GO.0071345	GO Process	cellular response to cytokine stimulus	40	LBP|TGFB1|GAPDH|APOB|CANX|THBS1|CAPZA1|ACTR3|ICAM1|HSP90B1|PRKACA|GP1BA|FN1|HLA-DRB1|TFRC|MSN|GSTO1|STXBP3|HSP90AB1|SLC25A5|GSN|HLA-DRA|YWHAZ|ITGB1|HLA-A|ILK|LCP1|ALAD|HLA-B|CD36|STXBP2|MME|CA1|HSPA8|UBC|ITGAM|VIM|LIMS1|RPLP0|PHB	7.6e-08		34	LBP|GAPDH|APOB|THBS1|CAPZA1|ACTR3|ICAM1|PF4|GP1BA|ANXA2|FN1|HLA-DRB1|TFRC|MSN|GSN|ANXA1|HLA-DRA|YWHAZ|ITGB1|HLA-A|ILK|ITGA4|LCP1|CDC42|CD44|CD36|MME|PPIA|CA1|HSPA8|CFL1|UBC|LIMS1|B2M	3.04e-09		32	LBP|GAPDH|APOB|PDE1B|THBS1|ICAM1|PF4|HSP90B1|GP1BA|ANXA2|FN1|TFRC|MSN|LCN2|GSN|ANXA1|HLA-DRA|CAMK2B|YWHAZ|ITGB1|HLA-A|CDC42|SAA1|CD36|MME|CA1|HSPA8|CFL1|UBC|VIM|LIMS1|PHB	4.95e-08
GO.0071702	GO Process	organic substance transport	63	CETP|APOH|MYH9|LBP|RP2|TGFB1|HRG|APOB|PLEK|APOA1|CAT|CANX|APOE|ITGAV|SLC4A1|NAPA|HPX|CA2|KPNB1|ACE|HSP90B1|CLU|APOL1|BSG|SLC44A2|HNRNPA1L2|APOA4|VCP|TFRC|PNP|AGT|EZR|STX11|STX7|COPA|STXBP3|GNAS|SLC25A5|FLOT1|SLC3A2|GDI2|SLC25A6|HSPD1|DNM2|STEAP3|TF|CD36|ANO6|PDCD6IP|STXBP2|SLC2A1|DMTN|LYN|CA1|HSPA8|UBC|PHB2|SLC1A5|APOA5|RPLP0|EHD1|CLTC|AP2B1	2.03e-07		52	CETP|APOH|MYH9|LBP|AFM|APOB|PLEK|APOA1|CAT|SNAP23|APOE|ARF3|SDCBP|SLC4A1|RAB10|RAB7A|HPX|CA2|ACE|ATP6V0D1|AZGP1|RHCE|RAB8A|AQP1|CLU|LPA|SERPINA5|APOA4|VCP|TFRC|AGT|EZR|STX7|GNAS|RAB14|FLOT1|ANXA1|GDI2|SLC7A1|APOF|TF|CD36|PDCD6IP|SLC2A1|PLTP|DMTN|CA1|HSPA8|UBC|SLC1A5|APOA5|CLTC	3.14e-09		47	CETP|APOH|MYH9|LBP|AFM|HRG|APOB|PLEK|MFN2|APOA1|LRP1|APOE|SLC4A1|YWHAE|RAB10|RAB7A|HPX|CA2|AZGP1|HSP90B1|CLU|APOL1|LPA|SERPINA5|HNRNPA1L2|APOA4|VCP|TFRC|MACF1|AGT|STX7|FLOT1|ANXA1|GDI2|APOF|NSF|TF|CD36|PDCD6IP|SLC2A1|PLTP|DMTN|CA1|HSPA8|UBC|APOA5|APOC4	6.4e-07
GO.0072376	GO Process	protein activation cascade	12	APOH|VWF|FCN3|SERPING1|FCN2|F2|CLU|A2M|GP1BA|FBLN1|GP1BB|GP5	7.68e-08		12	APOH|VWF|KNG1|FCN3|SERPING1|F2|CLU|A2M|GP1BA|FBLN1|GP1BB|GP5	1.26e-09		15	APOH|VWF|FCN3|SERPING1|FCN2|MASP1|F2|CLU|A2M|GP1BA|FBLN1|COLEC10|C4BPA|GP1BB|MASP2	5.02e-13
GO.0072378	GO Process	blood coagulation, fibrin clot formation	9	APOH|VWF|SERPING1|F2|A2M|GP1BA|FBLN1|GP1BB|GP5	3.4e-08		10	APOH|VWF|KNG1|SERPING1|F2|A2M|GP1BA|FBLN1|GP1BB|GP5	6.41e-11		8	APOH|VWF|SERPING1|F2|A2M|GP1BA|FBLN1|GP1BB	3.79e-08
GO.0080134	GO Process	regulation of response to stress	58	APOH|LBP|VTN|HRG|APOB|PLEK|ENO1|APOA1|APOE|SERPINF1|NT5E|THBS1|MGLL|AMBP|HPX|SERPING1|CD226|ITGA2|HSP90B1|CD14|F2|PLG|PRKACA|CD34|CLU|CPN2|SERPINF2|A2M|GP1BA|PGLYRP2|HLA-DRB1|AGT|EZR|SERPINC1|VNN1|S100A9|CPN1|PRKACB|HSP90AB1|SRC|HSPA1B|FLOT1|STK24|SLC25A6|CD9|HSPD1|PROS1|HLA-A|HLA-B|CD36|ANO6|ICAM2|DMTN|LYN|HSPA8|UBC|ITGAM|PHB	2.15e-12		43	APOH|LBP|VTN|LTF|APOB|PLEK|ENO1|APOA1|APOE|SERPINF1|NT5E|SDCBP|THBS1|KNG1|AMBP|HPX|SERPING1|ITGA2|CD14|F2|PLG|CD34|CLU|CPN2|A2M|GP1BA|ANXA2|HLA-DRB1|AGT|EZR|SERPINC1|S100A9|HSPA1B|FLOT1|ANXA1|PROS1|HLA-A|AHSG|CD44|CD36|DMTN|HSPA8|UBC	8.61e-11		47	APOH|LBP|VTN|HRG|APOB|PLEK|ENO1|APOA1|APOE|SERPINF1|APCS|NT5E|THBS1|YWHAE|AMBP|HPX|SERPING1|MASP1|HSP90B1|F2|PLG|CD34|CLU|CPN2|SERPINF2|A2M|GP1BA|PGLYRP2|ANXA2|CASP8|AGT|C4BPA|SERPINC1|S100A9|CPN1|HSPA1B|FLOT1|ANXA1|PROS1|HLA-A|SAA1|CD36|DMTN|HSPA8|UBC|PHB|MUC13	4.88e-13
GO.0090087	GO Process	regulation of peptide transport	32	TGFB1|GAPDH|GPLD1|APOA1|CA2|STOM|CD14|PRKACA|CD34|FBLN1|IDH2|FN1|HLA-DRB1|DPP4|EZR|S100A9|GNAS|HSP90AB1|SLC25A5|SRC|SLC25A6|JUP|ANXA4|LCP1|CD36|GPI|SLC2A1|DMTN|LYN|HSPA8|ITGAM|DNM1L	1.02e-07		22	GAPDH|APOA1|CA2|STOM|RAB8A|CD14|CD34|FBLN1|FN1|HLA-DRB1|DPP4|EZR|S100A9|GNAS|ANXA1|LCP1|ORM2|CD36|SLC2A1|PPIA|DMTN|HSPA8	1.06e-05		19	GAPDH|GPLD1|APOA1|LRP1|ORM1|YWHAE|CA2|STOM|CD34|FBLN1|FN1|S100A9|ANXA1|JUP|SAA1|CD36|SLC2A1|DMTN|HSPA8	0.00038
GO.0090303	GO Process	positive regulation of wound healing	12	APOH|VTN|HRG|PLEK|THBS1|F2|PLG|SERPINF2|S100A9|CD36|ANO6|DMTN	2.44e-09		10	APOH|VTN|PLEK|THBS1|F2|PLG|S100A9|ANXA1|CD36|DMTN	9.19e-09		12	APOH|VTN|HRG|PLEK|THBS1|F2|PLG|SERPINF2|S100A9|ANXA1|CD36|DMTN	4.31e-11
GO.0097006	GO Process	regulation of plasma lipoprotein particle levels	13	CETP|APOB|APOA1|APOE|PRKACA|APOA4|AGT|PRKACB|CD36|APOA5|EHD1|CLTC|AP2B1	4.83e-09		11	CETP|APOB|APOA1|APOE|LPA|APOA4|AGT|CD36|PLTP|APOA5|CLTC	9.5e-09		11	CETP|APOB|APOA1|APOE|LPA|APOA4|AGT|CD36|PLTP|APOA5|APOC4	1.21e-08
GO.0097435	GO Process	supramolecular fiber organization	31	TMOD1|ACTR3|ADD1|LUM|EPS8|KPNB1|ACTC1|ARPC2|HSP90B1|BAIAP2|SERPINF2|TPM4|PLS3|EZR|SPTA1|FLNA|HSP90AB1|CAP1|SRC|GSN|DSP|PRKAR1A|ACTN1|ALDOA|ITGB1|ILK|DIAPH1|LCP1|CD36|DMTN|VIM	2.86e-12		21	RAC2|TMOD1|ACTR3|LUM|EPS8|ACTC1|BAIAP2|ANXA2|EZR|SPTA1|FLNA|CAP1|GSN|ACTN1|ITGB1|ILK|LCP1|CDC42|CD36|DMTN|CFL1	1.13e-08		15	LUM|ACTC1|HSP90B1|SERPINF2|ANXA2|SPTA1|FLNA|GSN|DSP|ITGB1|CDC42|CD36|DMTN|CFL1|VIM	0.00012
GO.0098609	GO Process	cell-cell adhesion	27	VCL|NT5E|ITGAV|ITGA2B|ICAM1|FERMT3|CD226|CD34|GP1BA|ITGAL|APOA4|MSN|EZR|VNN1|S100A9|STXBP3|GNAS|SRC|DSP|JUP|ITGB1|ITGA6|PLXNB2|ICAM2|ITGAM|ITGB3|PECAM1	7.45e-09		19	VCL|RAC2|NT5E|ITGA2B|ICAM1|CD34|RAP2B|GP1BA|APOA4|MSN|EZR|S100A9|GNAS|ITGB1|ITGA4|ITGA6|CD44|ITGB3|PECAM1	9.73e-07		16	VCL|DSG1|NT5E|ITGA2B|ICAM1|FERMT3|CD34|RAP2B|GP1BA|APOA4|MSN|S100A9|DSP|JUP|ITGB1|ITGB3	7.89e-05
GO.0098657	GO Process	import into cell	54	MYH9|LBP|VTN|APOB|APOA1|CANX|APOE|MYO1G|THBS1|ITGAV|LGALS3BP|ACTR3|ANXA3|AMBP|HPX|MFGE8|FCN3|ATP1B3|FCN2|ARPC2|HSP90B1|CD14|BAIAP2|APOL1|HP|ITGAL|ACTB|TFRC|EZR|CD5L|HSP90AB1|CAP1|SRC|GSN|SLC3A2|CD9|DNM2|STEAP3|ITGB1|PDIA6|CORO1C|ANXA11|CD36|LYN|ITGAM|SLC1A5|ATP1A1|DNM1L|ITGB3|PECAM1|EHD1|CLTC|CYFIP1|AP2B1	2.11e-23		37	MYH9|LBP|VTN|LTF|APOB|APOA1|APOE|THBS1|LGALS3BP|ACTR3|RAB7A|AMBP|HPX|MFGE8|FCN3|CD14|BAIAP2|HP|ACTB|TFRC|EZR|CD5L|CAP1|GSN|ANXA1|ITGB1|ITGA4|CDC42|AHSG|CORO1C|CD36|PRG4|SLC1A5|ATP1A1|ITGB3|PECAM1|CLTC	1.97e-16		30	MYH9|LBP|VTN|APOB|APOA1|LRP1|APOE|THBS1|LGALS3BP|RAB7A|AMBP|HPX|FCN3|FCN2|MASP1|HSP90B1|APOL1|HP|ACTB|TFRC|CD5L|LCN2|GSN|ANXA1|ITGB1|CDC42|SAA1|CD36|PRG4|ITGB3	4.07e-11
GO.0110053	GO Process	regulation of actin filament organization	21	PLEK|APOA1|TMOD1|CAPZA1|ACTR3|ADD1|ICAM1|EPS8|ARPC2|TWF2|BAIAP2|SERPINF2|CAPZA2|SPTA1|FLNA|GSN|RDX|CAPZB|DMTN|SPTB|CYFIP1	4e-09		17	PFN1|PLEK|APOA1|TMOD1|CAPZA1|ACTR3|ICAM1|EPS8|BAIAP2|SPTA1|FLNA|GSN|CDC42|RDX|DMTN|CFL1|SPTB	1.11e-08		12	PFN1|PLEK|APOA1|ICAM1|SERPINF2|SPTA1|FLNA|GSN|CDC42|DMTN|CFL1|SPTB	8.42e-05
GO.1900024	GO Process	regulation of substrate adhesion-dependent cell spreading	8	APOA1|ARPC2|FBLN1|FLNA|DNM2|CORO1C|DMTN|LIMS1	1.37e-05		7	APOA1|FBLN1|FLNA|CDC42|CORO1C|DMTN|LIMS1	1.24e-05		6	APOA1|FBLN1|FLNA|CDC42|DMTN|LIMS1	0.00016
GO.1900026	GO Process	positive regulation of substrate adhesion-dependent cell spreading	6	APOA1|ARPC2|FLNA|DNM2|DMTN|LIMS1	0.00014		5	APOA1|FLNA|CDC42|DMTN|LIMS1	0.00027		5	APOA1|FLNA|CDC42|DMTN|LIMS1	0.00034
GO.1901564	GO Process	organonitrogen compound metabolic process	121	CETP|APOH|SERPIND1|MYH9|TGFB1|PON1|GAPDH|GPLD1|APOB|ENO1|APOA1|TTR|CAT|APOE|ACLY|FOLH1|NT5E|CAB39|THBS1|ADAM10|ITGAV|VWF|ATP5B|CP|ADD1|TNC|AMBP|ENPEP|HPX|ITIH4|LUM|MFGE8|FCN3|ITIH1|SERPING1|ACE|FCN2|RPN1|HSP90B1|ANPEP|EPB42|F2|PLG|PRKACA|CLU|APOL1|CPN2|PKM|A2M|MDH2|GP1BA|FBLN1|IDH2|RASA3|SLC44A2|UBA1|GANAB|PGLYRP2|FN1|STOML2|ATP5C1|ACTB|APOA4|ITIH2|VCP|DPP4|PNP|AGT|SERPINC1|VNN1|SPTA1|S100A9|MPP1…	3.16e-07		86	CETP|APOH|SERPIND1|MYH9|PSMA2|GAPDH|LTF|APOB|ENO1|APOA1|CAT|APOE|NT5E|THBS1|LYZ|VWF|CP|KNG1|RAB7A|AMBP|HPX|ITIH4|LUM|MFGE8|FCN3|ITIH1|SERPING1|ACE|ANPEP|EPB42|RAB8A|F2|PLG|AQP1|CLU|CPN2|PKM|LPA|A2M|GP1BA|FBLN1|PTPRB|EEF1A1|ANXA2|FN1|ACTB|APOA4|ITIH2|VCP|DPP4|DMD|AGT|SERPINC1|SPTA1|S100A9|MPP1|GSN|HSPA1B|ANXA1|LDHB|HLA-A|ILK|CDC42|GP1BB|GP5|TF|AHSG|CD44|CD36|PTPRJ|UBE2L3|PTPRC|PDCD6IP|ITIH3|IGFALS…	1.82e-06		99	SPP2|CETP|APOH|SERPIND1|MYH9|PON1|LTA4H|GAPDH|GPLD1|APOB|ENO1|APOA1|TTR|PDE1B|LRP1|APOE|APCS|NT5E|THBS1|LYZ|VWF|BLMH|BLVRB|YWHAE|CP|RAB7A|AMBP|ENPEP|HPX|ITIH4|LUM|FCN3|ITIH1|SERPING1|PIP|FCN2|MASP1|HSP90B1|ANPEP|EPB42|F2|PRSS1|PLG|CLU|APOL1|CPN2|LPA|A2M|GP1BA|FBLN1|COLEC10|EEF1A1|PGLYRP2|ANXA2|FN1|DCTD|ACTB|APOA4|ITIH2|CASP8|CNDP1|VCP|PRSS3|AGT|C4BPA|SERPINC1|SPTA1|S100A9|CPN1|GSN|HSPA1B|ANXA1|DS…	3.36e-11
GO.1901700	GO Process	response to oxygen-containing compound	52	LBP|TGFB1|PON1|GPLD1|APOB|CAT|APOE|SERPINF1|THBS1|ICAM1|TNC|IQGAP1|CA2|GNAQ|ACTC1|ITGA2|HSP90B1|TWF2|CD14|PRKACA|GNAI2|BAIAP2|PKM|BSG|HP|ACTB|APOA4|MSN|AGT|EZR|STXBP3|PRKACB|GNAS|HSP90AB1|SRC|GSN|STK24|CD9|DNM2|PRKAR1A|CNP|JUP|ALAD|CD36|SLC2A1|DMTN|LYN|PHB2|LDHA|ATP1A1|DNM1L|CYFIP1	3.13e-08		38	LBP|APOB|CAT|APOE|SERPINF1|THBS1|RAB10|ICAM1|CA2|GNAQ|ACTC1|ATP6V0D1|PF4|ITGA2|RAB8A|PRDX2|CD14|AQP1|GNAI2|BAIAP2|PKM|HP|ACTB|APOA4|MSN|AGT|EZR|GNAS|GSN|ANXA1|CD36|SLC2A1|DMTN|CFL1|LDHA|ATP1A1|B2M|GNB1	4.12e-07		33	LBP|PON1|GPLD1|APOB|LRP1|APOE|SERPINF1|DSG1|THBS1|RAB10|ICAM1|CA2|GNAQ|ACTC1|PF4|HSP90B1|PRDX2|GNAI2|HP|ACTB|APOA4|CASP8|MSN|AGT|S100A7|GSN|ANXA1|JUP|CD36|SLC2A1|DMTN|CFL1|LDHA	6.75e-05
GO.1901888	GO Process	regulation of cell junction assembly	12	HRG|THBS1|IQGAP1|ACE|PRKACA|AGT|SRC|FLOT1|CORO1C|PTPRJ|DMTN|LIMS1	2.19e-07		8	THBS1|ACE|AGT|FLOT1|CORO1C|PTPRJ|DMTN|LIMS1	3.75e-05		7	HRG|THBS1|MACF1|AGT|FLOT1|DMTN|LIMS1	0.00034
GO.1902903	GO Process	regulation of supramolecular fiber organization	26	PLEK|APOA1|APOE|TMOD1|CAPZA1|ACTR3|ADD1|ICAM1|EPS8|ARPC2|TWF2|CLU|BAIAP2|SERPINF2|CAPZA2|SPTA1|FLNA|GSN|MAPRE1|HSPA1B|RDX|CAPZB|DMTN|HSPA8|SPTB|CYFIP1	1.7e-10		21	PFN1|PLEK|APOA1|APOE|TMOD1|CAPZA1|ACTR3|ICAM1|EPS8|CLU|BAIAP2|SPTA1|FLNA|GSN|HSPA1B|CDC42|RDX|DMTN|HSPA8|CFL1|SPTB	5.09e-10		16	PFN1|PLEK|APOA1|APOE|ICAM1|CLU|SERPINF2|SPTA1|FLNA|GSN|HSPA1B|CDC42|DMTN|HSPA8|CFL1|SPTB	3.58e-06
GO.1902905	GO Process	positive regulation of supramolecular fiber organization	14	PLEK|APOA1|APOE|ACTR3|ICAM1|ARPC2|CLU|BAIAP2|SERPINF2|FLNA|GSN|MAPRE1|HSPA1B|CYFIP1	1.12e-05		13	PFN1|PLEK|APOA1|APOE|ACTR3|ICAM1|CLU|BAIAP2|FLNA|GSN|HSPA1B|CDC42|CFL1	9.98e-07		12	PFN1|PLEK|APOA1|APOE|ICAM1|CLU|SERPINF2|FLNA|GSN|HSPA1B|CDC42|CFL1	7.81e-06
GO.1903827	GO Process	regulation of cellular protein localization	29	TGFB1|CCT7|IQGAP1|CCT6A|CCT5|STOM|CCT8|CCT2|F2|PRKACA|EPB41|ACTB|MSN|EZR|STX7|HSP90AB1|SRC|GSN|JUP|CCT4|YWHAZ|ITGB1|LCP1|RDX|CD36|DMTN|ITGAM|CLTC|AP2B1	4.05e-09		15	STOM|F2|EPB41|ACTB|MSN|EZR|STX7|GSN|YWHAZ|ITGB1|LCP1|RDX|CD36|DMTN|CLTC	0.00063		16	LRP1|YWHAE|STOM|F2|EPB41|ACTB|CASP8|MSN|STX7|GSN|YWHAQ|JUP|YWHAZ|ITGB1|CD36|DMTN	0.00025
GO.1905475	GO Process	regulation of protein localization to membrane	12	TGFB1|STOM|ACTB|EZR|STX7|GSN|YWHAZ|ITGB1|DMTN|ITGAM|CLTC|AP2B1	8.74e-05		9	STOM|ACTB|EZR|STX7|GSN|YWHAZ|ITGB1|DMTN|CLTC	0.00043		11	LRP1|YWHAE|STOM|ACTB|CASP8|STX7|GSN|YWHAQ|YWHAZ|ITGB1|DMTN	1.98e-05
GO.1905952	GO Process	regulation of lipid localization	13	CETP|PON1|APOB|APOA1|APOE|THBS1|ITGAV|APOA4|AGT|CD36|APOA5|ITGB3|EHD1	2.12e-06		12	CETP|APOB|APOA1|APOE|THBS1|ANXA2|APOA4|AGT|CD36|PLTP|APOA5|ITGB3	2.68e-07		15	CETP|PON1|APOB|APOA1|LRP1|APOE|THBS1|ANXA2|APOA4|AGT|CD36|PLTP|APOA5|ITGB3|APOC4	4.39e-10
GO.2000257	GO Process	regulation of protein activation cascade	10	VTN|SERPING1|F2|CLU|CPN2|A2M|SERPINC1|CPN1|PROS1|PHB	4.37e-07		8	VTN|SERPING1|F2|CLU|CPN2|A2M|SERPINC1|PROS1	2.44e-06		12	VTN|SERPING1|MASP1|F2|CLU|CPN2|A2M|C4BPA|SERPINC1|CPN1|PROS1|PHB	7.48e-11
GO.2000377	GO Process	regulation of reactive oxygen species metabolic process	14	TGFB1|THBS1|ICAM1|F2|CD34|GNAI2|CLU|HP|AGT|GNAI3|HSP90AB1|DNM2|CD36|ITGAM	5.85e-06		10	RAC2|THBS1|ICAM1|F2|CD34|GNAI2|CLU|HP|AGT|CD36	0.00011		10	THBS1|ICAM1|F2|CD34|GNAI2|CLU|HP|BCO2|AGT|CD36	0.00014
GO.2000379	GO Process	positive regulation of reactive oxygen species metabolic process	12	TGFB1|THBS1|ICAM1|F2|GNAI2|CLU|AGT|GNAI3|HSP90AB1|DNM2|CD36|ITGAM	6.94e-07		7	THBS1|ICAM1|F2|GNAI2|CLU|AGT|CD36	0.00051		7	THBS1|ICAM1|F2|GNAI2|CLU|AGT|CD36	0.00063
GO.0019882	GO Process	antigen processing and presentation	16	CANX|ITGAV|CAPZA1|ICAM1|ACE|HLA-DRB1|CAPZA2|ACTR1A|DNM2|HLA-DRA|HLA-A|HLA-B|CD36|CAPZB|CLTC|AP2B1	9.62e-08		12	SNAP23|CAPZA1|RAB10|ICAM1|RAB7A|ACE|HLA-DRB1|HLA-DRA|HLA-A|CD36|B2M|CLTC	1.82e-06
GO.0002758	GO Process	innate immune response-activating signal transduction	15	LBP|APOB|HSP90B1|CD14|PRKACA|PGLYRP2|S100A9|PRKACB|SRC|HSPD1|CD36|ICAM2|LYN|UBC|ITGAM	1.08e-06						9	LBP|APOB|HSP90B1|PGLYRP2|CASP8|S100A9|CD36|UBC|MUC13	0.00065
GO.0002685	GO Process	regulation of leukocyte migration	11	LBP|TGFB1|THBS1|ADAM10|ITGA2B|ICAM1|ITGA2|MSN|MPP1|ANO6|LYN	0.00061		11	LBP|RAC2|THBS1|ITGA2B|ICAM1|PF4|ITGA2|MSN|MPP1|ANXA1|ITGA4	2.79e-05
GO.0045089	GO Process	positive regulation of innate immune response	19	LBP|APOB|HPX|CD226|HSP90B1|CD14|PRKACA|PGLYRP2|S100A9|PRKACB|SRC|HSPA1B|FLOT1|HSPD1|CD36|ICAM2|LYN|UBC|ITGAM	4.12e-07						12	LBP|APOB|HPX|HSP90B1|PGLYRP2|CASP8|S100A9|HSPA1B|FLOT1|CD36|UBC|MUC13	0.00019
GO.0002224	GO Process	toll-like receptor signaling pathway	9	LBP|APOB|HSP90B1|CD14|S100A9|HSPD1|CD36|UBC|ITGAM	9.54e-05						7	LBP|APOB|HSP90B1|CASP8|S100A9|CD36|UBC	0.00043
GO.0002474	GO Process	antigen processing and presentation of peptide antigen via MHC class I	6	CANX|ITGAV|ACE|HLA-A|HLA-B|CD36	0.00053		5	SNAP23|ACE|HLA-A|CD36|B2M	0.00082
GO.0002478	GO Process	antigen processing and presentation of exogenous peptide antigen	14	CANX|ITGAV|CAPZA1|HLA-DRB1|CAPZA2|ACTR1A|DNM2|HLA-DRA|HLA-A|HLA-B|CD36|CAPZB|CLTC|AP2B1	2.15e-07		9	SNAP23|CAPZA1|RAB7A|HLA-DRB1|HLA-DRA|HLA-A|CD36|B2M|CLTC	6.86e-05
GO.0048002	GO Process	antigen processing and presentation of peptide antigen	15	CANX|ITGAV|CAPZA1|ACE|HLA-DRB1|CAPZA2|ACTR1A|DNM2|HLA-DRA|HLA-A|HLA-B|CD36|CAPZB|CLTC|AP2B1	7.33e-08		10	SNAP23|CAPZA1|RAB7A|ACE|HLA-DRB1|HLA-DRA|HLA-A|CD36|B2M|CLTC	1.78e-05
GO.0051641	GO Process	cellular localization	72	VCL|MYH9|TGFB1|PLEK|CAT|CANX|TUBA4A|APOE|ATP5B|CAPZA1|ACTR3|NAPA|ANK1|ATP1B3|KPNB1|HSP90B1|TUBA1A|TWF2|F2|PRKACA|CLU|TLN1|BSG|RASA3|TUBB|TUBB4B|EPB41L3|STOML2|PIGR|ATP5C1|ITGAL|VCP|CAPZA2|AGT|EZR|STX11|STX7|F11R|COPA|SPTA1|FLNA|ACTR1A|STXBP3|GNAS|GSN|MAPRE1|FLOT1|SLC25A6|HSPD1|DNM2|STEAP3|JUP|PROS1|FLOT2|YWHAZ|DIAPH1|ATP5A1|RDX|CAPZB|PTPRC|STXBP2|LYN|HSPA8|UBC|PHB2|DNM1L|RPLP0|SPTB|EHD1|CLTC|AP2B…	1.02e-09		42	VCL|MYH9|LTF|PLEK|CAT|TUBA4A|SNAP23|APOE|SDCBP|RAB27B|CAPZA1|ACTR3|RAB10|RAB7A|ANK1|RAB8A|F2|CLU|TLN1|ANXA2|PIGR|VCP|DMD|AGT|EZR|STX7|SPTA1|FLNA|GNAS|GSN|RAB14|FLOT1|PROS1|YWHAZ|ITGA4|CDC42|RDX|PTPRC|HSPA8|UBC|SPTB|CLTC	0.00017
GO.0071346	GO Process	cellular response to interferon-gamma	11	GAPDH|ACTR3|ICAM1|HLA-DRB1|STXBP3|GSN|HLA-DRA|HLA-A|HLA-B|STXBP2|VIM	0.00025		9	GAPDH|ACTR3|ICAM1|HLA-DRB1|GSN|HLA-DRA|HLA-A|CD44|B2M	0.00032																																						857
GO.0000902	GO Process	cell morphogenesis	30	VCL|MYH9|RP2|ITGAV|ADD1|IQGAP1|FERMT3|CLU|BAIAP2|GP1BA|EPB41L3|FN1|EZR|SPTA1|FLNA|HSP90AB1|CAP1|FAM129B|SRC|FLOT1|STK24|DNM2|CNP|ACTN1|ITGB1|ILK|GP5|SPTB|ITGB3|CYFIP1	4.36e-07		22	VCL|MYH9|RAB10|RAB8A|CLU|BAIAP2|GP1BA|FN1|EZR|SPTA1|FLNA|CAP1|NOTCH4|FLOT1|ACTN1|ITGB1|ILK|ITGA4|CDC42|GP5|SPTB|ITGB3	5.6e-06
GO.0000904	GO Process	cell morphogenesis involved in differentiation	21	VCL|MYH9|ITGAV|FERMT3|BAIAP2|FN1|EZR|SPTA1|FLNA|HSP90AB1|FAM129B|SRC|FLOT1|CNP|ACTN1|ITGB1|ILK|GP5|SPTB|ITGB3|CYFIP1	0.00019		19	VCL|MYH9|RAB10|RAB8A|BAIAP2|FN1|EZR|SPTA1|FLNA|NOTCH4|FLOT1|ACTN1|ITGB1|ILK|ITGA4|CDC42|GP5|SPTB|ITGB3	1.06e-05
GO.0001101	GO Process	response to acid chemical	17	PON1|APOB|CAT|SERPINF1|ICAM1|TNC|ITGA2|TWF2|BAIAP2|GNAS|SRC|GSN|CD9|ALAD|CD36|LYN|PHB2	9.02e-05		12	APOB|CAT|SERPINF1|ICAM1|ITGA2|AQP1|BAIAP2|GNAS|GSN|CD36|CFL1|GNB1	0.0009
GO.0001568	GO Process	blood vessel development	22	MYH9|TGFB1|GPLD1|HRG|APOB|APOE|ANGPTL6|THBS1|ITGAV|ATP5B|ENPEP|MFGE8|ANPEP|CD34|SERPINF2|FN1|DNM2|ITGB1|GNA13|ITGB3|PECAM1|AP2B1	2.66e-05		16	MYH9|APOB|APOE|ANGPTL6|THBS1|MFGE8|ANPEP|CD34|PTPRB|ANXA2|FN1|NOTCH4|ITGB1|GNA13|ITGB3|PECAM1	0.0002
GO.0001818	GO Process	negative regulation of cytokine production	13	LBP|TGFB1|APOA1|THBS1|F2|CD34|FBLN1|PGLYRP2|FN1|HLA-DRB1|EZR|HSP90AB1|ANXA4	0.00071		11	LBP|LTF|APOA1|THBS1|F2|CD34|FBLN1|FN1|HLA-DRB1|EZR|ANXA1	0.0004
GO.0001952	GO Process	regulation of cell-matrix adhesion	11	HRG|THBS1|IQGAP1|SRC|JUP|ILK|CORO1C|CD36|PTPRJ|DMTN|LIMS1	1.16e-05		7	THBS1|ILK|CORO1C|CD36|PTPRJ|DMTN|LIMS1	0.0009
GO.0002221	GO Process	pattern recognition receptor signaling pathway	10	LBP|APOB|HSP90B1|CD14|PGLYRP2|S100A9|HSPD1|CD36|UBC|ITGAM	0.00012						8	LBP|APOB|HSP90B1|PGLYRP2|CASP8|S100A9|CD36|UBC	0.00032
GO.0002699	GO Process	positive regulation of immune effector process	15	LBP|TGFB1|HPX|CD226|TFRC|STX7|HSPD1|HLA-A|HLA-B|CD36|GPI|STXBP2|LYN|ITGAM|PHB	3.31e-06		9	LBP|RAC2|HPX|TFRC|STX7|ANXA1|HLA-A|CD36|B2M	0.00099
GO.0002791	GO Process	regulation of peptide secretion	22	TGFB1|GAPDH|GPLD1|APOA1|CD14|CD34|FBLN1|IDH2|FN1|HLA-DRB1|DPP4|EZR|S100A9|GNAS|SLC25A5|SRC|SLC25A6|ANXA4|GPI|SLC2A1|LYN|DNM1L	1.84e-05		15	GAPDH|APOA1|CD14|CD34|FBLN1|FN1|HLA-DRB1|DPP4|EZR|S100A9|GNAS|ANXA1|ORM2|SLC2A1|PPIA	0.00048
GO.0006811	GO Process	ion transport	43	CETP|HRG|APOA1|APOE|ITGAV|ATP5B|SLC4A1|CP|VDAC1|HPX|CA2|ATP1B3|ACE|APOL1|BSG|RASA3|SLC44A2|ANXA6|STOML2|ATP5C1|APOA4|TFRC|SLC25A5|VDAC2|CLIC1|SLC3A2|SLC25A6|DNM2|STEAP3|ATP5A1|TF|CD36|ANO6|PTPRC|SLC2A1|LYN|CA1|PHB2|SLC1A5|APOA5|ATP1A1|PHB|CLTC	6.99e-06		29	CETP|LTF|APOA1|SNAP23|APOE|SLC4A1|CP|HPX|CA2|ACE|ATP6V0D1|RHCE|AQP1|APOA4|TFRC|CLIC1|ANXA1|SLC7A1|TF|CD36|PTPRC|SLC2A1|PLTP|CA1|SLC1A5|APOA5|ATP1A1|B2M|CLTC	0.0003
GO.0006820	GO Process	anion transport	21	CETP|APOA1|APOE|SLC4A1|VDAC1|CA2|ACE|APOL1|BSG|APOA4|SLC25A5|VDAC2|CLIC1|SLC3A2|SLC25A6|CD36|ANO6|SLC2A1|CA1|SLC1A5|APOA5	0.00036		17	CETP|APOA1|APOE|SLC4A1|CA2|ACE|AQP1|APOA4|CLIC1|ANXA1|SLC7A1|CD36|SLC2A1|PLTP|CA1|SLC1A5|APOA5	0.00023
GO.0006826	GO Process	iron ion transport	7	HRG|HPX|TFRC|DNM2|STEAP3|TF|CLTC	0.00091		7	LTF|HPX|ATP6V0D1|TFRC|TF|B2M|CLTC	0.00012
GO.0006875	GO Process	cellular metal ion homeostasis	24	TGFB1|APOE|ITGAV|CP|HPX|ATP1B3|HSP90B1|F2|PRKACA|RASA3|ANXA6|STOML2|TFRC|AGT|S100A9|GSTO1|ANXA7|STEAP3|TF|CD36|GNA13|PTPRC|CAND1|ATP1A1	8.1e-06		16	LTF|APOE|CP|KNG1|HPX|ATP6V0D1|F2|TFRC|AGT|S100A9|TF|CD36|GNA13|PTPRC|ATP1A1|GNB1	0.00041
GO.0006911	GO Process	phagocytosis, engulfment	5	MYH9|THBS1|MFGE8|GSN|ITGAM	0.001		5	MYH9|THBS1|MFGE8|GSN|CDC42	0.00024
GO.0006996	GO Process	organelle organization	78	MYH9|TUBB1|GAPDH|PLEK|CAT|TUBA4A|APOE|TMOD1|ATP5B|ACTR3|NAPA|ADD1|ANK1|EPS8|KPNB1|ACTC1|ARPC2|HSP90B1|EPB42|TUBA1A|PRKACA|CD34|CLU|TLN1|BAIAP2|TUBB|TUBB4B|EPB41L3|TPM4|EPB41|PLS3|STOML2|ATP5C1|ACTB|MSN|EZR|STX11|STX7|F11R|SPTA1|S100A9|FLNA|GNAI3|ACTR1A|HSP90AB1|SLC25A5|CAP1|SRC|GSN|MAPRE1|DSP|TUBAL3|SLC25A6|HSPD1|DNM2|INF2|PRKAR1A|CNP|JUP|ACTN1|ALDOA|YWHAZ|ITGB1|DIAPH1|LCP1|ATP5A1|PARVB|CORO1C|CA…	1.26e-05		53	MYH9|TUBB1|PFN1|GAPDH|PLEK|CAT|TUBA4A|RAC2|SNAP23|APOE|TMOD1|SDCBP|ACTR3|RAB10|RAB7A|ANK1|EPS8|ACTC1|ATP6V0D1|EPB42|RAB8A|CD34|AQP1|CLU|TLN1|BAIAP2|EPB41|ANXA2|ACTB|MSN|DMD|EZR|STX7|SPTA1|S100A9|FLNA|CAP1|GSN|RAB14|ANXA1|ACTN1|YWHAZ|ITGB1|LCP1|CDC42|PARVB|CORO1C|PDCD6IP|PPIA|DMTN|CFL1|UBC|SPTB	0.00034																																						185
GO.0007015	GO Process	actin filament organization	21	TMOD1|ACTR3|ADD1|EPS8|ACTC1|ARPC2|HSP90B1|BAIAP2|TPM4|PLS3|EZR|SPTA1|FLNA|CAP1|SRC|GSN|ACTN1|ALDOA|DIAPH1|LCP1|DMTN	2.94e-10		16	RAC2|TMOD1|ACTR3|EPS8|ACTC1|BAIAP2|EZR|SPTA1|FLNA|CAP1|GSN|ACTN1|LCP1|CDC42|DMTN|CFL1	9.66e-09
GO.0007162	GO Process	negative regulation of cell adhesion	18	TGFB1|HRG|APOA1|THBS1|ADAM10|ATP5B|TNC|PLG|FBLN1|HLA-DRB1|SRC|CD9|PRKAR1A|RDX|CORO1C|PLXNB2|PTPRC|DMTN	8.73e-07		11	APOA1|THBS1|KNG1|PLG|FBLN1|HLA-DRB1|ANXA1|RDX|CORO1C|PTPRC|DMTN	0.0004
GO.0008015	GO Process	blood circulation	18	TGFB1|APOE|ICAM1|ENPEP|SERPING1|ACTC1|ACE|ANPEP|CD34|SERPINF2|CYB5R3|AGT|F11R|SRC|ECE1|PTPRJ|MME|ATP1A1	0.00014		14	APOE|ICAM1|KNG1|SERPING1|ACTC1|ACE|ANPEP|CD34|LPA|DMD|AGT|PTPRJ|MME|ATP1A1	0.00027
GO.0008064	GO Process	regulation of actin polymerization or depolymerization	18	PLEK|TMOD1|CAPZA1|ACTR3|ADD1|ICAM1|EPS8|ARPC2|TWF2|BAIAP2|CAPZA2|SPTA1|GSN|RDX|CAPZB|DMTN|SPTB|CYFIP1	2.93e-09		14	PFN1|PLEK|TMOD1|CAPZA1|ACTR3|ICAM1|EPS8|BAIAP2|SPTA1|GSN|RDX|DMTN|CFL1|SPTB	3.81e-08
GO.0009306	GO Process	protein secretion	11	PLEK|CANX|ITGAV|PNP|AGT|STXBP3|GNAS|STEAP3|CD36|DMTN|LYN	8.03e-05		8	PLEK|RAB10|RAB8A|AGT|GNAS|ANXA1|CD36|DMTN	0.00065
GO.0009617	GO Process	response to bacterium	21	LBP|TGFB1|APOB|ICAM1|ANXA3|FCN2|LRG1|CD14|F2|BAIAP2|PGLYRP2|HP|HLA-DRB1|S100A9|SRC|CNP|HLA-A|ALAD|HLA-B|CD36|LYN	0.0007		17	LBP|LTF|APOB|LYZ|ICAM1|PF4|LRG1|CD14|F2|BAIAP2|HP|HLA-DRB1|S100A9|RAB14|HLA-A|CD36|B2M	0.00041
GO.0009653	GO Process	anatomical structure morphogenesis	66	VCL|MYH9|RP2|TGFB1|VTN|GPLD1|HRG|APOB|RRAS|APOE|ANGPTL6|TMOD1|THBS1|ITGAV|ATP5B|ADD1|TNC|ENPEP|MFGE8|IQGAP1|FERMT3|CA2|GNAQ|ACTC1|ITGA2|ANPEP|PRKACA|CD34|CLU|BAIAP2|SERPINF2|GP1BA|BSG|EPB41L3|FN1|MSN|EZR|SPTA1|FLNA|PRKACB|GNAS|HSP90AB1|CAP1|FAM129B|SRC|ECE1|FLOT1|STK24|DSP|CD9|DNM2|PRKAR1A|CNP|ACTN1|ITGB1|ILK|GP5|ITGA6|GNA13|PLXNB2|CAPN1|PHB2|DNM1L|SPTB|ITGB3|CYFIP1	6.53e-09		47	VCL|MYH9|PFN1|VTN|LTF|APOB|RRAS|APOE|ANGPTL6|TMOD1|THBS1|RAB10|MFGE8|CA2|GNAQ|ACTC1|ITGA2|ANPEP|RAB8A|CD34|AQP1|CLU|BAIAP2|GP1BA|PTPRB|ANXA2|FN1|MSN|EZR|SPTA1|FLNA|GNAS|CAP1|NOTCH4|FLOT1|ACTN1|ITGB1|ILK|ITGA4|CDC42|GP5|ITGA6|CD44|GNA13|CFL1|SPTB|ITGB3	2.65e-07
GO.0009719	GO Process	response to endogenous stimulus	47	TGFB1|GPLD1|APOB|CAT|SERPINF1|THBS1|ICAM1|ANXA3|TNC|IQGAP1|CA2|GNAQ|ITGA2|HSP90B1|PRKACA|GNAI2|BAIAP2|PKM|BSG|ACTB|MSN|AGT|EZR|F11R|STXBP3|CPN1|PRKACB|GNAS|SRC|CD9|DNM2|PRKAR1A|JUP|ITGB1|DIAPH1|RDX|ALAD|CD36|SLC2A1|DMTN|LYN|UBC|ATP1A1|LIMS1|EHD1|PHB|CYFIP1	7.02e-07		35	APOB|CAT|SERPINF1|THBS1|RAB10|ICAM1|CA2|GNAQ|ATP6V0D1|ITGA2|RAB8A|AQP1|GNAI2|BAIAP2|PKM|EEF1A1|ANXA2|ACTB|MSN|AGT|EZR|GNAS|RAB14|ANXA1|ITGB1|RDX|CD44|CD36|UBE2L3|SLC2A1|DMTN|UBC|ATP1A1|LIMS1|GNB1	2.72e-06
GO.0009725	GO Process	response to hormone	33	TGFB1|GPLD1|APOB|CAT|SERPINF1|THBS1|ICAM1|ANXA3|TNC|IQGAP1|CA2|GNAQ|ITGA2|PRKACA|GNAI2|BAIAP2|PKM|BSG|MSN|AGT|STXBP3|CPN1|PRKACB|GNAS|SRC|PRKAR1A|RDX|ALAD|SLC2A1|LYN|ATP1A1|PHB|CYFIP1	7.7e-06		25	APOB|CAT|SERPINF1|THBS1|RAB10|ICAM1|CA2|GNAQ|ATP6V0D1|ITGA2|RAB8A|AQP1|GNAI2|BAIAP2|PKM|ANXA2|MSN|AGT|GNAS|ANXA1|RDX|UBE2L3|SLC2A1|ATP1A1|GNB1	2.01e-05
GO.0009888	GO Process	tissue development	53	VCL|TGFB1|VTN|GPLD1|CAT|TMOD1|ITGAV|ICAM1|TNC|VDAC1|LUM|IQGAP1|CA2|ACTC1|ITGA2|PRKACA|CD34|PKM|BSG|FN1|MSN|AGT|EZR|F11R|FLNA|PRKACB|GNAS|ANXA7|PGK1|SRC|GSN|DSP|PRKAR1A|JUP|ANXA4|FLOT2|ITGB1|ILK|RDX|ITGA6|CASP14|CORO1C|GNA13|ANO6|PLXNB2|PTPRC|CAPN1|ITGAM|PHB2|APOA5|VIM|ITGB3|PECAM1	6.43e-07		37	VCL|PFN1|VTN|CAT|TMOD1|RAB10|ICAM1|LUM|CA2|ACTC1|ITGA2|CD34|PKM|FN1|MSN|AGT|EZR|TAGLN2|FLNA|GNAS|GSN|NOTCH4|ANXA1|ITGB1|ILK|ITGA4|CDC42|RDX|ITGA6|CORO1C|CD44|GNA13|PTPRC|CFL1|APOA5|ITGB3|PECAM1	2.05e-05
GO.0009968	GO Process	negative regulation of signal transduction	37	TGFB1|HRG|PLEK|ENO1|APOA1|APOE|THBS1|ITGAV|ICAM1|AMBP|CD14|PRKACA|GNAI2|CLU|GP1BA|FBLN1|RASA3|AGT|EZR|VNN1|GSTO1|GNAI3|PRKACB|SLC25A5|VDAC2|FAM129B|SRC|HSPA1B|DNM2|ITGB1|ITGA6|PTPRJ|PTPRC|LYN|UBC|PHB2|PHB	8.83e-05		26	LTF|PLEK|ENO1|APOA1|APOE|THBS1|ICAM1|RAB7A|AMBP|PF4|CD14|GNAI2|CLU|GP1BA|FBLN1|AGT|EZR|HSPA1B|ITGB1|CDC42|ITGA6|AHSG|CD44|PTPRJ|PTPRC|UBC	0.00071
GO.0010243	GO Process	response to organonitrogen compound	35	TGFB1|GPLD1|CAT|ICAM1|IQGAP1|CA2|ITGA2|HSP90B1|PRKACA|BAIAP2|PKM|BSG|ACTB|VCP|AGT|EZR|STXBP3|PRKACB|GNAS|HSP90AB1|SRC|GSN|CD9|DNM2|PRKAR1A|JUP|ITGB1|DIAPH1|ALAD|CD36|SLC2A1|DMTN|LYN|LDHA|CYFIP1	1.83e-06		24	CAT|RAB10|ICAM1|CA2|ATP6V0D1|ITGA2|RAB8A|AQP1|BAIAP2|PKM|ACTB|VCP|AGT|EZR|GNAS|GSN|ANXA1|ITGB1|CD36|SLC2A1|DMTN|CFL1|LDHA|GNB1	8.39e-05
GO.0010543	GO Process	regulation of platelet activation	7	HRG|PLEK|APOE|F2|CD9|DMTN|LYN	1.27e-05						5	HRG|PLEK|APOE|F2|DMTN	0.0003
GO.0010594	GO Process	regulation of endothelial cell migration	15	APOH|TGFB1|GPLD1|HRG|APOE|SERPINF1|THBS1|ATP5B|ANXA3|PLG|AGT|JUP|ATP5A1|GPI|ITGB3	3.08e-07						11	APOH|GPLD1|HRG|APOE|SERPINF1|THBS1|PLG|AGT|ANXA1|JUP|ITGB3	9.65e-06
GO.0010596	GO Process	negative regulation of endothelial cell migration	7	APOH|TGFB1|HRG|APOE|SERPINF1|THBS1|JUP	0.00012						6	APOH|HRG|APOE|SERPINF1|THBS1|JUP	0.00018
GO.0010604	GO Process	positive regulation of macromolecule metabolic process	71	MYH9|LBP|TGFB1|VTN|GPLD1|APOB|ENO1|APOE|CCT7|CAB39|THBS1|ITGAV|ICAM1|ANXA3|TNC|HPX|LUM|IQGAP1|CCT6A|CCT5|CCT8|ACTC1|ACE|ITGA2|CCT2|F2|PRKACA|CD34|GNAI2|CLU|SERPINF2|FBLN1|FN1|STOML2|ACTB|VCP|HLA-DRB1|TFRC|MSN|AGT|EZR|S100A9|PRKACB|HSP90AB1|FAM129B|SRC|GSN|ECE1|HSPA1B|FLOT1|STK24|HSPD1|DNM2|PRKAR1A|JUP|ACTN1|CCT4|ILK|RDX|ITGA6|CD36|PTPRC|LYN|HSPA8|UBC|PHB2|CAND1|VIM|LIMS1|ITGB3|PHB	0.0004		51	MYH9|LBP|VTN|LTF|APOB|ENO1|APOE|SDCBP|THBS1|ICAM1|RAB7A|HPX|LUM|ACTC1|ACE|PF4|ITGA2|F2|CD34|GNAI2|CLU|RAP2B|FBLN1|PRDX6|ANXA2|FN1|ACTB|VCP|TCF20|HLA-DRB1|TFRC|MSN|AGT|EZR|S100A9|GSN|NOTCH4|HSPA1B|FLOT1|ACTN1|ILK|RDX|ITGA6|CD44|CD36|UBE2L3|PTPRC|HSPA8|UBC|LIMS1|ITGB3	0.00079
GO.0010896	GO Process	regulation of triglyceride catabolic process	4	GPLD1|APOA1|APOA4|APOA5	0.00051						4	GPLD1|APOA1|APOA4|APOA5	0.00019
GO.0015031	GO Process	protein transport	40	MYH9|RP2|TGFB1|APOB|PLEK|CAT|CANX|APOE|ITGAV|NAPA|KPNB1|HSP90B1|CLU|VCP|TFRC|PNP|AGT|STX11|STX7|COPA|STXBP3|GNAS|GDI2|SLC25A6|HSPD1|DNM2|STEAP3|TF|CD36|PDCD6IP|STXBP2|DMTN|LYN|HSPA8|UBC|PHB2|RPLP0|EHD1|CLTC|AP2B1	0.00032		30	MYH9|AFM|APOB|PLEK|CAT|SNAP23|APOE|ARF3|SDCBP|RAB10|RAB7A|ATP6V0D1|AZGP1|RAB8A|CLU|VCP|TFRC|AGT|STX7|GNAS|RAB14|ANXA1|GDI2|TF|CD36|PDCD6IP|DMTN|HSPA8|UBC|CLTC	0.00042																																						684
GO.0019725	GO Process	cellular homeostasis	33	TGFB1|APOE|SERPINF1|ITGAV|ATP5B|SLC4A1|CP|ADD1|ICAM1|HPX|CA2|ATP1B3|HSP90B1|F2|PRKACA|RASA3|ANXA6|STOML2|TFRC|AGT|S100A9|GSTO1|ANXA7|STEAP3|ALDOA|PDIA6|TF|CD36|GNA13|ANO6|PTPRC|CAND1|ATP1A1	2.46e-06		25	LTF|APOE|SERPINF1|SLC4A1|CP|ICAM1|KNG1|RAB7A|HPX|CA2|ATP6V0D1|PRDX2|F2|AQP1|PRDX6|TFRC|DMD|AGT|S100A9|TF|CD36|GNA13|PTPRC|ATP1A1|GNB1	7.83e-06
GO.0022008	GO Process	neurogenesis	43	VCL|TGFB1|VTN|APOA1|APOE|SERPINF1|NAPA|TNC|IQGAP1|GNAQ|TWF2|F2|CLU|BAIAP2|IDH2|EPB41L3|FN1|APOA4|AGT|EZR|SPTA1|S100A9|FLNA|HSP90AB1|FAM129B|SRC|GSN|FLOT1|STK24|CD9|DNM2|CNP|ITGB1|ILK|GP5|PLXNB2|LYN|APOA5|VIM|DNM1L|SPTB|EHD1|CYFIP1	0.00024		31	VCL|VTN|APOA1|APOE|SERPINF1|RAB10|GNAQ|RAB8A|F2|CLU|BAIAP2|FN1|APOA4|DMD|AGT|EZR|SPTA1|S100A9|FLNA|GSN|FLOT1|ANXA1|ITGB1|ILK|ITGA4|CDC42|GP5|CFL1|APOA5|SPTB|B2M	0.00077
GO.0022406	GO Process	membrane docking	15	PLEK|TUBA4A|ICAM1|TUBA1A|PRKACA|TUBB|TUBB4B|MSN|EZR|STX11|STX7|ACTR1A|STXBP3|MAPRE1|STXBP2	1.08e-06		9	PLEK|TUBA4A|RAB10|ICAM1|RAB7A|RAB8A|MSN|EZR|STX7	0.00053
GO.0022409	GO Process	positive regulation of cell-cell adhesion	16	TGFB1|ICAM1|SERPINF2|TFRC|DPP4|PNP|VNN1|SRC|FLOT1|HSPD1|FLOT2|HLA-A|ITGA6|PTPRC|DMTN|LYN	1.14e-05		12	ICAM1|TFRC|DPP4|FLOT1|ANXA1|HLA-A|ITGA4|CDC42|ITGA6|CD44|PTPRC|DMTN	7.48e-05
GO.0030030	GO Process	cell projection organization	42	VCL|MYH9|PLEK|APOA1|TUBA4A|APOE|ACTR3|TNC|IQGAP1|TUBA1A|TWF2|PRKACA|BAIAP2|TUBB|TUBB4B|EPB41L3|APOA4|EZR|SPTA1|FLNA|ACTR1A|HSP90AB1|FAM129B|SRC|GSN|MAPRE1|FLOT1|STK24|DNM2|CNP|ITGB1|ILK|GP5|RDX|PARVB|ITGA6|ANO6|LYN|APOA5|SPTB|EHD1|CYFIP1	1.65e-07		30	VCL|MYH9|PLEK|APOA1|TUBA4A|RAC2|APOE|SDCBP|ACTR3|RAB10|ATP6V0D1|RAB8A|BAIAP2|APOA4|DMD|EZR|SPTA1|FLNA|GSN|FLOT1|ITGB1|ILK|ITGA4|CDC42|GP5|RDX|PARVB|ITGA6|APOA5|SPTB	4.21e-06
GO.0030100	GO Process	regulation of endocytosis	17	TGFB1|VTN|APOE|ITGAV|MFGE8|ITGA2|CD14|CLU|SRC|FLOT1|DNM2|TF|CD36|ANO6|APOA5|DNM1L|AP2B1	1.68e-06		15	VTN|APOE|SDCBP|MFGE8|ITGA2|CD14|CLU|ANXA2|RAB14|FLOT1|TF|AHSG|CD36|APOA5|B2M	3.38e-07																																						213
GO.0030833	GO Process	regulation of actin filament polymerization	17	TMOD1|CAPZA1|ACTR3|ADD1|ICAM1|EPS8|ARPC2|TWF2|BAIAP2|CAPZA2|SPTA1|GSN|RDX|CAPZB|DMTN|SPTB|CYFIP1	3.57e-09		12	PFN1|TMOD1|CAPZA1|ACTR3|ICAM1|EPS8|BAIAP2|SPTA1|GSN|RDX|DMTN|SPTB	6.33e-07
GO.0030866	GO Process	cortical actin cytoskeleton organization	6	PLEK|TLN1|EPB41L3|EPB41|EZR|PDCD6IP	0.00011		5	PLEK|TLN1|EPB41|EZR|PDCD6IP	0.00021
GO.0031099	GO Process	regeneration	12	TGFB1|VTN|APOA1|APOE|ANXA3|TNC|PKM|APOA4|GSN|PRPS2|LCP1|APOA5	4.56e-05		9	VTN|APOA1|APOE|PKM|APOA4|GSN|ANXA1|LCP1|APOA5	0.00027																																						808
GO.0031333	GO Process	negative regulation of protein complex assembly	16	TMOD1|CAPZA1|ADD1|EPS8|TWF2|CLU|CAPZA2|SPTA1|VDAC2|SRC|GSN|MAPRE1|RDX|CAPZB|DMTN|SPTB	4.05e-09		11	PFN1|TMOD1|CAPZA1|EPS8|CLU|SPTA1|GSN|CDC42|RDX|DMTN|SPTB	1.3e-06
GO.0031334	GO Process	positive regulation of protein complex assembly	17	TGFB1|PLEK|ACTR3|ICAM1|ARPC2|CLU|BAIAP2|VCP|MSN|SRC|GSN|MAPRE1|HSPA1B|LCP1|CD36|CAND1|CYFIP1	3.14e-06		12	PFN1|PLEK|ACTR3|ICAM1|CLU|BAIAP2|VCP|MSN|GSN|HSPA1B|LCP1|CD36	8.31e-05
GO.0031341	GO Process	regulation of cell killing	8	GAPDH|ICAM1|CD226|STX7|HSP90AB1|HLA-A|HLA-B|PTPRC	0.00019		6	GAPDH|ICAM1|STX7|HLA-A|PTPRC|B2M	0.00095																																						547
GO.0031344	GO Process	regulation of cell projection organization	26	HRG|APOE|SERPINF1|ICAM1|IQGAP1|ARPC2|ITGA2|TWF2|BAIAP2|FN1|AGT|EZR|S100A9|SRC|STK24|DNM2|ILK|RDX|CORO1C|CAPZB|PLXNB2|DMTN|LYN|VIM|DNM1L|CYFIP1	2.02e-05		20	PFN1|RAC2|APOE|SERPINF1|ICAM1|ITGA2|BAIAP2|FN1|DMD|AGT|EZR|S100A9|ILK|CDC42|RDX|CORO1C|CD44|DMTN|CFL1|B2M	4.28e-05
GO.0031346	GO Process	positive regulation of cell projection organization	18	APOE|SERPINF1|IQGAP1|ARPC2|ITGA2|TWF2|BAIAP2|FN1|AGT|S100A9|SRC|DNM2|ILK|CORO1C|PLXNB2|LYN|DNM1L|CYFIP1	5.4e-05		13	PFN1|RAC2|APOE|SERPINF1|ITGA2|BAIAP2|FN1|DMD|AGT|S100A9|ILK|CDC42|CORO1C	0.00043
GO.0031349	GO Process	positive regulation of defense response	22	LBP|APOB|HPX|CD226|ITGA2|HSP90B1|CD14|PRKACA|PGLYRP2|AGT|S100A9|PRKACB|SRC|HSPA1B|FLOT1|SLC25A6|HSPD1|CD36|ICAM2|LYN|UBC|ITGAM	8.1e-07						13	LBP|APOB|HPX|HSP90B1|PGLYRP2|CASP8|AGT|S100A9|HSPA1B|FLOT1|CD36|UBC|MUC13	0.00088
GO.0031399	GO Process	regulation of protein modification process	48	TGFB1|VTN|HRG|APOA1|RRAS|APOE|CAB39|THBS1|ITGAV|ICAM1|AMBP|HPX|IQGAP1|GNAQ|ACE|HSP90B1|F2|PRKACA|GNAI2|CLU|SERPINF2|GP1BA|FBLN1|FN1|ACTB|VCP|HLA-DRB1|AGT|EZR|PRKACB|HSP90AB1|SRC|HSPA1B|FLOT1|STK24|PRKAR1A|ILK|CORO1C|CD36|PTPRJ|PLXNB2|PTPRC|DMTN|LYN|UBC|PHB2|ITGB3|PHB	0.00017		39	VTN|LTF|APOA1|RRAS|RAC2|APOE|SDCBP|THBS1|ICAM1|AMBP|HPX|GNAQ|ACE|F2|GNAI2|CLU|RAP2B|GP1BA|FBLN1|ANXA2|FN1|ACTB|VCP|HLA-DRB1|DMD|AGT|EZR|HSPA1B|FLOT1|ILK|CORO1C|CD44|CD36|PTPRJ|UBE2L3|PTPRC|DMTN|UBC|ITGB3	1.62e-05
GO.0032271	GO Process	regulation of protein polymerization	20	TMOD1|CAPZA1|ACTR3|ADD1|ICAM1|EPS8|ARPC2|TWF2|BAIAP2|CAPZA2|SPTA1|VDAC2|GSN|MAPRE1|HSPA1B|RDX|CAPZB|DMTN|SPTB|CYFIP1	1e-09		13	PFN1|TMOD1|CAPZA1|ACTR3|ICAM1|EPS8|BAIAP2|SPTA1|GSN|HSPA1B|RDX|DMTN|SPTB	1.86e-06
GO.0032535	GO Process	regulation of cellular component size	27	PLEK|APOE|TMOD1|CAPZA1|ACTR3|ADD1|ICAM1|EPS8|ARPC2|TWF2|BAIAP2|FN1|MSN|CAPZA2|EZR|SPTA1|HSP90AB1|ANXA7|GSN|DNM2|ILK|RDX|CAPZB|ANO6|DMTN|SPTB|CYFIP1	9.58e-11		20	PFN1|PLEK|APOE|TMOD1|CAPZA1|ACTR3|ICAM1|EPS8|AQP1|BAIAP2|FN1|MSN|EZR|SPTA1|GSN|ILK|RDX|DMTN|CFL1|SPTB	7.29e-09																																						874
GO.0032870	GO Process	cellular response to hormone stimulus	24	TGFB1|GPLD1|APOB|SERPINF1|ICAM1|TNC|CA2|GNAQ|ITGA2|PRKACA|GNAI2|BAIAP2|PKM|MSN|AGT|PRKACB|GNAS|SRC|PRKAR1A|RDX|LYN|ATP1A1|PHB|CYFIP1	8.34e-05		21	APOB|SERPINF1|RAB10|ICAM1|CA2|GNAQ|ATP6V0D1|ITGA2|RAB8A|AQP1|GNAI2|BAIAP2|PKM|MSN|AGT|GNAS|ANXA1|RDX|UBE2L3|ATP1A1|GNB1	7.34e-06
GO.0032989	GO Process	cellular component morphogenesis	35	VCL|MYH9|RP2|TMOD1|ITGAV|ADD1|IQGAP1|FERMT3|ACTC1|CLU|BAIAP2|GP1BA|EPB41L3|FN1|EZR|SPTA1|FLNA|HSP90AB1|CAP1|FAM129B|SRC|FLOT1|STK24|CD9|DNM2|PRKAR1A|CNP|ACTN1|ITGB1|ILK|GP5|DNM1L|SPTB|ITGB3|CYFIP1	2.39e-08		24	VCL|MYH9|TMOD1|RAB10|ACTC1|RAB8A|CLU|BAIAP2|GP1BA|FN1|EZR|SPTA1|FLNA|CAP1|NOTCH4|FLOT1|ACTN1|ITGB1|ILK|ITGA4|CDC42|GP5|SPTB|ITGB3	4.13e-06
GO.0034109	GO Process	homotypic cell-cell adhesion	7	ITGA2B|GP1BA|STXBP3|GNAS|DSP|JUP|ITGB3	3.65e-05						6	ITGA2B|RAP2B|GP1BA|DSP|JUP|ITGB3	6.2e-05
GO.0034330	GO Process	cell junction organization	19	VCL|TGFB1|CAPZA1|ITGA2|TLN1|EPB41L3|FN1|ACTB|F11R|FLNA|SRC|DSP|CD9|JUP|ACTN1|ILK|ITGA6|PDCD6IP|LIMS1	8.74e-09						13	VCL|DSG1|TLN1|FN1|ACTB|FLNA|DSP|MLLT4|JUP|CDC42|PDCD6IP|ACTN3|LIMS1	3.19e-06
GO.0035295	GO Process	tube development	28	MYH9|TGFB1|GPLD1|HRG|APOB|CAT|APOE|ANGPTL6|THBS1|ITGAV|ATP5B|TNC|ENPEP|MFGE8|ANPEP|PRKACA|CD34|SERPINF2|FN1|PRKACB|SRC|ITGB1|ILK|ITGA6|GNA13|PLXNB2|PHB2|ITGB3	0.00019		20	MYH9|PFN1|APOB|CAT|APOE|ANGPTL6|THBS1|MFGE8|ANPEP|CD34|PTPRB|ANXA2|FN1|NOTCH4|ITGB1|ILK|ITGA6|GNA13|CFL1|ITGB3	0.001
GO.0042127	GO Process	regulation of cell population proliferation	45	APOH|TGFB1|GPLD1|HRG|APOE|SERPINF1|THBS1|ADAM10|ITGAV|TNC|ACE|ITGA2|LRG1|F2|PLG|GNAI2|SERPINF2|FBLN1|IDH2|FN1|HLA-DRB1|TFRC|DPP4|PNP|AGT|FLNA|GNAI3|SLC25A5|FAM129B|SRC|HSPA1B|CD9|PRKAR1A|JUP|ITGB1|HLA-A|ILK|ATP5A1|PTPRJ|PTPRC|LYN|CAPN1|PHB2|ITGB3|PHB	0.00017		33	APOH|LTF|RAC2|APOE|SERPINF1|SDCBP|THBS1|ACE|AZGP1|PF4|ITGA2|LRG1|F2|PLG|AQP1|GNAI2|FBLN1|ANXA2|FN1|HLA-DRB1|TFRC|DPP4|AGT|FLNA|HSPA1B|ANXA1|ITGB1|HLA-A|ILK|ITGA4|PTPRJ|PTPRC|ITGB3	0.00038
GO.0042327	GO Process	positive regulation of phosphorylation	32	TGFB1|VTN|CAB39|THBS1|ITGAV|ICAM1|HPX|IQGAP1|ACE|F2|PRKACA|GNAI2|CLU|SERPINF2|VCP|HLA-DRB1|AGT|PRKACB|HSP90AB1|SRC|FLOT1|STK24|PRKAR1A|ILK|ITGA6|CD36|PTPRC|LYN|UBC|PHB2|ITGB3|PHB	0.00023		23	VTN|LTF|SDCBP|THBS1|ICAM1|HPX|ACE|F2|GNAI2|CLU|RAP2B|ANXA2|VCP|HLA-DRB1|AGT|FLOT1|ILK|ITGA6|CD44|CD36|PTPRC|UBC|ITGB3	0.00098
GO.0042493	GO Process	response to drug	35	TGFB1|GPLD1|APOA1|CAT|SERPINF1|THBS1|ICAM1|TNC|CA2|GNAQ|ACTC1|ITGA2|HSP90B1|CD14|GNAI2|BAIAP2|HP|ACTB|TFRC|PNP|PRKACB|GNAS|HSP90AB1|SLC25A5|SRC|GSN|STK24|SLC25A6|DNM2|JUP|ALAD|LYN|SLC1A5|LDHA|ATP1A1	3.22e-06		25	APOA1|CAT|SERPINF1|THBS1|ICAM1|CA2|GNAQ|ACTC1|ITGA2|CD14|AQP1|GNAI2|BAIAP2|HP|ACTB|TFRC|GNAS|GSN|ANXA1|HBD|SLC1A5|LDHA|ATP1A1|B2M|GNB1	4.54e-05
GO.0043065	GO Process	positive regulation of apoptotic process	22	TGFB1|GAPDH|GPLD1|HRG|THBS1|CLU|VCP|AGT|S100A9|SRC|GSN|HSPD1|DNM2|YWHAZ|ITGB1|ITGA6|GNA13|ANO6|LYN|UBC|LDHA|DNM1L	0.00079						18	GAPDH|GPLD1|HRG|MFN2|THBS1|YWHAE|CLU|CASP8|VCP|AGT|S100A9|GSN|ANXA1|YWHAQ|YWHAZ|ITGB1|UBC|LDHA	0.00044
GO.0043171	GO Process	peptide catabolic process	5	ENPEP|ACE|ANPEP|CPN1|ECE1	0.001						5	LTA4H|ENPEP|ANPEP|CPN1|GGTLC2	0.0003
GO.0044248	GO Process	cellular catabolic process	45	TGFB1|PON1|GAPDH|APOB|ENO1|APOA1|CAT|APOE|NT5E|MGLL|AMBP|ENPEP|VDAC1|LUM|KPNB1|ACE|HSP90B1|ANPEP|CLU|PKM|UBA1|APOA4|VCP|PNP|S100A9|GSTO1|DNASE1L1|CPN1|ANXA7|PGK1|SRC|ECE1|HSPA1B|CNP|ALDOA|GPI|PDCD6IP|CAPN1|HSPA8|UBC|APOA5|LDHA|RPLP0|CLTC|AP2B1	0.00033						35	PON1|LTA4H|GAPDH|APOB|ENO1|MFN2|APOA1|PDE1B|APOE|NT5E|LYZ|BLMH|BLVRB|RAB7A|AMBP|ENPEP|VDAC1|LUM|HSP90B1|ANPEP|PRDX2|CLU|BCO2|APOA4|CASP8|VCP|S100A9|CPN1|HSPA1B|PDCD6IP|GGTLC2|HSPA8|UBC|APOA5|LDHA	0.00017
GO.0044281	GO Process	small molecule metabolic process	53	CETP|TGFB1|PON1|GAPDH|APOB|ENO1|APOA1|TTR|CAT|APOE|ACLY|FOLH1|NT5E|ATP5B|MGLL|ITIH4|LUM|ITIH1|IDH3A|APOL1|PKM|MDH2|IDH2|BSG|STOML2|ATP5C1|APOA4|ITIH2|VCP|CYB5R3|PNP|VNN1|MPP1|GSTO1|GNAI3|PGK1|HSPA1B|CNP|ALDOA|LDHB|PRPS2|ATP5A1|PAICS|TBXAS1|TKT|GPI|SLC2A1|MME|GC|CA1|HSPA8|APOA5|LDHA	7.98e-06						37	CETP|PON1|LTA4H|GAPDH|APOB|ENO1|APOA1|TTR|PDE1B|APOE|NT5E|BLMH|ITIH4|LUM|ITIH1|IDH3A|PRSS1|APOL1|DCTD|BCO2|APOA4|ITIH2|VCP|PRSS3|HSPA1B|LDHB|APOF|ITIH3|SLC2A1|PLTP|MME|GGTLC2|GC|CA1|HSPA8|APOA5|LDHA	0.00015
GO.0045184	GO Process	establishment of protein localization	45	MYH9|RP2|TGFB1|APOB|PLEK|CAT|CANX|APOE|ITGAV|NAPA|KPNB1|ITGA2|HSP90B1|CLU|VCP|TFRC|PNP|AGT|STX11|STX7|COPA|FLNA|STXBP3|GNAS|GDI2|SLC25A6|HSPD1|DNM2|STEAP3|RDX|TF|CORO1C|CD36|PDCD6IP|STXBP2|DMTN|LYN|HSPA8|UBC|PHB2|LIMS1|RPLP0|EHD1|CLTC|AP2B1	2.72e-05		35	MYH9|AFM|APOB|PLEK|CAT|SNAP23|APOE|ARF3|SDCBP|RAB10|RAB7A|ATP6V0D1|AZGP1|ITGA2|RAB8A|CLU|VCP|TFRC|AGT|STX7|FLNA|GNAS|RAB14|ANXA1|GDI2|RDX|TF|CORO1C|CD36|PDCD6IP|DMTN|HSPA8|UBC|LIMS1|CLTC	1.49e-05
GO.0045834	GO Process	positive regulation of lipid metabolic process	11	TGFB1|GPLD1|APOA1|APOE|F2|STOML2|APOA4|AGT|SRC|LYN|APOA5	8.52e-05						8	GPLD1|APOA1|APOE|F2|APOA4|AGT|ANXA1|APOA5	0.00081
GO.0045937	GO Process	positive regulation of phosphate metabolic process	37	TGFB1|VTN|GPLD1|PLEK|ENO1|CAB39|THBS1|ITGAV|ICAM1|HPX|IQGAP1|ACE|ITGA2|F2|PRKACA|GNAI2|CLU|SERPINF2|STOML2|VCP|HLA-DRB1|AGT|PRKACB|HSP90AB1|SRC|FLOT1|STK24|PRKAR1A|ILK|ITGA6|CD36|PTPRC|LYN|UBC|PHB2|ITGB3|PHB	1.29e-05		26	VTN|LTF|PLEK|ENO1|SDCBP|THBS1|ICAM1|HPX|ACE|ITGA2|F2|GNAI2|CLU|RAP2B|ANXA2|VCP|HLA-DRB1|AGT|FLOT1|ILK|ITGA6|CD44|CD36|PTPRC|UBC|ITGB3	0.00018
GO.0046718	GO Process	viral entry into host cell	13	ITGAV|ICAM1|ITGA2|ANPEP|HLA-DRB1|TFRC|DPP4|GYPA|F11R|HSPA1B|ITGB1|SLC1A5|ITGB3	7.68e-08		12	ICAM1|ITGA2|ANPEP|HLA-DRB1|TFRC|DPP4|GYPA|HSPA1B|ITGB1|PPIA|SLC1A5|ITGB3	1.02e-08
GO.0048513	GO Process	animal organ development	69	MYH9|TGFB1|VTN|GPLD1|PLEK|APOA1|CAT|RRAS|SERPINF1|TMOD1|NAPA|ADD1|ICAM1|ANXA3|TNC|ENPEP|LUM|IQGAP1|CA2|GNAQ|ACTC1|ACE|ITGA2|EPB42|CD34|BAIAP2|PKM|BSG|FN1|PLS3|TFRC|MSN|AGT|SERPINC1|FLNA|GNAI3|STXBP3|GNAS|HSP90AB1|SRC|ECE1|DSP|CD9|DNM2|PRKAR1A|CNP|JUP|ACTN1|ITGB1|ILK|PRPS2|LCP1|ITGA6|CASP14|CORO1C|ANO6|PLXNB2|PTPRC|SLC2A1|MME|SEPP1|DMTN|LYN|CAPN1|PHB2|LDHA|VIM|PECAM1|AP2B1	0.00027		52	MYH9|VTN|LTF|PLEK|APOA1|CAT|RRAS|SERPINF1|TMOD1|ICAM1|LUM|CA2|GNAQ|ACTC1|ACE|ATP6V0D1|ITGA2|EPB42|CD34|AQP1|BAIAP2|PKM|SERPINA5|ANXA2|FN1|TFRC|MSN|DMD|AGT|SERPINC1|FLNA|GNAS|NOTCH4|ANXA1|ACTN1|ITGB1|ILK|ITGA4|LCP1|CDC42|ITGA6|CORO1C|CD44|PTPRC|SLC2A1|MME|DMTN|CFL1|LDHA|B2M|PECAM1|GNB1	0.00012
GO.0048646	GO Process	anatomical structure formation involved in morphogenesis	30	MYH9|TGFB1|VTN|GPLD1|HRG|ANGPTL6|TMOD1|THBS1|ITGAV|ATP5B|ENPEP|MFGE8|ACTC1|ITGA2|ANPEP|PRKACA|CD34|EPB41L3|FN1|PRKACB|GNAS|CD9|PRKAR1A|ACTN1|ITGB1|ILK|ITGA6|GNA13|PLXNB2|ITGB3	7.19e-05		24	MYH9|PFN1|VTN|ANGPTL6|TMOD1|THBS1|MFGE8|ACTC1|ITGA2|ANPEP|CD34|PTPRB|ANXA2|FN1|GNAS|NOTCH4|ACTN1|ITGB1|ILK|ITGA4|ITGA6|GNA13|CFL1|ITGB3	3.9e-05
GO.0050707	GO Process	regulation of cytokine secretion	11	GAPDH|APOA1|CD14|CD34|FBLN1|FN1|HLA-DRB1|EZR|SRC|ANXA4|LYN	0.00058		10	GAPDH|APOA1|CD14|CD34|FBLN1|FN1|HLA-DRB1|EZR|ANXA1|ORM2	0.00014
GO.0050708	GO Process	regulation of protein secretion	21	TGFB1|GAPDH|GPLD1|APOA1|CD14|CD34|FBLN1|IDH2|FN1|HLA-DRB1|DPP4|EZR|GNAS|SLC25A5|SRC|SLC25A6|ANXA4|GPI|SLC2A1|LYN|DNM1L	2.24e-05		14	GAPDH|APOA1|CD14|CD34|FBLN1|FN1|HLA-DRB1|DPP4|EZR|GNAS|ANXA1|ORM2|SLC2A1|PPIA	0.0008
GO.0051016	GO Process	barbed-end actin filament capping	8	CAPZA1|ADD1|EPS8|TWF2|CAPZA2|GSN|RDX|CAPZB	1.09e-08		4	CAPZA1|EPS8|GSN|RDX	0.00024
GO.0051017	GO Process	actin filament bundle assembly	10	ADD1|EPS8|HSP90B1|BAIAP2|PLS3|EZR|SRC|ACTN1|LCP1|DMTN	1.78e-07		6	EPS8|BAIAP2|EZR|ACTN1|LCP1|DMTN	0.00014
GO.0051046	GO Process	regulation of secretion	29	TGFB1|GAPDH|GPLD1|APOA1|NAPA|CD14|CD34|GNAI2|FBLN1|IDH2|FN1|HLA-DRB1|DPP4|AGT|EZR|S100A9|STXBP3|GNAS|SLC25A5|SRC|SLC25A6|ANXA4|GPI|PDCD6IP|STXBP2|SLC2A1|LYN|ITGAM|DNM1L	1.96e-05		25	GAPDH|APOA1|RAC2|SDCBP|RAB27B|RAB10|RAB7A|RAB8A|CD14|CD34|AQP1|GNAI2|FBLN1|FN1|HLA-DRB1|DPP4|AGT|EZR|S100A9|GNAS|ANXA1|ORM2|PDCD6IP|SLC2A1|PPIA	1.46e-06
GO.0051223	GO Process	regulation of protein transport	30	TGFB1|GAPDH|GPLD1|APOA1|STOM|CD14|PRKACA|CD34|FBLN1|IDH2|FN1|HLA-DRB1|DPP4|EZR|GNAS|HSP90AB1|SLC25A5|SRC|SLC25A6|JUP|ANXA4|LCP1|CD36|GPI|SLC2A1|DMTN|LYN|HSPA8|ITGAM|DNM1L	3.86e-07		20	GAPDH|APOA1|STOM|RAB8A|CD14|CD34|FBLN1|FN1|HLA-DRB1|DPP4|EZR|GNAS|ANXA1|LCP1|ORM2|CD36|SLC2A1|PPIA|DMTN|HSPA8	5.77e-05
GO.0051235	GO Process	maintenance of location	12	APOA1|APOE|HSP90B1|TWF2|TLN1|EPB41L3|EZR|S100A9|FLNA|GSN|JUP|CD36	4.32e-05						10	APOA1|APOE|HSP90B1|TLN1|S100A7|S100A9|FLNA|GSN|JUP|CD36	5.96e-05
GO.0051271	GO Process	negative regulation of cellular component movement	17	APOH|VCL|TGFB1|HRG|RRAS|APOE|SERPINF1|THBS1|FBLN1|IDH2|STK24|CD9|JUP|ACTN1|ILK|CORO1C|PTPRJ	1.21e-05		12	APOH|VCL|RRAS|APOE|SERPINF1|THBS1|RAP2B|FBLN1|ACTN1|ILK|CORO1C|PTPRJ	0.00022
GO.0051693	GO Process	actin filament capping	12	TMOD1|CAPZA1|ADD1|EPS8|TWF2|CAPZA2|SPTA1|GSN|RDX|CAPZB|DMTN|SPTB	3.42e-11		8	TMOD1|CAPZA1|EPS8|SPTA1|GSN|RDX|DMTN|SPTB	8.61e-08
GO.0051764	GO Process	actin crosslink formation	6	EPS8|BAIAP2|PLS3|FLNA|ACTN1|LCP1	2.04e-06		5	EPS8|BAIAP2|FLNA|ACTN1|LCP1	6.91e-06
GO.0051817	GO Process	modification of morphology or physiology of other organism involved in symbiotic interaction	10	TGFB1|GAPDH|APOE|ITGAV|STOM|KPNB1|F2|PLG|SLC25A6|HSPA8	7.32e-05						11	GAPDH|APOE|APCS|STOM|PF4|F2|PLG|ANXA2|CASP8|HSPA8|CFL1	5.2e-07
GO.0065003	GO Process	protein-containing complex assembly	53	TGFB1|VTN|APOB|APOA1|CAT|APOE|CAB39|VWF|CAPZA1|NAPA|FERMT3|STOM|CCT8|ARPC2|CCT2|PRKACA|CLU|TLN1|PKM|EPB41|ANXA6|FN1|STOML2|APOA4|VCP|HLA-DRB1|CAPZA2|STXBP3|PRKACB|HSP90AB1|SRC|GSN|FLOT1|HSPD1|DNM2|JUP|ALDOA|HLA-DRA|HLA-A|ILK|DIAPH1|ALAD|ANO6|PDCD6IP|SLC2A1|DMTN|UBC|CAND1|APOA5|DNM1L|EHD1|CLTC|AP2B1	7.68e-08		32	VTN|APOB|APOA1|CAT|SNAP23|APOE|VWF|CAPZA1|STOM|CLU|TLN1|GCFC2|PKM|EPB41|ANXA2|FN1|APOA4|VCP|HLA-DRB1|DMD|GSN|FLOT1|HLA-DRA|HLA-A|ILK|PDCD6IP|SLC2A1|DMTN|UBC|APOA5|CLTC|GNB1	0.00034
GO.0070527	GO Process	platelet aggregation	5	ITGA2B|GP1BA|STXBP3|GNAS|ITGB3	0.00049		5	ITGA2B|RAP2B|GP1BA|GNAS|ITGB3	0.00011
GO.0071396	GO Process	cellular response to lipid	19	LBP|TGFB1|GPLD1|APOB|SERPINF1|ICAM1|TNC|ITGA2|TWF2|CD14|MSN|GNAS|SRC|CD36|LYN|PHB2|ATP1A1|DNM1L|PHB	0.00095		15	LBP|APOB|SERPINF1|ICAM1|ITGA2|CD14|AQP1|MSN|GNAS|ANXA1|CD36|UBE2L3|ATP1A1|B2M|GNB1	0.00095
GO.0071417	GO Process	cellular response to organonitrogen compound	22	TGFB1|GPLD1|ICAM1|CA2|HSP90B1|PRKACA|BAIAP2|PKM|ACTB|AGT|EZR|PRKACB|GNAS|SRC|DNM2|PRKAR1A|JUP|DIAPH1|CD36|DMTN|LYN|CYFIP1	4.77e-05		15	RAB10|ICAM1|CA2|ATP6V0D1|RAB8A|AQP1|BAIAP2|PKM|ACTB|AGT|EZR|GNAS|CD36|DMTN|GNB1	0.00093
GO.0071495	GO Process	cellular response to endogenous stimulus	37	TGFB1|GPLD1|APOB|SERPINF1|ICAM1|TNC|IQGAP1|CA2|GNAQ|ITGA2|HSP90B1|PRKACA|GNAI2|BAIAP2|PKM|ACTB|MSN|AGT|EZR|F11R|PRKACB|GNAS|SRC|DNM2|PRKAR1A|JUP|DIAPH1|RDX|CD36|DMTN|LYN|UBC|ATP1A1|LIMS1|EHD1|PHB|CYFIP1	3.54e-05		30	APOB|SERPINF1|RAB10|ICAM1|CA2|GNAQ|ATP6V0D1|ITGA2|RAB8A|AQP1|GNAI2|BAIAP2|PKM|EEF1A1|ACTB|MSN|AGT|EZR|GNAS|RAB14|ANXA1|RDX|CD44|CD36|UBE2L3|DMTN|UBC|ATP1A1|LIMS1|GNB1	8.24e-06
GO.0071705	GO Process	nitrogen compound transport	48	MYH9|RP2|TGFB1|HRG|APOB|PLEK|CAT|CANX|APOE|ITGAV|NAPA|HPX|KPNB1|HSP90B1|CLU|SLC44A2|HNRNPA1L2|VCP|TFRC|PNP|AGT|STX11|STX7|COPA|STXBP3|GNAS|SLC25A5|FLOT1|SLC3A2|GDI2|SLC25A6|HSPD1|DNM2|STEAP3|TF|CD36|PDCD6IP|STXBP2|DMTN|LYN|HSPA8|UBC|PHB2|SLC1A5|RPLP0|EHD1|CLTC|AP2B1	7.93e-05		37	MYH9|AFM|APOB|PLEK|CAT|SNAP23|APOE|ARF3|SDCBP|RAB10|RAB7A|HPX|ATP6V0D1|AZGP1|RHCE|RAB8A|AQP1|CLU|VCP|TFRC|AGT|STX7|GNAS|RAB14|FLOT1|ANXA1|GDI2|SLC7A1|TF|CD36|PDCD6IP|PLTP|DMTN|HSPA8|UBC|SLC1A5|CLTC	4.54e-05
GO.0071827	GO Process	plasma lipoprotein particle organization	9	CETP|APOB|APOA1|APOE|PRKACA|APOA4|AGT|PRKACB|APOA5	7.02e-07						10	CETP|APOB|APOA1|APOE|LPA|APOA4|AGT|PLTP|APOA5|APOC4	2.45e-09
GO.0090066	GO Process	regulation of anatomical structure size	31	PLEK|APOE|TMOD1|CAPZA1|ACTR3|ADD1|ICAM1|EPS8|ACE|ARPC2|TWF2|BAIAP2|SERPINF2|FN1|MSN|CAPZA2|AGT|EZR|SPTA1|HSP90AB1|ANXA7|GSN|ECE1|DNM2|ILK|RDX|CAPZB|ANO6|DMTN|SPTB|CYFIP1	2.19e-10		23	PFN1|PLEK|APOE|TMOD1|CAPZA1|ACTR3|ICAM1|KNG1|EPS8|ACE|AQP1|BAIAP2|FN1|MSN|AGT|EZR|SPTA1|GSN|ILK|RDX|DMTN|CFL1|SPTB	1.06e-08
GO.0098771	GO Process	inorganic ion homeostasis	27	TGFB1|APOE|ITGAV|ATP5B|SLC4A1|CP|HPX|CA2|ATP1B3|HSP90B1|F2|PRKACA|RASA3|ANXA6|STOML2|TFRC|AGT|S100A9|GSTO1|ANXA7|STEAP3|TF|CD36|GNA13|PTPRC|CAND1|ATP1A1	1.8e-05		20	LTF|APOE|SLC4A1|CP|KNG1|RAB7A|HPX|CA2|ATP6V0D1|F2|TFRC|AGT|S100A9|TF|CD36|GNA13|PTPRC|ATP1A1|B2M|GNB1	8.72e-05
GO.0120031	GO Process	plasma membrane bounded cell projection assembly	19	VCL|TUBA4A|ACTR3|TUBA1A|PRKACA|TUBB|TUBB4B|EZR|FLNA|ACTR1A|GSN|MAPRE1|ITGB1|RDX|PARVB|ITGA6|ANO6|EHD1|CYFIP1	0.00016		14	VCL|TUBA4A|SDCBP|ACTR3|ATP6V0D1|RAB8A|DMD|EZR|FLNA|GSN|ITGB1|RDX|PARVB|ITGA6	0.00066
GO.0120035	GO Process	regulation of plasma membrane bounded cell projection organization	25	HRG|APOE|SERPINF1|ICAM1|IQGAP1|ARPC2|TWF2|BAIAP2|FN1|AGT|EZR|S100A9|SRC|STK24|DNM2|ILK|RDX|CORO1C|CAPZB|PLXNB2|DMTN|LYN|VIM|DNM1L|CYFIP1	4.49e-05		19	PFN1|RAC2|APOE|SERPINF1|ICAM1|BAIAP2|FN1|DMD|AGT|EZR|S100A9|ILK|CDC42|RDX|CORO1C|CD44|DMTN|CFL1|B2M	0.00011
GO.0120036	GO Process	plasma membrane bounded cell projection organization	41	VCL|MYH9|PLEK|APOA1|TUBA4A|APOE|ACTR3|TNC|IQGAP1|TUBA1A|PRKACA|BAIAP2|TUBB|TUBB4B|EPB41L3|APOA4|EZR|SPTA1|FLNA|ACTR1A|HSP90AB1|FAM129B|SRC|GSN|MAPRE1|FLOT1|STK24|DNM2|CNP|ITGB1|ILK|GP5|RDX|PARVB|ITGA6|ANO6|LYN|APOA5|SPTB|EHD1|CYFIP1	2.04e-07		29	VCL|MYH9|PLEK|APOA1|TUBA4A|APOE|SDCBP|ACTR3|RAB10|ATP6V0D1|RAB8A|BAIAP2|APOA4|DMD|EZR|SPTA1|FLNA|GSN|FLOT1|ITGB1|ILK|ITGA4|CDC42|GP5|RDX|PARVB|ITGA6|APOA5|SPTB	6.9e-06
GO.1901698	GO Process	response to nitrogen compound	39	TGFB1|GPLD1|CAT|ICAM1|IQGAP1|CA2|GNAQ|ITGA2|HSP90B1|PRKACA|GNAI2|BAIAP2|PKM|BSG|ACTB|VCP|AGT|EZR|STXBP3|PRKACB|GNAS|HSP90AB1|SRC|GSN|FLOT1|SLC3A2|CD9|DNM2|PRKAR1A|JUP|ITGB1|DIAPH1|ALAD|CD36|SLC2A1|DMTN|LYN|LDHA|CYFIP1	5e-07		27	CAT|RAB10|ICAM1|CA2|GNAQ|ATP6V0D1|ITGA2|RAB8A|AQP1|GNAI2|BAIAP2|PKM|ACTB|VCP|AGT|EZR|GNAS|GSN|FLOT1|ANXA1|ITGB1|CD36|SLC2A1|DMTN|CFL1|LDHA|GNB1	2.57e-05
GO.1901699	GO Process	cellular response to nitrogen compound	25	TGFB1|GPLD1|ICAM1|CA2|GNAQ|HSP90B1|PRKACA|GNAI2|BAIAP2|PKM|ACTB|AGT|EZR|PRKACB|GNAS|SRC|FLOT1|DNM2|PRKAR1A|JUP|DIAPH1|CD36|DMTN|LYN|CYFIP1	1.98e-05		18	RAB10|ICAM1|CA2|GNAQ|ATP6V0D1|RAB8A|AQP1|GNAI2|BAIAP2|PKM|ACTB|AGT|EZR|GNAS|FLOT1|CD36|DMTN|GNB1	0.00018
GO.1901701	GO Process	cellular response to oxygen-containing compound	34	LBP|TGFB1|GPLD1|APOB|SERPINF1|ICAM1|TNC|CA2|GNAQ|ITGA2|HSP90B1|TWF2|CD14|PRKACA|GNAI2|BAIAP2|PKM|ACTB|APOA4|MSN|AGT|EZR|PRKACB|GNAS|SRC|DNM2|PRKAR1A|JUP|CD36|DMTN|LYN|PHB2|DNM1L|CYFIP1	7.65e-06		27	LBP|APOB|SERPINF1|RAB10|ICAM1|CA2|GNAQ|ATP6V0D1|ITGA2|RAB8A|PRDX2|CD14|AQP1|GNAI2|BAIAP2|PKM|ACTB|APOA4|MSN|AGT|EZR|GNAS|ANXA1|CD36|DMTN|B2M|GNB1	4.8e-06
GO.1901889	GO Process	negative regulation of cell junction assembly	5	THBS1|ACE|SRC|CORO1C|DMTN	0.00022		4	THBS1|ACE|CORO1C|DMTN	0.00067
GO.1902531	GO Process	regulation of intracellular signal transduction	51	TGFB1|PLEK|ENO1|APOA1|CAT|RRAS|APOE|THBS1|ITGAV|ICAM1|AMBP|HPX|IQGAP1|CD14|F2|PRKACA|GNAI2|CLU|SERPINF2|A2M|GP1BA|FBLN1|RASA3|FN1|HLA-DRB1|AGT|EZR|VNN1|S100A9|GSTO1|GNAS|HSP90AB1|VDAC2|SRC|HSPA1B|FLOT1|STK24|GDI2|DNM2|ITGB1|ILK|RDX|CD36|PTPRJ|GNA13|LYN|UBC|PHB2|LIMS1|DNM1L|PHB	2.78e-05		41	LTF|PLEK|ENO1|APOA1|CAT|RRAS|RAC2|APOE|SDCBP|THBS1|ICAM1|AMBP|HPX|PF4|CD14|F2|GNAI2|CLU|A2M|GP1BA|FBLN1|FN1|HLA-DRB1|DMD|AGT|EZR|S100A9|GNAS|HSPA1B|FLOT1|GDI2|ITGB1|ILK|CDC42|RDX|CD44|CD36|PTPRJ|GNA13|UBC|LIMS1	3.29e-06
GO.1902533	GO Process	positive regulation of intracellular signal transduction	32	TGFB1|APOA1|CAT|THBS1|ITGAV|ICAM1|HPX|IQGAP1|CD14|F2|GNAI2|CLU|SERPINF2|HLA-DRB1|AGT|S100A9|GSTO1|GNAS|HSP90AB1|SRC|HSPA1B|STK24|ITGB1|ILK|CD36|PTPRJ|LYN|UBC|PHB2|LIMS1|DNM1L|PHB	0.00015		24	LTF|APOA1|CAT|SDCBP|THBS1|ICAM1|HPX|PF4|CD14|F2|GNAI2|CLU|HLA-DRB1|AGT|S100A9|GNAS|HSPA1B|ITGB1|ILK|CD44|CD36|PTPRJ|UBC|LIMS1	0.0003
GO.1902743	GO Process	regulation of lamellipodium organization	8	HRG|ARPC2|TWF2|SRC|DNM2|CORO1C|CAPZB|DMTN	6.03e-06		5	RAC2|CDC42|CORO1C|CD44|DMTN	0.00068
GO.1902904	GO Process	negative regulation of supramolecular fiber organization	15	TMOD1|CAPZA1|ADD1|EPS8|TWF2|CLU|CAPZA2|SPTA1|GSN|MAPRE1|RDX|CAPZB|DMTN|HSPA8|SPTB	1.48e-08		11	PFN1|TMOD1|CAPZA1|EPS8|CLU|SPTA1|GSN|RDX|DMTN|HSPA8|SPTB	7.87e-07
GO.1903391	GO Process	regulation of adherens junction organization	10	HRG|THBS1|ADD1|IQGAP1|SRC|RDX|CORO1C|PTPRJ|DMTN|LIMS1	8.59e-07		6	THBS1|RDX|CORO1C|PTPRJ|DMTN|LIMS1	0.00037
GO.1903392	GO Process	negative regulation of adherens junction organization	5	THBS1|SRC|RDX|CORO1C|DMTN	9.54e-05		4	THBS1|RDX|CORO1C|DMTN	0.00035
GO.1903530	GO Process	regulation of secretion by cell	28	TGFB1|GAPDH|GPLD1|APOA1|NAPA|CD14|CD34|GNAI2|FBLN1|IDH2|FN1|HLA-DRB1|DPP4|AGT|EZR|STXBP3|GNAS|SLC25A5|SRC|SLC25A6|ANXA4|GPI|PDCD6IP|STXBP2|SLC2A1|LYN|ITGAM|DNM1L	1.35e-05		23	GAPDH|APOA1|RAC2|SDCBP|RAB27B|RAB10|RAB7A|RAB8A|CD14|CD34|GNAI2|FBLN1|FN1|HLA-DRB1|DPP4|AGT|EZR|GNAS|ANXA1|ORM2|PDCD6IP|SLC2A1|PPIA	4.76e-06
GO.2000026	GO Process	regulation of multicellular organismal development	53	APOH|TGFB1|HRG|APOA1|RRAS|APOE|SERPINF1|THBS1|ITGA2B|ADD1|ANXA3|IQGAP1|CA2|ACE|LRG1|TWF2|F2|PRKACA|CD34|BAIAP2|GP1BA|IDH2|PGLYRP2|FN1|HLA-DRB1|TFRC|PNP|AGT|VNN1|S100A9|FLNA|PRKACB|GNAS|FAM129B|PGK1|SRC|HSPA1B|FLOT1|STK24|DNM2|JUP|ITGB1|ILK|HLA-B|ANO6|PLXNB2|LYN|PHB2|VIM|DNM1L|CLTC|CYFIP1|AP2B1	3.22e-05		39	APOH|PFN1|LTF|APOA1|RRAS|APOE|SERPINF1|SDCBP|THBS1|ITGA2B|CA2|ACE|PF4|LRG1|F2|CD34|AQP1|BAIAP2|GP1BA|FN1|HLA-DRB1|TFRC|DMD|AGT|S100A9|FLNA|GNAS|RAB14|NOTCH4|HSPA1B|FLOT1|ANXA1|ITGB1|ILK|CDC42|AHSG|CFL1|B2M|CLTC	7.48e-05
GO.2000146	GO Process	negative regulation of cell motility	15	APOH|VCL|TGFB1|HRG|RRAS|APOE|SERPINF1|THBS1|FBLN1|IDH2|STK24|JUP|ILK|CORO1C|PTPRJ	8.17e-05		11	APOH|VCL|RRAS|APOE|SERPINF1|THBS1|RAP2B|FBLN1|ILK|CORO1C|PTPRJ	0.0005
GO.2001233	GO Process	regulation of apoptotic signaling pathway	18	ENO1|THBS1|ITGAV|ICAM1|GNAI2|CLU|AGT|VNN1|S100A9|GNAI3|SLC25A5|VDAC2|SRC|GSN|HSPA1B|YWHAZ|ITGA6|DNM1L	0.00022						14	ENO1|THBS1|YWHAE|ICAM1|PF4|GNAI2|CLU|CASP8|AGT|S100A9|GSN|HSPA1B|YWHAQ|YWHAZ	0.00047
GO.0002444	GO Process	myeloid leukocyte mediated immunity	62	VCL|TTR|CAT|ACLY|CAB39|ADAM10|ITGAV|A1BG|ANXA3|IQGAP1|STOM|CCT8|KPNB1|ACE|CCT2|ANPEP|LRG1|CD14|F2|PKM|SLC44A2|TUBB|TUBB4B|HP|PIGR|ITGAL|VCP|CYB5R3|PNP|VNN1|S100A9|DNASE1L1|STXBP3|HSP90AB1|CAP1|GSN|HSPA1B|DSP|GDI2|SERPINB1|JUP|ALDOA|HLA-A|DIAPH1|ALAD|HLA-B|CD36|DDOST|PTPRJ|GPI|ANO6|PTPRC|STXBP2|MME|LYN|CAPN1|HSPA8|ITGAM|CAND1|PECAM1|CYFIP1|SERPINB6	1.26e-33
GO.0006754	GO Process	ATP biosynthetic process	12	TGFB1|GAPDH|ENO1|ATP5B|PKM|STOML2|ATP5C1|PGK1|ALDOA|ATP5A1|GPI|LDHA	8.64e-08
GO.0071840	GO Process	cellular component organization or biogenesis	153	CETP|VCL|MYH9|TUBB1|RP2|TGFB1|VTN|GAPDH|APOB|PLEK|APOA1|TTR|CAT|TUBA4A|APOE|CAB39|TMOD1|THBS1|ADAM10|ITGAV|VWF|ATP5B|ITGA2B|CAPZA1|ACTR3|NAPA|ADD1|ICAM1|TNC|ANK1|LUM|MFGE8|IQGAP1|FERMT3|EPS8|STOM|CCT8|KPNB1|ACTC1|ARPC2|ITGA2|CCT2|HSP90B1|EPB42|TUBA1A|TWF2|SDPR|PLG|PRKACA|CD34|CLU|TLN1|BAIAP2|PKM|SERPINF2|A2M|GP1BA|FBLN1|BSG|TUBB|TUBB4B|EPB41L3|TPM4|EPB41|ANXA6|FN1|PLS3|STOML2|ATP5C1|ITGAL|ACTB|AP…	1.23e-18
GO.0038096	GO Process	Fc-gamma receptor signaling pathway involved in phagocytosis	9	MYO1G|ACTR3|ARPC2|BAIAP2|ACTB|HSP90AB1|SRC|LYN|CYFIP1	3.05e-05
GO.0060341	GO Process	regulation of cellular localization	39	TGFB1|GPLD1|CCT7|NAPA|IQGAP1|CCT6A|CCT5|STOM|CCT8|CCT2|F2|PRKACA|EPB41|ACTB|HLA-DRB1|MSN|EZR|STX7|GSTO1|HSP90AB1|SRC|GSN|JUP|CCT4|YWHAZ|ITGB1|DIAPH1|LCP1|RDX|CD36|STXBP2|DMTN|LYN|ITGAM|DNM1L|EHD1|CLTC|CYFIP1|AP2B1	8.68e-10
GO.1903034	GO Process	regulation of response to wounding	21	APOH|VTN|HRG|PLEK|APOE|THBS1|SERPING1|F2|PLG|CD34|SERPINF2|GP1BA|SERPINC1|S100A9|STK24|CD9|PROS1|CD36|ANO6|DMTN|LYN	2.33e-12																																										134
GO.0001558	GO Process	regulation of cell growth	18	TGFB1|HRG|ENO1|APOE|ADAM10|TWF2|F2|RASGRP2|EPB41L3|FN1|AGT|S100A9|HSPA1B|DNM2|ILK|PTPRJ|PHB|CYFIP1	0.00033
GO.0001666	GO Process	response to hypoxia	15	TGFB1|CAT|THBS1|ICAM1|ITGA2|HSP90B1|PKM|DPP4|PGK1|SRC|ALAD|UBC|PHB2|LDHA|DNM1L	0.00029
GO.0001934	GO Process	positive regulation of protein phosphorylation	30	TGFB1|VTN|CAB39|THBS1|ITGAV|ICAM1|HPX|IQGAP1|ACE|F2|PRKACA|GNAI2|CLU|SERPINF2|HLA-DRB1|AGT|PRKACB|HSP90AB1|SRC|FLOT1|STK24|PRKAR1A|ILK|CD36|PTPRC|LYN|UBC|PHB2|ITGB3|PHB	0.00053
GO.0001954	GO Process	positive regulation of cell-matrix adhesion	7	HRG|IQGAP1|JUP|ILK|CD36|PTPRJ|LIMS1	0.00011
GO.0001990	GO Process	regulation of systemic arterial blood pressure by hormone	6	ENPEP|ACE|SERPINF2|AGT|ECE1|MME	0.00024
GO.0002429	GO Process	immune response-activating cell surface receptor signaling pathway	18	GPLD1|MYO1G|ACTR3|ARPC2|PRKACA|BAIAP2|STOML2|ACTB|HLA-DRB1|PRKACB|HSP90AB1|SRC|HLA-DRA|PTPRJ|PTPRC|ICAM2|LYN|CYFIP1	4.84e-07
GO.0002694	GO Process	regulation of leukocyte activation	20	LBP|TGFB1|THBS1|CD226|PGLYRP2|HLA-DRB1|TFRC|DPP4|PNP|VNN1|SRC|GSN|HSPD1|PRKAR1A|FLOT2|HLA-A|PTPRC|STXBP2|LYN|ITGAM	0.00025
GO.0002696	GO Process	positive regulation of leukocyte activation	15	LBP|TGFB1|THBS1|CD226|TFRC|DPP4|PNP|VNN1|SRC|HSPD1|FLOT2|HLA-A|PTPRC|LYN|ITGAM	0.00041
GO.0002703	GO Process	regulation of leukocyte mediated immunity	12	TGFB1|HPX|CD226|TFRC|STX7|HSPD1|HLA-A|HLA-B|PTPRC|STXBP2|LYN|ITGAM	0.00017
GO.0002705	GO Process	positive regulation of leukocyte mediated immunity	9	TGFB1|HPX|CD226|TFRC|STX7|HSPD1|HLA-A|HLA-B|ITGAM	0.00042
GO.0002708	GO Process	positive regulation of lymphocyte mediated immunity	8	TGFB1|HPX|CD226|TFRC|STX7|HSPD1|HLA-A|HLA-B	0.00055
GO.0002768	GO Process	immune response-regulating cell surface receptor signaling pathway	19	GPLD1|MYO1G|ACTR3|ARPC2|PRKACA|BAIAP2|STOML2|PIGR|ACTB|HLA-DRB1|PRKACB|HSP90AB1|SRC|HLA-DRA|PTPRJ|PTPRC|ICAM2|LYN|CYFIP1	5.91e-07
GO.0002824	GO Process	positive regulation of adaptive immune response based on somatic recombination of immune receptors built from immunoglobulin superfamily domains	8	TGFB1|HPX|CD226|TFRC|STX7|HSPD1|HLA-A|HLA-B	0.00058
GO.0003014	GO Process	renal system process	9	PRKACA|CD34|GNAI2|SERPINF2|AGT|PRKACB|GNAS|GSN|PRKAR1A	0.00037
GO.0003081	GO Process	regulation of systemic arterial blood pressure by renin-angiotensin	5	ENPEP|ACE|SERPINF2|AGT|MME	0.00031
GO.0006090	GO Process	pyruvate metabolic process	9	GAPDH|ENO1|PKM|BSG|PGK1|ALDOA|LDHB|GPI|LDHA	1.54e-05
GO.0006094	GO Process	gluconeogenesis	6	GAPDH|ENO1|MDH2|PGK1|ALDOA|GPI	0.00071
GO.0006096	GO Process	glycolytic process	7	GAPDH|ENO1|PKM|PGK1|ALDOA|GPI|LDHA	3.65e-05
GO.0006163	GO Process	purine nucleotide metabolic process	22	TGFB1|GAPDH|ENO1|ACLY|NT5E|ATP5B|PKM|STOML2|ATP5C1|VCP|PNP|MPP1|GNAI3|PGK1|HSPA1B|ALDOA|PRPS2|ATP5A1|PAICS|GPI|HSPA8|LDHA	1.34e-05
GO.0006457	GO Process	protein folding	20	RP2|CANX|CCT7|CCT6A|CCT5|CCT8|CCT2|HSP90B1|GNB2|GNAI2|CLU|VCP|GNAI3|HSP90AB1|HSPA1B|HSPD1|CCT4|PDIA6|HSPA8|GNAZ	5.2e-09
GO.0006458	GO Process	'de novo' protein folding	8	CCT7|CCT6A|CCT5|CCT8|CCT2|HSPD1|CCT4|HSPA8	4.4e-06
GO.0006732	GO Process	coenzyme metabolic process	20	GAPDH|ENO1|ACLY|FOLH1|NT5E|PKM|MDH2|IDH2|VCP|CYB5R3|PNP|VNN1|GSTO1|PGK1|ALDOA|LDHB|TKT|GPI|SLC2A1|LDHA	6.32e-07
GO.0006734	GO Process	NADH metabolic process	8	GAPDH|ENO1|PKM|MDH2|VCP|PGK1|ALDOA|GPI	1.94e-06
GO.0006735	GO Process	NADH regeneration	6	GAPDH|ENO1|PKM|PGK1|ALDOA|GPI	4.77e-05
GO.0006757	GO Process	ATP generation from ADP	7	GAPDH|ENO1|PKM|PGK1|ALDOA|GPI|LDHA	4.17e-05
GO.0006796	GO Process	phosphate-containing compound metabolic process	52	CETP|TGFB1|PON1|GAPDH|GPLD1|PLEK|ENO1|APOA1|ACLY|NT5E|CAB39|ADAM10|ITGAV|ATP5B|PRKACA|PKM|MDH2|IDH2|RASA3|SLC44A2|STOML2|ATP5C1|APOA4|VCP|PNP|AGT|SPTA1|MPP1|GNAI3|PRKACB|PGK1|SRC|HSPA1B|STK24|CNP|ALDOA|LDHB|ILK|PRPS2|ATP5A1|PAICS|TKT|PTPRJ|GPI|PTPRC|LYN|HSPA8|UBC|APOA5|LDHA|ATP1A1|SPTB	0.00058
GO.0006888	GO Process	endoplasmic reticulum to Golgi vesicle-mediated transport	12	CAPZA1|NAPA|ANK1|F2|VCP|CAPZA2|COPA|SPTA1|ACTR1A|PROS1|CAPZB|SPTB	0.00016
GO.0007016	GO Process	cytoskeletal anchoring at plasma membrane	4	TLN1|EPB41L3|EZR|JUP	0.00031
GO.0007338	GO Process	single fertilization	9	CCT7|MFGE8|CCT5|CCT8|CCT2|VDAC2|CD9|CCT4|ALDOA	0.00096
GO.0007339	GO Process	binding of sperm to zona pellucida	7	CCT7|CCT5|CCT8|CCT2|VDAC2|CCT4|ALDOA	2.04e-05
GO.0007584	GO Process	response to nutrient	13	TGFB1|APOA1|CAT|TNC|ITGA2|HSP90B1|GNAI2|BAIAP2|PKM|SERPINC1|GSN|ALAD|LDHA	0.00018
GO.0007599	GO Process	hemostasis	39	APOH|SERPIND1|HRG|VWF|ITGA2B|CAPZA1|SERPING1|GNAQ|ANXA5|ITGA2|F2|PLG|PRKACA|A2M|GP1BA|FBLN1|CAPZA2|SERPINC1|FLNA|STXBP3|PRKACB|GNAS|ANXA7|SRC|CD9|PRKAR1A|PROS1|MMRN1|YWHAZ|GP1BB|GP5|CD36|GNA13|CAPZB|GPI|ANO6|LYN|ITGB3|EHD1	3.67e-22
GO.0008037	GO Process	cell recognition	14	CCT7|MFGE8|FCN3|CD226|CCT5|CCT8|FCN2|CCT2|MSN|VDAC2|CCT4|ALDOA|CD36|PECAM1	7.24e-07
GO.0008361	GO Process	regulation of cell size	13	PLEK|APOE|ADD1|TWF2|FN1|MSN|HSP90AB1|ANXA7|DNM2|ILK|RDX|ANO6|CYFIP1	1.56e-05
GO.0009117	GO Process	nucleotide metabolic process	27	TGFB1|GAPDH|ENO1|ACLY|NT5E|ATP5B|PKM|MDH2|IDH2|STOML2|ATP5C1|VCP|PNP|MPP1|GNAI3|PGK1|HSPA1B|CNP|ALDOA|LDHB|PRPS2|ATP5A1|PAICS|TKT|GPI|HSPA8|LDHA	2.87e-06
GO.0009150	GO Process	purine ribonucleotide metabolic process	21	TGFB1|GAPDH|ENO1|ACLY|NT5E|ATP5B|PKM|STOML2|ATP5C1|VCP|MPP1|GNAI3|PGK1|HSPA1B|ALDOA|PRPS2|ATP5A1|PAICS|GPI|HSPA8|LDHA	2.47e-05
GO.0009152	GO Process	purine ribonucleotide biosynthetic process	15	TGFB1|GAPDH|ENO1|ACLY|ATP5B|PKM|STOML2|ATP5C1|PGK1|ALDOA|PRPS2|ATP5A1|PAICS|GPI|LDHA	3.92e-06
GO.0009165	GO Process	nucleotide biosynthetic process	18	TGFB1|GAPDH|ENO1|ACLY|ATP5B|PKM|IDH2|STOML2|ATP5C1|PNP|MPP1|PGK1|ALDOA|PRPS2|ATP5A1|PAICS|GPI|LDHA	7.7e-06
GO.0009166	GO Process	nucleotide catabolic process	11	GAPDH|ENO1|NT5E|PKM|VCP|PNP|PGK1|CNP|ALDOA|GPI|LDHA	8.39e-06
GO.0009167	GO Process	purine ribonucleoside monophosphate metabolic process	19	TGFB1|GAPDH|ENO1|NT5E|ATP5B|PKM|STOML2|ATP5C1|VCP|MPP1|PGK1|HSPA1B|ALDOA|PRPS2|ATP5A1|PAICS|GPI|HSPA8|LDHA	7.92e-08
GO.0009168	GO Process	purine ribonucleoside monophosphate biosynthetic process	14	TGFB1|GAPDH|ENO1|ATP5B|PKM|STOML2|ATP5C1|PGK1|ALDOA|PRPS2|ATP5A1|PAICS|GPI|LDHA	1.89e-08
GO.0009179	GO Process	purine ribonucleoside diphosphate metabolic process	8	GAPDH|ENO1|PKM|MPP1|PGK1|ALDOA|GPI|LDHA	4.78e-05
GO.0009205	GO Process	purine ribonucleoside triphosphate metabolic process	16	TGFB1|GAPDH|ENO1|ATP5B|PKM|STOML2|ATP5C1|VCP|GNAI3|PGK1|HSPA1B|ALDOA|ATP5A1|GPI|HSPA8|LDHA	4.88e-06
GO.0009435	GO Process	NAD biosynthetic process	7	GAPDH|ENO1|PKM|PNP|PGK1|ALDOA|GPI	0.00017
GO.0009566	GO Process	fertilization	10	APOB|CCT7|MFGE8|CCT5|CCT8|CCT2|VDAC2|CD9|CCT4|ALDOA	0.00097
GO.0009628	GO Process	response to abiotic stimulus	39	TGFB1|GPLD1|CAT|SERPINF1|CAB39|THBS1|ICAM1|TNC|CA2|GNAQ|ITGA2|HSP90B1|CD14|PRKACA|PKM|DPP4|AGT|F11R|HSP90AB1|ANXA7|PGK1|SRC|HSPA1B|CD9|HSPD1|DNM2|JUP|ITGB1|ALAD|SLC2A1|MME|LYN|UBC|PHB2|LDHA|ATP1A1|DNM1L|CYFIP1|SERPINB6	2.1e-06
GO.0009743	GO Process	response to carbohydrate	11	TGFB1|GPLD1|APOB|CAT|SERPINF1|THBS1|ICAM1|ITGA2|PRKACA|LYN|LDHA	0.00038
GO.0009988	GO Process	cell-cell recognition	8	CCT7|CCT5|CCT8|CCT2|MSN|VDAC2|CCT4|ALDOA	9.47e-05
GO.0009991	GO Process	response to extracellular stimulus	23	TGFB1|PON1|APOA1|CAT|APOE|ICAM1|TNC|ITGA2|HSP90B1|GNAI2|BAIAP2|PKM|SERPINC1|SRC|GSN|STK24|ALAD|ITGA6|SLC2A1|LYN|HSPA8|LDHA|DNM1L	1.68e-05
GO.0010001	GO Process	glial cell differentiation	10	TGFB1|VTN|CLU|S100A9|GSN|CD9|CNP|ILK|LYN|VIM	0.00093
GO.0010038	GO Process	response to metal ion	17	GPLD1|CAT|SERPINF1|THBS1|ADD1|ICAM1|IQGAP1|CA2|CD14|BSG|RASGRP2|ANXA7|GSN|TF|ALAD|ANXA11|DMTN	0.00015
GO.0010591	GO Process	regulation of lamellipodium assembly	6	HRG|ARPC2|TWF2|DNM2|CAPZB|DMTN	0.00011
GO.0010595	GO Process	positive regulation of endothelial cell migration	10	TGFB1|GPLD1|THBS1|ATP5B|ANXA3|PLG|AGT|ATP5A1|GPI|ITGB3	3.38e-05
GO.0010633	GO Process	negative regulation of epithelial cell migration	8	APOH|TGFB1|HRG|APOE|SERPINF1|THBS1|JUP|CORO1C	9.47e-05
GO.0010634	GO Process	positive regulation of epithelial cell migration	12	TGFB1|GPLD1|THBS1|ATP5B|ANXA3|ITGA2|PLG|AGT|SRC|ATP5A1|GPI|ITGB3	1.89e-05
GO.0010639	GO Process	negative regulation of organelle organization	19	TMOD1|CAPZA1|ADD1|EPS8|TWF2|CLU|CAPZA2|SPTA1|SLC25A5|SRC|GSN|MAPRE1|DNM2|PRKAR1A|RDX|CAPZB|DMTN|DNM1L|SPTB	1.14e-05
GO.0010712	GO Process	regulation of collagen metabolic process	6	TGFB1|ITGA2|F2|SERPINF2|ITGB1|VIM	0.00035
GO.0010714	GO Process	positive regulation of collagen metabolic process	5	TGFB1|ITGA2|F2|SERPINF2|VIM	0.00056
GO.0010720	GO Process	positive regulation of cell development	21	APOA1|APOE|SERPINF1|ADD1|IQGAP1|ARPC2|TWF2|BAIAP2|FN1|AGT|S100A9|FLNA|FAM129B|DNM2|ILK|PLXNB2|DMTN|LYN|LIMS1|DNM1L|CYFIP1	0.00016
GO.0010817	GO Process	regulation of hormone levels	20	GPLD1|APOA1|TTR|ENPEP|ACE|SERPINA7|HLA-DRB1|DPP4|AGT|STXBP3|CPN1|GNAS|SLC25A5|FAM129B|ECE1|SLC25A6|SLC2A1|MME|LYN|ATP1A1	0.00066
GO.0010876	GO Process	lipid localization	14	CETP|APOH|LBP|APOB|APOA1|APOE|ACE|CLU|APOL1|STOML2|APOA4|CD36|ANO6|APOA5	0.001
GO.0010954	GO Process	positive regulation of protein processing	5	MYH9|ENO1|SRC|GSN|PHB	0.00049
GO.0010959	GO Process	regulation of metal ion transport	17	TGFB1|CAB39|ICAM1|ATP1B3|STOM|F2|PRKACA|GNAI2|AGT|GSTO1|FLNA|DNM2|DIAPH1|TF|ANO6|LYN|ATP1A1	0.00029
GO.0010976	GO Process	positive regulation of neuron projection development	13	APOE|SERPINF1|IQGAP1|TWF2|BAIAP2|FN1|AGT|S100A9|ILK|PLXNB2|LYN|DNM1L|CYFIP1	0.00087
GO.0014910	GO Process	regulation of smooth muscle cell migration	7	VTN|IQGAP1|ACE|ITGA2|AGT|SRC|ILK	0.00042
GO.0016045	GO Process	detection of bacterium	4	PGLYRP2|HLA-DRB1|HLA-A|HLA-B	0.00095
GO.0017144	GO Process	drug metabolic process	25	TGFB1|GAPDH|ENO1|CAT|ACLY|NT5E|ATP5B|IDH3A|PKM|MDH2|IDH2|STOML2|ATP5C1|APOA4|VCP|CPN1|PGK1|ECE1|HSPA1B|ALDOA|PRPS2|ATP5A1|GPI|HSPA8|LDHA	7.65e-05
GO.0019359	GO Process	nicotinamide nucleotide biosynthetic process	9	GAPDH|ENO1|PKM|IDH2|PNP|PGK1|ALDOA|GPI|LDHA	1.89e-05
GO.0019433	GO Process	triglyceride catabolic process	5	APOB|APOA1|APOE|MGLL|APOA5	0.00049
GO.0019637	GO Process	organophosphate metabolic process	36	CETP|TGFB1|PON1|GAPDH|GPLD1|PLEK|ENO1|APOA1|ACLY|NT5E|ATP5B|PKM|MDH2|IDH2|SLC44A2|STOML2|ATP5C1|APOA4|VCP|PNP|MPP1|GNAI3|PGK1|SRC|HSPA1B|CNP|ALDOA|LDHB|PRPS2|ATP5A1|PAICS|TKT|GPI|HSPA8|APOA5|LDHA	1.36e-05																																										926
GO.0019693	GO Process	ribose phosphate metabolic process	22	TGFB1|GAPDH|ENO1|ACLY|NT5E|ATP5B|PKM|STOML2|ATP5C1|VCP|MPP1|GNAI3|PGK1|HSPA1B|ALDOA|PRPS2|ATP5A1|PAICS|TKT|GPI|HSPA8|LDHA	2.01e-05
GO.0021782	GO Process	glial cell development	8	TGFB1|CLU|S100A9|GSN|CD9|ILK|LYN|VIM	0.00066
GO.0022610	GO Process	biological adhesion	51	VCL|VTN|NT5E|MYO1G|THBS1|ITGAV|VWF|ITGA2B|LGALS3BP|ICAM1|TNC|AMBP|MFGE8|FERMT3|CD226|ITGA2|CD34|GP1BA|FN1|ITGAL|APOA4|MSN|DPP4|EZR|VNN1|F11R|S100A9|STXBP3|GNAS|HSP90AB1|SRC|DSP|CD9|JUP|ACTN1|FLOT2|MMRN1|ITGB1|ILK|GP1BB|GP5|PARVB|SVEP1|ITGA6|CD36|PLXNB2|ICAM2|IGFALS|ITGAM|ITGB3|PECAM1	2.04e-15
GO.0030260	GO Process	entry into host cell	14	ITGAV|ICAM1|ITGA2|ANPEP|HLA-DRB1|TFRC|DPP4|GYPA|F11R|SRC|HSPA1B|ITGB1|SLC1A5|ITGB3	2.32e-08
GO.0030336	GO Process	negative regulation of cell migration	14	APOH|VCL|TGFB1|HRG|RRAS|APOE|SERPINF1|THBS1|IDH2|STK24|JUP|ILK|CORO1C|PTPRJ	0.00016
GO.0031032	GO Process	actomyosin structure organization	10	MYH9|TMOD1|ACTC1|EPB41L3|EPB41|F11R|SRC|PRKAR1A|ITGB1|PDCD6IP	3.63e-05
GO.0031102	GO Process	neuron projection regeneration	5	APOA1|APOE|TNC|APOA4|APOA5	0.00056																																										959
GO.0031175	GO Process	neuron projection development	25	VCL|APOA1|APOE|TNC|IQGAP1|BAIAP2|EPB41L3|APOA4|EZR|SPTA1|HSP90AB1|FAM129B|SRC|FLOT1|STK24|DNM2|CNP|ITGB1|ILK|GP5|LYN|APOA5|SPTB|EHD1|CYFIP1	6.59e-05
GO.0031325	GO Process	positive regulation of cellular metabolic process	71	MYH9|LBP|TGFB1|VTN|GPLD1|PLEK|ENO1|APOA1|APOE|ACLY|CCT7|CAB39|THBS1|ITGAV|ICAM1|ANXA3|HPX|LUM|IQGAP1|CCT6A|CCT5|CCT8|ACE|ITGA2|CCT2|F2|PRKACA|GNAI2|CLU|SERPINF2|FBLN1|FN1|STOML2|APOA4|VCP|HLA-DRB1|TFRC|MSN|AGT|EZR|S100A9|GNAI3|PRKACB|HSP90AB1|FAM129B|SRC|GSN|ECE1|FLOT1|STK24|HSPD1|DNM2|PRKAR1A|JUP|ACTN1|CCT4|ILK|RDX|ITGA6|CD36|PTPRC|LYN|HSPA8|UBC|ITGAM|PHB2|CAND1|APOA5|VIM|ITGB3|PHB	0.00033
GO.0031623	GO Process	receptor internalization	8	TFRC|EZR|CD9|DNM2|ITGB1|CD36|CLTC|AP2B1	3.94e-05																																										500
GO.0031667	GO Process	response to nutrient levels	21	TGFB1|PON1|APOA1|CAT|APOE|ICAM1|TNC|ITGA2|HSP90B1|GNAI2|BAIAP2|PKM|SERPINC1|SRC|GSN|STK24|ALAD|SLC2A1|HSPA8|LDHA|DNM1L	5.91e-05
GO.0032103	GO Process	positive regulation of response to external stimulus	14	APOH|LBP|TGFB1|HRG|THBS1|ADAM10|ITGA2|F2|PLG|SERPINF2|AGT|S100A9|ANO6|ITGAM	0.00097																																										794
GO.0032210	GO Process	regulation of telomere maintenance via telomerase	7	CCT7|CCT6A|CCT5|CCT8|CCT2|SRC|CCT4	0.00023
GO.0032212	GO Process	positive regulation of telomere maintenance via telomerase	6	CCT7|CCT6A|CCT5|CCT8|CCT2|CCT4	0.00019																																										565
GO.0032272	GO Process	negative regulation of protein polymerization	14	TMOD1|CAPZA1|ADD1|EPS8|TWF2|CAPZA2|SPTA1|VDAC2|GSN|MAPRE1|RDX|CAPZB|DMTN|SPTB	6.44e-11
GO.0032386	GO Process	regulation of intracellular transport	18	TGFB1|NAPA|STOM|PRKACA|MSN|EZR|HSP90AB1|SRC|JUP|LCP1|RDX|CD36|STXBP2|DMTN|LYN|ITGAM|DNM1L|EHD1	4.15e-05
GO.0032388	GO Process	positive regulation of intracellular transport	11	TGFB1|STOM|PRKACA|MSN|EZR|HSP90AB1|JUP|RDX|ITGAM|DNM1L|EHD1	0.00058
GO.0032930	GO Process	positive regulation of superoxide anion generation	5	TGFB1|GNAI2|AGT|GNAI3|ITGAM	0.00012
GO.0032967	GO Process	positive regulation of collagen biosynthetic process	5	TGFB1|ITGA2|F2|SERPINF2|VIM	0.00056																																										529
GO.0032990	GO Process	cell part morphogenesis	19	VCL|IQGAP1|BAIAP2|EPB41L3|EZR|SPTA1|HSP90AB1|FAM129B|SRC|FLOT1|STK24|DNM2|CNP|ITGB1|ILK|GP5|DNM1L|SPTB|CYFIP1	0.00073
GO.0033993	GO Process	response to lipid	28	LBP|TGFB1|PON1|GPLD1|APOB|CAT|SERPINF1|THBS1|ICAM1|ANXA3|TNC|CA2|ITGA2|TWF2|CD14|MSN|AGT|CPN1|GNAS|SRC|CNP|ALAD|CD36|LYN|PHB2|ATP1A1|DNM1L|PHB	0.00035
GO.0034103	GO Process	regulation of tissue remodeling	7	TGFB1|HRG|CA2|TFRC|AGT|SRC|ITGB3	0.001
GO.0034113	GO Process	heterotypic cell-cell adhesion	5	ITGAV|DSP|JUP|ITGB1|ITGB3	0.00083
GO.0034383	GO Process	low-density lipoprotein particle clearance	5	APOB|CD36|EHD1|CLTC|AP2B1	0.00042
GO.0034446	GO Process	substrate adhesion-dependent cell spreading	6	ITGAV|FERMT3|FN1|SRC|ILK|ITGB3	0.00031
GO.0034613	GO Process	cellular protein localization	41	VCL|TGFB1|CAT|APOE|NAPA|ANK1|ATP1B3|KPNB1|HSP90B1|TWF2|CLU|TLN1|BSG|EPB41L3|PIGR|ITGAL|VCP|AGT|EZR|STX11|STX7|F11R|COPA|FLNA|GSN|MAPRE1|FLOT1|SLC25A6|HSPD1|JUP|FLOT2|DIAPH1|RDX|HSPA8|UBC|PHB2|RPLP0|EHD1|CLTC|AP2B1|TSPAN33	0.00011
GO.0034762	GO Process	regulation of transmembrane transport	20	TGFB1|CAB39|THBS1|CA2|ATP1B3|STOM|F2|PRKACA|ACTB|AGT|GSTO1|FLNA|STXBP3|CLIC1|DNM2|DIAPH1|ANO6|SLC2A1|LYN|CAPN1	0.00089
GO.0038093	GO Process	Fc receptor signaling pathway	10	MYO1G|ACTR3|ARPC2|BAIAP2|PIGR|ACTB|HSP90AB1|SRC|LYN|CYFIP1	0.00024
GO.0040007	GO Process	growth	17	VCL|TGFB1|ADD1|TNC|IQGAP1|PKM|PGLYRP2|AGT|GNAS|HSP90AB1|SRC|GSN|SLC3A2|PRKAR1A|ITGB1|APOA5|CYFIP1	0.00027
GO.0040008	GO Process	regulation of growth	24	LBP|TGFB1|HRG|ENO1|APOE|ADAM10|TWF2|F2|RASGRP2|EPB41L3|FN1|AGT|EZR|S100A9|GNAS|HSPA1B|DNM2|ILK|TKT|CD36|PTPRJ|SEPP1|PHB|CYFIP1	0.00046
GO.0042866	GO Process	pyruvate biosynthetic process	7	GAPDH|ENO1|PKM|PGK1|ALDOA|GPI|LDHA	6.05e-05
GO.0043112	GO Process	receptor metabolic process	10	TGFB1|TFRC|EZR|CD9|DNM2|ITGB1|CD36|CAPN1|CLTC|AP2B1	3.13e-05
GO.0043269	GO Process	regulation of ion transport	22	TGFB1|APOE|CAB39|THBS1|ICAM1|CA2|ATP1B3|STOM|F2|PRKACA|GNAI2|AGT|GSTO1|FLNA|CLIC1|DNM2|DIAPH1|TF|ANO6|LYN|CAPN1|ATP1A1	0.001
GO.0043299	GO Process	leukocyte degranulation	60	VCL|TTR|CAT|ACLY|CAB39|ADAM10|ITGAV|A1BG|ANXA3|IQGAP1|STOM|CCT8|KPNB1|CCT2|ANPEP|LRG1|CD14|PKM|SLC44A2|TUBB|TUBB4B|HP|PIGR|ITGAL|VCP|CYB5R3|PNP|VNN1|S100A9|DNASE1L1|STXBP3|HSP90AB1|CAP1|GSN|HSPA1B|DSP|GDI2|SERPINB1|JUP|ALDOA|HLA-A|DIAPH1|ALAD|HLA-B|CD36|DDOST|PTPRJ|GPI|ANO6|PTPRC|STXBP2|MME|LYN|CAPN1|HSPA8|ITGAM|CAND1|PECAM1|CYFIP1|SERPINB6	2.27e-32
GO.0043434	GO Process	response to peptide hormone	19	TGFB1|GPLD1|CAT|ICAM1|IQGAP1|CA2|PRKACA|BAIAP2|PKM|BSG|AGT|STXBP3|PRKACB|GNAS|SRC|PRKAR1A|SLC2A1|LYN|CYFIP1	3.22e-05
GO.0043535	GO Process	regulation of blood vessel endothelial cell migration	8	TGFB1|HRG|APOE|THBS1|ATP5B|PLG|JUP|ATP5A1	0.00055
GO.0044057	GO Process	regulation of system process	20	ENO1|APOA1|ICAM1|MGLL|ACE|ITGA2|PRKACA|GNAI2|BAIAP2|ANXA6|APOA4|AGT|GSTO1|FLNA|GNAS|ECE1|DSP|JUP|APOA5|ATP1A1	0.00074
GO.0044085	GO Process	cellular component biogenesis	91	VCL|TUBB1|TGFB1|VTN|APOB|APOA1|CAT|TUBA4A|APOE|CAB39|TMOD1|VWF|CAPZA1|ACTR3|NAPA|ADD1|FERMT3|EPS8|STOM|CCT8|KPNB1|ACTC1|ARPC2|ITGA2|CCT2|HSP90B1|TUBA1A|PRKACA|CD34|CLU|TLN1|BAIAP2|PKM|TUBB|TUBB4B|EPB41L3|EPB41|ANXA6|FN1|PLS3|STOML2|ACTB|APOA4|VCP|HLA-DRB1|CAPZA2|EZR|STX7|F11R|FLNA|ACTR1A|STXBP3|PRKACB|HSP90AB1|SRC|GSN|MAPRE1|FLOT1|CD9|HSPD1|DNM2|PRKAR1A|JUP|ACTN1|FLOT2|ALDOA|HLA-DRA|YWHAZ|ITGB1|H…	1.84e-14
GO.0044283	GO Process	small molecule biosynthetic process	21	GAPDH|ENO1|APOA1|ACLY|FOLH1|NT5E|MGLL|PKM|MDH2|APOA4|VCP|CYB5R3|PNP|PGK1|CNP|ALDOA|TBXAS1|TKT|GPI|APOA5|LDHA	0.00093
GO.0045216	GO Process	cell-cell junction organization	12	VCL|TGFB1|ITGA2|TLN1|EPB41L3|F11R|SRC|DSP|CD9|JUP|ACTN1|PDCD6IP	0.00011
GO.0045428	GO Process	regulation of nitric oxide biosynthetic process	7	ICAM1|CD34|CLU|AGT|HSP90AB1|DNM2|CD36	0.00023
GO.0045429	GO Process	positive regulation of nitric oxide biosynthetic process	6	ICAM1|CLU|AGT|HSP90AB1|DNM2|CD36	0.00048
GO.0046034	GO Process	ATP metabolic process	15	TGFB1|GAPDH|ENO1|ATP5B|PKM|STOML2|ATP5C1|VCP|PGK1|HSPA1B|ALDOA|ATP5A1|GPI|HSPA8|LDHA	4.12e-06
GO.0046364	GO Process	monosaccharide biosynthetic process	7	GAPDH|ENO1|MDH2|PGK1|ALDOA|TKT|GPI	0.00025
GO.0046434	GO Process	organophosphate catabolic process	12	PON1|GAPDH|ENO1|NT5E|PKM|VCP|PNP|PGK1|CNP|ALDOA|GPI|LDHA	4.78e-05
GO.0046470	GO Process	phosphatidylcholine metabolic process	7	CETP|PON1|GPLD1|APOA1|SLC44A2|APOA4|APOA5	0.00097
GO.0046496	GO Process	nicotinamide nucleotide metabolic process	14	GAPDH|ENO1|NT5E|PKM|MDH2|IDH2|VCP|PNP|PGK1|ALDOA|LDHB|TKT|GPI|LDHA	4.85e-08
GO.0046907	GO Process	intracellular transport	40	TGFB1|CAT|APOE|ATP5B|CAPZA1|NAPA|ANK1|KPNB1|HSP90B1|TUBA1A|F2|CLU|TUBB|STOML2|ATP5C1|VCP|CAPZA2|AGT|STX11|STX7|COPA|SPTA1|ACTR1A|GNAS|SLC25A6|HSPD1|DNM2|PROS1|ATP5A1|CAPZB|LYN|HSPA8|UBC|PHB2|DNM1L|RPLP0|SPTB|EHD1|CLTC|AP2B1	0.00032
GO.0048666	GO Process	neuron development	26	VCL|APOA1|APOE|TNC|IQGAP1|GNAQ|BAIAP2|EPB41L3|APOA4|EZR|SPTA1|HSP90AB1|FAM129B|SRC|FLOT1|STK24|DNM2|CNP|ITGB1|ILK|GP5|LYN|APOA5|SPTB|EHD1|CYFIP1	0.00053
GO.0048699	GO Process	generation of neurons	39	VCL|TGFB1|APOA1|APOE|SERPINF1|NAPA|TNC|IQGAP1|GNAQ|TWF2|F2|BAIAP2|IDH2|EPB41L3|FN1|APOA4|AGT|EZR|SPTA1|S100A9|FLNA|HSP90AB1|FAM129B|SRC|FLOT1|STK24|DNM2|CNP|ITGB1|ILK|GP5|PLXNB2|LYN|APOA5|VIM|DNM1L|SPTB|EHD1|CYFIP1	0.00092
GO.0048709	GO Process	oligodendrocyte differentiation	7	TGFB1|VTN|CLU|GSN|CD9|CNP|LYN	0.00063
GO.0048812	GO Process	neuron projection morphogenesis	18	VCL|IQGAP1|BAIAP2|EPB41L3|EZR|SPTA1|HSP90AB1|FAM129B|SRC|FLOT1|STK24|DNM2|CNP|ITGB1|ILK|GP5|SPTB|CYFIP1	0.001
GO.0050730	GO Process	regulation of peptidyl-tyrosine phosphorylation	13	TGFB1|VTN|HRG|ICAM1|HPX|IQGAP1|ACE|AGT|SRC|CD36|DMTN|LYN|ITGB3	0.00054
GO.0050731	GO Process	positive regulation of peptidyl-tyrosine phosphorylation	11	TGFB1|VTN|ICAM1|HPX|IQGAP1|ACE|AGT|SRC|CD36|LYN|ITGB3	0.00075
GO.0050764	GO Process	regulation of phagocytosis	7	TGFB1|ITGAV|MFGE8|ITGA2|DNM2|CD36|ANO6	0.00078
GO.0050766	GO Process	positive regulation of phagocytosis	6	ITGAV|MFGE8|ITGA2|DNM2|CD36|ANO6	0.00078
GO.0050865	GO Process	regulation of cell activation	26	LBP|TGFB1|HRG|PLEK|APOE|THBS1|CD226|F2|PGLYRP2|HLA-DRB1|TFRC|DPP4|PNP|VNN1|SRC|GSN|CD9|HSPD1|PRKAR1A|FLOT2|HLA-A|PTPRC|STXBP2|DMTN|LYN|ITGAM	9.78e-07
GO.0050867	GO Process	positive regulation of cell activation	17	LBP|TGFB1|PLEK|THBS1|CD226|TFRC|DPP4|PNP|VNN1|SRC|HSPD1|FLOT2|HLA-A|PTPRC|DMTN|LYN|ITGAM	5.29e-05
GO.0050886	GO Process	endocrine process	7	ENPEP|ACE|SERPINF2|AGT|FAM129B|ECE1|MME	0.00011
GO.0051054	GO Process	positive regulation of DNA metabolic process	12	TGFB1|CCT7|ANXA3|CCT6A|CCT5|CCT8|CCT2|STOML2|TFRC|HSP90AB1|SRC|CCT4	0.00066
GO.0051099	GO Process	positive regulation of binding	11	TGFB1|PON1|VTN|APOE|ADD1|ITGA2|EPB41|HSP90AB1|FAM129B|MAPRE1|FLOT1	0.00054
GO.0051494	GO Process	negative regulation of cytoskeleton organization	13	TMOD1|CAPZA1|ADD1|EPS8|TWF2|CAPZA2|SPTA1|GSN|MAPRE1|RDX|CAPZB|DMTN|SPTB	1.13e-06
GO.0051640	GO Process	organelle localization	21	MYH9|PLEK|TUBA4A|ACTR3|NAPA|KPNB1|TUBA1A|PRKACA|TUBB|TUBB4B|EZR|STX11|STX7|ACTR1A|STXBP3|MAPRE1|DNM2|YWHAZ|STXBP2|LYN|DNM1L	0.001
GO.0051649	GO Process	establishment of localization in cell	48	MYH9|TGFB1|CAT|CANX|APOE|ATP5B|CAPZA1|ACTR3|NAPA|ANK1|KPNB1|HSP90B1|TUBA1A|F2|CLU|RASA3|TUBB|STOML2|ATP5C1|VCP|CAPZA2|AGT|EZR|STX11|STX7|COPA|SPTA1|ACTR1A|GNAS|SLC25A6|HSPD1|DNM2|STEAP3|PROS1|YWHAZ|ATP5A1|CAPZB|PTPRC|LYN|HSPA8|UBC|PHB2|DNM1L|RPLP0|SPTB|EHD1|CLTC|AP2B1	2.82e-05
GO.0051893	GO Process	regulation of focal adhesion assembly	8	HRG|THBS1|IQGAP1|SRC|CORO1C|PTPRJ|DMTN|LIMS1	3.94e-05
GO.0051895	GO Process	negative regulation of focal adhesion assembly	4	THBS1|SRC|CORO1C|DMTN	0.00095
GO.0055085	GO Process	transmembrane transport	37	ITGAV|ATP5B|SLC4A1|ADD1|VDAC1|HPX|ATP1B3|CLU|APOL1|BSG|RASA3|SLC44A2|ANXA6|STOML2|ATP5C1|VCP|TFRC|SLC25A5|VDAC2|CLIC1|SLC3A2|SLC25A6|HSPD1|STEAP3|ATP5A1|TF|ANO6|PTPRC|SLC2A1|GC|DMTN|HSPA8|UBC|PHB2|SLC1A5|ATP1A1|PHB	0.00029
GO.0060284	GO Process	regulation of cell development	28	TGFB1|APOA1|APOE|SERPINF1|ADD1|IQGAP1|ARPC2|TWF2|F2|BAIAP2|FBLN1|IDH2|FN1|AGT|S100A9|FLNA|FAM129B|STK24|DNM2|ILK|CORO1C|PLXNB2|DMTN|LYN|VIM|LIMS1|DNM1L|CYFIP1	0.0005
GO.0060429	GO Process	epithelium development	33	VCL|TGFB1|CAT|TMOD1|ICAM1|TNC|VDAC1|IQGAP1|CA2|ITGA2|PRKACA|CD34|MSN|EZR|F11R|FLNA|PRKACB|GNAS|ANXA7|PGK1|SRC|DSP|JUP|ANXA4|ILK|RDX|CASP14|GNA13|PLXNB2|CAPN1|PHB2|VIM|PECAM1	0.00034
GO.0060491	GO Process	regulation of cell projection assembly	11	HRG|ICAM1|ARPC2|TWF2|SRC|DNM2|RDX|CORO1C|CAPZB|DMTN|CYFIP1	0.0004
GO.0061028	GO Process	establishment of endothelial barrier	5	ICAM1|MSN|EZR|F11R|RDX	0.00073
GO.0061077	GO Process	chaperone-mediated protein folding	10	CANX|CCT7|CCT6A|CCT5|CCT8|CCT2|CLU|HSPD1|CCT4|HSPA8	1.41e-06
GO.0061621	GO Process	canonical glycolysis	6	GAPDH|ENO1|PKM|PGK1|ALDOA|GPI	4.77e-05
GO.0061718	GO Process	glucose catabolic process to pyruvate	6	GAPDH|ENO1|PKM|PGK1|ALDOA|GPI	4.77e-05
GO.0070542	GO Process	response to fatty acid	8	PON1|APOB|CAT|TNC|GNAS|SRC|ALAD|CD36	0.00037
GO.0071375	GO Process	cellular response to peptide hormone stimulus	13	TGFB1|GPLD1|CA2|PRKACA|BAIAP2|PKM|AGT|PRKACB|GNAS|SRC|PRKAR1A|LYN|CYFIP1	0.00071
GO.0071407	GO Process	cellular response to organic cyclic compound	23	TGFB1|GPLD1|SERPINF1|ICAM1|TNC|ITGA2|HSP90B1|PRKACA|ACTB|MSN|EZR|GNAS|HSP90AB1|SRC|FLOT1|DNM2|JUP|DIAPH1|ITGA6|DMTN|ATP1A1|DNM1L|PHB	2.93e-05
GO.0071634	GO Process	regulation of transforming growth factor beta production	5	THBS1|LUM|CD34|SERPINF2|HSP90AB1	0.00073
GO.0071801	GO Process	regulation of podosome assembly	4	MSN|SRC|GSN|LCP1	0.00095
GO.0072359	GO Process	circulatory system development	29	MYH9|TGFB1|GPLD1|HRG|APOB|APOE|ANGPTL6|THBS1|ITGAV|ATP5B|ENPEP|MFGE8|GNAQ|ACTC1|ANPEP|CD34|SERPINF2|FN1|AGT|ECE1|DSP|DNM2|PRKAR1A|ITGB1|ILK|GNA13|ITGB3|PECAM1|AP2B1	0.00011
GO.0072522	GO Process	purine-containing compound biosynthetic process	17	TGFB1|GAPDH|ENO1|ACLY|NT5E|ATP5B|PKM|STOML2|ATP5C1|PNP|PGK1|ALDOA|PRPS2|ATP5A1|PAICS|GPI|LDHA	4.61e-07
GO.0072659	GO Process	protein localization to plasma membrane	12	ANK1|ATP1B3|BSG|EPB41L3|EZR|F11R|FLNA|FLOT1|JUP|FLOT2|RDX|TSPAN33	5.95e-05
GO.0090287	GO Process	regulation of cellular response to growth factor stimulus	13	TGFB1|VTN|HRG|THBS1|LRG1|AGT|HSP90AB1|FAM129B|DNM2|ILK|UBC|ITGB3|CYFIP1	0.00095
GO.0090322	GO Process	regulation of superoxide metabolic process	6	TGFB1|GNAI2|AGT|GNAI3|CD36|ITGAM	0.00017
GO.0098581	GO Process	detection of external biotic stimulus	5	LBP|PGLYRP2|HLA-DRB1|HLA-A|HLA-B	0.00026
GO.0140056	GO Process	organelle localization by membrane tethering	12	PLEK|TUBA4A|TUBA1A|PRKACA|TUBB|TUBB4B|STX11|STX7|ACTR1A|STXBP3|MAPRE1|STXBP2	7.08e-05
GO.1901135	GO Process	carbohydrate derivative metabolic process	32	TGFB1|GAPDH|GPLD1|ENO1|ACLY|NT5E|ATP5B|ITIH4|LUM|ITIH1|RPN1|PKM|GANAB|PGLYRP2|STOML2|ATP5C1|ITIH2|VCP|PNP|MPP1|GNAI3|PGK1|HSPA1B|ALDOA|PRPS2|ATP5A1|PAICS|TKT|DDOST|GPI|HSPA8|LDHA	0.001
GO.1901652	GO Process	response to peptide	20	TGFB1|GPLD1|CAT|ICAM1|IQGAP1|CA2|PRKACA|BAIAP2|PKM|BSG|AGT|STXBP3|PRKACB|GNAS|SRC|PRKAR1A|CD36|SLC2A1|LYN|CYFIP1	8.83e-05
GO.1901653	GO Process	cellular response to peptide	14	TGFB1|GPLD1|CA2|PRKACA|BAIAP2|PKM|AGT|PRKACB|GNAS|SRC|PRKAR1A|CD36|LYN|CYFIP1	0.00093
GO.1901890	GO Process	positive regulation of cell junction assembly	6	HRG|IQGAP1|AGT|FLOT1|PTPRJ|LIMS1	0.00012
GO.1902745	GO Process	positive regulation of lamellipodium organization	5	ARPC2|TWF2|SRC|DNM2|CORO1C	0.00049
GO.1903037	GO Process	regulation of leukocyte cell-cell adhesion	14	TGFB1|ICAM1|HLA-DRB1|TFRC|DPP4|PNP|VNN1|SRC|HSPD1|PRKAR1A|FLOT2|HLA-A|PTPRC|LYN	0.00066
GO.1903039	GO Process	positive regulation of leukocyte cell-cell adhesion	12	TGFB1|ICAM1|TFRC|DPP4|PNP|VNN1|SRC|HSPD1|FLOT2|HLA-A|PTPRC|LYN	0.00051
GO.1903393	GO Process	positive regulation of adherens junction organization	5	HRG|ADD1|IQGAP1|PTPRJ|LIMS1	0.00056
GO.1903829	GO Process	positive regulation of cellular protein localization	22	TGFB1|CCT7|IQGAP1|CCT6A|CCT5|STOM|CCT8|CCT2|F2|PRKACA|EPB41|MSN|EZR|HSP90AB1|SRC|JUP|CCT4|YWHAZ|ITGB1|RDX|ITGAM|AP2B1	1.89e-08
GO.1904407	GO Process	positive regulation of nitric oxide metabolic process	6	ICAM1|CLU|AGT|HSP90AB1|DNM2|CD36	0.00048
GO.1904851	GO Process	positive regulation of establishment of protein localization to telomere	6	CCT7|CCT6A|CCT5|CCT8|CCT2|CCT4	9.73e-07
GO.1904951	GO Process	positive regulation of establishment of protein localization	22	TGFB1|GAPDH|GPLD1|CCT7|CCT6A|CCT5|STOM|CCT8|CCT2|CD14|PRKACA|CD34|HLA-DRB1|EZR|HSP90AB1|SRC|JUP|CCT4|YWHAZ|GPI|ITGAM|DNM1L	2.87e-06
GO.2000278	GO Process	regulation of DNA biosynthetic process	9	CCT7|CCT6A|CCT5|CCT8|CCT2|HSP90AB1|FAM129B|SRC|CCT4	0.00039
GO.2000573	GO Process	positive regulation of DNA biosynthetic process	8	CCT7|CCT6A|CCT5|CCT8|CCT2|HSP90AB1|SRC|CCT4	0.00012
GO.2001234	GO Process	negative regulation of apoptotic signaling pathway	13	ENO1|THBS1|ITGAV|ICAM1|GNAI2|CLU|VNN1|GNAI3|SLC25A5|VDAC2|SRC|HSPA1B|ITGA6	0.00027
GO.0030837	GO Process	negative regulation of actin filament polymerization					9	PFN1|TMOD1|CAPZA1|EPS8|SPTA1|GSN|RDX|DMTN|SPTB	5.15e-08
GO.0000041	GO Process	transition metal ion transport					8	LTF|CP|HPX|ATP6V0D1|TFRC|TF|B2M|CLTC	0.00036
GO.0001667	GO Process	ameboidal-type cell migration					10	MYH9|APOA1|FN1|DPP4|CAP1|ITGB1|ILK|ITGA4|CORO1C|CFL1	3.89e-05
GO.0001885	GO Process	endothelial cell development					5	ICAM1|MSN|EZR|NOTCH4|RDX	0.00082
GO.0002683	GO Process	negative regulation of immune system process					14	LTF|APOA1|THBS1|AMBP|SERPING1|PF4|CD14|A2M|HLA-DRB1|EZR|ANXA1|HLA-A|PTPRJ|PTPRC	0.00084
GO.0002687	GO Process	positive regulation of leukocyte migration					8	LBP|RAC2|THBS1|ITGA2B|ICAM1|PF4|ITGA2|ITGA4	0.00047
GO.0003158	GO Process	endothelium development					7	ICAM1|CD34|MSN|EZR|NOTCH4|RDX|PECAM1	0.00033																																						1143
GO.0006879	GO Process	cellular iron ion homeostasis					6	LTF|CP|HPX|ATP6V0D1|TFRC|TF	0.00061
GO.0007044	GO Process	cell-substrate junction assembly					5	ITGA2|TLN1|FN1|ACTN1|ITGA6	0.00063
GO.0008284	GO Process	positive regulation of cell population proliferation					23	LTF|RAC2|SDCBP|THBS1|ITGA2|LRG1|F2|AQP1|GNAI2|FBLN1|ANXA2|FN1|TFRC|DPP4|AGT|FLNA|ANXA1|ITGB1|HLA-A|ILK|ITGA4|PTPRC|ITGB3	0.00023
GO.0015711	GO Process	organic anion transport					16	CETP|APOA1|APOE|SLC4A1|CA2|ACE|AQP1|APOA4|ANXA1|SLC7A1|CD36|SLC2A1|PLTP|CA1|SLC1A5|APOA5	6e-05
GO.0015850	GO Process	organic hydroxy compound transport					9	CETP|APOB|APOA1|APOE|AQP1|CLU|APOA4|CD36|APOA5	0.00012
GO.0015914	GO Process	phospholipid transport					6	CETP|APOA1|APOE|APOA4|PLTP|APOA5	0.00095
GO.0017157	GO Process	regulation of exocytosis					9	RAC2|SDCBP|RAB27B|RAB10|RAB7A|RAB8A|GNAI2|ANXA1|PDCD6IP	0.00055																																						186
GO.0022614	GO Process	membrane to membrane docking					3	ICAM1|MSN|EZR	0.00044																																						1076
GO.0030031	GO Process	cell projection assembly					15	VCL|TUBA4A|RAC2|SDCBP|ACTR3|ATP6V0D1|RAB8A|DMD|EZR|FLNA|GSN|ITGB1|RDX|PARVB|ITGA6	0.00023
GO.0030097	GO Process	hemopoiesis					17	MYH9|PLEK|RRAS|ACE|EPB42|CD34|ANXA2|TFRC|NOTCH4|ANXA1|ACTN1|ITGB1|ITGA4|CDC42|PTPRC|DMTN|B2M	0.00024
GO.0030212	GO Process	hyaluronan metabolic process					5	ITIH4|ITIH1|ITIH2|CD44|ITIH3	0.00024
GO.0035088	GO Process	establishment or maintenance of apical/basal cell polarity					6	ANK1|MSN|EZR|ILK|CDC42|PDCD6IP	8.76e-05
GO.0042744	GO Process	hydrogen peroxide catabolic process					4	CAT|PRDX2|PRDX6|APOA4	0.00067
GO.0042886	GO Process	amide transport					31	MYH9|AFM|APOB|PLEK|CAT|SNAP23|APOE|ARF3|SDCBP|RAB10|RAB7A|ATP6V0D1|AZGP1|RAB8A|CLU|VCP|TFRC|AGT|STX7|GNAS|RAB14|ANXA1|GDI2|TF|CD36|PDCD6IP|PLTP|DMTN|HSPA8|UBC|CLTC	0.00033
GO.0045197	GO Process	establishment or maintenance of epithelial cell apical/basal polarity					5	ANK1|MSN|ILK|CDC42|PDCD6IP	0.00057
GO.0045765	GO Process	regulation of angiogenesis					11	APOH|RRAS|SERPINF1|THBS1|PF4|LRG1|CD34|AQP1|AGT|ANXA1|ITGB1	0.00098
GO.0046503	GO Process	glycerolipid catabolic process					5	APOB|APOA1|APOE|PRDX6|APOA5	0.00097
GO.0046916	GO Process	cellular transition metal ion homeostasis					7	LTF|CP|HPX|ATP6V0D1|TFRC|S100A9|TF	0.00067
GO.0048193	GO Process	Golgi vesicle transport					12	SNAP23|ARF3|CAPZA1|RAB10|ANK1|RAB8A|F2|VCP|SPTA1|RAB14|PROS1|SPTB	0.00095
GO.0048259	GO Process	regulation of receptor-mediated endocytosis					8	VTN|SDCBP|CLU|ANXA2|FLOT1|TF|APOA5|B2M	3.2e-05
GO.0048260	GO Process	positive regulation of receptor-mediated endocytosis					6	VTN|CLU|ANXA2|TF|APOA5|B2M	0.00018
GO.0048524	GO Process	positive regulation of viral process					7	APOE|RAB7A|STOM|HLA-DRB1|PPIA|HSPA8|CFL1	0.00031
GO.0048729	GO Process	tissue morphogenesis					16	VCL|PFN1|RAB10|CA2|ACTC1|ITGA2|MSN|FLNA|NOTCH4|ITGB1|ILK|CDC42|CD44|GNA13|CFL1|ITGB3	0.00065
GO.0050710	GO Process	negative regulation of cytokine secretion					6	APOA1|CD34|FBLN1|FN1|EZR|ANXA1	0.00034
GO.0051047	GO Process	positive regulation of secretion					15	GAPDH|SDCBP|RAB27B|RAB7A|CD14|CD34|AQP1|GNAI2|HLA-DRB1|AGT|EZR|S100A9|ORM2|PDCD6IP|PPIA	0.00012
GO.0055065	GO Process	metal ion homeostasis					17	LTF|APOE|CP|KNG1|HPX|ATP6V0D1|F2|TFRC|AGT|S100A9|TF|CD36|GNA13|PTPRC|ATP1A1|B2M|GNB1	0.00041
GO.0055072	GO Process	iron ion homeostasis					7	LTF|CP|HPX|ATP6V0D1|TFRC|TF|B2M	0.00027
GO.0055076	GO Process	transition metal ion homeostasis					8	LTF|CP|HPX|ATP6V0D1|TFRC|S100A9|TF|B2M	0.00037
GO.0055080	GO Process	cation homeostasis					20	LTF|APOE|SLC4A1|CP|KNG1|RAB7A|HPX|CA2|ATP6V0D1|F2|TFRC|AGT|S100A9|TF|CD36|GNA13|PTPRC|ATP1A1|B2M|GNB1	6.61e-05
GO.0061844	GO Process	antimicrobial humoral immune response mediated by antimicrobial peptide					7	GAPDH|LTF|KNG1|PF4|F2|S100A9|B2M	0.00099
GO.0070486	GO Process	leukocyte aggregation					4	RAC2|MSN|S100A9|CD44	9.05e-05
GO.0072512	GO Process	trivalent inorganic cation transport					5	ATP6V0D1|TFRC|TF|B2M|CLTC	0.00057
GO.0097237	GO Process	cellular response to toxic substance					10	CAT|APOE|PRDX2|AQP1|PRDX6|HP|ACTB|APOA4|S100A9|ANXA1	0.00032
GO.0098869	GO Process	cellular oxidant detoxification					7	CAT|APOE|PRDX2|PRDX6|HP|APOA4|S100A9	0.00033
GO.1902966	GO Process	positive regulation of protein localization to early endosome					3	MSN|EZR|RDX	0.00084
GO.0001523	GO Process	retinoid metabolic process									7	APOB|APOA1|TTR|LRP1|APOE|BCO2|APOA4	0.00043																																		542
GO.0001867	GO Process	complement activation, lectin pathway									5	FCN3|FCN2|MASP1|COLEC10|MASP2	4.68e-06
GO.0002263	GO Process	cell activation involved in immune response									37	VCL|LBP|LTA4H|TTR|LRP1|DSG1|ORM1|LYZ|A1BG|RAB10|ICAM1|RAB7A|STOM|ANPEP|LRG1|RAP2B|EEF1A1|ANXA2|HP|PIGR|VCP|PRSS3|S100A7|S100A9|LCN2|GSN|HSPA1B|DSP|GDI2|CALML5|FLG2|JUP|HLA-A|CD36|PTPRC|MME|HSPA8	3.73e-16
GO.0002698	GO Process	negative regulation of immune effector process									9	APOA1|SERPING1|MASP1|A2M|PGLYRP2|C4BPA|ANXA1|HLA-A|PTPRC	4.85e-05
GO.0006508	GO Process	proteolysis									30	APOH|MYH9|LTA4H|BLMH|ENPEP|FCN3|PIP|FCN2|MASP1|HSP90B1|ANPEP|F2|PRSS1|PLG|CPN2|LPA|COLEC10|ACTB|CASP8|CNDP1|VCP|PRSS3|CPN1|MASP2|CASP14|DCD|PDCD6IP|MME|GGTLC2|UBC	4.85e-05
GO.0006956	GO Process	complement activation									8	FCN3|SERPING1|FCN2|MASP1|CLU|COLEC10|C4BPA|MASP2	1.69e-06
GO.0008202	GO Process	steroid metabolic process									11	CETP|PON1|APOB|APOA1|APOE|APOL1|SERPINA6|APOA4|APOF|GC|APOA5	0.00054
GO.0009056	GO Process	catabolic process									37	PON1|LTA4H|GAPDH|APOB|ENO1|MFN2|APOA1|PDE1B|APOE|NT5E|LYZ|BLMH|BLVRB|RAB7A|AMBP|ENPEP|VDAC1|LUM|HSP90B1|ANPEP|PRDX2|CLU|PGLYRP2|ANXA2|BCO2|APOA4|CASP8|VCP|S100A9|CPN1|HSPA1B|PDCD6IP|GGTLC2|HSPA8|UBC|APOA5|LDHA	0.00036
GO.0009896	GO Process	positive regulation of catabolic process									14	GPLD1|MFN2|APOA1|LRP1|APOE|RAB7A|CLU|APOA4|VCP|MSN|C4BPA|NSF|ACTN3|APOA5	0.00059
GO.0010874	GO Process	regulation of cholesterol efflux									5	CETP|PON1|LRP1|APOE|PLTP	6.93e-05
GO.0010875	GO Process	positive regulation of cholesterol efflux									4	PON1|LRP1|APOE|PLTP	0.00036
GO.0010955	GO Process	negative regulation of protein processing									6	THBS1|SERPING1|MASP1|SERPINF2|A2M|C4BPA	0.00012
GO.0031329	GO Process	regulation of cellular catabolic process									20	GAPDH|GPLD1|MFN2|APOA1|LRP1|APOE|VDAC1|CLU|EEF1A1|ANXA2|HP|APOA4|VCP|MSN|YWHAZ|ACTN3|HSPA8|UBC|APOA5|VIM	0.00061																																		393
GO.0031640	GO Process	killing of cells of other organism									7	GAPDH|HRG|LYZ|PF4|F2|APOL1|DCD	0.00048
GO.0032233	GO Process	positive regulation of actin filament bundle assembly									6	PFN1|PLEK|APOA1|SERPINF2|FLNA|CDC42	0.00049
GO.0032376	GO Process	positive regulation of cholesterol transport									5	PON1|LRP1|APOE|ANXA2|PLTP	5.88e-05
GO.0034447	GO Process	very-low-density lipoprotein particle clearance									3	APOB|APOE|APOC4	0.00076
GO.0042157	GO Process	lipoprotein metabolic process									8	GPLD1|APOB|APOA1|LRP1|APOE|APOL1|APOA4|APOA5	0.00032
GO.0042176	GO Process	regulation of protein catabolic process									13	GPLD1|LRP1|APOE|RAB7A|CLU|EEF1A1|ANXA2|VCP|MSN|C4BPA|FLNA|NSF|PHB	0.00094
GO.0042742	GO Process	defense response to bacterium									11	LBP|LYZ|FCN2|F2|PGLYRP2|HP|S100A7|S100A9|HLA-A|CD36|DCD	0.00057
GO.0045916	GO Process	negative regulation of complement activation									4	SERPING1|MASP1|A2M|C4BPA	8.56e-05
GO.0061045	GO Process	negative regulation of wound healing									13	APOH|VTN|HRG|APOE|APCS|SERPING1|F2|PLG|CD34|SERPINF2|GP1BA|ANXA2|PROS1	3.55e-11
GO.0062013	GO Process	positive regulation of small molecule metabolic process									8	GPLD1|ENO1|APOA1|APOA4|VCP|ANXA1|ACTN3|APOA5	0.00063
GO.0071636	GO Process	positive regulation of transforming growth factor beta production									4	THBS1|LUM|CD34|SERPINF2	0.00051
GO.0090207	GO Process	regulation of triglyceride metabolic process									5	GPLD1|APOA1|APOE|APOA4|APOA5	0.00042
GO.0090208	GO Process	positive regulation of triglyceride metabolic process									4	GPLD1|APOA1|APOA4|APOA5	0.00081
GO.0098542	GO Process	defense response to other organism									16	LBP|GAPDH|HRG|LYZ|FCN3|FCN2|PF4|F2|PGLYRP2|HP|S100A7|S100A9|HLA-A|CD36|DCD|PTPRC	0.00013
GO.1901565	GO Process	organonitrogen compound catabolic process									23	LTA4H|APOB|PDE1B|APOE|NT5E|BLMH|BLVRB|RAB7A|AMBP|ENPEP|LUM|HSP90B1|ANPEP|CLU|PGLYRP2|ANXA2|CASP8|VCP|CPN1|PDCD6IP|GGTLC2|HSPA8|UBC	0.00085
GO.1901575	GO Process	organic substance catabolic process									33	PON1|LTA4H|GAPDH|APOB|ENO1|APOA1|PDE1B|APOE|NT5E|LYZ|BLMH|BLVRB|RAB7A|AMBP|ENPEP|LUM|HSP90B1|ANPEP|CLU|PGLYRP2|ANXA2|BCO2|APOA4|CASP8|VCP|CPN1|HSPA1B|PDCD6IP|GGTLC2|HSPA8|UBC|APOA5|LDHA	0.00054
GO.1901615	GO Process	organic hydroxy compound metabolic process									15	CETP|PON1|APOB|APOA1|TTR|PDE1B|APOE|APOL1|APOA4|LDHB|APOF|PLTP|GC|APOA5|LDHA	0.0003
GO.1905954	GO Process	positive regulation of lipid localization									8	PON1|APOB|LRP1|APOE|ANXA2|CD36|PLTP|APOC4	2.79e-05
GO.2000258	GO Process	negative regulation of protein activation cascade									4	SERPING1|MASP1|A2M|C4BPA	0.00011
GO.2001235	GO Process	positive regulation of apoptotic signaling pathway									9	THBS1|YWHAE|CLU|CASP8|AGT|S100A9|GSN|YWHAQ|YWHAZ	0.00073
hsa05412	KEGG Pathways	Arrhythmogenic right ventricular cardiomyopathy (ARVC)	9	ITGAV|ITGA2B|ITGA2|ACTB|DSP|JUP|ITGB1|ITGA6|ITGB3	2.27e-05		8	ITGA2B|ITGA2|ACTB|DMD|ITGB1|ITGA4|ITGA6|ITGB3	1.35e-05		7	ITGA2B|ACTB|DSP|JUP|ITGB1|ACTN3|ITGB3	0.00021
hsa04979	KEGG Pathways	Cholesterol metabolism	9	CETP|APOH|APOB|APOA1|APOE|VDAC1|APOA4|VDAC2|CD36	1.51e-06		9	CETP|APOH|APOB|APOA1|APOE|LPA|APOA4|CD36|PLTP	8.09e-08		11	CETP|APOH|APOB|APOA1|LRP1|APOE|VDAC1|LPA|APOA4|CD36|PLTP	1.02e-09
hsa04610	KEGG Pathways	Complement and coagulation cascades	12	SERPIND1|VTN|VWF|SERPING1|F2|PLG|CLU|SERPINF2|A2M|SERPINC1|PROS1|ITGAM	1.28e-07		12	SERPIND1|VTN|VWF|KNG1|SERPING1|F2|PLG|CLU|A2M|SERPINA5|SERPINC1|PROS1	2.13e-09		14	SERPIND1|VTN|VWF|SERPING1|F2|PLG|CLU|SERPINF2|A2M|SERPINA5|C4BPA|SERPINC1|PROS1|MASP2	5.4e-11
hsa04512	KEGG Pathways	ECM-receptor interaction	14	VTN|THBS1|ITGAV|VWF|ITGA2B|TNC|ITGA2|GP1BA|ITGB1|GP1BB|GP5|ITGA6|CD36|ITGB3	3.8e-09		14	VTN|THBS1|VWF|ITGA2B|ITGA2|GP1BA|ITGB1|ITGA4|GP1BB|GP5|ITGA6|CD44|CD36|ITGB3	2.58e-11		9	VTN|THBS1|VWF|ITGA2B|GP1BA|ITGB1|GP1BB|CD36|ITGB3	9.18e-06
hsa04510	KEGG Pathways	Focal adhesion	19	VCL|VTN|THBS1|ITGAV|VWF|ITGA2B|TNC|ITGA2|TLN1|ACTB|FLNA|SRC|ACTN1|ITGB1|ILK|DIAPH1|PARVB|ITGA6|ITGB3	9.89e-09		19	VCL|MYL12A|VTN|RAC2|THBS1|VWF|ITGA2B|ITGA2|TLN1|ACTB|FLNA|ACTN1|ITGB1|ILK|ITGA4|CDC42|PARVB|ITGA6|ITGB3	2.58e-11		12	VCL|VTN|THBS1|VWF|ITGA2B|TLN1|ACTB|FLNA|ITGB1|CDC42|PARVB|ITGB3	2.85e-05
hsa04640	KEGG Pathways	Hematopoietic cell lineage	18	ITGA2B|ITGA2|ANPEP|CD14|CD34|GP1BA|HLA-DRB1|TFRC|GYPA|CD9|HLA-DRA|GP1BB|GP5|ITGA6|CD36|MME|ITGAM|ITGB3	1.9e-12		18	ITGA2B|ITGA2|ANPEP|CD14|CD34|GP1BA|HLA-DRB1|TFRC|GYPA|HLA-DRA|ITGA4|GP1BB|GP5|ITGA6|CD44|CD36|MME|ITGB3	3.58e-15		10	ITGA2B|ANPEP|CD34|GP1BA|TFRC|HLA-DRA|GP1BB|CD36|MME|ITGB3	4.68e-06
hsa04670	KEGG Pathways	Leukocyte transendothelial migration	13	VCL|ICAM1|GNAI2|ITGAL|ACTB|MSN|EZR|F11R|GNAI3|ACTN1|ITGB1|ITGAM|PECAM1	5.01e-07		13	VCL|MYL12A|RAC2|ICAM1|GNAI2|ACTB|MSN|EZR|ACTN1|ITGB1|ITGA4|CDC42|PECAM1	7.12e-09		8	VCL|ICAM1|GNAI2|ACTB|MSN|MLLT4|ITGB1|CDC42	0.00038
hsa05130	KEGG Pathways	Pathogenic Escherichia coli infection	12	TUBB1|TUBA4A|ARPC2|TUBA1A|CD14|TUBB|TUBB4B|ACTB|EZR|TUBAL3|YWHAZ|ITGB1	4.75e-09		8	TUBB1|TUBA4A|CD14|ACTB|EZR|YWHAZ|ITGB1|CDC42	2.1e-06		6	TUBA4A|ACTB|YWHAQ|YWHAZ|ITGB1|CDC42	0.00038
hsa04145	KEGG Pathways	Phagosome	22	TUBB1|CANX|TUBA4A|THBS1|ITGAV|ITGA2|TUBA1A|CD14|TUBB|TUBB4B|ACTB|HLA-DRB1|TFRC|STX7|TUBAL3|HLA-DRA|ITGB1|HLA-A|HLA-B|CD36|ITGAM|ITGB3	2.5e-13		16	TUBB1|TUBA4A|THBS1|RAB7A|ATP6V0D1|ITGA2|CD14|ACTB|HLA-DRB1|TFRC|STX7|HLA-DRA|ITGB1|HLA-A|CD36|ITGB3	1.55e-10		11	TUBA4A|THBS1|RAB7A|ACTB|TFRC|STX7|HLA-DRA|ITGB1|HLA-A|CD36|ITGB3	1.25e-05
hsa04611	KEGG Pathways	Platelet activation	22	VWF|ITGA2B|FERMT3|GNAQ|ITGA2|PRKACA|GNAI2|TLN1|GP1BA|RASGRP2|ACTB|GNAI3|PRKACB|GNAS|SRC|ITGB1|GP1BB|GP5|TBXAS1|GNA13|LYN|ITGB3	3.52e-14		16	MYL12A|SNAP23|VWF|ITGA2B|GNAQ|ITGA2|GNAI2|TLN1|GP1BA|ACTB|GNAS|ITGB1|GP1BB|GP5|GNA13|ITGB3	2.58e-11		11	VWF|ITGA2B|FERMT3|GNAQ|GNAI2|TLN1|GP1BA|ACTB|ITGB1|GP1BB|ITGB3	4.68e-06
[truncated: 176 more rows]
