# Supplementary material for: Proteomic analysis of plasma exosomes from Cystic Echinococcosis patients provides in vivo support for distinct immune response profiles in active vs inactive infection and suggests potential biomarkers
Source: PLoS Negl Trop Dis. 2020 Oct 5;14(10):e0008586. doi: 10.1371/journal.pntd.0008586 (PMC7535053; doi:10.1371/journal.pntd.0008586)
Supplement: S6 Table — Active and inactive protein datasets (APhs and IPhs) were subjected to protein-protein interaction Dynet Network analysis. The network parameter values are reported for each protein in APhs or IPhs respectively in the first 2 sheets, then compared side by side in the third sheet and the fourth sheet reports the parameter values of the overlying Dynet graph. (XLSX) [file pntd.0008586.s007.xlsx]

## Sheet: APhs_Network
database identifier	Protein ID	Gene ID	description	Common to IPhs	Network_rank	Network_score	AverageShortestPathLength	BetweennessCentrality	Between_rank	ClosenessCentrality	Close_rank	ClusteringCoefficient	Degree	Degree_Rank	Eccentricity	IsSingleNode	NeighborhoodConnectivity	NumberOfUndirectedEdges	Radiality	Stress	TopologicalCoefficient
9606.ENSP00000346839	P02751	FN1	Fibronectin type III domain containing; Endogenous ligands	common	1	6	2.19368	0.102469	2	0.455856	3	0.231203	57	1	6	false	20.2632	57	0.867369	52716	0.119092
9606.ENSP00000349960	P60709	ACTB	Actin, cytoplasmic 1; Actins are highly conserved proteins that are involved in various types of cell motility and are ubiquitously expressed in all eukaryotic cells.	common	2	7	2.3083	0.102925	1	0.433219	4	0.148664	42	2	6	false	15.6429	42	0.854633	59066	0.0977679
9606.ENSP00000362680	P12931	SRC	SRC proto-oncogene, non-receptor tyrosine kinase; Non-receptor protein tyrosine kinase which is activated following engagement of many different classes of cellular receptors including immune response receptors, integrins and other adhesion receptors, receptor protein tyrosine kinases, G protein- coupled receptors as well as cytokine receptors. Participates in signaling pathways that control a di…		3	11	2.33992	0.0652037	3	0.427365	5	0.187688	37	3	6	false	17.8378	37	0.85112	31730
9606.ENSP00000379350	P05556	ITGB1	Integrin, beta 1 (fibronectin receptor, beta polypeptide, antigen CD29 includes MDF2, MSK12); Integrins alpha-1/beta-1, alpha-2/beta-1, alpha-10/beta- 1 and alpha-11/beta-1 are receptors for collagen. Integrins alpha- 1/beta-1 and alpha-2/beta-2 recognize the proline-hydroxylated sequence G-F-P-G-E-R in collagen. Integrins alpha-2/beta-1, alpha- 3/beta-1, alpha-4/beta-1, alpha-5/beta-1, alpha-8/b…	common	4	15	2.36759	0.05331	5	0.422371	6	0.271429	36	4	6	false	19.1111	36	0.848046	28856
9606.ENSP00000233242	P04114	APOB	Apolipoprotein B-100; Apolipoprotein B is a major protein constituent of chylomicrons (apo B-48), LDL (apo B-100) and VLDL (apo B-100). Apo B-100 functions as a recognition signal for the cellular binding and internalization of LDL particles by the apoB/E receptor; Apolipoproteins	common	5	23	2.3834	0.0445361	10	0.419569	8	0.350794	36	5	5	false	21.0556	36	0.846289	25308
9606.ENSP00000441691	P11215	ITGAM	Integrin, alpha M (complement component 3 receptor 3 subunit); Integrin ITGAM/ITGB2 is implicated in various adhesive interactions of monocytes, macrophages and granulocytes as well as in mediating the uptake of complement-coated particles. It is identical with CR-3, the receptor for the iC3b fragment of the third complement component. It probably recognizes the R-G-D peptide in C3b. Integrin ITG…		6	24	2.42292	0.0509783	6	0.412724	10	0.23399	29	8	5	false	16.6552	29	0.841897	21402
9606.ENSP00000229239	P04406	GAPDH	Glyceraldehyde-3-phosphate dehydrogenase; Has both glyceraldehyde-3-phosphate dehydrogenase and nitrosylase activities, thereby playing a role in glycolysis and nuclear functions, respectively. Participates in nuclear events including transcription, RNA transport, DNA replication and apoptosis. Nuclear functions are probably due to the nitrosylase activity that mediates cysteine S-nitrosylation o…	common	7	31	2.37549	0.0544342	4	0.420965	7	0.206667	25	20	5	false	17.12	25	0.847167	28402
9606.ENSP00000378669	P04075	ALDOA	Aldolase A, fructose-bisphosphate; Plays a key role in glycolysis and gluconeogenesis. In addition, may also function as scaffolding protein (By similarity); Belongs to the class I fructose-bisphosphate aldolase family.		8	39	2.52964	0.0450656	9	0.395313	20	0.376847	29	10	6	false	19.1379	29	0.83004	19806	0.143894
9606.ENSP00000377941	P12814	ACTN1	Alpha-actinin cytoskeletal isoform; F-actin cross-linking protein which is thought to anchor actin to a variety of intracellular structures. This is a bundling protein; Belongs to the alpha-actinin family.	common	9	43	2.44269	0.0222563	24	0.409385	12	0.418391	30	7	7	false	22.4	30	0.839701	13696
9606.ENSP00000308938	P00747	PLG	Plasminogen; Plasmin dissolves the fibrin of blood clots and acts as a proteolytic factor in a variety of other processes including embryonic development, tissue remodeling, tumor invasion, and inflammation. In ovulation, weakens the walls of the Graafian follicle. It activates the urokinase-type plasminogen activator, collagenases and several complement zymogens, such as C1 and C5. Cleavage of f…	common	10	43	2.47036	0.0261876	18	0.4048	14	0.359788	28	11	6	false	21.25	28	0.836627	14066	0.156614
9606.ENSP00000360609	P08238	HSP90AB1	Heat shock protein 90kDa alpha (cytosolic), class B member 1; Molecular chaperone that promotes the maturation, structural maintenance and proper regulation of specific target proteins involved for instance in cell cycle control and signal transduction. Undergoes a functional cycle that is linked to its ATPase activity. This cycle probably induces conformational changes in the client proteins, th…		11	44	2.4585	0.0469207	8	0.406752	13	0.233202	23	23	5	false	17.7826	23	0.837945	29246
9606.ENSP00000261405	P04275	VWF	Von Willebrand factor; Important in the maintenance of hemostasis, it promotes adhesion of platelets to the sites of vascular injury by forming a molecular bridge between sub-endothelial collagen matrix and platelet-surface receptor complex GPIb-IX-V. Also acts as a chaperone for coagulation factor VIII, delivering it to the site of injury, stabilizing its heterodimeric structure and protecting i…	common	12	51	2.43874	0.0182506	34	0.410049	11	0.357143	36	6	6	false	21.8056	36	0.840141	12268
9606.ENSP00000260408	O14672	ADAM10	Disintegrin and metalloproteinase domain-containing protein 10; Cleaves the membrane-bound precursor of TNF-alpha at '76-Ala-|-Val-77' to its mature soluble form. Responsible for the proteolytical release of soluble JAM3 from endothelial cells surface. Responsible for the proteolytic release of several other cell-surface proteins, including heparin-binding epidermal growth-like factor, ephrin-A2,…		13	58	2.54941	0.0228926	23	0.392248	23	0.391534	28	12	6	false	19.8214	28	0.827844	10446
9606.ENSP00000411355	P08575	PTPRC	Protein tyrosine phosphatase, receptor type, C; Protein tyrosine-protein phosphatase required for T-cell activation through the antigen receptor. Acts as a positive regulator of T-cell coactivation upon binding to DPP4. The first PTPase domain has enzymatic activity, while the second one seems to affect the substrate specificity of the first one. Upon T-cell activation, recruits and dephosphoryla…	common	14	66	2.53755	0.0256511	20	0.394081	22	0.268775	23	24	6	false	18.5652	23	0.829161	14182
9606.ENSP00000432083	P11142	HSPA8	Lipopolysaccharide-associated protein 1; Molecular chaperone implicated in a wide variety of cellular processes, including protection of the proteome from stress, folding and transport of newly synthesized polypeptides, activation of proteolysis of misfolded proteins and the formation and dissociation of protein complexes. Plays a pivotal role in the protein quality control system, ensuring the c…	common	15	66	2.58498	0.0418458	11	0.38685	28	0.332016	23	27	6	false	17.8696	23	0.823891	24058
9606.ENSP00000441543	P0CG48	UBC	Polyubiquitin-C; Ubiquitin: Exists either covalently attached to another protein, or free (unanchored). When covalently bound, it is conjugated to target proteins via an isopeptide bond either as a monomer (monoubiquitin), a polymer linked via different Lys residues of the ubiquitin (polyubiquitin chains) or a linear polymer linked via the initiator Met of the ubiquitin (linear polyubiquitin chai…	common	16	69	2.38735	0.0278702	17	0.418874	9	0.257895	20	43	5	false	19.25	20	0.84585	14472	0.120313
9606.ENSP00000261023	P06756	ITGAV	Vitronectin receptor subunit alpha; The alpha-V (ITGAV) integrins are receptors for vitronectin, cytotactin, fibronectin, fibrinogen, laminin, matrix metalloproteinase-2, osteopontin, osteomodulin, prothrombin, thrombospondin and vWF. They recognize the sequence R-G-D in a wide array of ligands. ITGAV:ITGB3 binds to fractalkine (CX3CL1) and may act as its coreceptor in CX3CR1-dependent fractalkin…		17	70	2.50593	0.0178971	36	0.399054	19	0.364672	27	15	6	false	22.2593	27	0.832675	10744
9606.ENSP00000308541	P00734	F2	Coagulation factor II (thrombin); Thrombin, which cleaves bonds after Arg and Lys, converts fibrinogen to fibrin and activates factors V, VII, VIII, XIII, and, in complex with thrombomodulin, protein C. Functions in blood homeostasis, inflammation and wound healing; Belongs to the peptidase S1 family.	common	18	74	2.59684	0.0235518	22	0.385084	33	0.227692	26	19	6	false	18.9615	26	0.822574	13496
9606.ENSP00000299767	P14625	HSP90B1	Heat shock protein 90kDa beta (Grp94), member 1; Molecular chaperone that functions in the processing and transport of secreted proteins. When associated with CNPY3, required for proper folding of Toll-like receptors (By similarity). Functions in endoplasmic reticulum associated degradation (ERAD). Has ATPase activity; Belongs to the heat shock protein 90 family.		19	74	2.49802	0.0219351	25	0.400316	18	0.519481	22	31	5	false	22.9091	22	0.833553	11660
9606.ENSP00000309591	P17612	PRKACA	cAMP-dependent protein kinase catalytic subunit alpha; Phosphorylates a large number of substrates in the cytoplasm and the nucleus. Regulates the abundance of compartmentalized pools of its regulatory subunits through phosphorylation of PJA2 which binds and ubiquitinates these subunits, leading to their subsequent proteolysis. Phosphorylates CDC25B, ABL1, NFKB1, CLDN3, PSMC5/RPT6, PJA2, RYR2, RO…		20	74	2.52964	0.0336622	15	0.395313	21	0.22381	21	38	6	false	16.4286	21	0.83004	16076
9606.ENSP00000385834	P02787	TF	Beta-1 metal-binding globulin; Transferrins are iron binding transport proteins which can bind two Fe(3+) ions in association with the binding of an anion, usually bicarbonate. It is responsible for the transport of iron from sites of absorption and heme degradation to those of storage and utilization. Serum transferrin may also have a further role in stimulating cell proliferation.	common	21	78	2.49407	0.0153067	45	0.400951	17	0.486154	26	16	5	false	21.6538	26	0.833992	10040
9606.ENSP00000211998	P18206	VCL	Metavinculin; Actin filament (F-actin)-binding protein involved in cell-matrix adhesion and cell-cell adhesion. Regulates cell- surface E-cadherin expression and potentiates mechanosensing by the E-cadherin complex. May also play important roles in cell morphology and locomotion; Belongs to the vinculin/alpha-catenin family.	common	22	79	2.54941	0.0198394	30	0.392248	24	0.316206	23	25	7	false	19.8261	23	0.827844	11094	0.14578
9606.ENSP00000452786	P05106	ITGB3	Integrin, beta 3 (platelet glycoprotein IIIa, antigen CD61); Integrin alpha-V/beta-3 (ITGAV:ITGB3) is a receptor for cytotactin, fibronectin, laminin, matrix metalloproteinase-2, osteopontin, osteomodulin, prothrombin, thrombospondin, vitronectin and von Willebrand factor. Integrin alpha-IIb/beta-3 (ITGA2B:ITGB3) is a receptor for fibronectin, fibrinogen, plasminogen, prothrombin, thrombospondin …	common	23	85	2.48617	0.012048	60	0.402226	16	0.366995	29	9	6	false	21.9655	29	0.83487	9624	0.153605
9606.ENSP00000299300	P78371	CCT2	Chaperonin containing TCP1, subunit 2 (beta); Molecular chaperone; assists the folding of proteins upon ATP hydrolysis. As part of the BBS/CCT complex may play a role in the assembly of BBSome, a complex involved in ciliogenesis regulating transports vesicles to the cilia. Known to play a role, in vitro, in the folding of actin and tubulin; Chaperonins		24	90	2.58498	0.0156453	43	0.38685	30	0.421538	26	17	5	false	16.5	26	0.823891	11554
9606.ENSP00000263238	P61158	ACTR3	ARP3 actin-related protein 3 homolog (yeast); Functions as ATP-binding component of the Arp2/3 complex which is involved in regulation of actin polymerization and together with an activating nucleation-promoting factor (NPF) mediates the formation of branched actin networks. Seems to contact the pointed end of the daughter actin filament. Plays a role in ciliogenesis; Belongs to the actin family.…	common	25	90	2.58498	0.0343668	14	0.38685	29	0.326797	18	47	5	false	16.1667	18	0.823891	14484
9606.ENSP00000262407	P08514	ITGA2B	Integrin, alpha 2b (platelet glycoprotein IIb of IIb/IIIa complex, antigen CD41); Integrin alpha-IIb/beta-3 is a receptor for fibronectin, fibrinogen, plasminogen, prothrombin, thrombospondin and vitronectin. It recognizes the sequence R-G-D in a wide array of ligands. It recognizes the sequence H-H-L-G-G-G-A-K-Q-A-G-D-V in fibrinogen gamma chain. Following activation integrin alpha- IIb/beta-3 b…	common	26	107	2.47036	0.0130061	55	0.4048	15	0.385714	21	37	6	false	23.381	21	0.836627	9024	0.163503
9606.ENSP00000356042	P15311	EZR	Cytovillin; Probably involved in connections of major cytoskeletal structures to the plasma membrane. In epithelial cells, required for the formation of microvilli and membrane ruffles on the apical pole. Along with PLEKHG6, required for normal macropinocytosis; A-kinase anchoring proteins	common	27	108	2.58893	0.0183934	33	0.38626	31	0.242105	20	44	6	false	17.4	20	0.823452	10978
9606.ENSP00000279227	Q86UX7	FERMT3	Fermitin family homolog 3; Plays a central role in cell adhesion in hematopoietic cells. Acts by activating the integrin beta-1-3 (ITGB1, ITGB2 and ITGB3) (By similarity). Required for integrin-mediated platelet adhesion and leukocyte adhesion to endothelial cells. Required for activation of integrin beta-2 (ITGB2) in polymorphonuclear granulocytes (PMNs) (By similarity); Belongs to the kindlin f…		28	109	2.65217	0.016435	38	0.377049	42	0.478261	23	29	7	false	20.1304	23	0.816425	6784
9606.ENSP00000348170	P00739	HP	Haptoglobin; As a result of hemolysis, hemoglobin is found to accumulate in the kidney and is secreted in the urine. Haptoglobin captures, and combines with free plasma hemoglobin to allow hepatic recycling of heme iron and to prevent kidney damage. Haptoglobin also acts as an Antimicrobial; Antioxidant, has antibacterial activity and plays a role in modulating many aspects of the acute phase res…	common	29	110	2.70751	0.020606	27	0.369343	61	0.3	25	22	6	false	16.64	25	0.810277	10638
9606.ENSP00000232003	P04196	HRG	Histidine-proline-rich glycoprotein; Plasma glycoprotein that binds a number of ligands such as heme, heparin, heparan sulfate, thrombospondin, plasminogen, and divalent metal ions. Binds heparin and heparin/glycosaminoglycans in a zinc-dependent manner. Binds heparan sulfate on the surface of liver, lung, kidney and heart endothelial cells. Binds to N-sulfated polysaccharide chains on the surfac…		30	113	2.68379	0.0189895	31	0.372607	50	0.541126	22	32	6	false	22.3636	22	0.812912	10884	0.203306
9606.ENSP00000315130	P10909	CLU	Testosterone-repressed prostate message 2; Isoform 1 functions as extracellular chaperone that prevents aggregation of nonnative proteins. Prevents stress- induced aggregation of blood plasma proteins. Inhibits formation of amyloid fibrils by APP, APOC2, B2M, CALCA, CSN3, SNCA and aggregation-prone LYZ variants (in vitro). Does not require ATP. Maintains partially unfolded proteins in a state app…	common	31	118	2.58893	0.010448	68	0.38626	32	0.510769	26	18	6	false	22.8462	26	0.823452	6634	0.179891
9606.ENSP00000236850	P02647	APOA1	Apolipoprotein A-I; Participates in the reverse transport of cholesterol from tissues to the liver for excretion by promoting cholesterol efflux from tissues and by acting as a cofactor for the lecithin cholesterol acyltransferase (LCAT). As part of the SPAP complex, activates spermatozoa motility; Apolipoproteins	common	32	123	2.60079	0.00923986	76	0.384498	34	0.484127	28	13	6	false	21.0357	28	0.822134	7014
9606.ENSP00000286788	P50990	CCT8	Chaperonin containing TCP1, subunit 8 (theta); Molecular chaperone; assists the folding of proteins upon ATP hydrolysis. As part of the BBS/CCT complex may play a role in the assembly of BBSome, a complex involved in ciliogenesis regulating transports vesicles to the cilia. Known to play a role, in vitro, in the folding of actin and tubulin; Belongs to the TCP-1 chaperonin family.		33	127	2.66008	0.0114378	63	0.375929	43	0.443333	25	21	5	false	16.32	25	0.815547	9422
9606.ENSP00000221930	P01137	TGFB1	Transforming growth factor, beta 1; Multifunctional protein that controls proliferation, differentiation and other functions in many cell types. Many cells synthesize TGFB1 and have specific receptors for it. It positively and negatively regulates many other growth factors. It plays an important role in bone remodeling as it is a potent stimulator of osteoblastic bone formation, causing chemotaxi…		34	133	2.55336	0.00850028	82	0.391641	25	0.505929	23	26	6	false	22.3478	23	0.827404	5468
9606.ENSP00000358921	P61163	ACTR1A	ARP1 actin-related protein 1 homolog A, centractin alpha (yeast); Component of a multi-subunit complex involved in microtubule based vesicle motility. It is associated with the centrosome; Actin related proteins		35	136	2.71937	0.0257269	19	0.367733	63	0.375	17	54	5	false	16.4706	17	0.808959	20546	0.164706
9606.ENSP00000356671	P01008	SERPINC1	Serpin peptidase inhibitor, clade C (antithrombin), member 1; Most important serine protease inhibitor in plasma that regulates the blood coagulation cascade. AT-III inhibits thrombin, matriptase-3/TMPRSS7, as well as factors IXa, Xa and XIa. Its inhibitory activity is greatly enhanced in the presence of heparin; Serpin peptidase inhibitors	common	36	148	2.64427	0.00766796	93	0.378176	41	0.465608	28	14	6	false	21.8214	28	0.817303	5652
9606.ENSP00000310036	P28906	CD34	Hematopoietic progenitor cell antigen CD34; Possible adhesion molecule with a role in early hematopoiesis by mediating the attachment of stem cells to the bone marrow extracellular matrix or directly to stromal cells. Could act as a scaffold for the attachment of lineage specific glycans, allowing stem cells to bind to lectins expressed by stromal cells or other marrow components. Presents carboh…	common	37	148	2.57312	0.0185445	32	0.388633	26	0.423077	13	90	5	false	21.4615	13	0.825209	8588	0.179703
9606.ENSP00000265333	P21796	VDAC1	Voltage-dependent anion-selective channel protein 1; Forms a channel through the mitochondrial outer membrane and also the plasma membrane. The channel at the outer mitochondrial membrane allows diffusion of small hydrophilic molecules; in the plasma membrane it is involved in cell volume regulation and apoptosis. It adopts an open conformation at low or zero membrane potential and a closed confo…		38	152	2.79051	0.0389518	12	0.358357	82	0.235294	17	58	6	false	10.7647	17	0.801054	16048
9606.ENSP00000316029	Q9Y490	TLN1	Talin 1; Probably involved in connections of major cytoskeletal structures to the plasma membrane. High molecular weight cytoskeletal protein concentrated at regions of cell-substratum contact and, in lymphocytes, at cell-cell contacts (By similarity); FERM domain containing	common	39	154	2.60079	0.00785005	91	0.384498	35	0.399209	23	28	6	false	21.4348	23	0.822134	5114
9606.ENSP00000378786	P01903	HLA-DRA	HLA class II histocompatibility antigen, DR alpha chain; Binds peptides derived from antigens that access the endocytic route of antigen presenting cells (APC) and presents them on the cell surface for recognition by the CD4 T-cells. The peptide binding cleft accommodates peptides of 10-30 residues. The peptides presented by MHC class II molecules are generated mostly by degradation of proteins t…	common	40	165	2.72727	0.0135904	51	0.366667	65	0.228758	18	49	6	false	12.7778	18	0.808081	12074
9606.ENSP00000353099	P01911	HLA-DRB1	HLA class II histocompatibility antigen, DRB1-15 beta chain; Binds peptides derived from antigens that access the endocytic route of antigen presenting cells (APC) and presents them on the cell surface for recognition by the CD4 T-cells. The peptide binding cleft accommodates peptides of 10-30 residues. The peptides presented by MHC class II molecules are generated mostly by degradation of protei…	common	41	168	2.72727	0.0135904	52	0.366667	66	0.228758	18	50	6	false	12.7778	18	0.808081	12074	0.137395
9606.ENSP00000264832	P05362	ICAM1	Intercellular adhesion molecule 1; ICAM proteins are ligands for the leukocyte adhesion protein LFA-1 (integrin alpha-L/beta-2). During leukocyte trans- endothelial migration, ICAM1 engagement promotes the assembly of endothelial apical cups through ARHGEF26/SGEF and RHOG activation; CD molecules	common	42	172	2.66798	0.0111312	65	0.374815	46	0.341667	16	61	6	false	20.5625	16	0.814668	6332
9606.ENSP00000385385	Q15084	PDIA6	Protein disulfide isomerase family A, member 6; May function as a chaperone that inhibits aggregation of misfolded proteins. Negatively regulates the unfolded protein response (UPR) through binding to UPR sensors such as ERN1, which in turn inactivates ERN1 signaling. May also regulate the UPR via the EIF2AK3 UPR sensor. Plays a role in platelet aggregation and activation by agonists such as conv…		43	174	2.68775	0.00961242	73	0.372059	53	0.712418	18	48	6	false	23.1111	18	0.812473	4076
9606.ENSP00000295685	O15144	ARPC2	Actin related protein 2/3 complex, subunit 2, 34kDa; Functions as actin-binding component of the Arp2/3 complex which is involved in regulation of actin polymerization and together with an activating nucleation-promoting factor (NPF) mediates the formation of branched actin networks. Seems to contact the mother actin filament; Belongs to the ARPC2 family.		44	178	2.64427	0.00906595	78	0.378176	40	0.425	16	60	5	false	17.625	16	0.817303	7466
9606.ENSP00000205948	P02749	APOH	Apolipoprotein H (beta-2-glycoprotein I); Binds to various kinds of negatively charged substances such as heparin, phospholipids, and dextran sulfate. May prevent activation of the intrinsic blood coagulation cascade by binding to phospholipids on the surface of damaged cells; Apolipoproteins	common	45	179	2.91304	0.0200867	29	0.343284	108	0.438095	21	42	6	false	18.2381	21	0.78744	14010
9606.ENSP00000355627	P01019	AGT	Angiotensinogen (serpin peptidase inhibitor, clade A, member 8); Essential component of the renin-angiotensin system (RAS), a potent regulator of blood pressure, body fluid and electrolyte homeostasis; Endogenous ligands	common	46	179	2.75889	0.0151091	46	0.362464	71	0.283333	16	62	7	false	16.875	16	0.804567	8474
9606.ENSP00000362924	P06396	GSN	Actin-depolymerizing factor; Calcium-regulated, actin-modulating protein that binds to the plus (or barbed) ends of actin monomers or filaments, preventing monomer exchange (end-blocking or capping). It can promote the assembly of monomers into filaments (nucleation) as well as sever filaments already formed. Plays a role in ciliogenesis; Gelsolin/villins	common	47	180	2.57708	0.0179734	35	0.388037	27	0.2	10	118	6	false	23	10	0.824769	7960
9606.ENSP00000252486	P02649	APOE	Apolipoprotein E; Mediates the binding, internalization, and catabolism of lipoprotein particles. It can serve as a ligand for the LDL (apo B/E) receptor and for the specific apo-E receptor (chylomicron remnant) of hepatic tissues; Apolipoproteins	common	48	188	2.69565	0.00595249	102	0.370968	56	0.620553	23	30	6	false	22.4783	23	0.811594	3804
9606.ENSP00000265131	P24821	TNC	Glioma-associated-extracellular matrix antigen; Extracellular matrix protein implicated in guidance of migrating neurons as well as axons during development, synaptic plasticity as well as neuronal regeneration. Promotes neurite outgrowth from cortical neurons grown on a monolayer of astrocytes. Ligand for integrins alpha-8/beta-1, alpha-9/beta-1, alpha-V/beta-3 and alpha-V/beta-6. In tumors, sti…		49	192	2.62451	0.00481547	109	0.381024	38	0.647368	20	45	6	false	26.8	20	0.819499	3588
9606.ENSP00000260356	P07996	THBS1	Thrombospondin 1; Adhesive glycoprotein that mediates cell-to-cell and cell-to-matrix interactions. Binds heparin. May play a role in dentinogenesis and/or maintenance of dentin and dental pulp (By similarity). Ligand for CD36 mediating antiangiogenic properties. Plays a role in ER stress response, via its interaction with the activating transcription factor 6 alpha (ATF6) which produces adaptive…	common	50	199	2.68775	0.00473138	110	0.372059	54	0.593074	22	35	7	false	24.0909	22	0.812473	3820	0.217035
9606.ENSP00000286713	P27105	STOM	Erythrocyte band 7 integral membrane protein; Regulates ion channel activity and transmembrane ion transport. Regulates ASIC2 and ASIC3 channel activity; Belongs to the band 7/mec-2 family.	common	51	203	2.86166	0.0210699	26	0.349448	99	0.361905	15	78	6	false	12	15	0.793149	8152
9606.ENSP00000317674	O14791	APOL1	Apolipoprotein L, 1; May play a role in lipid exchange and transport throughout the body. May participate in reverse cholesterol transport from peripheral cells to the liver.		52	204	2.68379	0.00389371	120	0.372607	51	0.65368	22	33	6	false	22.7273	22	0.812912	2736	0.204341
9606.ENSP00000353224	P02786	TFRC	Transferrin receptor protein 1; Cellular uptake of iron occurs via receptor-mediated endocytosis of ligand-occupied transferrin receptor into specialized endosomes. Endosomal acidification leads to iron release. The apotransferrin-receptor complex is then recycled to the cell surface with a return to neutral pH and the concomitant loss of affinity of apotransferrin for its receptor. Transferrin r…	common	53	204	2.73518	0.016238	39	0.365607	67	0.575758	12	98	5	false	17.3333	12	0.807202	9952
9606.ENSP00000349252	P20701	ITGAL	Leukocyte function-associated molecule 1 alpha chain; Integrin alpha-L/beta-2 is a receptor for ICAM1, ICAM2, ICAM3 and ICAM4. Integrin alpha-L/beta-2 is also a receptor for F11R. Involved in a variety of immune phenomena including leukocyte-endothelial cell interaction, cytotoxic T-cell mediated killing, and antibody dependent killing by granulocytes and monocytes. Contributes to natural killer …		54	205	2.81818	0.012315	59	0.354839	94	0.359477	18	52	6	false	17.0556	18	0.79798	7518	0.186813
9606.ENSP00000305260	P62879	GNB2	Guanine nucleotide binding protein (G protein), beta polypeptide 2; Guanine nucleotide-binding proteins (G proteins) are involved as a modulator or transducer in various transmembrane signaling systems. The beta and gamma chains are required for the GTPase activity, for replacement of GDP by GTP, and for G protein- effector interaction.	common	55	205	2.87747	0.0155821	44	0.347527	102	0.294118	17	59	6	false	14.9412	17	0.791392	7890
9606.ENSP00000386896	P23229	ITGA6	CD49 antigen-like family member F; Integrin alpha-6/beta-1 is a receptor for laminin on platelets. Integrin alpha-6/beta-4 is a receptor for laminin in epithelial cells and it plays a critical structural role in the hemidesmosome (By similarity). ITGA6:ITGB4 binds to NRG1 (via EGF domain) and this binding is essential for NRG1-ERBB signaling. ITGA6:ITGB4 binds to IGF1 and this binding is essentia…	common	56	205	2.70356	0.0112384	64	0.369883	58	0.340659	14	83	7	false	21.3571	14	0.810716	7132
9606.ENSP00000359719	P22694	PRKACB	cAMP-dependent protein kinase catalytic subunit beta; Mediates cAMP-dependent signaling triggered by receptor binding to GPCRs. PKA activation regulates diverse cellular processes such as cell proliferation, the cell cycle, differentiation and regulation of microtubule dynamics, chromatin condensation and decondensation, nuclear envelope disassembly and reassembly, as well as regulation of intrac…		57	209	2.63636	0.00640747	99	0.37931	39	0.428571	15	71	7	false	20.1333	15	0.818182	4122
9606.ENSP00000327070	P40926	MDH2	Malate dehydrogenase 2, NAD (mitochondrial); Malate dehydrogenase 2		58	210	2.94071	0.0201972	28	0.340054	113	0.366667	16	69	6	false	13	16	0.784365	9830
9606.ENSP00000320171	P14618	PKM	Cytosolic thyroid hormone-binding protein; Glycolytic enzyme that catalyzes the transfer of a phosphoryl group from phosphoenolpyruvate (PEP) to ADP, generating ATP. Stimulates POU5F1-mediated transcriptional activation. Plays a general role in caspase independent cell death of tumor cells. The ratio between the highly active tetrameric form and nearly inactive dimeric form determines whether glu…	common	59	210	2.79842	0.0135993	50	0.357345	86	0.428571	15	74	6	false	13.5333	15	0.800176	6132
9606.ENSP00000265132	P02760	AMBP	Alpha-1-microglobulin/bikunin precursor; Inter-alpha-trypsin inhibitor inhibits trypsin, plasmin, and lysosomal granulocytic elastase. Inhibits calcium oxalate crystallization; Lipocalins	common	60	210	2.7747	0.0145699	47	0.360399	76	0.340659	14	87	6	false	20.7857	14	0.802811	8184
9606.ENSP00000341289	P68371	TUBB4B	Tubulin, beta 4B class IVb; Tubulin is the major constituent of microtubules. It binds two moles of GTP, one at an exchangeable site on the beta chain and one at a non-exchangeable site on the alpha chain; Belongs to the tubulin family.		61	212	2.78261	0.00778696	92	0.359375	79	0.504762	21	41	6	false	16.7619	21	0.801932	6042
9606.ENSP00000482835	P63010	AP2B1	Clathrin assembly protein complex 2 beta large chain; Component of the adaptor protein complex 2 (AP-2). Adaptor protein complexes function in protein transport via transport vesicles in different membrane traffic pathways. Adaptor protein complexes are vesicle coat components and appear to be involved in cargo selection and vesicle formation. AP-2 is involved in clathrin-dependent endocytosis in…		62	214	2.66798	0.0073959	95	0.374815	47	0.457143	15	72	5	false	17.6	15	0.814668	6448
9606.ENSP00000351190	P19823	ITIH2	Inter-alpha-trypsin inhibitor complex component II; May act as a carrier of hyaluronan in serum or as a binding protein between hyaluronan and other matrix protein, including those on cell surfaces in tissues to regulate the localization, synthesis and degradation of hyaluronan which are essential to cells undergoing biological processes; Belongs to the ITIH family.	common	63	215	2.68775	0.00387965	121	0.372059	55	0.638095	21	39	6	false	23.1429	21	0.812473	3330	0.208494
9606.ENSP00000264613	P00450	CP	Ceruloplasmin (ferroxidase); Ceruloplasmin is a blue, copper-binding (6-7 atoms per molecule) glycoprotein. It has ferroxidase activity oxidizing Fe(2+) to Fe(3+) without releasing radical oxygen species. It is involved in iron transport across the cell membrane. Provides Cu(2+) ions for the ascorbate-mediated deaminase degradation of the heparan sulfate chains of GPC1. May also play a role in fe…	common	64	215	2.6996	0.00461407	112	0.370425	57	0.657895	20	46	6	false	23.85	20	0.811155	2482
9606.ENSP00000215727	P05546	SERPIND1	Serpin peptidase inhibitor, clade D (heparin cofactor), member 1; Thrombin inhibitor activated by the glycosaminoglycans, heparin or dermatan sulfate. In the presence of the latter, HC-II becomes the predominant thrombin inhibitor in place of antithrombin III (AT-III). Also inhibits chymotrypsin, but in a glycosaminoglycan-independent manner; Belongs to the serpin family.	common	65	216	2.68379	0.00326391	130	0.372607	52	0.601732	22	34	6	false	24.0909	22	0.812912	2440	0.213194
9606.ENSP00000401010	P47756	CAPZB	Capping protein (actin filament) muscle Z-line, beta; F-actin-capping proteins bind in a Ca(2+)-independent manner to the fast growing ends of actin filaments (barbed end) thereby blocking the exchange of subunits at these ends. Unlike other capping proteins (such as gelsolin and severin), these proteins do not sever actin filaments. Plays a role in the regulation of cell morphology and cytoskele…		66	216	2.7668	0.0125807	57	0.361429	73	0.43956	14	86	5	false	16.2857	14	0.803689	13612	0.182986
9606.ENSP00000479606	Q00610	CLTC	Clathrin heavy chain on chromosome 17; Clathrin is the major protein of the polyhedral coat of coated pits and vesicles. Two different adapter protein complexes link the clathrin lattice either to the plasma membrane or to the trans-Golgi network. Acts as component of the TACC3/ch- TOG/clathrin complex proposed to contribute to stabilization of kinetochore fibers of the mitotic spindle by acting …	common	67	217	2.66798	0.0073959	96	0.374815	48	0.457143	15	73	5	false	17.6	15	0.814668	6448
9606.ENSP00000323929	P01023	A2M	C3 and PZP-like alpha-2-macroglobulin domain-containing protein 5; Is able to inhibit all four classes of proteinases by a unique 'trapping' mechanism. This protein has a peptide stretch, called the 'bait region' which contains specific cleavage sites for different proteinases. When a proteinase cleaves the bait region, a conformational change is induced in the protein which traps the proteinase.…	common	68	218	2.70356	0.00394195	119	0.369883	59	0.614286	21	40	7	false	24.4286	21	0.810716	2552
9606.ENSP00000373620	P10809	HSPD1	60 kDa heat shock protein, mitochondrial; Chaperonin implicated in mitochondrial protein import and macromolecular assembly. Together with Hsp10, facilitates the correct folding of imported proteins. May also prevent misfolding and promote the refolding and proper assembly of unfolded polypeptides generated under stress conditions in the mitochondrial matrix. The functional units of these chapero…		69	220	2.74704	0.0111195	66	0.364029	69	0.384615	14	85	5	false	18.0714	14	0.805885	7110
9606.ENSP00000237014	P02766	TTR	Transthyretin; Thyroid hormone-binding protein. Probably transports thyroxine from the bloodstream to the brain; Gla domain containing		70	222	2.84585	0.01411	48	0.351389	97	0.419048	15	77	6	false	17.6	15	0.794906	7806
9606.ENSP00000445002	Q6Q788	APOA5	Regeneration-associated protein 3; Minor apolipoprotein mainly associated with HDL and to a lesser extent with VLDL. May also be associated with chylomicrons. Important determinant of plasma triglyceride (TG) levels by both being a potent stimulator of apo-CII lipoprotein lipase (LPL) TG hydrolysis and a inhibitor of the hepatic VLDL-TG production rate (without affecting the VLDL-apoB production …	common	71	231	2.70356	0.00302757	135	0.369883	60	0.662338	22	36	6	false	22.6364	22	0.810716	2906	0.207673
9606.ENSP00000296585	P17301	ITGA2	Integrin, alpha 2 (CD49B, alpha 2 subunit of VLA-2 receptor); Integrin alpha-2/beta-1 is a receptor for laminin, collagen, collagen C-propeptides, fibronectin and E-cadherin. It recognizes the proline-hydroxylated sequence G-F-P-G-E-R in collagen. It is responsible for adhesion of platelets and other cells to collagens, modulation of collagen and collagenase gene expression, force generation and …	common	72	232	2.66403	0.00305994	134	0.375371	45	0.492647	17	53	6	false	25.2941	17	0.815108	2548
9606.ENSP00000278407	P05155	SERPING1	Serpin peptidase inhibitor, clade G (C1 inhibitor), member 1; Activation of the C1 complex is under control of the C1- inhibitor. It forms a proteolytically inactive stoichiometric complex with the C1r or C1s proteases. May play a potentially crucial role in regulating important physiological pathways including complement activation, blood coagulation, fibrinolysis and the generation of kinins. V…	common	73	233	2.79842	0.00882267	80	0.357345	87	0.883333	16	66	7	false	23.9375	16	0.800176	5448
9606.ENSP00000377958	P50991	CCT4	Chaperonin containing TCP1, subunit 4 (delta); Molecular chaperone; assists the folding of proteins upon ATP hydrolysis. As part of the BBS/CCT complex may play a role in the assembly of BBSome, a complex involved in ciliogenesis regulating transports vesicles to the cilia. Known to play a role, in vitro, in the folding of actin and tubulin; Chaperonins		74	234	2.74704	0.00451875	113	0.364029	70	0.594771	18	51	5	false	17.8889	18	0.805885	5280
9606.ENSP00000457421	P16284	PECAM1	Platelet/endothelial cell adhesion molecule 1; Cell adhesion molecule which is required for leukocyte transendothelial migration (TEM) under most inflammatory conditions. Tyr-690 plays a critical role in TEM and is required for efficient trafficking of PECAM1 to and from the lateral border recycling compartment (LBRC) and is also essential for the LBRC membrane to be targeted around migrating leu…	common	75	234	2.6087	0.00334553	127	0.383333	37	0.485714	15	70	6	false	24.8	15	0.821256	2520	0.204959
9606.ENSP00000265709	P16157	ANK1	Ankyrin 1, erythrocytic; Attaches integral membrane proteins to cytoskeletal elements; binds to the erythrocyte membrane protein band 4.2, to Na-K ATPase, to the lymphocyte membrane protein GP85, and to the cytoskeletal proteins fodrin, tubulin, vimentin and desmin. Erythrocyte ankyrins also link spectrin (beta chain) to the cytoplasmic domain of the erythrocytes anion exchange protein; they reta…	common	76	234	2.95652	0.0347432	13	0.338235	118	0.424242	12	103	5	false	11.6667	12	0.782609	19282
9606.ENSP00000268182	P46940	IQGAP1	IQ motif containing GTPase activating protein 1; Binds to activated CDC42 but does not stimulate its GTPase activity. It associates with calmodulin. Could serve as an assembly scaffold for the organization of a multimolecular complex that would interface incoming signals to the reorganization of the actin cytoskeleton at the plasma membrane. May promote neurite outgrowth.		77	242	2.67589	0.00465761	111	0.373708	49	0.43956	14	82	7	false	24.0714	14	0.81379	2930
9606.ENSP00000379287	P63104	YWHAZ	Tyrosine 3-monooxygenase/tryptophan 5-monooxygenase activation protein, zeta; Adapter protein implicated in the regulation of a large spectrum of both general and specialized signaling pathways. Binds to a large number of partners, usually by recognition of a phosphoserine or phosphothreonine motif. Binding generally results in the modulation of the activity of the binding partner; Belongs to the…	common	78	243	2.60474	0.00630857	100	0.383915	36	0.327273	11	107	6	false	25	11	0.821695	3760
9606.ENSP00000351777	P55072	VCP	Transitional endoplasmic reticulum ATPase; Necessary for the fragmentation of Golgi stacks during mitosis and for their reassembly after mitosis. Involved in the formation of the transitional endoplasmic reticulum (tER). The transfer of membranes from the endoplasmic reticulum to the Golgi apparatus occurs via 50-70 nm transition vesicles which derive from part-rough, part-smooth transitional ele…	common	79	249	2.79842	0.00757079	94	0.357345	88	0.433333	16	67	6	false	16.6875	16	0.800176	3790
9606.ENSP00000339001	P07437	TUBB	Tubulin, beta class I; Tubulin is the major constituent of microtubules. It binds two moles of GTP, one at an exchangeable site on the beta chain and one at a non-exchangeable site on the alpha chain; Tubulins		80	253	2.82213	0.00787726	90	0.354342	95	0.5	16	68	6	false	16.3125	16	0.797541	4974
9606.ENSP00000280326	P48643	CCT5	Chaperonin containing TCP1, subunit 5 (epsilon); Molecular chaperone; assists the folding of proteins upon ATP hydrolysis. As part of the BBS/CCT complex may play a role in the assembly of BBSome, a complex involved in ciliogenesis regulating transports vesicles to the cilia. Known to play a role, in vitro, in the folding of actin and tubulin; Chaperonins		81	254	2.7668	0.00365828	124	0.361429	74	0.632353	17	56	5	false	18.1765	17	0.803689	4498
9606.ENSP00000358866	P21333	FLNA	Endothelial actin-binding protein; Promotes orthogonal branching of actin filaments and links actin filaments to membrane glycoproteins. Anchors various transmembrane proteins to the actin cytoskeleton and serves as a scaffold for a wide range of cytoplasmic signaling proteins. Interaction with FLNA may allow neuroblast migration from the ventricular zone into the cortical plate. Tethers cell sur…	common	82	254	2.71542	0.00484507	108	0.368268	62	0.406593	14	84	6	false	20.5	14	0.809398	3020	0.20297
9606.ENSP00000258091	Q99832	CCT7	Chaperonin containing TCP1, subunit 7 (eta); Molecular chaperone; assists the folding of proteins upon ATP hydrolysis. Known to play a role, in vitro, in the folding of actin and tubulin (By similarity); Chaperonins		83	257	2.7668	0.00365828	125	0.361429	75	0.632353	17	57	5	false	18.1765	17	0.803689	4498
9606.ENSP00000263168	P52907	CAPZA1	Capping protein (actin filament) muscle Z-line, alpha 1; F-actin-capping proteins bind in a Ca(2+)-independent manner to the fast growing ends of actin filaments (barbed end) thereby blocking the exchange of subunits at these ends. Unlike other capping proteins (such as gelsolin and severin), these proteins do not sever actin filaments. May play a role in the formation of epithelial cell junction…	common	84	257	2.92095	0.0132345	53	0.342355	109	0.461538	13	95	6	false	14.0769	13	0.786561	12480	0.204013
9606.ENSP00000373905	P50570	DNM2	Dynamin 2; Microtubule-associated force-producing protein involved in producing microtubule bundles and able to bind and hydrolyze GTP. Plays a role in the regulation of neuron morphology, axon growth and formation of neuronal growth cones (By similarity). Plays an important role in vesicular trafficking processes, in particular endocytosis. Involved in cytokinesis. Regulates maturation of apopto…		85	258	2.66403	0.00368078	123	0.375371	44	0.551282	13	91	5	false	20.1538	13	0.815108	3240
9606.ENSP00000362413	P00558	PGK1	Cell migration-inducing gene 10 protein; In addition to its role as a glycolytic enzyme, it seems that PGK-1 acts as a polymerase alpha cofactor protein (primer recognition protein). May play a role in sperm motility.		86	259	2.78261	0.00799362	88	0.359375	78	0.551282	13	93	6	false	16.5385	13	0.801932	4834
9606.ENSP00000449328	P05388	RPLP0	Large ribosomal subunit protein uL10; Ribosomal protein P0 is the functional equivalent of E.coli protein L10.		87	263	2.77866	0.00911083	77	0.359886	77	0.436364	11	109	6	false	19.9091	11	0.802372	4802	0.214076
9606.ENSP00000247461	P27824	CANX	Major histocompatibility complex class I antigen-binding protein p88; Calcium-binding protein that interacts with newly synthesized glycoproteins in the endoplasmic reticulum. It may act in assisting protein assembly and/or in the retention within the ER of unassembled protein subunits. It seems to play a major role in the quality control apparatus of the ER by the retention of incorrectly folded…		88	267	2.89328	0.0117007	62	0.345628	104	0.19697	12	101	6	false	13.1667	12	0.789635	5122	0.156746
9606.ENSP00000234590	P06733	ENO1	2-phospho-D-glycerate hydro-lyase; Multifunctional enzyme that, as well as its role in glycolysis, plays a part in various processes such as growth control, hypoxia tolerance and allergic responses. May also function in the intravascular and pericellular fibrinolytic system due to its ability to serve as a receptor and activator of plasminogen on the cell surface of several cell-types such as leu…	common	89	273	2.86166	0.0088503	79	0.349448	100	0.538462	13	94	6	false	16.3077	13	0.793149	6274
9606.ENSP00000262030	P06576	ATP5B	ATP synthase, H+ transporting, mitochondrial F1 complex, beta polypeptide; Mitochondrial membrane ATP synthase (F(1)F(0) ATP synthase or Complex V) produces ATP from ADP in the presence of a proton gradient across the membrane which is generated by electron transport complexes of the respiratory chain. F-type ATPases consist of two structural domains, F(1) - containing the extramembraneous cataly…		90	276	3.00791	0.0124635	58	0.332457	130	0.384615	14	88	6	false	11.7857	14	0.776899	8856
9606.ENSP00000481038	Q7L576	CYFIP1	Cytoplasmic FMR1 interacting protein 1; Component of the CYFIP1-EIF4E-FMR1 complex which binds to the mRNA cap and mediates translational repression. In the CYFIP1-EIF4E-FMR1 complex this subunit is an adapter between EIF4E and FMR1. Promotes the translation repression activity of FMR1 in brain probably by mediating its association with EIF4E and mRNA (By similarity). Regulates formation of membr…		91	279	2.74308	0.00587886	103	0.364553	68	0.436364	11	108	6	false	17.3636	11	0.806324	3334
9606.ENSP00000275603	P40227	CCT6A	Chaperonin containing TCP1, subunit 6A (zeta 1); Molecular chaperone; assists the folding of proteins upon ATP hydrolysis. Known to play a role, in vitro, in the folding of actin and tubulin; Belongs to the TCP-1 chaperonin family.		92	281	2.79051	0.00312429	132	0.358357	84	0.675	16	65	5	false	18.875	16	0.801054	3820
9606.ENSP00000253792	P53396	ACLY	ATP-citrate (pro-S-)-lyase; ATP-citrate synthase is the primary enzyme responsible for the synthesis of cytosolic acetyl-CoA in many tissues. Has a central role in de novo lipid synthesis. In nervous tissue it may be involved in the biosynthesis of acetylcholine; In the N-terminal section; belongs to the succinate/malate CoA ligase beta subunit family.		93	284	3.06719	0.0119964	61	0.326031	142	0.409524	15	81	6	false	13.8667	15	0.770312	5672
9606.ENSP00000268150	Q08431	MFGE8	Milk fat globule-EGF factor 8 protein; Plays an important role in the maintenance of intestinal epithelial homeostasis and the promotion of mucosal healing. Promotes VEGF-dependent neovascularization (By similarity). Contributes to phagocytic removal of apoptotic cells in many tissues. Specific ligand for the alpha-v/beta-3 and alpha-v/beta-5 receptors. Also binds to phosphatidylserine-enriched c…	common	94	290	2.71937	0.000737	171	0.367733	64	0.816176	17	55	6	false	26.4118	17	0.808959	942
9606.ENSP00000399421	P16671	CD36	CD36 molecule (thrombospondin receptor); Multifunctional glycoprotein that acts as receptor for a broad range of ligands. Ligands can be of proteinaceous nature like thrombospondin, fibronectin, collagen or amyloid-beta as well as of lipidic nature such as oxidized low-density lipoprotein (oxLDL), anionic phospholipids, long-chain fatty acids and bacterial diacylated lipopeptides. They are genera…	common	95	290	2.75889	0.00354147	126	0.362464	72	0.435897	13	92	6	false	19.2308	13	0.804567	2298
9606.ENSP00000354947	P47755	CAPZA2	Capping protein (actin filament) muscle Z-line, alpha 2; F-actin-capping proteins bind in a Ca(2+)-independent manner to the fast growing ends of actin filaments (barbed end) thereby blocking the exchange of subunits at these ends. Unlike other capping proteins (such as gelsolin and severin), these proteins do not sever actin filaments.		96	294	2.95652	0.00978635	71	0.338235	119	0.515152	12	104	6	false	13.8333	12	0.782609	10060
9606.ENSP00000381736	P25705	ATP5A1	ATP synthase, H+ transporting, mitochondrial F1 complex, alpha subunit 1, cardiac muscle; Mitochondrial membrane ATP synthase (F(1)F(0) ATP synthase or Complex V) produces ATP from ADP in the presence of a proton gradient across the membrane which is generated by electron transport complexes of the respiratory chain. F-type ATPases consist of two structural domains, F(1) - containing the extramem…		97	308	3.0751	0.00950076	74	0.325193	145	0.384615	14	89	6	false	10.5714	14	0.769433	6126	0.188776
9606.ENSP00000257770	P21589	NT5E	5'-nucleotidase, ecto (CD73); Hydrolyzes extracellular nucleotides into membrane permeable nucleosides. Exhibits AMP-, NAD-, and NMN-nucleosidase activities; Belongs to the 5'-nucleotidase family.	common	98	308	2.79051	0.00799871	87	0.358357	83	0.678571	8	138	6	false	23.125	8	0.801054	2040
9606.ENSP00000377508	P14923	JUP	Junction plakoglobin; Common junctional plaque protein. The membrane- associated plaques are architectural elements in an important strategic position to influence the arrangement and function of both the cytoskeleton and the cells within the tissue. The presence of plakoglobin in both the desmosomes and in the intermediate junctions suggests that it plays a central role in the structure and func…		99	315	2.87352	0.00803239	85	0.348006	101	0.444444	9	129	7	false	16.6667	9	0.791831	2844	0.182716
9606.ENSP00000405573	P06744	GPI	Glucose-6-phosphate isomerase; Besides it's role as a glycolytic enzyme, mammalian GPI can function as a tumor-secreted cytokine and an angiogenic factor (AMF) that stimulates endothelial cell motility. GPI is also a neurotrophic factor (Neuroleukin) for spinal and sensory neurons.		100	327	3.0751	0.00947701	75	0.325193	146	0.621212	12	106	6	false	12.9167	12	0.769433	4952
9606.ENSP00000377783	P07225	PROS1	Vitamin K-dependent protein S; Anticoagulant plasma protein; it is a cofactor to activated protein C in the degradation of coagulation factors Va and VIIIa. It helps to prevent coagulation and stimulating fibrinolysis; Gla domain containing	common	101	329	2.78656	0.0004	186	0.358865	80	0.9	16	63	7	false	25.3125	16	0.801493	356
9606.ENSP00000400010	Q12913	PTPRJ	Protein tyrosine phosphatase, receptor type, J; Tyrosine phosphatase which dephosphorylates or contributes to the dephosphorylation of CTNND1, FLT3, PDGFRB, MET, RET (variant MEN2A), KDR, LYN, SRC, MAPK1, MAPK3, EGFR, TJP1, OCLN, PIK3R1 and PIK3R2. Plays a role in cell adhesion, migration, proliferation and differentiation. Involved in vascular development. Regulator of macrophage adhesion and sp…	common	102	329	2.80632	0.00330129	129	0.356338	90	0.563636	11	110	6	false	20.0909	11	0.799297	1818
9606.ENSP00000321853	P08697	SERPINF2	Alpha-2-plasmin inhibitor; Serine protease inhibitor. The major targets of this inhibitor are plasmin and trypsin, but it also inactivates matriptase-3/TMPRSS7 and chymotrypsin; Serpin peptidase inhibitors		103	332	2.78656	0.0004	187	0.358865	81	0.9	16	64	7	false	25.3125	16	0.801493	356
9606.ENSP00000263354	P54920	NAPA	N-ethylmaleimide-sensitive factor attachment protein, alpha; Required for vesicular transport between the endoplasmic reticulum and the Golgi apparatus (Probable). Together with GNA12 promotes CDH5 localization to plasma membrane; Belongs to the SNAP family.		104	332	3.24506	0.0483301	7	0.308161	176	0.285714	8	149	6	false	10.625	8	0.750549	29734	0.247093
9606.ENSP00000226218	P04004	VTN	Serum-spreading factor; Vitronectin is a cell adhesion and spreading factor found in serum and tissues. Vitronectin interact with glycosaminoglycans and proteoglycans. Is recognized by certain members of the integrin family and serves as a cell-to-substrate adhesion molecule. Inhibitor of the membrane-damaging effect of the terminal cytolytic complement pathway; Endogenous ligands	common	105	333	2.79842	0.00202032	145	0.357345	89	0.454545	12	99	7	false	23.8333	12	0.800176	1424	0.240741
9606.ENSP00000301071	Q71U36	TUBA1A	Tubulin alpha-1A chain; Tubulin is the major constituent of microtubules. It binds two moles of GTP, one at an exchangeable site on the beta chain and one at a non-exchangeable site on the alpha chain; Tubulins		106	335	2.92095	0.00198652	146	0.342355	110	0.685714	15	79	6	false	18.7333	15	0.786561	2270
9606.ENSP00000248437	P68366	TUBA4A	Testis-specific alpha-tubulin; Tubulin is the major constituent of microtubules. It binds two moles of GTP, one at an exchangeable site on the beta chain and one at a non-exchangeable site on the alpha chain; Tubulins	common	107	338	2.92095	0.00198652	147	0.342355	111	0.685714	15	80	6	false	18.7333	15	0.786561	2270
9606.ENSP00000353408	P26038	MSN	Membrane-organizing extension spike protein; Probably involved in connections of major cytoskeletal structures to the plasma membrane. May inhibit herpes simplex virus 1 infection at an early stage. Plays a role in regulating the proliferation, migration, and adhesion of human lymphoid cells and participates in immunologic synapse formation; FERM domain containing	common	108	338	2.88933	0.0043106	115	0.346101	103	0.377778	10	120	6	false	14.1	10	0.790075	3366	0.178481
9606.ENSP00000300060	P15144	ANPEP	Myeloid plasma membrane glycoprotein CD13; Broad specificity aminopeptidase which plays a role in the final digestion of peptides generated from hydrolysis of proteins by gastric and pancreatic proteases. Also involved in the processing of various peptides including peptide hormones, such as angiotensin III and IV, neuropeptides, and chemokines. May also be involved the cleavage of peptides bound…	common	109	344	2.89723	0.00333157	128	0.345157	105	0.436364	11	111	6	false	17.2727	11	0.789196	2010
9606.ENSP00000445175	P00338	LDHA	Cell proliferation-inducing gene 19 protein; Lactate dehydrogenase A; Belongs to the LDH/MDH superfamily. LDH family.	common	110	345	3.00791	0.00399637	118	0.332457	131	0.512821	13	96	6	false	12.3846	13	0.776899	2504
9606.ENSP00000329380	P07359	GP1BA	Glycoprotein Ib (platelet), alpha polypeptide; GP-Ib, a surface membrane protein of platelets, participates in the formation of platelet plugs by binding to the A1 domain of vWF, which is already bound to the subendothelium; CD molecules	common	111	345	2.81423	0.0016513	152	0.355337	93	0.454545	12	100	6	false	20.1667	12	0.798419	1262	0.214539
9606.ENSP00000379975	Q13418	ILK	59 kDa serine/threonine-protein kinase; Receptor-proximal protein kinase regulating integrin- mediated signal transduction. May act as a mediator of inside-out integrin signaling. Focal adhesion protein part of the complex ILK-PINCH. This complex is considered to be one of the convergence points of integrin- and growth factor-signaling pathway. Could be implicated in mediating cell architecture, …	common	112	350	2.99605	0.00409043	117	0.333773	128	0.469697	12	105	7	false	19.4167	12	0.778217	3234
9606.ENSP00000357048	P53621	COPA	Coatomer protein complex, subunit alpha; The coatomer is a cytosolic protein complex that binds to dilysine motifs and reversibly associates with Golgi non- clathrin-coated vesicles, which further mediate biosynthetic protein transport from the ER, via the Golgi up to the trans Golgi network. Coatomer complex is required for budding from Golgi membranes, and is essential for the retrograde Golgi-…		113	352	3.17787	0.0103962	69	0.314677	168	0.454545	11	115	6	false	11.8182	11	0.758015	7440	0.279221
9606.ENSP00000384515	Q9HBI1	PARVB	Parvin, beta; Adapter protein that plays a role in integrin signaling via ILK and in activation of the GTPases CDC42 and RAC1 by guanine exchange factors, such as ARHGEF6. Is involved in the reorganization of the actin cytoskeleton and formation of lamellipodia. Plays a role in cell adhesion, cell spreading, establishment or maintenance of cell polarity, and cell migration; Belongs to the parvin …	common	114	352	2.90119	0.00510875	106	0.344687	106	0.571429	8	140	7	false	22.5	8	0.788757	3854
9606.ENSP00000361883	Q01518	CAP1	CAP, adenylate cyclase-associated protein 1 (yeast); Directly regulates filament dynamics and has been implicated in a number of complex developmental and morphological processes, including mRNA localization and the establishment of cell polarity; Belongs to the CAP family.	common	115	353	2.94862	0.00290269	137	0.339142	114	0.621212	12	102	6	false	16.75	12	0.783487	1844	0.235915
9606.ENSP00000290158	Q14974	KPNB1	Pore targeting complex 97 kDa subunit; Functions in nuclear protein import, either in association with an adapter protein, like an importin-alpha subunit, which binds to nuclear localization signals (NLS) in cargo substrates, or by acting as autonomous nuclear transport receptor. Acting autonomously, serves itself as NLS receptor. Docking of the importin/substrate complex to the nuclear pore comp…		116	355	2.99209	0.00409797	116	0.334214	126	0.454545	11	113	6	false	16.7273	11	0.778656	2596
9606.ENSP00000304236	P08571	CD14	Myeloid cell-specific leucine-rich glycoprotein; Coreceptor for bacterial lipopolysaccharide. In concert with LBP, binds to monomeric lipopolysaccharide and delivers it to the LY96/TLR4 complex, thereby mediating the innate immune response to bacterial lipopolysaccharide (LPS). Acts via MyD88, TIRAP and TRAF6, leading to NF-kappa-B activation, cytokine secretion and the inflammatory response. Act…	common	117	357	2.82609	0.00383133	122	0.353846	96	0.142857	8	139	6	false	16.75	8	0.797101	1904
9606.ENSP00000354003	P02724	GYPA	Glycophorin A (MNS blood group); Glycophorin A is the major intrinsic membrane protein of the erythrocyte. The N-terminal glycosylated segment, which lies outside the erythrocyte membrane, has MN blood group receptors. Appears to be important for the function of SLC4A1 and is required for high activity of SLC4A1. May be involved in translocation of SLC4A1 to the plasma membrane. Is a receptor for…	common	118	358	3.01976	0.0131122	54	0.331152	133	0.4	5	171	5	false	15.2	5	0.775582	7306	0.283019
9606.ENSP00000399457	P39656	DDOST	Dolichyl-diphosphooligosaccharide--protein glycosyltransferase subunit (non-catalytic); Essential subunit of the N-oligosaccharyl transferase (OST) complex which catalyzes the transfer of a high mannose oligosaccharide from a lipid-linked oligosaccharide donor to an asparagine residue within an Asn-X-Ser/Thr consensus motif in nascent polypeptide chains. Required for the assembly of both SST3A- a…		119	361	3.0751	0.0097415	72	0.325193	144	0.25	8	145	6	false	9.625	8	0.769433	3656
9606.ENSP00000391481	P29401	TKT	Transketolase; Catalyzes the transfer of a two-carbon ketol group from a ketose donor to an aldose acceptor, via a covalent intermediate with the cofactor thiamine pyrophosphate; Belongs to the transketolase family.		120	370	3.11067	0.00800397	86	0.321474	157	0.755556	10	127	6	false	13.6	10	0.765481	3626
9606.ENSP00000376475	P10644	PRKAR1A	cAMP-dependent protein kinase type I-alpha regulatory subunit; Regulatory subunit of the cAMP-dependent protein kinases involved in cAMP signaling in cells.		121	372	2.79051	0.000784	168	0.358357	85	0.644444	10	119	7	false	23.7	10	0.801054	872
9606.ENSP00000353731	P27487	DPP4	Adenosine deaminase complexing protein 2; Cell surface glycoprotein receptor involved in the costimulatory signal essential for T-cell receptor (TCR)-mediated T-cell activation. Acts as a positive regulator of T-cell coactivation, by binding at least ADA, CAV1, IGF2R, and PTPRC. Its binding to CAV1 and CARD11 induces T-cell proliferation and NF- kappa-B activation in a T-cell receptor/CD3-depende…	common	122	373	3.09091	0.0128988	56	0.323529	150	0.2	6	167	7	false	14.3333	6	0.767677	4730
9606.ENSP00000312999	P04899	GNAI2	Guanine nucleotide binding protein (G protein), alpha inhibiting activity polypeptide 2; Guanine nucleotide-binding proteins (G proteins) are involved as modulators or transducers in various transmembrane signaling systems. The G(i) proteins are involved in hormonal regulation of adenylate cyclase: they inhibit the cyclase in response to beta-adrenergic stimuli. May play a role in cell division.	common	123	374	2.96047	0.00246086	141	0.337784	121	0.454545	11	112	7	false	15.9091	11	0.78217	1922	0.20933
9606.ENSP00000364721	Q15691	MAPRE1	Microtubule-associated protein, RP/EB family, member 1; Plus-end tracking protein (+TIP) that binds to the plus- end of microtubules and regulates the dynamics of the microtubule cytoskeleton. Promotes cytoplasmic microtubule nucleation and elongation. May be involved in spindle function by stabilizing microtubules and anchoring them at centrosomes. Also acts as a regulator of minus-end microtubu…		124	377	3.13834	0.010676	67	0.31864	162	0.535714	8	148	6	false	13.5	8	0.762407	3744	0.276042
9606.ENSP00000263100	P04217	A1BG	Alpha-1-B glycoprotein; Immunoglobulin like domain containing		125	379	2.81028	0	213	0.355837	91	1	15	75	7	false	25.3333	15	0.798858	0
9606.ENSP00000353238	P16150	SPN	Leukocyte sialoglycoprotein; One of the major glycoproteins of thymocytes and T lymphocytes. Plays a role in the physicochemical properties of the T-cell surface and in lectin binding. Presents carbohydrate ligands to selectins. Has an extended rodlike structure that could protrude above the glycocalyx of the cell and allow multiple glycan chains to be accessible for binding. Is a counter-recepto…		126	381	3.01976	0.00518976	104	0.331152	134	0.357143	8	143	6	false	16.25	8	0.775582	2238	0.244318
9606.ENSP00000333769	P35613	BSG	Tumor cell-derived collagenase stimulatory factor; Plays an important role in targeting the monocarboxylate transporters SLC16A1, SLC16A3, SLC16A8 and SLC16A11 to the plasma membrane. Plays pivotal roles in spermatogenesis, embryo implantation, neural network formation and tumor progression. Stimulates adjacent fibroblasts to produce matrix metalloproteinases (MMPS). Seems to be a receptor for ol…		127	382	3.28063	0.0239124	21	0.304819	182	0.1	5	179	7	false	12.4	5	0.746596	10848
9606.ENSP00000246792	P10301	RRAS	Related RAS viral (r-ras) oncogene homolog; Regulates the organization of the actin cytoskeleton. With OSPBL3, modulates integrin beta-1 (ITGB1) activity; Belongs to the small GTPase superfamily. Ras family.	common	128	383	3.18972	0.0174688	37	0.313507	171	0	5	175	7	false	11.6	5	0.756697	5708
9606.ENSP00000451752	P11277	SPTB	Spectrin beta chain, erythrocytic; Spectrin is the major constituent of the cytoskeletal network underlying the erythrocyte plasma membrane. It associates with band 4.1 and actin to form the cytoskeletal superstructure of the erythrocyte plasma membrane; Pleckstrin homology domain containing	common	129	389	3.3834	0.00868279	81	0.295561	192	0.545455	11	116	6	false	10.4545	11	0.735178	11500
9606.ENSP00000234313	P08567	PLEK	Platelet 47 kDa protein; Major protein kinase C substrate of platelets; Pleckstrin homology domain containing	common	130	393	2.97233	0.00516666	105	0.336436	124	0.133333	6	164	7	false	17.6667	6	0.780852	2214	0.231111
9606.ENSP00000418525	P08473	MME	Common acute lymphocytic leukemia antigen; Thermolysin-like specificity, but is almost confined on acting on polypeptides of up to 30 amino acids. Biologically important in the destruction of opioid peptides such as Met- and Leu-enkephalins by cleavage of a Gly-Phe bond. Able to cleave angiotensin-1, angiotensin-2 and angiotensin 1-9. Involved in the degradation of atrial natriuretic factor (ANF)…	common	131	394	3.15415	0.00691666	97	0.317043	163	0.25	9	134	6	false	9.88889	9	0.76065	2546
9606.ENSP00000345230	P67936	TPM4	Tropomyosin alpha-4 chain; Tropomyosin 4; Tropomyosins		132	395	2.96443	0.00325866	131	0.337333	122	0.321429	8	142	7	false	17.375	8	0.78173	1622	0.222756
9606.ENSP00000384136	P35241	RDX	Radixin; Probably plays a crucial role in the binding of the barbed end of actin filaments to the plasma membrane; Deafness associated genes	common	133	396	2.95257	0.00263565	138	0.338688	117	0.464286	8	141	6	false	14.875	8	0.783048	2266
9606.ENSP00000349142	P36542	ATP5C1	ATP synthase, H+ transporting, mitochondrial F1 complex, gamma polypeptide 1; Mitochondrial membrane ATP synthase (F(1)F(0) ATP synthase or Complex V) produces ATP from ADP in the presence of a proton gradient across the membrane which is generated by electron transport complexes of the respiratory chain. F-type ATPases consist of two structural domains, F(1) - containing the extramembraneous cat…		134	397	3.3834	0.00994388	70	0.295561	191	0.472222	9	136	7	false	10.1111	9	0.735178	3876	0.274691
9606.ENSP00000216181	P35579	MYH9	Cellular myosin heavy chain, type A; Cellular myosin that appears to play a role in cytokinesis, cell shape, and specialized functions such as secretion and capping. During cell spreading, plays an important role in cytoskeleton reorganization, focal contacts formation (in the margins but not the central part of spreading cells), and lamellipodial retraction; this function is mechanically antagon…	common	135	398	2.84585	0.00175773	150	0.351389	98	0.285714	7	150	6	false	20.4286	7	0.794906	1054
9606.ENSP00000358867	P08754	GNAI3	Guanine nucleotide binding protein (G protein), alpha inhibiting activity polypeptide 3; Heterotrimeric guanine nucleotide-binding proteins (G proteins) function as transducers downstream of G protein-coupled receptors (GPCRs) in numerous signaling cascades. The alpha chain contains the guanine nucleotide binding site and alternates between an active, GTP-bound state and an inactive, GDP-bound st…		136	400	2.97628	0.00146572	153	0.335989	125	0.533333	10	122	7	false	16.9	10	0.780413	1488	0.231507
9606.ENSP00000383931	P40197	GP5	Glycoprotein V (platelet); The GPIb-V-IX complex functions as the vWF receptor and mediates vWF-dependent platelet adhesion to blood vessels. The adhesion of platelets to injured vascular surfaces in the arterial circulation is a critical initiating event in hemostasis; CD molecules	common	137	402	2.94862	0.000837	165	0.339142	116	0.511111	10	121	7	false	17.8	10	0.783487	638
9606.ENSP00000290378	P68032	ACTC1	Actin, alpha, cardiac muscle 1; Actins are highly conserved proteins that are involved in various types of cell motility and are ubiquitously expressed in all eukaryotic cells; Belongs to the actin family.	common	138	414	2.94862	0.0018276	148	0.339142	115	0.380952	7	151	6	false	14.7143	7	0.783487	1422	0.216387
9606.ENSP00000360141	P63092	GNAS	Guanine nucleotide-binding protein G(s) subunit alpha isoforms XLas; Guanine nucleotide-binding proteins (G proteins) function as transducers in numerous signaling pathways controlled by G protein-coupled receptors (GPCRs). Signaling involves the activation of adenylyl cyclases, resulting in increased levels of the signaling molecule cAMP. GNAS functions downstream of several GPCRs, including bet…	common	139	417	2.93676	0.000622	175	0.340511	112	0.611111	9	130	7	false	18.3333	9	0.784805	698	0.229167
9606.ENSP00000350425	P06727	APOA4	Apolipoprotein A-IV; May have a role in chylomicrons and VLDL secretion and catabolism. Required for efficient activation of lipoprotein lipase by ApoC-II; potent activator of LCAT. Apoa-IV is a major component of HDL and chylomicrons; Belongs to the apolipoprotein A1/A4/E family.	common	140	419	3.05929	0.000437	183	0.326873	139	0.74359	13	97	6	false	21.6923	13	0.77119	326	0.314381
9606.ENSP00000357129	P02549	SPTA1	Spectrin alpha chain, erythrocytic 1; Spectrin is the major constituent of the cytoskeletal network underlying the erythrocyte plasma membrane. It associates with band 4.1 and actin to form the cytoskeletal superstructure of the erythrocyte plasma membrane; EF-hand domain containing	common	141	419	3.3913	0.00647516	98	0.294872	193	0.6	10	128	6	false	10.9	10	0.7343	8762
9606.ENSP00000369538	P50395	GDI2	Guanosine diphosphate dissociation inhibitor 2; Regulates the GDP/GTP exchange reaction of most Rab proteins by inhibiting the dissociation of GDP from them, and the subsequent binding of GTP to them.	common	142	426	3.09486	0.00175068	151	0.323116	151	0.8	10	124	6	false	17.3	10	0.767238	610
9606.ENSP00000262418	P02730	SLC4A1	Solute carrier family 4 (anion exchanger), member 1 (Diego blood group); Functions both as a transporter that mediates electroneutral anion exchange across the cell membrane and as a structural protein. Major integral membrane glycoprotein of the erythrocyte membrane; required for normal flexibility and stability of the erythrocyte membrane and for normal erythrocyte shape via the interactions of…	common	143	427	3.70356	0.013773	49	0.270011	217	0.333333	7	161	6	false	6.57143	7	0.699605	10042	0.306122
9606.ENSP00000241052	P04040	CAT	Catalase; Occurs in almost all aerobically respiring organisms and serves to protect cells from the toxic effects of hydrogen peroxide. Promotes growth of cells including T-cells, B-cells, myeloid leukemia cells, melanoma cells, mastocytoma cells and normal and transformed fibroblast cells; Belongs to the catalase family.	common	144	427	3.06324	0.0044133	114	0.326452	140	0.2	5	173	6	false	16	5	0.770751	2170
9606.ENSP00000378431	Q13201	MMRN1	Elastin microfibril interface located protein 4; Carrier protein for platelet (but not plasma) factor V/Va. Plays a role in the storage and stabilization of factor V in platelets. Upon release following platelet activation, may limit platelet and plasma factor Va-dependent thrombin generation. Ligand for integrin alpha-IIb/beta-3 and integrin alpha-V/beta-3 on activated platelets, and may functio…	common	145	430	2.81028	0	262	0.355837	92	1	15	76	7	false	25.3333	15	0.798858	0	0.253333
9606.ENSP00000383382	P13224	GP1BB	Glycoprotein Ib (platelet), beta polypeptide; Gp-Ib, a surface membrane protein of platelets, participates in the formation of platelet plugs by binding to von Willebrand factor, which is already bound to the subendothelium; CD molecules	common	146	440	2.99605	0.000508	180	0.333773	129	0.638889	9	131	7	false	18.4444	9	0.778217	492
9606.ENSP00000409126	Q4KMQ2	ANO6	Small-conductance calcium-activated nonselective cation channel; Small-conductance calcium-activated nonselective cation (SCAN) channel which acts as a regulator of phospholipid scrambling in platelets and osteoblasts. Phospholipid scrambling results in surface exposure of phosphatidylserine which in platelets is essential to trigger the clotting system whereas in osteoblasts is essential for the…		147	448	3.01186	0.000256	193	0.332021	132	0.777778	10	123	6	false	16	10	0.77646	154
9606.ENSP00000302621	P02750	LRG1	Leucine rich alpha-2-glycoprotein 1	common	148	448	2.99209	0.000782	169	0.334214	127	0.809524	7	152	7	false	16.2857	7	0.778656	410
9606.ENSP00000286548	P50148	GNAQ	Guanine nucleotide binding protein (G protein), q polypeptide; Guanine nucleotide-binding proteins (G proteins) are involved as modulators or transducers in various transmembrane signaling systems. Regulates B-cell selection and survival and is required to prevent B-cell-dependent autoimmunity. Regulates chemotaxis of BM-derived neutrophils and dendritic cells (in vitro) (By similarity); Belongs …	common	149	450	3.11462	0.000965	160	0.321066	158	0.527778	9	132	7	false	13.6667	9	0.765042	758
9606.ENSP00000421725	P02774	GC	Vitamin D-binding protein-macrophage activating factor; Involved in vitamin D transport and storage, scavenging of extracellular G-actin, enhancement of the chemotactic activity of C5 alpha for neutrophils in inflammation and macrophage activation.		150	450	3.13439	0.00135675	156	0.319042	161	0.5	9	133	7	false	18.5556	9	0.762846	992
9606.ENSP00000363079	P11226	MBL2	Mannose-binding lectin (protein C) 2, soluble; Calcium-dependent lectin involved in innate immune defense. Binds mannose, fucose and N-acetylglucosamine on different microorganisms and activates the lectin complement pathway. Binds to late apoptotic cells, as well as to apoptotic blebs and to necrotic cells, but not to early apoptotic cells, facilitating their uptake by macrophages. May bind DNA;…		151	450	3.66008	0.0157475	41	0.273218	211	0.333333	4	198	7	false	10.5	4	0.704436	9044	0.4375
9606.ENSP00000394496	Q9ULV4	CORO1C	Coronin, actin binding protein, 1C; May be involved in cytokinesis, motility, and signal transduction; Belongs to the WD repeat coronin family.	common	152	454	3.56522	0.0157475	40	0.280488	205	0.333333	3	209	6	false	7.33333	3	0.714976	4664
9606.ENSP00000356540	O75558	STX11	Syntaxin 11; SNARE that acts to regulate protein transport between late endosomes and the trans-Golgi network; Syntaxins		153	457	4.20553	0.0313382	16	0.237782	239	0.166667	4	202	7	false	3.5	4	0.64383	18278	0.3
9606.ENSP00000217133	Q9H4B7	TUBB1	Tubulin, beta 1 class VI; Tubulin is the major constituent of microtubules. It binds two moles of GTP, one at an exchangeable site on the beta chain and one at a non-exchangeable site on the alpha chain (By similarity); Belongs to the tubulin family.	common	154	460	3.07905	0.000186	198	0.324775	148	0.981818	11	114	6	false	20.2727	11	0.768994	336
9606.ENSP00000371958	P21926	CD9	Cell growth-inhibiting gene 2 protein; Involved in platelet activation and aggregation. Regulates paranodal junction formation. Involved in cell adhesion, cell motility and tumor metastasis. Required for sperm-egg fusion; Belongs to the tetraspanin (TM4SF) family.		155	460	3.29644	0.00810508	83	0.303357	184	0.166667	4	193	7	false	15	4	0.74484	3878
9606.ENSP00000484343	P35237	SERPINB6	Serpin peptidase inhibitor, clade B (ovalbumin), member 6; May be involved in the regulation of serine proteinases present in the brain or extravasated from the blood (By similarity). Inhibitor of cathepsin G, kallikrein-8 and thrombin. May play an important role in the inner ear in the protection against leakage of lysosomal content during stress and loss of this protection results in cell death…		156	461	3.03953	0.00104419	159	0.328999	137	0.666667	6	165	6	false	18.8333	6	0.773386	408
9606.ENSP00000357005	Q9Y624	F11R	Junctional adhesion molecule 1; Seems to play a role in epithelial tight junction formation. Appears early in primordial forms of cell junctions and recruits PARD3. The association of the PARD6- PARD3 complex may prevent the interaction of PARD3 with JAM1, thereby preventing tight junction assembly (By similarity). Plays a role in regulating monocyte transmigration involved in integrity of epithe…		157	467	2.96443	0.000473	181	0.337333	123	0.533333	6	163	6	false	21.5	6	0.78173	482	0.311594
9606.ENSP00000338413	P22314	UBA1	Ubiquitin-like modifier activating enzyme 1; Catalyzes the first step in ubiquitin conjugation to mark cellular proteins for degradation through the ubiquitin- proteasome system. Activates ubiquitin by first adenylating its C-terminal glycine residue with ATP, and thereafter linking this residue to the side chain of a cysteine residue in E1, yielding a ubiquitin-E1 thioester and free AMP. Essenti…		158	469	2.90119	0.000624	174	0.344687	107	0.166667	4	188	6	false	21.75	4	0.788757	380
9606.ENSP00000316338	Q9UQB8	BAIAP2	Brain-specific angiogenesis inhibitor 1-associated protein 2; Adapter protein that links membrane-bound small G- proteins to cytoplasmic effector proteins. Necessary for CDC42- mediated reorganization of the actin cytoskeleton and for RAC1- mediated membrane ruffling. Involved in the regulation of the actin cytoskeleton by WASF family members and the Arp2/3 complex. Plays a role in neurite growth…	common	159	471	3.05534	0.000896	161	0.327296	138	0.6	5	172	6	false	18	5	0.771629	416
9606.ENSP00000478892	P19086	GNAZ	Guanine nucleotide binding protein (G protein), alpha z polypeptide; Guanine nucleotide-binding proteins (G proteins) are involved as modulators or transducers in various transmembrane signaling systems.		160	472	3.06324	0.000593	178	0.326452	141	0.619048	7	153	7	false	17.1429	7	0.770751	748	0.290557
9606.ENSP00000359446	P15169	CPN1	Carboxypeptidase N catalytic chain; Protects the body from potent vasoactive and inflammatory peptides containing C-terminal Arg or Lys (such as kinins or anaphylatoxins) which are released into the circulation; M14 carboxypeptidases		161	473	1	0	231	1	1	0	1	241	1	false	1	1	1	0
9606.ENSP00000319464	P22792	CPN2	Carboxypeptidase N regulatory subunit; The 83 kDa subunit binds and stabilizes the catalytic subunit at 37 degrees Celsius and keeps it in circulation. Under some circumstances it may be an allosteric modifier of the catalytic subunit; M14 carboxypeptidases	common	162	476	1	0	232	1	2	0	1	242	1	false	1	1	1	0	0
9606.ENSP00000415283	P13598	ICAM2	Intercellular adhesion molecule 2; ICAM proteins are ligands for the leukocyte adhesion protein LFA-1 (integrin alpha-L/beta-2). ICAM2 may play a role in lymphocyte recirculation by blocking LFA-1-dependent cell adhesion. It mediates adhesive interactions important for antigen- specific immune response, NK-cell mediated clearance, lymphocyte recirculation, and other cellular interactions importan…		163	477	3.13043	0.000878	162	0.319444	160	0.47619	7	155	6	false	16.5714	7	0.763285	542	0.306878
9606.ENSP00000400717	Q14344	GNA13	Guanine nucleotide binding protein (G protein), alpha 13; Guanine nucleotide-binding proteins (G proteins) are involved as modulators or transducers in various transmembrane signaling systems. Activates effector molecule RhoA by binding and activating RhoGEFs (ARHGEF1/p115RhoGEF, ARHGEF11/PDZ-RhoGEF and ARHGEF12/LARG). GNA13-dependent Rho signaling subsequently regulates transcription factor AP-1…	common	164	478	3.08696	0.000876	163	0.323944	149	0.266667	6	166	7	false	20.1667	6	0.768116	646
9606.ENSP00000428924	P07948	LYN	V-yes-1 Yamaguchi sarcoma viral related oncogene homolog; Non-receptor tyrosine-protein kinase that transmits signals from cell surface receptors and plays an important role in the regulation of innate and adaptive immune responses, hematopoiesis, responses to growth factors and cytokines, integrin signaling, but also responses to DNA damage and genotoxic agents. Functions primarily as negative r…		165	481	3.10277	0.000729	172	0.322293	155	0.333333	7	154	7	false	16.7143	7	0.766359	338
9606.ENSP00000266041	Q14624	ITIH4	Inter-alpha-trypsin inhibitor family heavy chain-related protein; Type II acute-phase protein (APP) involved in inflammatory responses to trauma. May also play a role in liver development or regeneration.	common	166	488	3.44269	0.00302613	136	0.290471	195	0.380952	7	157	7	false	10.7143	7	0.72859	1688
9606.ENSP00000431984	P07384	CAPN1	Cell proliferation-inducing gene 30 protein; Calcium-regulated non-lysosomal thiol-protease which catalyzes limited proteolysis of substrates involved in cytoskeletal remodeling and signal transduction; Belongs to the peptidase C2 family.		167	490	2.95652	3.71e-05	208	0.338235	120	0.933333	6	162	7	false	28.1667	6	0.782609	40
9606.ENSP00000265983	P02790	HPX	Beta-1B-glycoprotein; Binds heme and transports it to the liver for breakdown and iron recovery, after which the free hemopexin returns to the circulation.	common	168	492	3.10277	0.000312	190	0.322293	156	0.607143	8	146	6	false	21.5	8	0.766359	288
9606.ENSP00000416293	P11166	SLC2A1	Solute carrier family 2 (facilitated glucose transporter), member 1; Facilitative glucose transporter. This isoform may be responsible for constitutive or basal glucose uptake. Has a very broad substrate specificity; can transport a wide range of aldoses including both pentoses and hexoses; Belongs to the major facilitator superfamily. Sugar transporter (TC 2.A.1.1) family. Glucose transporter su…	common	169	497	3.15415	0.00239901	142	0.317043	164	0.5	4	191	6	false	17	4	0.76065	898
9606.ENSP00000361635	P45880	VDAC2	Voltage-dependent anion-selective channel protein 2; Forms a channel through the mitochondrial outer membrane that allows diffusion of small hydrophilic molecules. The channel adopts an open conformation at low or zero membrane potential and a closed conformation at potentials above 30-40 mV. The open state has a weak anion selectivity whereas the closed state is cation- selective; Belongs to the…		170	498	3.46245	0.000843	164	0.288813	197	0.638889	9	137	7	false	10.3333	9	0.726394	494
9606.ENSP00000446007	P08670	VIM	Vimentin; Vimentins are class-III intermediate filaments found in various non-epithelial cells, especially mesenchymal cells. Vimentin is attached to the nucleus, endoplasmic reticulum, and mitochondria, either laterally or terminally.		171	498	3.10277	0.00143612	154	0.322293	154	0.333333	4	190	7	false	22.75	4	0.766359	832	0.355469
9606.ENSP00000200676	P11597	CETP	Cholesteryl ester transfer protein, plasma; Involved in the transfer of neutral lipids, including cholesteryl ester and triglyceride, among lipoprotein particles. Allows the net movement of cholesteryl ester from high density lipoproteins/HDL to triglyceride-rich very low density lipoproteins/VLDL, and the equimolar transport of triglyceride from VLDL to HDL. Regulates the reverse cholesterol tra…	common	172	505	3.09486	0	228	0.323116	152	1	10	125	6	false	22.6	10	0.767238	0	0.347692
9606.ENSP00000300215	P16452	EPB42	Erythrocyte membrane protein band 4.2; Probably plays an important role in the regulation of erythrocyte shape and mechanical properties; Belongs to the transglutaminase superfamily. Transglutaminase family.	common	173	507	3.90119	0.0049596	107	0.256332	230	0.466667	6	170	6	false	7.83333	6	0.677646	5976
9606.ENSP00000413606	Q15833	STXBP2	Syntaxin binding protein 2; Involved in intracellular vesicle trafficking and vesicle fusion with membranes. Contributes to the granule exocytosis machinery through interaction with soluble N- ethylmaleimide-sensitive factor attachment protein receptor (SNARE) proteins that regulate membrane fusion. Regulates cytotoxic granule exocytosis in natural killer (NK) cells.		174	508	5.18577	0.0157475	42	0.192835	251	0.333333	3	215	8	false	2.66667	3	0.534914	9144
9606.ENSP00000479488	P35232	PHB	Prohibitin; Prohibitin inhibits DNA synthesis. It has a role in regulating proliferation. As yet it is unclear if the protein or the mRNA exhibits this effect. May play a role in regulating mitochondrial respiration activity and in aging.		175	516	3.46245	0.002536	139	0.288813	196	0.3	5	181	7	false	9.6	5	0.726394	818	0.284848
9606.ENSP00000427866	Q08495	DMTN	Erythrocyte membrane protein band 4.9; Membrane-cytoskeleton-associated protein with F-actin- binding activity that induces F-actin bundles formation and stabilization. Its F-actin-bundling activity is reversibly regulated upon its phosphorylation by the cAMP-dependent protein kinase A (PKA). Binds to the erythrocyte membrane glucose transporter-1 SLC2A1/GLUT1, and hence stabilizes and attaches t…	common	176	516	4.47036	0.00808533	84	0.223696	245	0.2	5	187	7	false	4.4	5	0.614405	5678
9606.ENSP00000369784	A6NHL2	TUBAL3	Tubulin alpha chain-like 3; Tubulin is the major constituent of microtubules. It binds two moles of GTP, one at an exchangeable site on the beta chain and one at a non-exchangeable site on the alpha chain (By similarity); Belongs to the tubulin family.		177	520	3.41897	2.61e-05	209	0.292486	194	0.909091	11	117	6	false	17.9091	11	0.731225	10
9606.ENSP00000365730	Q9Y6E0	STK24	Mammalian STE20-like protein kinase 3; Serine/threonine-protein kinase that acts on both serine and threonine residues and promotes apoptosis in response to stress stimuli and caspase activation. Mediates oxidative-stress- induced cell death by modulating phosphorylation of JNK1-JNK2 (MAPK8 and MAPK9), p38 (MAPK11, MAPK12, MAPK13 and MAPK14) during oxidative stress. Plays a role in a staurosporin…		178	520	3.5415	0.00122751	157	0.282366	204	0.714286	7	159	6	false	17.2857	7	0.717611	884
9606.ENSP00000356905	O95497	VNN1	Vascular non-inflammatory molecule 1; Amidohydrolase that hydrolyzes specifically one of the carboamide linkages in D-pantetheine thus recycling pantothenic acid (vitamin B5) and releasing cysteamine; Belongs to the carbon-nitrogen hydrolase superfamily. BTD/VNN family.		179	521	3.59289	0.00309997	133	0.278328	206	0.4	5	182	6	false	6.6	5	0.711902	816
9606.ENSP00000348886	Q9UJZ1	STOML2	Stomatin-like protein 2, mitochondrial; Mitochondrial protein that probably regulates the biogenesis and the activity of mitochondria. Stimulates cardiolipin biosynthesis, binds cardiolipin-enriched membranes where it recruits and stabilizes some proteins including prohibitin and may therefore act in the organization of functional microdomains in mitochondrial membranes. Through regulation of the…		180	525	3.31225	0.00216582	144	0.301909	187	0.333333	4	194	6	false	11.25	4	0.743083	860
9606.ENSP00000217407	P18428	LBP	Lipopolysaccharide binding protein; Plays a role in the innate immune response. Binds to the lipid A moiety of bacterial lipopolysaccharides (LPS), a glycolipid present in the outer membrane of all Gram-negative bacteria. Acts as an affinity enhancer for CD14, facilitating its association with LPS. Promotes the release of cytokines in response to bacterial lipopolysaccharide; BPI fold containing	common	181	532	3.0751	0.000462	182	0.325193	147	0.333333	3	203	6	false	20.6667	3	0.769433	270
9606.ENSP00000266718	P51884	LUM	Keratan sulfate proteoglycan lumican; Small leucine rich repeat proteoglycans; Belongs to the small leucine-rich proteoglycan (SLRP) family. SLRP class II subfamily.	common	182	536	3.02372	3.92e-06	212	0.330719	135	0.833333	4	189	7	false	33.25	4	0.775143	2	0.461806
9606.ENSP00000354468	P00387	CYB5R3	NADH-cytochrome b5 reductase 3; Desaturation and elongation of fatty acids, cholesterol biosynthesis, drug metabolism, and, in erythrocyte, methemoglobin reduction.		183	540	3.20158	0	233	0.312346	172	1	9	135	6	false	17.3333	9	0.75538	0
9606.ENSP00000299518	P50213	IDH3A	Isocitrate dehydrogenase [NAD] subunit alpha, mitochondrial; Catalytic subunit of the enzyme which catalyzes the decarboxylation of isocitrate (ICT) into alpha-ketoglutarate. The heterodimer composed of the alpha (IDH3A) and beta (IDH3B) subunits and the heterodimer composed of the alpha (IDH3A) and gamma (IDH3G) subunits, have considerable basal activity but the full activity of the heterotetram…		184	540	3.64032	0.000781	170	0.274701	210	0.52381	7	160	7	false	10.7143	7	0.706632	394
9606.ENSP00000446121	P48059	LIMS1	LIM and senescent cell antigen-like-containing domain protein 1; Adapter protein in a cytoplasmic complex linking beta- integrins to the actin cytoskeleton, bridges the complex to cell surface receptor tyrosine kinases and growth factor receptors. Involved in the regulation of cell survival, cell proliferation and cell differentiation; LIM domain containing	common	185	541	3.32016	0.000634	173	0.30119	188	0.7	5	180	8	false	15.2	5	0.742205	552	0.353488
9606.ENSP00000329374	P05543	SERPINA7	Serpin peptidase inhibitor, clade A (alpha-1 antiproteinase, antitrypsin), member 7; Major thyroid hormone transport protein in serum; Belongs to the serpin family.	common	186	542	3.24111	0.000272	192	0.308537	174	0.6	5	176	7	false	22.4	5	0.750988	180
9606.ENSP00000264758	P35611	ADD1	Erythrocyte adducin subunit alpha; Membrane-cytoskeleton-associated protein that promotes the assembly of the spectrin-actin network. Binds to calmodulin.		187	542	3.87747	0.00606339	101	0.2579	227	0.333333	3	214	7	false	10	3	0.680281	4256
9606.ENSP00000360147	O43895	XPNPEP2	X-prolyl aminopeptidase (aminopeptidase P) 2, membrane-bound; Membrane-bound metalloprotease which catalyzes the removal of a penultimate prolyl residue from the N-termini of peptides, such as Arg-Pro-Pro. May play a role in the metabolism of the vasodilator bradykinin; Belongs to the peptidase M24B family.		188	546	3.63241	0.00248825	140	0.275299	209	0.333333	4	197	6	false	5.75	4	0.70751	692
9606.ENSP00000450838	P29622	SERPINA4	Serpin peptidase inhibitor, clade A (alpha-1 antiproteinase, antitrypsin), member 4; Inhibits human amidolytic and kininogenase activities of tissue kallikrein. Inhibition is achieved by formation of an equimolar, heat- and SDS-stable complex between the inhibitor and the enzyme, and generation of a small C-terminal fragment of the inhibitor due to cleavage at the reactive site by tissue kallikre…	common	189	548	3.60079	0.00111154	158	0.277717	207	0.6	5	183	7	false	8.4	5	0.711023	614
9606.ENSP00000222381	P27169	PON1	Serum paraoxonase/arylesterase 1; Hydrolyzes the toxic metabolites of a variety of organophosphorus insecticides. Capable of hydrolyzing a broad spectrum of organophosphate substrates and lactones, and a number of aromatic carboxylic acid esters. Mediates an enzymatic protection of low density lipoproteins against oxidative modification and the consequent series of events leading to atheroma form…		190	553	3.09486	0	274	0.323116	153	1	10	126	6	false	22.6	10	0.767238	0
9606.ENSP00000281172	Q12929	EPS8	Epidermal growth factor receptor pathway substrate 8; Signaling adapter that controls various cellular protrusions by regulating actin cytoskeleton dynamics and architecture. Depending on its association with other signal transducers, can regulate different processes. Together with SOS1 and ABI1, forms a trimeric complex that participates in transduction of signals from Ras to Rac by activating t…	common	191	553	3.18577	0.000539	179	0.313896	170	0.333333	3	204	7	false	20.6667	3	0.757137	158	0.398693
9606.ENSP00000268379	P22695	UQCRC2	Ubiquinol-cytochrome-c reductase complex core protein 2; This is a component of the ubiquinol-cytochrome c reductase complex (complex III or cytochrome b-c1 complex), which is part of the mitochondrial respiratory chain. The core protein 2 is required for the assembly of the complex; M16 metallopeptidases		192	554	3.50988	0.000217	196	0.28491	200	0.857143	7	158	7	false	12.2857	7	0.721124	212
9606.ENSP00000296511	P08758	ANXA5	Placental anticoagulant protein 4; This protein is an anticoagulant protein that acts as an indirect inhibitor of the thromboplastin-specific complex, which is involved in the blood coagulation cascade; Annexins	common	193	554	3.06719	0.000224	195	0.326031	143	0	2	216	6	false	24	2	0.770312	264
9606.ENSP00000379873	P04439	HLA-A	HLA class I histocompatibility antigen, A-3 alpha chain; Involved in the presentation of foreign antigens to the immune system; C1-set domain containing	common	194	555	3.24901	0.000113	201	0.307786	177	0.9	5	177	7	false	13.8	5	0.75011	110
9606.ENSP00000399168	P30481	HLA-B	HLA class I histocompatibility antigen, B-7 alpha chain; Involved in the presentation of foreign antigens to the immune system; C1-set domain containing		195	558	3.24901	0.000113	202	0.307786	178	0.9	5	178	7	false	13.8	5	0.75011	110
9606.ENSP00000381581	P13796	LCP1	Lymphocyte cytosolic protein 1 (L-plastin); Actin-binding protein. Plays a role in the activation of T-cells in response to costimulation through TCR/CD3 and CD2 or CD28. Modulates the cell surface expression of IL2RA/CD25 and CD69; EF-hand domain containing	common	196	558	3.30435	0.000832	166	0.302632	185	0.333333	3	207	7	false	12.3333	3	0.743961	284	0.363636
9606.ENSP00000379386	P07195	LDHB	Renal carcinoma antigen NY-REN-46; Lactate dehydrogenase B; Belongs to the LDH/MDH superfamily. LDH family.	common	197	560	3.11858	0	254	0.320659	159	1	8	147	6	false	16.25	8	0.764603	0
9606.ENSP00000290866	P12821	ACE	Angiotensin I converting enzyme; Converts angiotensin I to angiotensin II by release of the terminal His-Leu, this results in an increase of the vasoconstrictor activity of angiotensin. Also able to inactivate bradykinin, a potent vasodilator. Has also a glycosidase activity which releases GPI-anchored proteins from the membrane by cleaving the mannose linkage in the GPI moiety; CD molecules	common	198	560	3.34387	0.000617	176	0.299054	189	0.333333	4	195	7	false	13.5	4	0.73957	294
9606.ENSP00000367123	P08195	SLC3A2	Solute carrier family 3 (amino acid transporter heavy chain), member 2; Required for the function of light chain amino-acid transporters. Involved in sodium-independent, high-affinity transport of large neutral amino acids such as phenylalanine, tyrosine, leucine, arginine and tryptophan. Involved in guiding and targeting of LAT1 and LAT2 to the plasma membrane. When associated with SLC7A6 or SLC…		199	563	4.26877	0.00790514	89	0.234259	242	0	2	232	8	false	3	2	0.636803	3672
9606.ENSP00000370808	P12236	SLC25A6	Solute carrier family 25 (mitochondrial carrier; adenine nucleotide translocator), member 6; Catalyzes the exchange of cytoplasmic ADP with mitochondrial ATP across the mitochondrial inner membrane. May participate in the formation of the permeability transition pore complex (PTPC) responsible for the release of mitochondrial products that triggers apoptosis; Belongs to the mitochondrial carrier …		200	564	3.51383	0.000238	194	0.284589	201	0.866667	6	169	6	false	12.1667	6	0.720685	296
9606.ENSP00000296255	P04843	RPN1	Dolichyl-diphosphooligosaccharide--protein glycosyltransferase 67 kDa subunit; Essential subunit of the N-oligosaccharyl transferase (OST) complex which catalyzes the transfer of a high mannose oligosaccharide from a lipid-linked oligosaccharide donor to an asparagine residue within an Asn-X-Ser/Thr consensus motif in nascent polypeptide chains; Belongs to the OST1 family.		201	566	3.24111	0.000138	199	0.308537	175	0.666667	4	192	6	false	12.25	4	0.750988	74	0.314103
9606.ENSP00000336888	Q8IWA5	SLC44A2	Solute carrier family 44 (choline transporter), member 2; Isoform 1, but not isoform 3, exhibits some choline transporter activity; Solute carriers		202	568	3.03162	0	288	0.329857	136	1	8	144	6	false	18.875	8	0.774264	0	0.290385
9606.ENSP00000358824	P49184	DNASE1L1	Muscle-specific DNase I-like; Deoxyribonuclease 1 like 1; Belongs to the DNase I family.		203	569	3.16996	0	235	0.315461	166	1	6	168	7	false	14.3333	6	0.758893	0
9606.ENSP00000348163	P13797	PLS3	Plastin 3; Actin-bundling protein found in intestinal microvilli, hair cell stereocilia, and fibroblast filopodia. May play a role in the regulation of bone development; EF-hand domain containing		204	580	3.50988	0.000412	185	0.28491	199	0.5	4	196	7	false	10.25	4	0.721124	180
9606.ENSP00000230036	P80108	GPLD1	Glycosyl-phosphatidylinositol-specific phospholipase D; This protein hydrolyzes the inositol phosphate linkage in proteins anchored by phosphatidylinositol glycans (GPI-anchor) thus releasing these proteins from the membrane.		205	582	3.8419	0.00238512	143	0.260288	226	0.333333	3	213	6	false	6.66667	3	0.684234	640
9606.ENSP00000416706	Q562R1	ACTBL2	Beta-actin-like protein 2; Actins are highly conserved proteins that are involved in various types of cell motility and are ubiquitously expressed in all eukaryotic cells.		206	590	3.24901	4.46e-05	206	0.307786	179	0.666667	3	205	7	false	20.3333	3	0.75011	22	0.423611
9606.ENSP00000303908	Q6IBS0	TWF2	Twinfilin actin-binding protein 2; Actin-binding protein involved in motile and morphological processes. Inhibits actin polymerization, likely by sequestering G-actin. By capping the barbed ends of filaments, it also regulates motility. Seems to play an important role in clathrin-mediated endocytosis and distribution of endocytic organelles. May play a role in regulating the mature length of the …		207	593	3.24901	4.46e-05	207	0.307786	180	0.666667	3	206	7	false	20.3333	3	0.75011	22
9606.ENSP00000331897	P48735	IDH2	Isocitrate dehydrogenase 2 (NADP+), mitochondrial; Plays a role in intermediary metabolism and energy production. It may tightly associate or interact with the pyruvate dehydrogenase complex; Belongs to the isocitrate and isopropylmalate dehydrogenases family.		208	594	3.67194	0.000198	197	0.272336	213	0.6	5	184	7	false	12.6	5	0.703118	108
9606.ENSP00000345259	P11171	EPB41	Erythrocyte membrane protein band 4.1; Protein 4.1 is a major structural element of the erythrocyte membrane skeleton. It plays a key role in regulating membrane physical properties of mechanical stability and deformability by stabilizing spectrin-actin interaction. Recruits DLG1 to membranes. Required for dynein-dynactin complex and NUMA1 recruitment at the mitotic cell cortex during anaphase.	common	209	594	4.25296	0.000813	167	0.23513	241	0.3	5	186	7	false	7	5	0.63856	902
9606.ENSP00000269848	P17858	PFKL	ATP-dependent 6-phosphofructokinase, liver type; Catalyzes the phosphorylation of D-fructose 6-phosphate to fructose 1,6-bisphosphate by ATP, the first committing step of glycolysis; Belongs to the phosphofructokinase type A (PFKA) family. ATP-dependent PFK group I subfamily. Eukaryotic two domain clade "E" sub-subfamily.		210	598	3.22925	0	269	0.30967	173	1	7	156	7	false	15	7	0.752306	0
9606.ENSP00000338864	Q7LDG7	RASGRP2	Calcium and DAG-regulated guanine nucleotide exchange factor I; Functions as a calcium- and DAG-regulated nucleotide exchange factor specifically activating Rap through the exchange of bound GDP for GTP. May also activates other GTPases such as RRAS, RRAS2, NRAS, KRAS but not HRAS. Functions in aggregation of platelets and adhesion of T-lymphocytes and neutrophils probably through inside-out inte…		211	603	3.52174	0.000611	177	0.283951	202	0	2	224	8	false	14	2	0.719807	256
9606.ENSP00000415034	Q6ZNJ1	NBEAL2	Neurobeachin-like protein 2; Probably involved in thrombopoiesis. Plays a role in the development or secretion of alpha-granules, that contain several growth factors important for platelet biogenesis; Armadillo-like helical domain containing		212	605	3.1581	0	266	0.316646	165	1	5	174	6	false	17.6	5	0.760211	0
9606.ENSP00000258418	Q9Y376	CAB39	Calcium binding protein 39; Component of a complex that binds and activates STK11/LKB1. In the complex, required to stabilize the interaction between CAB39/MO25 (CAB39/MO25alpha or CAB39L/MO25beta) and STK11/LKB1.		213	610	3.47431	0.000337	189	0.287827	198	0	2	223	7	false	14	2	0.725077	262
9606.ENSP00000259365	P28289	TMOD1	Erythrocyte tropomodulin; Blocks the elongation and depolymerization of the actin filaments at the pointed end. The Tmod/TM complex contributes to the formation of the short actin protofilament, which in turn defines the geometry of the membrane skeleton. May play an important role in regulating the organization of actin filaments by preferentially binding to a specific tropomyosin isoform at its…	common	214	611	3.52569	0.000134	200	0.283632	203	0.333333	3	208	7	false	7.33333	3	0.719368	66	0.466667
9606.ENSP00000416683	P35858	IGFALS	Insulin-like growth factor-binding protein complex acid labile subunit; Involved in protein-protein interactions that result in protein complexes, receptor-ligand binding or cell adhesion.	common	215	613	3.28063	1.99e-05	210	0.304819	183	0	2	220	7	false	27	2	0.746596	26
9606.ENSP00000286371	P54709	ATP1B3	Sodium/potassium-transporting ATPase subunit beta-3; This is the non-catalytic component of the active enzyme, which catalyzes the hydrolysis of ATP coupled with the exchange of Na(+) and K(+) ions across the plasma membrane. The exact function of the beta-3 subunit is not known; ATPase Na+/K+ transporting subunits		216	614	4.12253	0.00179754	149	0.24257	235	0	2	230	8	false	3.5	2	0.653052	624	0.5
9606.ENSP00000369129	P15924	DSP	250/210 kDa paraneoplastic pemphigus antigen; Major high molecular weight protein of desmosomes. Involved in the organization of the desmosomal cadherin- plakoglobin complexes into discrete plasma membrane domains and in the anchoring of intermediate filaments to the desmosomes; Belongs to the plakin or cytolinker family.		217	617	3.61265	0.000424	184	0.276805	208	0	2	225	7	false	8.5	2	0.709706	156
9606.ENSP00000483872	Q86UF1	TSPAN33	Proerythroblast new membrane; Plays an important role in normal erythropoiesis (By similarity). It has a role in the differentiation of erythroid progenitors (By similarity). Regulates maturation and trafficking of the transmembrane metalloprotease ADAM10. Negatively regulates ligand-induced Notch activity probably by regulating ADAM10 activity; Belongs to the tetraspanin (TM4SF) family.		218	618	3.30435	1.2e-05	211	0.302632	186	0	2	221	7	false	28	2	0.743961	10	0.5625
9606.ENSP00000381565	O60610	DIAPH1	Protein diaphanous homolog 1; Acts in a Rho-dependent manner to recruit PFY1 to the membrane. Required for the assembly of F-actin structures, such as actin cables and stress fibers. Nucleates actin filaments. Binds to the barbed end of the actin filament and slows down actin polymerization and depolymerization. Required for cytokinesis, and transcriptional activation of the serum response factor…		219	621	3.18182	0	234	0.314286	169	1	2	218	7	false	28	2	0.757576	0
9606.ENSP00000452762	P13804	ETFA	Electron transfer flavoprotein subunit alpha, mitochondrial; Heterodimeric electron transfer flavoprotein that accepts electrons from several mitochondrial dehydrogenases, including acyl-CoA dehydrogenases, glutaryl-CoA and sarcosine dehydrogenase. It transfers the electrons to the main mitochondrial respiratory chain via ETF-ubiquinone oxidoreductase (ETF dehydrogenase). Required for normal mito…		220	622	3.71146	4.54e-05	205	0.269436	218	0.833333	4	199	7	false	11.5	4	0.698726	38
9606.ENSP00000331544	P23142	FBLN1	Fibulin 1; Incorporated into fibronectin-containing matrix fibers. May play a role in cell adhesion and migration along protein fibers within the extracellular matrix (ECM). Could be important for certain developmental processes and contribute to the supramolecular organization of ECM architecture, in particular to those of basement membranes. Has been implicated in a role in cellular transformat…	common	221	625	3.16996	0	241	0.315461	167	1	2	217	7	false	34.5	2	0.758893	0	0.575
9606.ENSP00000265162	Q07075	ENPEP	Glutamyl aminopeptidase (aminopeptidase A); Appears to have a role in the catabolic pathway of the renin-angiotensin system. Probably plays a role in regulating growth and differentiation of early B-lineage cells; Belongs to the peptidase M1 family.		222	626	3.66008	0.000397	188	0.273218	212	0	2	226	8	false	11.5	2	0.704436	198
9606.ENSP00000441875	Q99623	PHB2	B-cell receptor-associated protein BAP37; Acts as a mediator of transcriptional repression by nuclear hormone receptors via recruitment of histone deacetylases (By similarity). Functions as an estrogen receptor (ER)-selective coregulator that potentiates the inhibitory activities of antiestrogens and represses the activity of estrogens. Competes with NCOA1 for modulation of ER transcriptional act…		223	627	3.67194	8.45e-05	203	0.272336	214	0.666667	3	210	7	false	8.66667	3	0.703118	38	0.433333
9606.ENSP00000445306	P05023	ATP1A1	Sodium/potassium-transporting ATPase subunit alpha-1; This is the catalytic component of the active enzyme, which catalyzes the hydrolysis of ATP coupled with the exchange of sodium and potassium ions across the plasma membrane. This action creates the electrochemical gradient of sodium and potassium ions, providing the energy for active transport of various nutrients; ATPase Na+/K+ transporting …	common	224	631	4.26877	0.00140863	155	0.234259	243	0	2	233	8	false	5.5	2	0.636803	396
9606.ENSP00000364801	P0DMV9	HSPA1B	Heat shock protein family A member 1B	common	225	651	3.27273	0	251	0.305556	181	1	2	219	6	false	23	2	0.747475	0
9606.ENSP00000343158	Q9Y2J2	EPB41L3	Differentially expressed in adenocarcinoma of the lung protein 1; Tumor suppressor that inhibits cell proliferation and promotes apoptosis. Modulates the activity of protein arginine N- methyltransferases, including PRMT3 and PRMT5; Erythrocyte membrane protein band 4.1		226	651	3.93676	0.000285	191	0.254016	231	0	2	229	6	false	8.5	2	0.673693	292	0.625
9606.ENSP00000386284	P13716	ALAD	Delta-aminolevulinic acid dehydratase; Catalyzes an early step in the biosynthesis of tetrapyrroles. Binds two molecules of 5-aminolevulinate per subunit, each at a distinct site, and catalyzes their condensation to form porphobilinogen; Belongs to the ALAD family.		227	656	3.80632	7.76e-05	204	0.262721	224	0	2	228	7	false	9.5	2	0.688186	32
9606.ENSP00000340466	Q14697	GANAB	Glucosidase, alpha; neutral AB; Cleaves sequentially the 2 innermost alpha-1,3-linked glucose residues from the Glc(2)Man(9)GlcNAc(2) oligosaccharide precursor of immature glycoproteins. Required for PKD1/Polycystin-1 and PKD2/Polycystin-2 maturation and localization to the cell surface and cilia; Belongs to the glycosyl hydrolase 31 family.		228	659	3.35573	0	247	0.297998	190	1	2	222	6	false	17	2	0.738252	0
9606.ENSP00000304592	P49327	FASN	Fatty acid synthase; Fatty acid synthetase catalyzes the formation of long- chain fatty acids from acetyl-CoA, malonyl-CoA and NADPH. This multifunctional protein has 7 catalytic activities and an acyl carrier protein; Seven-beta-strand methyltransferase motif containing		229	682	3.67194	0	240	0.272336	215	1	2	227	7	false	15	2	0.703118	0
9606.ENSP00000262776	Q08380	LGALS3BP	Lectin, galactoside-binding, soluble, 3 binding protein; Promotes integrin-mediated cell adhesion. May stimulate host defense against viruses and tumor cells; BTB domain containing	common	230	683	3.88142	0	255	0.257637	228	1	4	200	7	false	9.25	4	0.679842	0
9606.ENSP00000360671	P05141	SLC25A5	Solute carrier family 25 (mitochondrial carrier; adenine nucleotide translocator), member 5; Catalyzes the exchange of cytoplasmic ADP with mitochondrial ATP across the mitochondrial inner membrane. As part of the mitotic spindle-associated MMXD complex it may play a role in chromosome segregation; Solute carriers		231	688	3.6917	0	287	0.270878	216	1	5	185	7	false	12	5	0.700922	0
9606.ENSP00000280200	Q15762	CD226	DNAX accessory molecule 1; Involved in intercellular adhesion, lymphocyte signaling, cytotoxicity and lymphokine secretion mediated by cytotoxic T-lymphocyte (CTL) and NK cell. Cell surface receptor for NECTIN2. Upon ligand binding, stimulates T- cell proliferation and cytokine production, including that of IL2, IL5, IL10, IL13, and IFNG. Competes with PVRIG for NECTIN2-binding; CD molecules		232	696	3.81423	0	225	0.262176	225	0	1	246	7	false	18	1	0.687308	0
9606.ENSP00000348888	P01833	PIGR	Hepatocellular carcinoma-associated protein TB6; This receptor binds polymeric IgA and IgM at the basolateral surface of epithelial cells. The complex is then transported across the cell to be secreted at the apical surface. During this process a cleavage occurs that separates the extracellular (known as the secretory component) from the transmembrane segment; V-set domain containing	common	233	701	3.71146	0	271	0.269436	219	1	3	211	7	false	9.33333	3	0.698726	0
9606.ENSP00000449089	O00429	DNM1L	Dynamin family member proline-rich carboxyl-terminal domain less; Functions in mitochondrial and peroxisomal division. Mediates membrane fission through oligomerization into membrane- associated tubular structures that wrap around the scission site to constrict and sever the mitochondrial membrane through a GTP hydrolysis-dependent mechanism. Through its function in mitochondrial division, ensure…		234	702	3.78656	0	236	0.264092	222	0	1	244	7	false	17	1	0.690382	0
9606.ENSP00000364935	O00299	CLIC1	Regulatory nuclear chloride ion channel protein; Can insert into membranes and form chloride ion channels. Channel activity depends on the pH. Membrane insertion seems to be redox-regulated and may occur only under oxydizing conditions. Involved in regulation of the cell cycle.	common	235	708	4.07115	0	229	0.245631	232	0	1	247	7	false	12	1	0.658762	0
9606.ENSP00000430656	P00915	CA1	Carbonate dehydratase I; Reversible hydration of carbon dioxide. Can hydrates cyanamide to urea; Carbonic anhydrases	common	236	709	4.6917	0	221	0.213142	250	1	2	238	7	false	6.5	2	0.589811	0
9606.ENSP00000398610	P50995	ANXA11	Calcyclin-associated annexin 50; Binds specifically to calcyclin in a calcium-dependent manner (By similarity). Required for midbody formation and completion of the terminal phase of cytokinesis; Belongs to the annexin family.		237	709	6.17787	0	215	0.161868	255	1	2	239	9	false	2.5	2	0.424682	0
9606.ENSP00000420939	P49908	SEPP1	Selenoprotein P, plasma, 1; Might be responsible for some of the extracellular antioxidant defense properties of selenium or might be involved in the transport of selenium. May supply selenium to tissues such as brain and testis.		238	712	3.88142	0	282	0.257637	229	1	4	201	7	false	9.25	4	0.679842	0	0.402174
9606.ENSP00000367154	Q15404	RSU1	Ras suppressor protein 1; Potentially plays a role in the Ras signal transduction pathway. Capable of suppressing v-Ras transformation in vitro.	common	239	712	3.78261	0	279	0.264368	221	1	3	212	8	false	8.33333	3	0.690821	0
9606.ENSP00000264908	P12429	ANXA3	Inositol 1,2-cyclic phosphate 2-phosphohydrolase; Inhibitor of phospholipase A2, also possesses anti- coagulant properties. Also cleaves the cyclic bond of inositol 1,2-cyclic phosphate to form inositol 1-phosphate; Annexins		240	712	6.17787	0	216	0.161868	256	1	2	240	9	false	2.5	2	0.424682	0
9606.ENSP00000346550	P08133	ANXA6	67 kDa calelectrin; May associate with CD21. May regulate the release of Ca(2+) from intracellular stores; Annexins		241	715	4.29249	0	218	0.232965	244	0	1	253	8	false	4	1	0.634168	0
9606.ENSP00000273283	P19827	ITIH1	Inter-alpha-trypsin inhibitor complex component III; May act as a carrier of hyaluronan in serum or as a binding protein between hyaluronan and other matrix protein, including those on cell surfaces in tissues to regulate the localization, synthesis and degradation of hyaluronan which are essential to cells undergoing biological processes.	common	242	716	3.77075	0	253	0.265199	220	0	1	243	7	false	14	1	0.692139	0
9606.ENSP00000365569	O75955	FLOT1	Flotillin 1; May act as a scaffolding protein within caveolar membranes, functionally participating in formation of caveolae or caveolae-like vesicles; Flotillins	common	243	724	4.55731	0	244	0.219428	246	1	2	234	7	false	2.5	2	0.604743	0
9606.ENSP00000291744	Q15485	FCN2	Ficolin (collagen/fibrinogen domain containing lectin) 2; May function in innate immunity through activation of the lectin complement pathway. Calcium-dependent and GlcNAc- binding lectin. Enhances phagocytosis of S.typhimurium by neutrophils, suggesting an opsonic effect via the collagen region; Fibrinogen C domain containing		244	726	4.65217	0	242	0.214953	248	1	2	236	8	false	3	2	0.594203	0
9606.ENSP00000378368	Q14254	FLOT2	Membrane component chromosome 17 surface marker 1; May act as a scaffolding protein within caveolar membranes, functionally participating in formation of caveolae or caveolae-like vesicles. May be involved in epidermal cell adhesion and epidermal structure and function; Belongs to the band 7/mec-2 family. Flotillin subfamily.		245	727	4.55731	0	245	0.219428	247	1	2	235	7	false	2.5	2	0.604743	0	0.833333
9606.ENSP00000256999	Q04609	FOLH1	Folate hydrolase (prostate-specific membrane antigen) 1; Has both folate hydrolase and N-acetylated-alpha-linked- acidic dipeptidase (NAALADase) activity. Has a preference for tri- alpha-glutamate peptides. In the intestine, required for the uptake of folate. In the brain, modulates excitatory neurotransmission through the hydrolysis of the neuropeptide, N- aceylaspartylglutamate (NAAG), thereby …		246	727	4.08696	0	246	0.244681	233	0	1	248	8	false	6	1	0.657005	0
9606.ENSP00000253109	Q8NI99	ANGPTL6	Angiopoietin-related growth factor; May play a role in the wound healing process. May promote epidermal proliferation, remodeling and regeneration. May promote the chemotactic activity of endothelial cells and induce neovascularization. May counteract high-fat diet-induced obesity and related insulin resistance through increased energy expenditure; Angiopoietin like	common	247	728	0	0	214	0	257	0	0	257	0	true	0	0	92200000000	0
9606.ENSP00000270879	O75636	FCN3	Collagen/fibrinogen domain-containing lectin 3 p35; May function in innate immunity through activation of the lectin complement pathway. Calcium-dependent and GlcNAc- binding lectin. Has affinity with GalNAc, GlcNAc, D-fucose, as mono/oligosaccharide and lipopolysaccharides from S.typhimurium and S.minnesota; Fibrinogen C domain containing	common	248	729	4.65217	0	243	0.214953	249	1	2	237	8	false	3	2	0.594203	0
9606.ENSP00000377833	P09525	ANXA4	Carbohydrate-binding protein p33/p41; Calcium/phospholipid-binding protein which promotes membrane fusion and is involved in exocytosis; Annexins		249	733	0	0	217	0	258	0	0	258	0	true	0	0	92200000000	0
9606.ENSP00000362010	P20073	ANXA7	Annexin VII; Calcium/phospholipid-binding protein which promotes membrane fusion and is involved in exocytosis; Belongs to the annexin family.		250	737	0	0	219	0	259	0	0	259	0	true	0	0	92200000000	0
9606.ENSP00000327506	Q6UWD8	C16orf54	Chromosome 16 open reading frame 54		251	740	0	0	220	0	260	0	0	260	0	true	0	0	92200000000	0	0
9606.ENSP00000354532	P00491	PNP	Inosine-guanosine phosphorylase; The purine nucleoside phosphorylases catalyze the phosphorolytic breakdown of the N-glycosidic bond in the beta- (deoxy)ribonucleoside molecules, with the formation of the corresponding free purine bases and pentose-1-phosphate.		252	741	3.78656	0	273	0.264092	223	0	1	245	7	false	8	1	0.690382	0
9606.ENSP00000285379	P00918	CA2	Carbonate dehydratase II; Essential for bone resorption and osteoclast differentiation (By similarity). Reversible hydration of carbon dioxide. Can hydrate cyanamide to urea. Involved in the regulation of fluid secretion into the anterior chamber of the eye. Contributes to intracellular pH regulation in the duodenal upper villous epithelium during proton-coupled peptide absorption. Stimulates the…	common	253	744	0	0	222	0	261	0	0	261	0	true	0	0	92200000000	0
9606.ENSP00000300249	Q15555	MAPRE2	Microtubule-associated protein, RP/EB family, member 2; May be involved in microtubule polymerization, and spindle function by stabilizing microtubules and anchoring them at centrosomes. May play a role in cell migration (By similarity); Belongs to the MAPRE family.		254	745	4.13439	0	259	0.241874	236	0	1	250	7	false	8	1	0.651735	0
9606.ENSP00000442318	Q86VP6	CAND1	Cullin-associated and neddylation-dissociated protein 1; Key assembly factor of SCF (SKP1-CUL1-F-box protein) E3 ubiquitin ligase complexes that promotes the exchange of the substrate-recognition F-box subunit in SCF complexes, thereby playing a key role in the cellular repertoire of SCF complexes. Acts as a F-box protein exchange factor. The exchange activity of CAND1 is coupled with cycles of n…		255	747	0	0	223	0	262	0	0	262	0	true	0	0	92200000000	0
9606.ENSP00000393417	P31944	CASP14	Caspase 14, apoptosis-related cysteine peptidase; Non-apoptotic caspase involved in epidermal differentiation. Is the predominant caspase in epidermal stratum corneum. Seems to play a role in keratinocyte differentiation and is required for cornification. Regulates maturation of the epidermis by proteolytically processing filaggrin (By similarity). In vitro has a preference for the substrate [WY]…		256	750	0	0	224	0	263	0	0	263	0	true	0	0	92200000000	0
9606.ENSP00000357156	O43866	CD5L	Apoptosis inhibitor expressed by macrophages; Secreted protein that acts as a key regulator of lipid synthesis: mainly expressed by macrophages in lymphoid and inflammed tissues and regulates mechanisms in inflammatory responses, such as infection or atherosclerosis. Able to inhibit lipid droplet size in adipocytes. Following incorporation into mature adipocytes via CD36-mediated endocytosis, ass…	common	257	754	0	0	226	0	264	0	0	264	0	true	0	0	92200000000	0
9606.ENSP00000227155	P27701	CD82	Suppressor of tumorigenicity 6 protein; Associates with CD4 or CD8 and delivers costimulatory signals for the TCR/CD3 pathway; Belongs to the tetraspanin (TM4SF) family.	common	258	757	0	0	227	0	265	0	0	265	0	true	0	0	92200000000	0
9606.ENSP00000381504	P11908	PRPS2	Phosphoribosyl pyrophosphate synthetase 2; Catalyzes the synthesis of phosphoribosylpyrophosphate (PRPP) that is essential for nucleotide synthesis; Belongs to the ribose-phosphate pyrophosphokinase family.		259	758	4.10672	0	275	0.243503	234	0	1	249	7	false	10	1	0.654809	0
9606.ENSP00000409171	O15031	PLXNB2	Plexin B2; Cell surface receptor for SEMA4C, SEMA4D and SEMA4G that plays an important role in cell-cell signaling. Binding to class 4 semaphorins promotes downstream activation of RHOA and phosphorylation of ERBB2 at 'Tyr-1248'. Required for normal differentiation and migration of neuronal cells during brain corticogenesis and for normal embryonic brain development. Regulates the migration of ce…		260	760	4.18577	0	272	0.238905	237	0	1	251	8	false	5	1	0.646025	0
9606.ENSP00000356918	O15400	STX7	Syntaxin 7; May be involved in protein trafficking from the plasma membrane to the early endosome (EE) as well as in homotypic fusion of endocytic organelles. Mediates the endocytic trafficking from early endosomes to late endosomes and lysosomes; Belongs to the syntaxin family.	common	261	761	4.22134	0	290	0.236891	240	1	2	231	7	false	6	2	0.642073	0	0.6
9606.ENSP00000377470	P09543	CNP	2',3'-cyclic nucleotide 3' phosphodiesterase; May participate in RNA metabolism in the myelinating cell, CNP is the third most abundant protein in central nervous system myelin.		262	762	0	0	230	0	266	0	0	266	0	true	0	0	92200000000	0
9606.ENSP00000335029	Q14644	RASA3	Ras GTPase-activating protein 3; Inhibitory regulator of the Ras-cyclic AMP pathway. Binds inositol tetrakisphosphate (IP4) with high affinity. Might be a specific IP4 receptor; C2 and RasGAP domain containing		263	767	4.18577	0	277	0.238905	238	0	1	252	8	false	5	1	0.646025	0	0
9606.ENSP00000364028	P42892	ECE1	Endothelin converting enzyme 1; Converts big endothelin-1 to endothelin-1; Belongs to the peptidase M13 family.		264	771	0	0	237	0	267	0	0	267	0	true	0	0	92200000000	0
9606.ENSP00000358547	Q00013	MPP1	Membrane protein, palmitoylated 1, 55kDa; Essential regulator of neutrophil polarity. Regulates neutrophil polarization by regulating AKT1 phosphorylation through a mechanism that is independent of PIK3CG activity (By similarity); Membrane associated guanylate kinases	common	265	773	5.4664	0	263	0.182936	254	0	1	256	8	false	5	1	0.503733	0
9606.ENSP00000479153	Q9H4M9	EHD1	EH domain-containing protein 1; ATP- and membrane-binding protein that controls membrane reorganization/tubulation upon ATP hydrolysis. In vitro causes vesiculation of endocytic membranes. Acts in early endocytic membrane fusion and membrane trafficking of recycling endosomes. Recruited to endosomal membranes upon nerve growth factor stimulation, indirectly regulates neurite outgrowth (By similar…		266	774	0	0	238	0	268	0	0	268	0	true	0	0	92200000000	0	0
9606.ENSP00000362409	Q96TA1	FAM129B	Family with sequence similarity 129, member B; May play a role in apoptosis suppression. May promote melanoma cell invasion in vitro.		267	777	0	0	239	0	269	0	0	269	0	true	0	0	92200000000	0
9606.ENSP00000376403	Q9NQ84	GPRC5C	G protein-coupled receptor, class C, group 5, member C; This retinoic acid-inducible G-protein coupled receptor provide evidence for a possible interaction between retinoid and G-protein signaling pathways; G protein-coupled receptors, Class C orphans	common	268	788	0	0	248	0	270	0	0	270	0	true	0	0	92200000000	0
9606.ENSP00000358727	P78417	GSTO1	Glutathione-dependent dehydroascorbate reductase; Exhibits glutathione-dependent thiol transferase and dehydroascorbate reductase activities. Has S-(phenacyl)glutathione reductase activity. Has also glutathione S-transferase activity. Participates in the biotransformation of inorganic arsenic and reduces monomethylarsonic acid (MMA) and dimethylarsonic acid; Soluble glutathione S-transferases		269	791	0	0	249	0	271	0	0	271	0	true	0	0	92200000000	0
9606.ENSP00000444408	Q15758	SLC1A5	Solute carrier family 1 (neutral amino acid transporter), member 5; Sodium-dependent amino acids transporter that has a broad substrate specificity, with a preference for zwitterionic amino acids. It accepts as substrates all neutral amino acids, including glutamine, asparagine, and branched-chain and aromatic amino acids, and excludes methylated, anionic, and cationic amino acids. Through bindin…	common	270	794	5.26482	0	286	0.18994	253	0	1	255	9	false	2	1	0.526131	0
9606.ENSP00000350090	Q32P51	HNRNPA1L2	Heterogeneous nuclear ribonucleoprotein A1-like 2; Involved in the packaging of pre-mRNA into hnRNP particles, transport of poly(A) mRNA from the nucleus to the cytoplasm and may modulate splice site selection; RNA binding motif containing		271	794	0	0	250	0	272	0	0	272	0	true	0	0	92200000000	0
9606.ENSP00000359025	O00186	STXBP3	Syntaxin binding protein 3; Together with STX4 and VAMP2, may play a role in insulin-dependent movement of GLUT4 and in docking/fusion of intracellular GLUT4-containing vesicles with the cell surface in adipocytes.		272	797	5.20158	0	291	0.192249	252	0	1	254	8	false	4	1	0.533158	0
9606.ENSP00000376410	Q27J81	INF2	Inverted formin, FH2 and WH2 domain containing; Severs actin filaments and accelerates their polymerization and depolymerization; Armadillo-like helical domain containing		273	798	0	0	252	0	273	0	0	273	0	true	0	0	92200000000	0
9606.ENSP00000260665	P42704	LRPPRC	Leucine-rich PPR motif-containing protein, mitochondrial; May play a role in RNA metabolism in both nuclei and mitochondria. In the nucleus binds to HNRPA1-associated poly(A) mRNAs and is part of nmRNP complexes at late stages of mRNA maturation which are possibly associated with nuclear mRNA export. May bind mature mRNA in the nucleus outer membrane. In mitochondria binds to poly(A) mRNA. Plays …		274	804	0	0	256	0	274	0	0	274	0	true	0	0	92200000000	0
9606.ENSP00000225972	Q96AG4	LRRC59	Leucine-rich repeat-containing protein 59; Required for nuclear import of FGF1, but not that of FGF2. Might regulate nuclear import of exogenous FGF1 by facilitating interaction with the nuclear import machinery and by transporting cytosolic FGF1 to, and possibly through, the nuclear pores.		275	807	0	0	257	0	275	0	0	275	0	true	0	0	92200000000	0	0
9606.ENSP00000364992	Q5SQ64	LY6G6F	Lymphocyte antigen 6 complex locus protein G6f; May play a role in the downstream signal transduction pathways involving GRB2 and GRB7; LY6/PLAUR domain containing		276	810	0	0	258	0	276	0	0	276	0	true	0	0	92200000000	0
9606.ENSP00000342392	Q0VG99	MESP2	Mesoderm posterior basic helix-loop-helix transcription factor 2; Transcription factor with important role in somitogenesis. Defines the rostrocaudal patterning of the somite by participating in distinct Notch pathways. Regulates also the FGF signaling pathway. Specifies the rostral half of the somites. Generates rostro-caudal polarity of somites by down-regulating in the presumptive rostral doma…	common	277	814	0	0	260	0	277	0	0	277	0	true	0	0	92200000000	0	0
9606.ENSP00000265052	Q99685	MGLL	Lysophospholipase homolog; Converts monoacylglycerides to free fatty acids and glycerol. Hydrolyzes the endocannabinoid 2-arachidonoylglycerol, and thereby contributes to the regulation of endocannabinoid signaling, nociperception and perception of pain (By similarity). Regulates the levels of fatty acids that serve as signaling molecules and promote cancer cell migration, invasion and tumor grow…		278	817	0	0	261	0	278	0	0	278	0	true	0	0	92200000000	0
9606.ENSP00000356214	Q8N699	MYCT1	Myc target in myeloid cells protein 1; May regulate certain MYC target genes, MYC seems to be a direct upstream transcriptional activator. Does not seem to significantly affect growth cell capacity. Overexpression seems to mediate many of the known phenotypic features associated with MYC, including promotion of apoptosis, alteration of morphology, enhancement of anchorage-independent growth, tumo…		279	822	0	0	264	0	279	0	0	279	0	true	0	0	92200000000	0	0
9606.ENSP00000258787	B0I1T2	MYO1G	Unconventional myosin-Ig; Unconventional myosin required during immune response for detection of rare antigen-presenting cells by regulating T- cell migration. Unconventional myosins are actin-based motor molecules with ATPase activity and serve in intracellular movements. Acts as a regulator of T-cell migration by generating membrane tension, enforcing cell-intrinsic meandering search, thereby e…		280	825	0	0	265	0	280	0	0	280	0	true	0	0	92200000000	0
9606.ENSP00000382595	P22234	PAICS	Multifunctional protein ADE2; Phosphoribosylaminoimidazole carboxylase and phosphoribosylaminoimidazolesuccinocarboxamide synthase; In the C-terminal section; belongs to the AIR carboxylase family. Class II subfamily.		281	829	0	0	267	0	281	0	0	281	0	true	0	0	92200000000	0
9606.ENSP00000411825	Q8WUM4	PDCD6IP	Programmed cell death 6 interacting protein; Multifunctional protein involved in endocytosis, multivesicular body biogenesis, membrane repair, cytokinesis, apoptosis and maintenance of tight junction integrity. Class E VPS protein involved in concentration and sorting of cargo proteins of the multivesicular body (MVB) for incorporation into intralumenal vesicles (ILVs) that are generated by invag…	common	282	832	0	0	268	0	282	0	0	282	0	true	0	0	92200000000	0
9606.ENSP00000345968	Q96PD5	PGLYRP2	Peptidoglycan recognition protein long; May play a scavenger role by digesting biologically active peptidoglycan (PGN) into biologically inactive fragments. Has no direct bacteriolytic activity; Belongs to the N-acetylmuramoyl-L-alanine amidase 2 family.		283	836	0	0	270	0	283	0	0	283	0	true	0	0	92200000000	0
9606.ENSP00000261336	P20742	PZP	C3 and PZP-like alpha-2-macroglobulin domain-containing protein 6; Is able to inhibit all four classes of proteinases by a unique 'trapping' mechanism. This protein has a peptide stretch, called the 'bait region' which contains specific cleavage sites for different proteinases. When a proteinase cleaves the bait region, a conformational change is induced in the protein which traps the proteinase.…		284	844	0	0	276	0	284	0	0	284	0	true	0	0	92200000000	0
9606.ENSP00000218340	O75695	RP2	Retinitis pigmentosa 2 (X-linked recessive); Acts as a GTPase-activating protein (GAP) involved in trafficking between the Golgi and the ciliary membrane. Involved in localization of proteins, such as NPHP3, to the cilium membrane by inducing hydrolysis of GTP ARL3, leading to the release of UNC119 (or UNC119B). Acts as a GTPase-activating protein (GAP) for tubulin in concert with tubulin-specifi…		285	848	0	0	278	0	285	0	0	285	0	true	0	0	92200000000	0
9606.ENSP00000357727	P06702	S100A9	Migration inhibitory factor-related protein 14; S100A9 is a calcium- and zinc-binding protein which plays a prominent role in the regulation of inflammatory processes and immune response. It can induce neutrophil chemotaxis, adhesion, can increase the bactericidal activity of neutrophils by promoting phagocytosis via activation of SYK, PI3K/AKT, and ERK1/2 and can induce degranulation of neutroph…	common	286	852	0	0	280	0	286	0	0	286	0	true	0	0	92200000000	0
9606.ENSP00000305675	O95810	SDPR	Phosphatidylserine-binding protein; Plays an important role in caveolar biogenesis and morphology. Regulates caveolae morphology by inducing membrane curvature within caveolae. Plays a role in caveola formation in a tissue-specific manner. Required for the formation of caveolae in the lung and fat endothelia but not in the heart endothelia. Negatively regulates the size or stability of CAVIN comp…		287	855	0	0	281	0	287	0	0	287	0	true	0	0	92200000000	0	0
9606.ENSP00000370115	P30740	SERPINB1	Serpin peptidase inhibitor, clade B (ovalbumin), member 1; Regulates the activity of the neutrophil proteases elastase, cathepsin G, proteinase-3, chymase, chymotrypsin, and kallikrein-3. Also functions as a potent intracellular inhibitor of granzyme H; Serpin peptidase inhibitors		288	859	0	0	283	0	288	0	0	288	0	true	0	0	92200000000	0
9606.ENSP00000254722	P36955	SERPINF1	Cell proliferation-inducing gene 35 protein; Neurotrophic protein; induces extensive neuronal differentiation in retinoblastoma cells. Potent inhibitor of angiogenesis. As it does not undergo the S (stressed) to R (relaxed) conformational transition characteristic of active serpins, it exhibits no serine protease inhibitory activity; Serpin peptidase inhibitors	common	289	862	0	0	284	0	289	0	0	289	0	true	0	0	92200000000	0
9606.ENSP00000369816	P04278	SHBG	Testis-specific androgen-binding protein; Functions as an androgen transport protein, but may also be involved in receptor mediated processes. Each dimer binds one molecule of steroid. Specific for 5-alpha-dihydrotestosterone, testosterone, and 17-beta-estradiol. Regulates the plasma metabolic clearance rate of steroid hormones by controlling their plasma concentration.		290	865	0	0	285	0	290	0	0	290	0	true	0	0	92200000000	0
9606.ENSP00000376822	Q658P3	STEAP3	Six-transmembrane epithelial antigen of prostate 3; Endosomal ferrireductase required for efficient transferrin-dependent iron uptake in erythroid cells. Participates in erythroid iron homeostasis by reducing Fe(3+) to Fe(2+). Can also reduce of Cu(2+) to Cu(1+), suggesting that it participates in copper homeostasis. Uses NADP(+) as acceptor. May play a role downstream of p53/TP53 to interface ap…		291	871	0	0	289	0	291	0	0	291	0	true	0	0	92200000000	0
9606.ENSP00000384917	Q4LDE5	SVEP1	Sushi, von Willebrand factor type A, EGF and pentraxin domain-containing protein 1; May play a role in the cell attachment process; Sushi domain containing		292	876	0	0	292	0	292	0	0	292	0	true	0	0	92200000000	0	0
9606.ENSP00000389414	P24557	TBXAS1	Thromboxane A synthase 1 (platelet); Cytochrome P450 family 5		293	879	0	0	293	0	293	0	0	293	0	true	0	0	92200000000	0
9606.ENSP00000011898	O75954	TSPAN9	Tetraspanin 9; Belongs to the tetraspanin (TM4SF) family.		294	882	0	0	294	0	294	0	0	294	0	true	0	0	92200000000	0
9606.ENSP00000395723	P98182	ZNF200	Zinc finger protein 200; Could have a role in spermatogenesis; Zinc fingers C2H2-type	common	295	885	0	0	295	0	295	0	0	295	0	true	0	0	92200000000	0	0

## Sheet: IPhs_Network
database identifier	Protein ID	Gene ID	description	Common to APhs	Network_rank	Network_score	AverageShortestPathLength	BetweennessCentrality	Between_rank	ClosenessCentrality	Close_rank	ClusteringCoefficient	Degree	Degree_Rank	Eccentricity	IsSingleNode	NeighborhoodConnectivity	NumberOfUndirectedEdges	Radiality	Stress	TopologicalCoefficient
9606.ENSP00000346839	H0Y4K8	FN1	Fibronectin type III domain containing; Endogenous ligands	common	1	6	2.00588	0.119107	1	0.498534	4	0.256039	46	1	5	false	18.9348	46	0.874265	24316	0.144374
9606.ENSP00000233242	Q13787	APOB	Apolipoprotein B-100; Apolipoprotein B is a major protein constituent of chylomicrons (apo B-48), LDL (apo B-100) and VLDL (apo B-100). Apo B-100 functions as a recognition signal for the cellular binding and internalization of LDL particles by the apoB/E receptor; Apolipoproteins	common	2	14	2.18235	0.0626572	4	0.458221	5	0.384946	31	5	5	false	19.2258	31	0.852206	10134
9606.ENSP00000349960	Q96HG5	ACTB	Actin, cytoplasmic 1; Actins are highly conserved proteins that are involved in various types of cell motility and are ubiquitously expressed in all eukaryotic cells.	common	3	18	2.25882	0.0722213	2	0.442708	9	0.156085	28	7	5	false	12.0357	28	0.842647	11292	0.110419
9606.ENSP00000394936	P19652	ORM2	Alpha-1-acid glycoprotein 2; Functions as transport protein in the blood stream. Binds various hydrophobic ligands in the interior of its beta- barrel domain. Also binds synthetic drugs and influences their distribution and availability. Appears to function in modulating the activity of the immune system during the acute-phase reaction; Lipocalins		4	20	2.24706	0.0541746	7	0.445026	7	0.337931	30	6	6	false	18.9667	30	0.844118	8872
9606.ENSP00000383118	P60953	CDC42	Cell division control protein 42 homolog; Plasma membrane-associated small GTPase which cycles between an active GTP-bound and an inactive GDP-bound state. In active state binds to a variety of effector proteins to regulate cellular responses. Involved in epithelial cell polarization processes. Regulates the bipolar attachment of spindle microtubules to kinetochores before chromosome congression …		5	23	2.19412	0.0603629	5	0.455764	6	0.178462	26	12	5	false	14.9231	26	0.850735	10962
9606.ENSP00000265023	P01042	KNG1	Williams-Fitzgerald-Flaujeac factor; (1) Kininogens are inhibitors of thiol proteases; (2) HMW-kininogen plays an important role in blood coagulation by helping to position optimally prekallikrein and factor XI next to factor XII; (3) HMW-kininogen inhibits the thrombin- and plasmin- induced aggregation of thrombocytes; (4) the active peptide bradykinin that is released from HMW-kininogen shows a…		6	26	2.28824	0.0394344	13	0.437018	11	0.334835	37	2	6	false	18.8649	37	0.838971	8776
9606.ENSP00000261405	P04275	VWF	Von Willebrand factor; Important in the maintenance of hemostasis, it promotes adhesion of platelets to the sites of vascular injury by forming a molecular bridge between sub-endothelial collagen matrix and platelet-surface receptor complex GPIb-IX-V. Also acts as a chaperone for coagulation factor VIII, delivering it to the site of injury, stabilizing its heterodimeric structure and protecting i…	common	7	39	2.25294	0.0276395	28	0.443864	8	0.357955	33	3	5	false	19.9091	33	0.843382	7170
9606.ENSP00000211998	P18206	VCL	Metavinculin; Actin filament (F-actin)-binding protein involved in cell-matrix adhesion and cell-cell adhesion. Regulates cell- surface E-cadherin expression and potentiates mechanosensing by the E-cadherin complex. May also play important roles in cell morphology and locomotion; Belongs to the vinculin/alpha-catenin family.	common	8	43	2.3	0.0379881	14	0.434783	12	0.280632	23	17	5	false	17.1304	23	0.8375	7166	0.154328
9606.ENSP00000379350	Q8WUM6	ITGB1	Integrin, beta 1 (fibronectin receptor, beta polypeptide, antigen CD29 includes MDF2, MSK12); Integrins alpha-1/beta-1, alpha-2/beta-1, alpha-10/beta- 1 and alpha-11/beta-1 are receptors for collagen. Integrins alpha- 1/beta-1 and alpha-2/beta-2 recognize the proline-hydroxylated sequence G-F-P-G-E-R in collagen. Integrins alpha-2/beta-1, alpha- 3/beta-1, alpha-4/beta-1, alpha-5/beta-1, alpha-8/b…	common	9	48	2.30588	0.0291006	25	0.433673	15	0.335979	28	8	5	false	16.5	28	0.836765	6704
9606.ENSP00000308938	P00747	PLG	Plasminogen; Plasmin dissolves the fibrin of blood clots and acts as a proteolytic factor in a variety of other processes including embryonic development, tissue remodeling, tumor invasion, and inflammation. In ovulation, weakens the walls of the Graafian follicle. It activates the urokinase-type plasminogen activator, collagenases and several complement zymogens, such as C1 and C5. Cleavage of f…	common	10	50	2.30588	0.0304215	23	0.433673	14	0.41	25	13	6	false	21	25	0.836765	5936	0.188829
9606.ENSP00000308541	Q9UCA1	F2	Coagulation factor II (thrombin); Thrombin, which cleaves bonds after Arg and Lys, converts fibrinogen to fibrin and activates factors V, VII, VIII, XIII, and, in complex with thrombomodulin, protein C. Functions in blood homeostasis, inflammation and wound healing; Belongs to the peptidase S1 family.	common	11	51	2.38824	0.0356816	16	0.418719	25	0.293447	27	10	5	false	17.7037	27	0.826471	7494
9606.ENSP00000385834	P02787	TF	Beta-1 metal-binding globulin; Transferrins are iron binding transport proteins which can bind two Fe(3+) ions in association with the binding of an anion, usually bicarbonate. It is responsible for the transport of iron from sites of absorption and heme degradation to those of storage and utilization. Serum transferrin may also have a further role in stimulating cell proliferation.	common	12	52	2.3	0.0316712	20	0.434783	13	0.437229	22	19	5	false	20	22	0.8375	5730
9606.ENSP00000229239	P04406	GAPDH	Glyceraldehyde-3-phosphate dehydrogenase; Has both glyceraldehyde-3-phosphate dehydrogenase and nitrosylase activities, thereby playing a role in glycolysis and nuclear functions, respectively. Participates in nuclear events including transcription, RNA transport, DNA replication and apoptosis. Nuclear functions are probably due to the nitrosylase activity that mediates cysteine S-nitrosylation o…	common	13	52	2.35882	0.0684728	3	0.42394	20	0.169935	18	29	6	false	12.3889	18	0.830147	10178
9606.ENSP00000398632	Q9UCB0	CD44	GP90 lymphocyte homing/adhesion receptor; Receptor for hyaluronic acid (HA). Mediates cell-cell and cell-matrix interactions through its affinity for HA, and possibly also through its affinity for other ligands such as osteopontin, collagens, and matrix metalloproteinases (MMPs). Adhesion with HA plays an important role in cell migration, tumor growth and progression. In cancer cells, may play an…		14	54	2.36471	0.0514604	8	0.422886	22	0.278947	20	24	4	false	14.4	20	0.829412	10586	0.149479
9606.ENSP00000393887	P02765	AHSG	Alpha-2-HS-glycoprotein; Promotes endocytosis, possesses opsonic properties and influences the mineral phase of bone. Shows affinity for calcium and barium ions; Cystatins, type 4		15	58	2.30588	0.0175351	38	0.433673	16	0.457661	32	4	6	false	21.2812	32	0.836765	4920	0.200767
9606.ENSP00000452780	P61769	B2M	Beta-2-microglobulin; Component of the class I major histocompatibility complex (MHC). Involved in the presentation of peptide antigens to the immune system. Exogenously applied M.tuberculosis EsxA or EsxA-EsxB (or EsxA expressed in host) binds B2M and decreases its export to the cell surface (total protein levels do not change), probably leading to defects in class I antigen presentation; Belong…		16	60	2.26471	0.0356617	17	0.441558	10	0.258333	16	33	5	false	16.3125	16	0.841912	6138	0.140625
9606.ENSP00000377941	P12814	ACTN1	Alpha-actinin cytoskeletal isoform; F-actin cross-linking protein which is thought to anchor actin to a variety of intracellular structures. This is a bundling protein; Belongs to the alpha-actinin family.	common	17	62	2.32941	0.023726	31	0.429293	17	0.433333	25	14	6	false	20.8	25	0.833824	5492
9606.ENSP00000236850	P02647	APOA1	Apolipoprotein A-I; Participates in the reverse transport of cholesterol from tissues to the liver for excretion by promoting cholesterol efflux from tissues and by acting as a cofactor for the lecithin cholesterol acyltransferase (LCAT). As part of the SPAP complex, activates spermatozoa motility; Apolipoproteins	common	18	63	2.35294	0.0186443	35	0.425	19	0.495727	27	9	6	false	20.4444	27	0.830882	4154
9606.ENSP00000263238	P61158	ACTR3	ARP3 actin-related protein 3 homolog (yeast); Functions as ATP-binding component of the Arp2/3 complex which is involved in regulation of actin polymerization and together with an activating nucleation-promoting factor (NPF) mediates the formation of branched actin networks. Seems to contact the pointed end of the daughter actin filament. Plays a role in ciliogenesis; Belongs to the actin family.…	common	19	67	2.34706	0.0583492	6	0.426065	18	0.263736	14	43	5	false	14.4286	14	0.831618	7836
9606.ENSP00000441543	Q9UPK7	UBC	Polyubiquitin-C; Ubiquitin: Exists either covalently attached to another protein, or free (unanchored). When covalently bound, it is conjugated to target proteins via an isopeptide bond either as a monomer (monoubiquitin), a polymer linked via different Lys residues of the ubiquitin (polyubiquitin chains) or a linear polymer linked via the initiator Met of the ubiquitin (linear polyubiquitin chai…	common	20	70	2.35882	0.0399008	11	0.42394	21	0.219048	15	38	5	false	13.6	15	0.830147	5362	0.134667
9606.ENSP00000411355	P08575	PTPRC	Protein tyrosine phosphatase, receptor type, C; Protein tyrosine-protein phosphatase required for T-cell activation through the antigen receptor. Acts as a positive regulator of T-cell coactivation upon binding to DPP4. The first PTPase domain has enzymatic activity, while the second one seems to affect the substrate specificity of the first one. Upon T-cell activation, recruits and dephosphoryla…	common	21	73	2.40588	0.0322291	19	0.415648	28	0.305263	20	26	5	false	15.65	20	0.824265	6762
9606.ENSP00000348170	Q9UC67	HP	Haptoglobin; As a result of hemolysis, hemoglobin is found to accumulate in the kidney and is secreted in the urine. Haptoglobin captures, and combines with free plasma hemoglobin to allow hepatic recycling of heme iron and to prevent kidney damage. Haptoglobin also acts as an Antimicrobial; Antioxidant, has antibacterial activity and plays a role in modulating many aspects of the acute phase res…	common	22	77	2.46471	0.02832	26	0.405728	35	0.380435	24	16	6	false	17.1667	24	0.816912	4928
9606.ENSP00000379287	Q6IN74	YWHAZ	Tyrosine 3-monooxygenase/tryptophan 5-monooxygenase activation protein, zeta; Adapter protein implicated in the regulation of a large spectrum of both general and specialized signaling pathways. Binds to a large number of partners, usually by recognition of a phosphoserine or phosphothreonine motif. Binding generally results in the modulation of the activity of the binding partner; Belongs to the…	common	23	79	2.41176	0.0374527	15	0.414634	30	0.225	16	34	6	false	17.75	16	0.823529	6984
9606.ENSP00000262407	P08514	ITGA2B	Integrin, alpha 2b (platelet glycoprotein IIb of IIb/IIIa complex, antigen CD41); Integrin alpha-IIb/beta-3 is a receptor for fibronectin, fibrinogen, plasminogen, prothrombin, thrombospondin and vitronectin. It recognizes the sequence R-G-D in a wide array of ligands. It recognizes the sequence H-H-L-G-G-G-A-K-Q-A-G-D-V in fibrinogen gamma chain. Following activation integrin alpha- IIb/beta-3 b…	common	24	80	2.36471	0.0280168	27	0.422886	23	0.346405	18	30	4	false	19.8333	18	0.829412	5990	0.194444
9606.ENSP00000315130	P10909	CLU	Testosterone-repressed prostate message 2; Isoform 1 functions as extracellular chaperone that prevents aggregation of nonnative proteins. Prevents stress- induced aggregation of blood plasma proteins. Inhibits formation of amyloid fibrils by APP, APOC2, B2M, CALCA, CSN3, SNCA and aggregation-prone LYZ variants (in vitro). Does not require ATP. Maintains partially unfolded proteins in a state app…	common	25	89	2.38235	0.0117787	50	0.419753	24	0.526667	25	15	6	false	21.8	25	0.827206	3016	0.218
9606.ENSP00000260356	P07996	THBS1	Thrombospondin 1; Adhesive glycoprotein that mediates cell-to-cell and cell-to-matrix interactions. Binds heparin. May play a role in dentinogenesis and/or maintenance of dentin and dental pulp (By similarity). Ligand for CD36 mediating antiangiogenic properties. Plays a role in ER stress response, via its interaction with the activating transcription factor 6 alpha (ATF6) which produces adaptive…	common	26	98	2.4	0.0126939	46	0.416667	27	0.547368	20	25	5	false	22.6	20	0.825	2682	0.2255
9606.ENSP00000356671	Q9UC78	SERPINC1	Serpin peptidase inhibitor, clade C (antithrombin), member 1; Most important serine protease inhibitor in plasma that regulates the blood coagulation cascade. AT-III inhibits thrombin, matriptase-3/TMPRSS7, as well as factors IXa, Xa and XIa. Its inhibitory activity is greatly enhanced in the presence of heparin; Serpin peptidase inhibitors	common	27	99	2.45882	0.0113345	54	0.406699	34	0.458689	27	11	6	false	20.7037	27	0.817647	3592
9606.ENSP00000452786	P05106	ITGB3	Integrin, beta 3 (platelet glycoprotein IIIa, antigen CD61); Integrin alpha-V/beta-3 (ITGAV:ITGB3) is a receptor for cytotactin, fibronectin, laminin, matrix metalloproteinase-2, osteopontin, osteomodulin, prothrombin, thrombospondin, vitronectin and von Willebrand factor. Integrin alpha-IIb/beta-3 (ITGA2B:ITGB3) is a receptor for fibronectin, fibrinogen, plasminogen, prothrombin, thrombospondin …	common	28	104	2.40588	0.0112075	55	0.415648	29	0.398268	22	20	5	false	18.5455	22	0.824265	3460	0.189239
9606.ENSP00000323929	P01023	A2M	C3 and PZP-like alpha-2-macroglobulin domain-containing protein 5; Is able to inhibit all four classes of proteinases by a unique 'trapping' mechanism. This protein has a peptide stretch, called the 'bait region' which contains specific cleavage sites for different proteinases. When a proteinase cleaves the bait region, a conformational change is induced in the protein which traps the proteinase.…	common	29	104	2.39412	0.00948881	56	0.41769	26	0.547619	21	22	6	false	23.4762	21	0.825735	2440
9606.ENSP00000265132	P02760	AMBP	Alpha-1-microglobulin/bikunin precursor; Inter-alpha-trypsin inhibitor inhibits trypsin, plasmin, and lysosomal granulocytic elastase. Inhibits calcium oxalate crystallization; Lipocalins	common	30	104	2.47059	0.0212218	32	0.404762	36	0.425	16	36	5	false	20	16	0.816176	3528
9606.ENSP00000369538	P50395	GDI2	Guanosine diphosphate dissociation inhibitor 2; Regulates the GDP/GTP exchange reaction of most Rab proteins by inhibiting the dissociation of GDP from them, and the subsequent binding of GTP to them.	common	31	107	2.53529	0.0310837	22	0.394432	48	0.341667	16	37	6	false	11.9375	16	0.808088	4048
9606.ENSP00000205948	P02749	APOH	Apolipoprotein H (beta-2-glycoprotein I); Binds to various kinds of negatively charged substances such as heparin, phospholipids, and dextran sulfate. May prevent activation of the intrinsic blood coagulation cascade by binding to phospholipids on the surface of damaged cells; Apolipoproteins	common	32	110	2.55882	0.0175352	37	0.390805	55	0.482213	23	18	6	false	18.6087	23	0.805147	4368
9606.ENSP00000378786	P01903	HLA-DRA	HLA class II histocompatibility antigen, DR alpha chain; Binds peptides derived from antigens that access the endocytic route of antigen presenting cells (APC) and presents them on the cell surface for recognition by the CD4 T-cells. The peptide binding cleft accommodates peptides of 10-30 residues. The peptides presented by MHC class II molecules are generated mostly by degradation of proteins t…	common	33	112	2.5	0.0251816	29	0.4	38	0.252747	14	45	5	false	11.7857	14	0.8125	5770
9606.ENSP00000296029	P02776	PF4	C-X-C motif chemokine 4; Released during platelet aggregation. Neutralizes the anticoagulant effect of heparin because it binds more strongly to heparin than to the chondroitin-4-sulfate chains of the carrier molecule. Chemotactic for neutrophils and monocytes. Inhibits endothelial cell proliferation, the short form is a more potent inhibitor than the longer form; Belongs to the intercrine alpha …		34	120	2.42353	0.00746606	62	0.412621	31	0.547368	20	27	5	false	22	20	0.822059	2180
9606.ENSP00000356042	P15311	EZR	Cytovillin; Probably involved in connections of major cytoskeletal structures to the plasma membrane. In epithelial cells, required for the formation of microvilli and membrane ruffles on the apical pole. Along with PLEKHG6, required for normal macropinocytosis; A-kinase anchoring proteins	common	35	120	2.42941	0.0138041	44	0.411622	32	0.263736	14	44	5	false	17.1429	14	0.821324	2962
9606.ENSP00000353099	Q5Y7B9	HLA-DRB1	HLA class II histocompatibility antigen, DRB1-15 beta chain; Binds peptides derived from antigens that access the endocytic route of antigen presenting cells (APC) and presents them on the cell surface for recognition by the CD4 T-cells. The peptide binding cleft accommodates peptides of 10-30 residues. The peptides presented by MHC class II molecules are generated mostly by degradation of protei…	common	36	120	2.51176	0.0208794	33	0.398126	39	0.294872	13	48	5	false	12.3846	13	0.811029	5246	0.152896
9606.ENSP00000481878	P62873	GNB1	Guanine nucleotide binding protein (G protein), beta polypeptide 1; Guanine nucleotide-binding proteins (G proteins) are involved as a modulator or transducer in various transmembrane signaling systems. The beta and gamma chains are required for the GTPase activity, for replacement of GDP by GTP, and for G protein- effector interaction.		37	122	2.53529	0.0206215	34	0.394432	49	0.380952	15	39	6	false	14.6667	15	0.808088	4562
9606.ENSP00000353224	P02786	TFRC	Transferrin receptor protein 1; Cellular uptake of iron occurs via receptor-mediated endocytosis of ligand-occupied transferrin receptor into specialized endosomes. Endosomal acidification leads to iron release. The apotransferrin-receptor complex is then recycled to the cell surface with a return to neutral pH and the concomitant loss of affinity of apotransferrin for its receptor. Transferrin r…	common	38	124	2.47647	0.0249197	30	0.4038	37	0.30303	12	57	4	false	13.25	12	0.815441	3092
9606.ENSP00000252486	P02649	APOE	Apolipoprotein E; Mediates the binding, internalization, and catabolism of lipoprotein particles. It can serve as a ligand for the LDL (apo B/E) receptor and for the specific apo-E receptor (chylomicron remnant) of hepatic tissues; Apolipoproteins	common	39	135	2.51765	0.00610817	71	0.397196	43	0.606061	22	21	6	false	21.1818	22	0.810294	1730
9606.ENSP00000432083	P11142	HSPA8	Lipopolysaccharide-associated protein 1; Molecular chaperone implicated in a wide variety of cellular processes, including protection of the proteome from stress, folding and transport of newly synthesized polypeptides, activation of proteolysis of misfolded proteins and the formation and dissociation of protein complexes. Plays a pivotal role in the protein quality control system, ensuring the c…	common	40	135	2.54118	0.0298163	24	0.393519	51	0.30303	12	60	5	false	12.5833	12	0.807353	4044
9606.ENSP00000264613	P00450	CP	Ceruloplasmin (ferroxidase); Ceruloplasmin is a blue, copper-binding (6-7 atoms per molecule) glycoprotein. It has ferroxidase activity oxidizing Fe(2+) to Fe(3+) without releasing radical oxygen species. It is involved in iron transport across the cell membrane. Provides Cu(2+) ions for the ascorbate-mediated deaminase degradation of the heparan sulfate chains of GPC1. May also play a role in fe…	common	41	139	2.51765	0.0068295	66	0.397196	42	0.669118	17	31	6	false	23.4118	17	0.810294	1530
9606.ENSP00000380227	P13612	ITGA4	Integrin, alpha 4 (antigen CD49D, alpha 4 subunit of VLA-4 receptor); Integrins alpha-4/beta-1 (VLA-4) and alpha-4/beta-7 are receptors for fibronectin. They recognize one or more domains within the alternatively spliced CS-1 and CS-5 regions of fibronectin. They are also receptors for VCAM1. Integrin alpha- 4/beta-1 recognizes the sequence Q-I-D-S in VCAM1. Integrin alpha- 4/beta-7 is also a rec…		42	141	2.45294	0.00582803	73	0.407674	33	0.483333	16	35	5	false	20.4375	16	0.818382	1840
9606.ENSP00000479606	Q00610	CLTC	Clathrin heavy chain on chromosome 17; Clathrin is the major protein of the polyhedral coat of coated pits and vesicles. Two different adapter protein complexes link the clathrin lattice either to the plasma membrane or to the trans-Golgi network. Acts as component of the TACC3/ch- TOG/clathrin complex proposed to contribute to stabilization of kinetochore fibers of the mitotic spindle by acting …	common	43	141	2.51765	0.0149	42	0.397196	41	0.318182	12	58	5	false	14.1667	12	0.810294	2016
9606.ENSP00000445002	Q6Q788	APOA5	Regeneration-associated protein 3; Minor apolipoprotein mainly associated with HDL and to a lesser extent with VLDL. May also be associated with chylomicrons. Important determinant of plasma triglyceride (TG) levels by both being a potent stimulator of apo-CII lipoprotein lipase (LPL) TG hydrolysis and a inhibitor of the hepatic VLDL-TG production rate (without affecting the VLDL-apoB production …	common	44	151	2.52941	0.00408764	81	0.395349	47	0.638095	21	23	6	false	21.2381	21	0.808824	1412	0.252834
9606.ENSP00000264832	P05362	ICAM1	Intercellular adhesion molecule 1; ICAM proteins are ligands for the leukocyte adhesion protein LFA-1 (integrin alpha-L/beta-2). During leukocyte trans- endothelial migration, ICAM1 engagement promotes the assembly of endothelial apical cups through ARHGEF26/SGEF and RHOG activation; CD molecules	common	45	163	2.52353	0.00620636	70	0.39627	44	0.410256	13	49	5	false	17.7692	13	0.809559	1584
9606.ENSP00000355627	P01019	AGT	Angiotensinogen (serpin peptidase inhibitor, clade A, member 8); Essential component of the renin-angiotensin system (RAS), a potent regulator of blood pressure, body fluid and electrolyte homeostasis; Endogenous ligands	common	46	165	2.64118	0.00827872	58	0.378619	65	0.4	15	42	6	false	17.2	15	0.794853	2220
9606.ENSP00000310036	P28906	CD34	Hematopoietic progenitor cell antigen CD34; Possible adhesion molecule with a role in early hematopoiesis by mediating the attachment of stem cells to the bone marrow extracellular matrix or directly to stromal cells. Could act as a scaffold for the attachment of lineage specific glycans, allowing stem cells to bind to lectins expressed by stromal cells or other marrow components. Presents carboh…	common	47	165	2.52941	0.00775929	60	0.395349	46	0.515152	12	59	5	false	18.1667	12	0.808824	2012	0.221545
9606.ENSP00000358866	P21333	FLNA	Endothelial actin-binding protein; Promotes orthogonal branching of actin filaments and links actin filaments to membrane glycoproteins. Anchors various transmembrane proteins to the actin cytoskeleton and serves as a scaffold for a wide range of cytoplasmic signaling proteins. Interaction with FLNA may allow neuroblast migration from the ventricular zone into the cortical plate. Tethers cell sur…	common	48	166	2.57059	0.00654491	67	0.389016	59	0.390476	15	40	5	false	17.2	15	0.803676	1794	0.220513
9606.ENSP00000432660	P23528	CFL1	Cofilin, non-muscle isoform; Binds to F-actin and exhibits pH-sensitive F-actin depolymerizing activity. Regulates actin cytoskeleton dynamics. Important for normal progress through mitosis and normal cytokinesis. Plays a role in the regulation of cell morphology and cytoskeletal organization. Required for the up-regulation of atypical chemokine receptor ACKR2 from endosomal compartment to cell m…		49	166	2.7	0.0172014	40	0.37037	72	0.230769	13	54	6	false	11.8462	13	0.7875	2298
9606.ENSP00000215727	P05546	SERPIND1	Serpin peptidase inhibitor, clade D (heparin cofactor), member 1; Thrombin inhibitor activated by the glycosaminoglycans, heparin or dermatan sulfate. In the presence of the latter, HC-II becomes the predominant thrombin inhibitor in place of antithrombin III (AT-III). Also inhibits chymotrypsin, but in a glycosaminoglycan-independent manner; Belongs to the serpin family.	common	50	169	2.52353	0.00270017	96	0.39627	45	0.637427	19	28	6	false	24	19	0.809559	1058	0.275862
9606.ENSP00000346032	P07355	ANXA2	Placental anticoagulant protein IV; Calcium-regulated membrane-binding protein whose affinity for calcium is greatly enhanced by anionic phospholipids. It binds two calcium ions with high affinity. May be involved in heat-stress response. Inhibits PCSK9-enhanced LDLR degradation, probably reduces PCSK9 protein levels via a translational mechanism but also competes with LDLR for binding with PCSK9…		51	174	2.56471	0.00868429	57	0.389908	56	0.469697	12	61	6	false	14.8333	12	0.804412	1316
9606.ENSP00000399421	Q9BPZ8	CD36	CD36 molecule (thrombospondin receptor); Multifunctional glycoprotein that acts as receptor for a broad range of ligands. Ligands can be of proteinaceous nature like thrombospondin, fibronectin, collagen or amyloid-beta as well as of lipidic nature such as oxidized low-density lipoprotein (oxLDL), anionic phospholipids, long-chain fatty acids and bacterial diacylated lipopeptides. They are genera…	common	52	177	2.72353	0.0312645	21	0.367171	77	0.244444	10	79	6	false	13.4	10	0.784559	4090
9606.ENSP00000234590	Q6GMP2	ENO1	2-phospho-D-glycerate hydro-lyase; Multifunctional enzyme that, as well as its role in glycolysis, plays a part in various processes such as growth control, hypoxia tolerance and allergic responses. May also function in the intravascular and pericellular fibrinolytic system due to its ability to serve as a receptor and activator of plasminogen on the cell surface of several cell-types such as leu…	common	53	179	2.65882	0.0180148	36	0.376106	67	0.266667	10	76	6	false	11.5	10	0.792647	3408
9606.ENSP00000351190	P19823	ITIH2	Inter-alpha-trypsin inhibitor complex component II; May act as a carrier of hyaluronan in serum or as a binding protein between hyaluronan and other matrix protein, including those on cell surfaces in tissues to regulate the localization, synthesis and degradation of hyaluronan which are essential to cells undergoing biological processes; Belongs to the ITIH family.	common	54	183	2.54706	0.00210224	98	0.39261	53	0.720588	17	32	6	false	23.2941	17	0.806618	794	0.274048
9606.ENSP00000261267	P61626	LYZ	1,4-beta-N-acetylmuramidase C; Lysozymes have primarily a bacteriolytic function; those in tissues and body fluids are associated with the monocyte- macrophage system and enhance the activity of immunoagents; Lysozymes, c-type		55	186	2.57647	0.00570995	74	0.388128	60	0.551282	13	52	6	false	14.1538	13	0.802941	992
9606.ENSP00000316029	Q9Y490	TLN1	Talin 1; Probably involved in connections of major cytoskeletal structures to the plasma membrane. High molecular weight cytoskeletal protein concentrated at regions of cell-substratum contact and, in lymphocytes, at cell-cell contacts (By similarity); FERM domain containing	common	56	189	2.61176	0.00386155	86	0.382883	62	0.504762	15	41	5	false	19.2667	15	0.798529	1196
9606.ENSP00000362924	Q8WVV7	GSN	Actin-depolymerizing factor; Calcium-regulated, actin-modulating protein that binds to the plus (or barbed) ends of actin monomers or filaments, preventing monomer exchange (end-blocking or capping). It can promote the assembly of monomers into filaments (nucleation) as well as sever filaments already formed. Plays a role in ciliogenesis; Gelsolin/villins	common	57	191	2.60588	0.0165057	41	0.383747	61	0.285714	8	89	6	false	16.625	8	0.799265	2700
9606.ENSP00000457421	Q9NP65	PECAM1	Platelet/endothelial cell adhesion molecule 1; Cell adhesion molecule which is required for leukocyte transendothelial migration (TEM) under most inflammatory conditions. Tyr-690 plays a critical role in TEM and is required for efficient trafficking of PECAM1 to and from the lateral border recycling compartment (LBRC) and is also essential for the LBRC membrane to be targeted around migrating leu…	common	58	201	2.51176	0.00230002	97	0.398126	40	0.6	11	64	5	false	22.0909	11	0.811029	698	0.256871
9606.ENSP00000415769	Q06033	ITIH3	Inter-alpha-trypsin inhibitor heavy chain H3; May act as a carrier of hyaluronan in serum or as a binding protein between hyaluronan and other matrix protein, including those on cell surfaces in tissues to regulate the localization, synthesis and degradation of hyaluronan which are essential to cells undergoing biological processes.		59	201	2.69412	0.0072687	64	0.371179	71	0.563636	11	66	6	false	19.8182	11	0.788235	1928
9606.ENSP00000383931	P40197	GP5	Glycoprotein V (platelet); The GPIb-V-IX complex functions as the vWF receptor and mediates vWF-dependent platelet adhesion to blood vessels. The adhesion of platelets to injured vascular surfaces in the arterial circulation is a critical initiating event in hemostasis; CD molecules	common	60	203	2.65882	0.0060927	72	0.376106	68	0.545455	12	63	6	false	18.5833	12	0.792647	1260
9606.ENSP00000329380	Q9UQS4	GP1BA	Glycoprotein Ib (platelet), alpha polypeptide; GP-Ib, a surface membrane protein of platelets, participates in the formation of platelet plugs by binding to the A1 domain of vWF, which is already bound to the subendothelium; CD molecules	common	61	204	2.62353	0.00382546	87	0.381166	64	0.538462	13	53	5	false	19.3846	13	0.797059	1214	0.251748
9606.ENSP00000386896	Q14646	ITGA6	CD49 antigen-like family member F; Integrin alpha-6/beta-1 is a receptor for laminin on platelets. Integrin alpha-6/beta-4 is a receptor for laminin in epithelial cells and it plays a critical structural role in the hemidesmosome (By similarity). ITGA6:ITGB4 binds to NRG1 (via EGF domain) and this binding is essential for NRG1-ERBB signaling. ITGA6:ITGB4 binds to IGF1 and this binding is essentia…	common	62	212	2.56471	0.00339478	93	0.389908	57	0.393939	12	62	5	false	19.25	12	0.804412	1200
9606.ENSP00000263168	P52907	CAPZA1	Capping protein (actin filament) muscle Z-line, alpha 1; F-actin-capping proteins bind in a Ca(2+)-independent manner to the fast growing ends of actin filaments (barbed end) thereby blocking the exchange of subunits at these ends. Unlike other capping proteins (such as gelsolin and severin), these proteins do not sever actin filaments. May play a role in the formation of epithelial cell junction…	common	63	212	2.91176	0.0397959	12	0.343434	107	0.321429	8	93	4	false	9.375	8	0.761029	7412	0.243421
9606.ENSP00000265062	P51149	RAB7A	RAB7A, member RAS oncogene family; Key regulator in endo-lysosomal trafficking. Governs early-to-late endosomal maturation, microtubule minus-end as well as plus-end directed endosomal migration and positioning, and endosome-lysosome transport through different protein-protein interaction cascades. Plays a central role, not only in endosomal traffic, but also in many other cellular and physiologi…		64	214	2.84118	0.0173108	39	0.351967	93	0.333333	10	82	5	false	9.5	10	0.769853	2752
9606.ENSP00000312999	P04899	GNAI2	Guanine nucleotide binding protein (G protein), alpha inhibiting activity polypeptide 2; Guanine nucleotide-binding proteins (G proteins) are involved as modulators or transducers in various transmembrane signaling systems. The G(i) proteins are involved in hormonal regulation of adenylate cyclase: they inhibit the cyclase in response to beta-adrenergic stimuli. May play a role in cell division.	common	65	218	2.64706	0.00519598	77	0.377778	66	0.533333	10	75	6	false	16.9	10	0.794118	1424	0.222368
9606.ENSP00000278407	Q59EI5	SERPING1	Serpin peptidase inhibitor, clade G (C1 inhibitor), member 1; Activation of the C1 complex is under control of the C1- inhibitor. It forms a proteolytically inactive stoichiometric complex with the C1r or C1s proteases. May play a potentially crucial role in regulating important physiological pathways including complement activation, blood coagulation, fibrinolysis and the generation of kinins. V…	common	66	220	2.54118	0.000642	121	0.393519	52	0.89011	14	47	6	false	25	14	0.807353	212
9606.ENSP00000268150	Q08431	MFGE8	Milk fat globule-EGF factor 8 protein; Plays an important role in the maintenance of intestinal epithelial homeostasis and the promotion of mucosal healing. Promotes VEGF-dependent neovascularization (By similarity). Contributes to phagocytic removal of apoptotic cells in many tissues. Specific ligand for the alpha-v/beta-3 and alpha-v/beta-5 receptors. Also binds to phosphatidylserine-enriched c…	common	67	222	2.56471	0.000971	113	0.389908	58	0.858974	13	51	6	false	26.1538	13	0.804412	434
9606.ENSP00000361883	Q01518	CAP1	CAP, adenylate cyclase-associated protein 1 (yeast); Directly regulates filament dynamics and has been implicated in a number of complex developmental and morphological processes, including mRNA localization and the establishment of cell polarity; Belongs to the CAP family.	common	68	222	2.66471	0.00529908	76	0.375276	69	0.644444	10	77	6	false	15.1	10	0.791912	760	0.212676
9606.ENSP00000377783	P07225	PROS1	Vitamin K-dependent protein S; Anticoagulant plasma protein; it is a cofactor to activated protein C in the degradation of coagulation factors Va and VIIIa. It helps to prevent coagulation and stimulating fibrinolysis; Gla domain containing	common	69	225	2.53529	0.000248	129	0.394432	50	0.901099	14	46	6	false	26.2857	14	0.808088	112
9606.ENSP00000354003	P02724	GYPA	Glycophorin A (MNS blood group); Glycophorin A is the major intrinsic membrane protein of the erythrocyte. The N-terminal glycosylated segment, which lies outside the erythrocyte membrane, has MN blood group receptors. Appears to be important for the function of SLC4A1 and is required for high activity of SLC4A1. May be involved in translocation of SLC4A1 to the plasma membrane. Is a receptor for…	common	70	227	2.84706	0.0444915	9	0.35124	95	0.4	5	123	5	false	14	5	0.769118	7232	0.2875
9606.ENSP00000226218	P04004	VTN	Serum-spreading factor; Vitronectin is a cell adhesion and spreading factor found in serum and tissues. Vitronectin interact with glycosaminoglycans and proteoglycans. Is recognized by certain members of the integrin family and serves as a cell-to-substrate adhesion molecule. Inhibitor of the membrane-damaging effect of the terminal cytolytic complement pathway; Endogenous ligands	common	71	230	2.68235	0.00285694	95	0.372807	70	0.381818	11	65	5	false	20.5455	11	0.789706	834	0.273939
9606.ENSP00000366525	Q9BTZ8	FTL	Ferritin, light polypeptide; Stores iron in a soluble, non-toxic, readily available form. Important for iron homeostasis. Iron is taken up in the ferrous form and deposited as ferric hydroxides after oxidation. Also plays a role in delivery of iron to cells. Mediates iron uptake in capsule cells of the developing kidney (By similarity); Belongs to the ferritin family.		72	231	2.71765	0.0048779	78	0.367965	75	0.666667	10	78	5	false	13.4	10	0.785294	550
9606.ENSP00000260130	O00560	SDCBP	Pro-TGF-alpha cytoplasmic domain-interacting protein 18; Multifunctional adapter protein involved in diverse array of functions including trafficking of transmembrane proteins, neuro and immunomodulation, exosome biogenesis, and tumorigenesis. Positively regulates TGFB1- mediated SMAD2/3 activation and TGFB1-induced epithelial-to- mesenchymal transition (EMT) and cell migration in various cell ty…		73	231	2.84118	0.0117647	53	0.351967	94	0.777778	9	84	6	false	12.4444	9	0.769853	1268
9606.ENSP00000265983	P02790	HPX	Beta-1B-glycoprotein; Binds heme and transports it to the liver for breakdown and iron recovery, after which the free hemopexin returns to the circulation.	common	74	237	2.85294	0.0118529	48	0.350515	97	0.642857	8	92	6	false	20.75	8	0.768382	2066
9606.ENSP00000249647	O00161	SNAP23	Vesicle-membrane fusion protein SNAP-23; Essential component of the high affinity receptor for the general membrane fusion machinery and an important regulator of transport vesicle docking and fusion; Belongs to the SNAP-25 family.		75	240	2.99412	0.0133101	45	0.333988	121	0.309091	11	74	6	false	7.81818	11	0.750735	2252	0.214646
9606.ENSP00000362946	P61106	RAB14	RAB14, member RAS oncogene family; Involved in membrane trafficking between the Golgi complex and endosomes during early embryonic development. Regulates the Golgi to endosome transport of FGFR-containing vesicles during early development, a key process for developing basement membrane and epiblast and primitive endoderm lineages during early postimplantation development. May act by modulating th…		76	240	2.92941	0.0121286	47	0.341365	110	0.444444	10	83	6	false	9.3	10	0.758824	1894
9606.ENSP00000383382	P13224	GP1BB	Glycoprotein Ib (platelet), beta polypeptide; Gp-Ib, a surface membrane protein of platelets, participates in the formation of platelet plugs by binding to von Willebrand factor, which is already bound to the subendothelium; CD molecules	common	77	244	2.71765	0.00188289	101	0.367965	76	0.654545	11	67	6	false	19.4545	11	0.785294	730
9606.ENSP00000300060	P15144	ANPEP	Myeloid plasma membrane glycoprotein CD13; Broad specificity aminopeptidase which plays a role in the final digestion of peptides generated from hydrolysis of proteins by gastric and pancreatic proteases. Also involved in the processing of various peptides including peptide hormones, such as angiotensin III and IV, neuropeptides, and chemokines. May also be involved the cleavage of peptides bound…	common	78	249	2.81176	0.00311142	94	0.355649	86	0.454545	11	69	5	false	14	11	0.773529	814
9606.ENSP00000351777	P55072	VCP	Transitional endoplasmic reticulum ATPase; Necessary for the fragmentation of Golgi stacks during mitosis and for their reassembly after mitosis. Involved in the formation of the transitional endoplasmic reticulum (tER). The transfer of membranes from the endoplasmic reticulum to the Golgi apparatus occurs via 50-70 nm transition vesicles which derive from part-rough, part-smooth transitional ele…	common	79	251	2.75882	0.00369579	89	0.362473	82	0.666667	10	80	6	false	13.7	10	0.780147	466
9606.ENSP00000265709	Q8N604	ANK1	Ankyrin 1, erythrocytic; Attaches integral membrane proteins to cytoskeletal elements; binds to the erythrocyte membrane protein band 4.2, to Na-K ATPase, to the lymphocyte membrane protein GP85, and to the cytoskeletal proteins fodrin, tubulin, vimentin and desmin. Erythrocyte ankyrins also link spectrin (beta chain) to the cytoplasmic domain of the erythrocytes anion exchange protein; they reta…	common	80	253	3.15294	0.0328487	18	0.317164	131	0.47619	7	104	5	false	8.57143	7	0.730882	7350
9606.ENSP00000342026	P30041	PRDX6	Acidic calcium-independent phospholipase A2; Thiol-specific peroxidase that catalyzes the reduction of hydrogen peroxide and organic hydroperoxides to water and alcohols, respectively. Can reduce H(2)O(2) and short chain organic, fatty acid, and phospholipid hydroperoxides. Also has phospholipase activity, and can therefore either reduce the oxidized sn-2 fatty acyl grup of phospholipids (peroxid…		81	254	2.8	0.00381009	88	0.357143	85	0.644444	10	81	6	false	12	10	0.775	488
9606.ENSP00000304236	P08571	CD14	Myeloid cell-specific leucine-rich glycoprotein; Coreceptor for bacterial lipopolysaccharide. In concert with LBP, binds to monomeric lipopolysaccharide and delivers it to the LY96/TLR4 complex, thereby mediating the innate immune response to bacterial lipopolysaccharide (LPS). Acts via MyD88, TIRAP and TRAF6, leading to NF-kappa-B activation, cytokine secretion and the inflammatory response. Act…	common	82	254	2.78824	0.00746708	61	0.35865	84	0.0666667	6	109	6	false	13.1667	6	0.776471	1328
9606.ENSP00000384515	Q9UGT3	PARVB	Parvin, beta; Adapter protein that plays a role in integrin signaling via ILK and in activation of the GTPases CDC42 and RAC1 by guanine exchange factors, such as ARHGEF6. Is involved in the reorganization of the actin cytoskeleton and formation of lamellipodia. Plays a role in cell adhesion, cell spreading, establishment or maintenance of cell polarity, and cell migration; Belongs to the parvin …	common	83	257	2.82941	0.00627496	68	0.35343	89	0.619048	7	100	6	false	17.1429	7	0.771324	1506
9606.ENSP00000400717	Q14344	GNA13	Guanine nucleotide binding protein (G protein), alpha 13; Guanine nucleotide-binding proteins (G proteins) are involved as modulators or transducers in various transmembrane signaling systems. Activates effector molecule RhoA by binding and activating RhoGEFs (ARHGEF1/p115RhoGEF, ARHGEF11/PDZ-RhoGEF and ARHGEF12/LARG). GNA13-dependent Rho signaling subsequently regulates transcription factor AP-1…	common	84	258	2.81765	0.00459538	80	0.354906	87	0.25	8	91	5	false	14.25	8	0.772794	956
9606.ENSP00000231751	Q9H1Z3	LTF	Growth-inhibiting protein 12; Lactoferroxins A, B and C have opioid antagonist activity. Lactoferroxin A shows preference for mu-receptors, while lactoferroxin B and C have somewhat higher degrees of preference for kappa-receptors than for mu-receptors; Transferrins		85	261	2.61765	0.00110696	108	0.382022	63	0.642857	8	90	5	false	18.625	8	0.797794	260
9606.ENSP00000249071	P15153	RAC2	Ras-related C3 botulinum toxin substrate 2 (rho family, small GTP binding protein Rac2); Plasma membrane-associated small GTPase which cycles between an active GTP-bound and inactive GDP-bound state. In active state binds to a variety of effector proteins to regulate cellular responses, such as secretory processes, phagocytose of apoptotic cells and epithelial cell polarization. Augments the prod…		86	262	2.7	0.00341224	92	0.37037	73	0.285714	7	97	6	false	13.5714	7	0.7875	732
9606.ENSP00000262418	P02730	SLC4A1	Solute carrier family 4 (anion exchanger), member 1 (Diego blood group); Functions both as a transporter that mediates electroneutral anion exchange across the cell membrane and as a structural protein. Major integral membrane glycoprotein of the erythrocyte membrane; required for normal flexibility and stability of the erythrocyte membrane and for normal erythrocyte shape via the interactions of…	common	87	264	3.63529	0.0443225	10	0.275081	158	0.285714	8	96	6	false	4.75	8	0.670588	8324	0.289062
9606.ENSP00000305260	P62879	GNB2	Guanine nucleotide binding protein (G protein), beta polypeptide 2; Guanine nucleotide-binding proteins (G proteins) are involved as a modulator or transducer in various transmembrane signaling systems. The beta and gamma chains are required for the GTPase activity, for replacement of GDP by GTP, and for G protein- effector interaction.	common	88	267	2.92941	0.00397196	83	0.341365	111	0.581818	11	73	6	false	14.2727	11	0.758824	1236
9606.ENSP00000321334	P08519	LPA	Lipoprotein, Lp(a); Apo(a) is the main constituent of lipoprotein(a) (Lp(a)). It has serine proteinase activity and is able of autoproteolysis. Inhibits tissue-type plasminogen activator 1. Lp(a) may be a ligand for megalin/Gp 330; Belongs to the peptidase S1 family. Plasminogen subfamily.		89	274	2.83529	0.000356	127	0.352697	92	0.833333	13	55	6	false	20.1538	13	0.770588	112
9606.ENSP00000296585	P17301	ITGA2	Integrin, alpha 2 (CD49B, alpha 2 subunit of VLA-2 receptor); Integrin alpha-2/beta-1 is a receptor for laminin, collagen, collagen C-propeptides, fibronectin and E-cadherin. It recognizes the proline-hydroxylated sequence G-F-P-G-E-R in collagen. It is responsible for adhesion of platelets and other cells to collagens, modulation of collagen and collagenase gene expression, force generation and …	common	90	275	2.76471	0.000536	124	0.361702	83	0.690909	11	68	6	false	21.2727	11	0.779412	142
9606.ENSP00000379975	Q13418	ILK	59 kDa serine/threonine-protein kinase; Receptor-proximal protein kinase regulating integrin- mediated signal transduction. May act as a mediator of inside-out integrin signaling. Focal adhesion protein part of the complex ILK-PINCH. This complex is considered to be one of the convergence points of integrin- and growth factor-signaling pathway. Could be implicated in mediating cell architecture, …	common	91	279	2.94118	0.00480735	79	0.34	113	0.555556	9	87	6	false	15.4444	9	0.757353	1554
9606.ENSP00000286713	P27105	STOM	Erythrocyte band 7 integral membrane protein; Regulates ion channel activity and transmembrane ion transport. Regulates ASIC2 and ASIC3 channel activity; Belongs to the band 7/mec-2 family.	common	92	280	3.24706	0.0141333	43	0.307971	142	0.464286	8	95	7	false	6.875	8	0.719118	1878
9606.ENSP00000234313	P08567	PLEK	Platelet 47 kDa protein; Major protein kinase C substrate of platelets; Pleckstrin homology domain containing	common	93	281	2.87647	0.00621331	69	0.347648	101	0.133333	6	111	5	false	11.8333	6	0.765441	856	0.244681
9606.ENSP00000353408	P26038	MSN	Membrane-organizing extension spike protein; Probably involved in connections of major cytoskeletal structures to the plasma membrane. May inhibit herpes simplex virus 1 infection at an early stage. Plays a role in regulating the proliferation, migration, and adhesion of human lymphoid cells and participates in immunologic synapse formation; FERM domain containing	common	94	283	2.72941	0.00137593	106	0.366379	78	0.47619	7	99	5	false	14.1429	7	0.783824	332	0.24812
9606.ENSP00000378431	Q13201	MMRN1	Elastin microfibril interface located protein 4; Carrier protein for platelet (but not plasma) factor V/Va. Plays a role in the storage and stabilization of factor V in platelets. Upon release following platelet activation, may limit platelet and plasma factor Va-dependent thrombin generation. Ligand for integrin alpha-IIb/beta-3 and integrin alpha-V/beta-3 on activated platelets, and may functio…	common	95	284	2.54706	0	180	0.39261	54	1	13	50	6	false	26.3077	13	0.806618	0	0.289096
9606.ENSP00000366109	P04083	ANXA1	Phospholipase A2 inhibitory protein; Plays important roles in the innate immune response as effector of glucocorticoid-mediated responses and regulator of the inflammatory process. Has anti-inflammatory activity. Plays a role in glucocorticoid-mediated down- regulation of the early phase of the inflammatory response (By similarity). Promotes resolution of inflammation and wound healing. Functions…		96	285	2.85294	0.00186097	102	0.350515	98	0.694444	9	85	6	false	17.3333	9	0.768382	360
9606.ENSP00000350425	P06727	APOA4	Apolipoprotein A-IV; May have a role in chylomicrons and VLDL secretion and catabolism. Required for efficient activation of lipoprotein lipase by ApoC-II; potent activator of LCAT. Apoa-IV is a major component of HDL and chylomicrons; Belongs to the apolipoprotein A1/A4/E family.	common	97	286	2.84706	0.000147	134	0.35124	96	0.884615	13	56	6	false	21.3846	13	0.769118	70	0.375169
9606.ENSP00000339063	P68104	EEF1A1	Eukaryotic translation elongation factor 1 alpha 1; This protein promotes the GTP-dependent binding of aminoacyl-tRNA to the A-site of ribosomes during protein biosynthesis. With PARP1 and TXK, forms a complex that acts as a T helper 1 (Th1) cell-specific transcription factor and binds the promoter of IFN-gamma to directly regulate its transcription, and is thus involved importantly in Th1 cytoki…		98	286	2.75294	0.00393655	85	0.363248	81	0.2	5	120	6	false	15	5	0.780882	682
9606.ENSP00000354923	Q8N754	DMD	Dystrophin; Anchors the extracellular matrix to the cytoskeleton via F-actin. Ligand for dystroglycan. Component of the dystrophin- associated glycoprotein complex which accumulates at the neuromuscular junction (NMJ) and at a variety of synapses in the peripheral and central nervous systems and has a structural function in stabilizing the sarcolemma. Also implicated in signaling events and synap…		99	291	2.81765	0.00405505	82	0.354906	88	0.6	5	121	6	false	21.4	5	0.772794	706	0.353333
9606.ENSP00000300935	P61006	RAB8A	RAB8A, member RAS oncogene family; The small GTPases Rab are key regulators of intracellular membrane trafficking, from the formation of transport vesicles to their fusion with membranes. Rabs cycle between an inactive GDP-bound form and an active GTP-bound form that is able to recruit to membranes different sets of downstream effectors directly responsible for vesicle formation, movement, tether…		100	293	2.94706	0.00395467	84	0.339321	115	0.5	8	94	6	false	9.75	8	0.756618	776
9606.ENSP00000400010	Q12913	PTPRJ	Protein tyrosine phosphatase, receptor type, J; Tyrosine phosphatase which dephosphorylates or contributes to the dephosphorylation of CTNND1, FLT3, PDGFRB, MET, RET (variant MEN2A), KDR, LYN, SRC, MAPK1, MAPK3, EGFR, TJP1, OCLN, PIK3R1 and PIK3R2. Plays a role in cell adhesion, migration, proliferation and differentiation. Involved in vascular development. Regulator of macrophage adhesion and sp…	common	101	297	3.12941	0.00714219	65	0.319549	129	0.52381	7	103	6	false	9.71429	7	0.733824	1766
9606.ENSP00000384136	P35241	RDX	Radixin; Probably plays a crucial role in the binding of the barbed end of actin filaments to the plasma membrane; Deafness associated genes	common	102	298	2.74118	0.00104158	112	0.364807	79	0.533333	6	107	5	false	14.5	6	0.782353	252
9606.ENSP00000241052	P04040	CAT	Catalase; Occurs in almost all aerobically respiring organisms and serves to protect cells from the toxic effects of hydrogen peroxide. Promotes growth of cells including T-cells, B-cells, myeloid leukemia cells, melanoma cells, mastocytoma cells and normal and transformed fibroblast cells; Belongs to the catalase family.	common	103	304	2.87647	0.00345806	90	0.347648	102	0.266667	6	112	6	false	11.6667	6	0.765441	604
9606.ENSP00000379873	Q9MYG4	HLA-A	HLA class I histocompatibility antigen, A-3 alpha chain; Involved in the presentation of foreign antigens to the immune system; C1-set domain containing	common	104	305	2.82941	0.00168176	105	0.35343	90	0.733333	6	110	5	false	14.5	6	0.771324	508
9606.ENSP00000264690	P03952	KLKB1	Kallikrein B, plasma (Fletcher factor) 1; The enzyme cleaves Lys-Arg and Arg-Ser bonds. It activates, in a reciprocal reaction, factor XII after its binding to a negatively charged surface. It also releases bradykinin from HMW kininogen and may also play a role in the renin-angiotensin system by converting prorenin into renin; Belongs to the peptidase S1 family. Plasma kallikrein subfamily.		105	308	2.88235	0.000672	119	0.346939	103	0.583333	9	86	6	false	18.4444	9	0.764706	160
9606.ENSP00000257770	P21589	NT5E	5'-nucleotidase, ecto (CD73); Hydrolyzes extracellular nucleotides into membrane permeable nucleosides. Exhibits AMP-, NAD-, and NMN-nucleosidase activities; Belongs to the 5'-nucleotidase family.	common	106	308	2.70588	0.000115	136	0.369565	74	0.952381	7	98	5	false	21.1429	7	0.786765	68
9606.ENSP00000418525	P08473	MME	Common acute lymphocytic leukemia antigen; Thermolysin-like specificity, but is almost confined on acting on polypeptides of up to 30 amino acids. Biologically important in the destruction of opioid peptides such as Met- and Leu-enkephalins by cleavage of a Gly-Phe bond. Able to cleave angiotensin-1, angiotensin-2 and angiotensin 1-9. Involved in the degradation of atrial natriuretic factor (ANF)…	common	107	309	2.91765	0.00208114	99	0.342742	109	0.428571	7	101	5	false	14.8571	7	0.760294	480
9606.ENSP00000332723	Q9Y6Z7	COLEC10	Collectin sub-family member 10 (C-type lectin); Lectin that binds to various sugars: galactose > mannose = fucose > N-acetylglucosamine > N-acetylgalactosamine. Acts as a chemoattractant, probably involved in the regulation of cell migration; Belongs to the COLEC10/COLEC11 family.		108	312	1	0	161	1	1	1	2	150	1	false	2	2	1	0
9606.ENSP00000411770	Q9BWP8	COLEC11	Collectin sub-family member 11; Lectin that binds to various sugars including fucose and mannose. Has a higher affinity for fucose compared to mannose. Does not bind to glucose, N-acetylglucosamine and N- acetylgalactosamine. Also binds lipopolysaccharides (LPS). Involved in fundamental development serving as a guidance cue for neural crest cell migration (By similarity); C-type lectin domain con…		109	315	1	0	162	1	2	1	2	151	1	false	2	2	1	0	1
9606.ENSP00000286548	P50148	GNAQ	Guanine nucleotide binding protein (G protein), q polypeptide; Guanine nucleotide-binding proteins (G proteins) are involved as modulators or transducers in various transmembrane signaling systems. Regulates B-cell selection and survival and is required to prevent B-cell-dependent autoimmunity. Regulates chemotaxis of BM-derived neutrophils and dendritic cells (in vitro) (By similarity); Belongs …	common	110	319	2.94118	0.00088	117	0.34	114	0.722222	9	88	6	false	15.2222	9	0.757353	402
9606.ENSP00000419425	Q9BTY9	PPIA	Peptidylprolyl isomerase A (cyclophilin A); PPIases accelerate the folding of proteins. It catalyzes the cis-trans isomerization of proline imidic peptide bonds in oligopeptides; Belongs to the cyclophilin-type PPIase family. PPIase A subfamily.		111	319	3.15882	0.0117647	52	0.316574	132	0.5	4	135	7	false	10.5	4	0.730147	1756
9606.ENSP00000381250	Q13790	APOF	Lipid transfer inhibitor protein; Minor apolipoprotein that associates with LDL. Inhibits cholesteryl ester transfer protein (CETP) activity and appears to be an important regulator of cholesterol transport. Also associates to a lesser degree with VLDL, Apo-AI and Apo-AII.		112	320	2.88824	0	146	0.346232	104	1	11	70	6	false	20.0909	11	0.763971	0	0.386364
9606.ENSP00000270879	O75636	FCN3	Collagen/fibrinogen domain-containing lectin 3 p35; May function in innate immunity through activation of the lectin complement pathway. Calcium-dependent and GlcNAc- binding lectin. Has affinity with GalNAc, GlcNAc, D-fucose, as mono/oligosaccharide and lipopolysaccharides from S.typhimurium and S.minnesota; Fibrinogen C domain containing	common	113	320	1	0	165	1	3	1	2	152	1	false	2	2	1	0
9606.ENSP00000264710	P61026	RAB10	RAB10, member RAS oncogene family; The small GTPases Rab are key regulators of intracellular membrane trafficking, from the formation of transport vesicles to their fusion with membranes. Rabs cycle between an inactive GDP-bound form and an active GTP-bound form that is able to recruit to membranes different set of downstream effectors directly responsible for vesicle formation, movement, tetheri…		114	322	2.95882	0.00174489	104	0.337972	116	0.666667	7	102	6	false	10.8571	7	0.755147	554
9606.ENSP00000216181	P35579	MYH9	Cellular myosin heavy chain, type A; Cellular myosin that appears to play a role in cytokinesis, cell shape, and specialized functions such as secretion and capping. During cell spreading, plays an important role in cytoskeleton reorganization, focal contacts formation (in the margins but not the central part of spreading cells), and lamellipodial retraction; this function is mechanically antagon…	common	115	324	2.82941	0.00104958	111	0.35343	91	0.5	5	122	6	false	17.4	5	0.771324	238
9606.ENSP00000451752	P11277	SPTB	Spectrin beta chain, erythrocytic; Spectrin is the major constituent of the cytoskeletal network underlying the erythrocyte plasma membrane. It associates with band 4.1 and actin to form the cytoskeletal superstructure of the erythrocyte plasma membrane; Pleckstrin homology domain containing	common	116	328	3.64706	0.0072978	63	0.274194	160	0.571429	7	105	5	false	6.28571	7	0.669118	2096
9606.ENSP00000300215	P16452	EPB42	Erythrocyte membrane protein band 4.2; Probably plays an important role in the regulation of erythrocyte shape and mechanical properties; Belongs to the transglutaminase superfamily. Transglutaminase family.	common	117	331	4.04118	0.00821382	59	0.247453	166	0.380952	7	106	6	false	5.14286	7	0.619853	2570
9606.ENSP00000200676	P11597	CETP	Cholesteryl ester transfer protein, plasma; Involved in the transfer of neutral lipids, including cholesteryl ester and triglyceride, among lipoprotein particles. Allows the net movement of cholesteryl ester from high density lipoproteins/HDL to triglyceride-rich very low density lipoproteins/VLDL, and the equimolar transport of triglyceride from VLDL to HDL. Regulates the reverse cholesterol tra…	common	118	334	2.88824	0	158	0.346232	105	1	11	71	6	false	20.0909	11	0.763971	0	0.386364
9606.ENSP00000316338	Q9UQB8	BAIAP2	Brain-specific angiogenesis inhibitor 1-associated protein 2; Adapter protein that links membrane-bound small G- proteins to cytoplasmic effector proteins. Necessary for CDC42- mediated reorganization of the actin cytoskeleton and for RAC1- mediated membrane ruffling. Involved in the regulation of the actin cytoskeleton by WASF family members and the Arp2/3 complex. Plays a role in neurite growth…	common	119	337	2.87059	0.000949	114	0.348361	99	0.5	5	124	6	false	15.6	5	0.766176	152
9606.ENSP00000225655	P07737	PFN1	Epididymis tissue protein Li 184a; Binds to actin and affects the structure of the cytoskeleton. At high concentrations, profilin prevents the polymerization of actin, whereas it enhances it at low concentrations. By binding to PIP2, it inhibits the formation of IP3 and DG. Inhibits androgen receptor (AR) and HTT aggregation and binding of G-actin is essential for its inhibition of AR.		120	353	2.87059	0.000253	128	0.348361	100	0.8	5	125	6	false	19	5	0.766176	100
9606.ENSP00000357129	P02549	SPTA1	Spectrin alpha chain, erythrocytic 1; Spectrin is the major constituent of the cytoskeletal network underlying the erythrocyte plasma membrane. It associates with band 4.1 and actin to form the cytoskeletal superstructure of the erythrocyte plasma membrane; EF-hand domain containing	common	121	355	3.67059	0.00553145	75	0.272436	161	0.6	6	119	5	false	6.16667	6	0.666176	1550
9606.ENSP00000446121	P48059	LIMS1	LIM and senescent cell antigen-like-containing domain protein 1; Adapter protein in a cytoplasmic complex linking beta- integrins to the actin cytoskeleton, bridges the complex to cell surface receptor tyrosine kinases and growth factor receptors. Involved in the regulation of cell survival, cell proliferation and cell differentiation; LIM domain containing	common	122	356	3.10588	0.00189794	100	0.32197	127	0.7	5	129	6	false	13.4	5	0.736765	626	0.335
9606.ENSP00000394496	Q9ULV4	CORO1C	Coronin, actin binding protein, 1C; May be involved in cytokinesis, motility, and signal transduction; Belongs to the WD repeat coronin family.	common	123	358	3.32941	0.0117647	51	0.300353	149	0	2	158	6	false	7.5	2	0.708824	1280
9606.ENSP00000417138	Q9BSH8	PLTP	Phospholipid transfer protein; Facilitates the transfer of a spectrum of different lipid molecules, including diacylglycerol, phosphatidic acid, sphingomyelin, phosphatidylcholine, phosphatidylglycerol, cerebroside and phosphatidyl ethanolamine. Essential for the transfer of excess surface lipids from triglyceride-rich lipoproteins to HDL, thereby facilitating the formation of smaller lipoprotein…		124	362	2.88824	0	184	0.346232	106	1	11	72	6	false	20.0909	11	0.763971	0
9606.ENSP00000266041	Q14624	ITIH4	Inter-alpha-trypsin inhibitor family heavy chain-related protein; Type II acute-phase protein (APP) involved in inflammatory responses to trauma. May also play a role in liver development or regeneration.	common	125	362	3.16471	0.000949	115	0.315985	133	0.6	6	114	6	false	13.8333	6	0.729412	234
9606.ENSP00000427866	Q08495	DMTN	Erythrocyte membrane protein band 4.9; Membrane-cytoskeleton-associated protein with F-actin- binding activity that induces F-actin bundles formation and stabilization. Its F-actin-bundling activity is reversibly regulated upon its phosphorylation by the cAMP-dependent protein kinase A (PKA). Binds to the erythrocyte membrane glucose transporter-1 SLC2A1/GLUT1, and hence stabilizes and attaches t…	common	126	362	4.6	0.0117821	49	0.217391	171	0.333333	4	142	7	false	5	4	0.55	2580
9606.ENSP00000296511	P08758	ANXA5	Placental anticoagulant protein 4; This protein is an anticoagulant protein that acts as an indirect inhibitor of the thromboplastin-specific complex, which is involved in the blood coagulation cascade; Annexins	common	127	363	2.93529	0.00127677	107	0.340681	112	0.333333	3	144	5	false	19.3333	3	0.758088	438
9606.ENSP00000302621	P02750	LRG1	Leucine rich alpha-2-glycoprotein 1	common	128	365	2.74706	0	177	0.364026	80	1	6	108	6	false	19	6	0.781618	0
9606.ENSP00000353731	P27487	DPP4	Adenosine deaminase complexing protein 2; Cell surface glycoprotein receptor involved in the costimulatory signal essential for T-cell receptor (TCR)-mediated T-cell activation. Acts as a positive regulator of T-cell coactivation, by binding at least ADA, CAV1, IGF2R, and PTPRC. Its binding to CAV1 and CARD11 induces T-cell proliferation and NF- kappa-B activation in a T-cell receptor/CD3-depende…	common	129	368	2.95882	0.000788	118	0.337972	117	0.333333	4	133	6	false	17.25	4	0.755147	282
9606.ENSP00000416293	P11166	SLC2A1	Solute carrier family 2 (facilitated glucose transporter), member 1; Facilitative glucose transporter. This isoform may be responsible for constitutive or basal glucose uptake. Has a very broad substrate specificity; can transport a wide range of aldoses including both pentoses and hexoses; Belongs to the major facilitator superfamily. Sugar transporter (TC 2.A.1.1) family. Glucose transporter su…	common	130	368	3.23529	0.00343276	91	0.309091	140	0.5	4	137	7	false	9.5	4	0.720588	344
9606.ENSP00000333203	P05154	SERPINA5	Serpin peptidase inhibitor, clade A (alpha-1 antiproteinase, antitrypsin), member 5; Heparin-dependent serine protease inhibitor acting in body fluids and secretions. Inactivates serine proteases by binding irreversibly to their serine activation site. Involved in the regulation of intravascular and extravascular proteolytic activities. Plays hemostatic roles in the blood plasma. Acts as a procoa…		131	369	2.98235	7.45e-05	137	0.335306	119	0.866667	6	113	6	false	17.5	6	0.752206	42	0.35
9606.ENSP00000445175	Q9UDE8	LDHA	Cell proliferation-inducing gene 19 protein; Lactate dehydrogenase A; Belongs to the LDH/MDH superfamily. LDH family.	common	132	371	3.17059	0.00062	122	0.315399	134	0.6	6	115	7	false	8	6	0.728676	118
9606.ENSP00000320171	Q96E76	PKM	Cytosolic thyroid hormone-binding protein; Glycolytic enzyme that catalyzes the transfer of a phosphoryl group from phosphoenolpyruvate (PEP) to ADP, generating ATP. Stimulates POU5F1-mediated transcriptional activation. Plays a general role in caspase independent cell death of tumor cells. The ratio between the highly active tetrameric form and nearly inactive dimeric form determines whether glu…	common	133	372	3.18824	0.000646	120	0.313653	136	0.6	6	116	7	false	7.66667	6	0.726471	138
9606.ENSP00000450838	P29622	SERPINA4	Serpin peptidase inhibitor, clade A (alpha-1 antiproteinase, antitrypsin), member 4; Inhibits human amidolytic and kininogenase activities of tissue kallikrein. Inhibition is achieved by formation of an equimolar, heat- and SDS-stable complex between the inhibitor and the enzyme, and generation of a small C-terminal fragment of the inhibitor due to cleavage at the reactive site by tissue kallikre…	common	134	377	3.25294	0.00182163	103	0.307414	143	0.6	5	131	6	false	10	5	0.718382	266
9606.ENSP00000364163	Q9UII9	NOTCH4	Neurogenic locus notch homolog protein 4; Functions as a receptor for membrane-bound ligands Jagged1, Jagged2 and Delta1 to regulate cell-fate determination. Upon ligand activation through the released notch intracellular domain (NICD) it forms a transcriptional activator complex with RBPJ/RBPSUH and activates genes of the enhancer of split locus. Affects the implementation of differentiation, pr…		135	378	3.06471	0.00108728	109	0.326296	124	0.333333	3	145	6	false	11.3333	3	0.741912	172	0.392857
9606.ENSP00000290866	P12821	ACE	Angiotensin I converting enzyme; Converts angiotensin I to angiotensin II by release of the terminal His-Leu, this results in an increase of the vasoconstrictor activity of angiotensin. Also able to inactivate bradykinin, a potent vasodilator. Has also a glycosidase activity which releases GPI-anchored proteins from the membrane by cleaving the mannose linkage in the GPI moiety; CD molecules	common	136	380	3.08824	0.000452	126	0.32381	126	0.5	5	128	6	false	17	5	0.738971	110
9606.ENSP00000290378	P68032	ACTC1	Actin, alpha, cardiac muscle 1; Actins are highly conserved proteins that are involved in various types of cell motility and are ubiquitously expressed in all eukaryotic cells; Belongs to the actin family.	common	137	381	2.98824	0.000118	135	0.334646	120	0.8	5	126	6	false	15.4	5	0.751471	48	0.35
9606.ENSP00000217652	P19105	MYL12A	Myosin, light chain 12A, regulatory, non-sarcomeric; Myosin regulatory subunit that plays an important role in regulation of both smooth muscle and nonmuscle cell contractile activity via its phosphorylation. Implicated in cytokinesis, receptor capping, and cell locomotion (By similarity); EF-hand domain containing		138	386	3.01176	0.000209	130	0.332031	122	0.5	4	134	6	false	17.75	4	0.748529	58	0.422619
9606.ENSP00000329374	P05543	SERPINA7	Serpin peptidase inhibitor, clade A (alpha-1 antiproteinase, antitrypsin), member 7; Major thyroid hormone transport protein in serum; Belongs to the serpin family.	common	139	391	3.04706	2.03e-05	141	0.328185	123	0.9	5	127	6	false	24.8	5	0.744118	10
9606.ENSP00000248437	P68366	TUBA4A	Testis-specific alpha-tubulin; Tubulin is the major constituent of microtubules. It binds two moles of GTP, one at an exchangeable site on the beta chain and one at a non-exchangeable site on the alpha chain; Tubulins	common	140	393	3.14706	0.000917	116	0.317757	130	0.333333	3	147	6	false	12.6667	3	0.731618	112
9606.ENSP00000334928	P23467	PTPRB	Vascular endothelial protein tyrosine phosphatase; Plays an important role in blood vessel remodeling and angiogenesis. Not necessary for the initial formation of blood vessels, but is essential for their maintenance and remodeling. Can induce dephosphorylation of TEK/TIE2, CDH5/VE-cadherin and KDR/VEGFR-2. Regulates angiopoietin-TIE2 signaling in endothelial cells. Acts as a negative regulator o…		141	395	3.31176	0.000207	131	0.301954	147	0.866667	6	117	7	false	8.66667	6	0.711029	70
9606.ENSP00000301522	P32119	PRDX2	Thioredoxin-dependent peroxide reductase 1; Thiol-specific peroxidase that catalyzes the reduction of hydrogen peroxide and organic hydroperoxides to water and alcohols, respectively. Plays a role in cell protection against oxidative stress by detoxifying peroxides and as sensor of hydrogen peroxide-mediated signaling events. Might participate in the signaling cascades of growth factors and tumor…		142	397	3.21765	0.00054	123	0.310786	138	0.5	4	136	7	false	10	4	0.722794	68
9606.ENSP00000319096	P61225	RAP2B	RAP2B, member of RAS oncogene family; Small GTP-binding protein which cycles between a GDP- bound inactive and a GTP-bound active form. Involved in EGFR and CHRM3 signaling pathways through stimulation of PLCE1. May play a role in cytoskeletal rearrangements and regulate cell spreading through activation of the effector TNIK. May regulate membrane vesiculation in red blood cells; RAS type GTPase …		143	398	3.31176	0.000207	132	0.301954	148	0.866667	6	118	7	false	8.66667	6	0.711029	70
9606.ENSP00000281172	Q12929	EPS8	Epidermal growth factor receptor pathway substrate 8; Signaling adapter that controls various cellular protrusions by regulating actin cytoskeleton dynamics and architecture. Depending on its association with other signal transducers, can regulate different processes. Together with SOS1 and ABI1, forms a trimeric complex that participates in transduction of signals from Ras to Rac by activating t…	common	144	409	3.07647	7.3e-05	138	0.325048	125	0.666667	3	146	6	false	15	3	0.740441	20	0.441176
9606.ENSP00000345259	Q5VXN8	EPB41	Erythrocyte membrane protein band 4.1; Protein 4.1 is a major structural element of the erythrocyte membrane skeleton. It plays a key role in regulating membrane physical properties of mechanical stability and deformability by stabilizing spectrin-actin interaction. Recruits DLG1 to membranes. Required for dynein-dynactin complex and NUMA1 recruitment at the mitotic cell cortex during anaphase.	common	145	421	4.4	0.00107884	110	0.227273	170	0.5	4	141	6	false	6.25	4	0.575	440
9606.ENSP00000416683	P35858	IGFALS	Insulin-like growth factor-binding protein complex acid labile subunit; Involved in protein-protein interactions that result in protein complexes, receptor-ligand binding or cell adhesion.	common	146	424	3.11176	1.45e-05	142	0.321361	128	0	2	154	6	false	26	2	0.736029	6
9606.ENSP00000223321	P25787	PSMA2	Proteasome (prosome, macropain) subunit, alpha type, 2; Component of the 20S core proteasome complex involved in the proteolytic degradation of most intracellular proteins. This complex plays numerous essential roles within the cell by associating with different regulatory particles. Associated with two 19S regulatory particles, forms the 26S proteasome and thus participates in the ATP-dependent …		147	425	3.25882	0.000169	133	0.306859	144	0.333333	3	148	6	false	7.66667	3	0.717647	16
9606.ENSP00000217407	P18428	LBP	Lipopolysaccharide binding protein; Plays a role in the innate immune response. Binds to the lipid A moiety of bacterial lipopolysaccharides (LPS), a glycolipid present in the outer membrane of all Gram-negative bacteria. Acts as an affinity enhancer for CD14, facilitating its association with LPS. Promotes the release of cytokines in response to bacterial lipopolysaccharide; BPI fold containing	common	148	427	3.26471	0.00048	125	0.306306	145	0	2	157	7	false	15	2	0.716912	72
9606.ENSP00000266718	P51884	LUM	Keratan sulfate proteoglycan lumican; Small leucine rich repeat proteoglycans; Belongs to the small leucine-rich proteoglycan (SLRP) family. SLRP class II subfamily.	common	149	429	2.91176	0	178	0.343434	108	1	3	143	6	false	28.3333	3	0.761029	0	0.515152
9606.ENSP00000360141	Q5JWF2	GNAS	Guanine nucleotide-binding protein G(s) subunit alpha isoforms XLas; Guanine nucleotide-binding proteins (G proteins) function as transducers in numerous signaling pathways controlled by G protein-coupled receptors (GPCRs). Signaling involves the activation of adenylyl cyclases, resulting in increased levels of the signaling molecule cAMP. GNAS functions downstream of several GPCRs, including bet…	common	150	434	3.17059	0	169	0.315399	135	1	5	130	6	false	15.4	5	0.728676	0	0.416216
9606.ENSP00000331544	Q9HBQ5	FBLN1	Fibulin 1; Incorporated into fibronectin-containing matrix fibers. May play a role in cell adhesion and migration along protein fibers within the extracellular matrix (ECM). Could be important for certain developmental processes and contribute to the supramolecular organization of ECM architecture, in particular to those of basement membranes. Has been implicated in a role in cellular transformat…	common	151	435	2.97647	0	164	0.335968	118	1	2	153	6	false	28.5	2	0.752941	0	0.59375
9606.ENSP00000290949	P61421	ATP6V0D1	ATPase, H+ transporting, lysosomal 38kDa, V0 subunit d1; Subunit of the integral membrane V0 complex of vacuolar ATPase. Vacuolar ATPase is responsible for acidifying a variety of intracellular compartments in eukaryotic cells, thus providing most of the energy required for transport processes in the vacuolar system. May play a role in coupling of proton transport and ATP hydrolysis (By similarit…		152	442	3.18824	0	150	0.313653	137	1	2	155	5	false	17	2	0.726471	0	0.653846
9606.ENSP00000256682	P61204	ARF3	ADP-ribosylation factor 3; GTP-binding protein that functions as an allosteric activator of the cholera toxin catalytic subunit, an ADP- ribosyltransferase. Involved in protein trafficking; may modulate vesicle budding and uncoating within the Golgi apparatus; Belongs to the small GTPase superfamily. Arf family.		153	450	3.70588	0	148	0.269841	162	1	4	140	5	false	7	4	0.661765	0
9606.ENSP00000379386	P07195	LDHB	Renal carcinoma antigen NY-REN-46; Lactate dehydrogenase B; Belongs to the LDH/MDH superfamily. LDH family.	common	154	454	3.23529	0	175	0.309091	141	1	4	138	7	false	10	4	0.720588	0
9606.ENSP00000259365	P28289	TMOD1	Erythrocyte tropomodulin; Blocks the elongation and depolymerization of the actin filaments at the pointed end. The Tmod/TM complex contributes to the formation of the short actin protofilament, which in turn defines the geometry of the membrane skeleton. May play an important role in regulating the organization of actin filaments by preferentially binding to a specific tropomyosin isoform at its…	common	155	454	3.51765	3.71e-05	140	0.284281	154	0	2	160	7	false	6.5	2	0.685294	4	0.611111
9606.ENSP00000356918	O15400	STX7	Syntaxin 7; May be involved in protein trafficking from the plasma membrane to the early endosome (EE) as well as in homotypic fusion of endocytic organelles. Mediates the endocytic trafficking from early endosomes to late endosomes and lysosomes; Belongs to the syntaxin family.	common	156	460	3.63529	5.92e-05	139	0.275081	159	0	2	162	6	false	10.5	2	0.670588	18	0.59375
9606.ENSP00000262094	O00194	RAB27B	RAB27B, member RAS oncogene family; May be involved in targeting uroplakins to urothelial apical membranes; RAB, member RAS oncogene GTPases		157	464	3.27647	0	186	0.305206	146	1	5	132	6	false	10.2	5	0.715441	0	0.377778
9606.ENSP00000262776	Q08380	LGALS3BP	Lectin, galactoside-binding, soluble, 3 binding protein; Promotes integrin-mediated cell adhesion. May stimulate host defense against viruses and tumor cells; BTB domain containing	common	158	468	3.50588	0	176	0.285235	153	1	4	139	7	false	11.25	4	0.686765	0
9606.ENSP00000381581	P13796	LCP1	Lymphocyte cytosolic protein 1 (L-plastin); Actin-binding protein. Plays a role in the activation of T-cells in response to costimulation through TCR/CD3 and CD2 or CD28. Modulates the cell surface expression of IL2RA/CD25 and CD69; EF-hand domain containing	common	159	483	3.33529	0	174	0.299824	150	1	2	159	7	false	10.5	2	0.708088	0	0.617647
9606.ENSP00000430656	P00915	CA1	Carbonate dehydratase I; Reversible hydration of carbon dioxide. Can hydrates cyanamide to urea; Carbonic anhydrases	common	160	489	4.61765	0	154	0.216561	172	1	2	163	7	false	7.5	2	0.547794	0
9606.ENSP00000318690	P16383	GCFC2	GC-rich sequence DNA-binding factor 2; Factor that represses transcription. It binds to the GC- rich sequences (5'-GCGGGGC-3') present in the epidermal growth factor receptor, beta-actin, and calcium-dependent protease promoters. Involved in pre-mRNA splicing through regulating spliceosome C complex formation. May play a role during late-stage splicing events and turnover of excised inrons; Belon…		161	490	3.53529	0	167	0.282862	156	0	1	167	6	false	12	1	0.683088	0
9606.ENSP00000273283	Q01746	ITIH1	Inter-alpha-trypsin inhibitor complex component III; May act as a carrier of hyaluronan in serum or as a binding protein between hyaluronan and other matrix protein, including those on cell surfaces in tissues to regulate the localization, synthesis and degradation of hyaluronan which are essential to cells undergoing biological processes.	common	162	491	3.46471	0	173	0.288625	152	0	1	166	6	false	16	1	0.691912	0
9606.ENSP00000217133	Q9H4B7	TUBB1	Tubulin, beta 1 class VI; Tubulin is the major constituent of microtubules. It binds two moles of GTP, one at an exchangeable site on the beta chain and one at a non-exchangeable site on the alpha chain (By similarity); Belongs to the tubulin family.	common	163	492	3.22941	0	197	0.309654	139	1	2	156	6	false	15.5	2	0.721324	0
9606.ENSP00000306606	P00325	ADH1B	Alcohol dehydrogenase 1B, beta polypeptide; Belongs to the zinc-containing alcohol dehydrogenase family.		164	493	0	0	143	0	175	0	0	175	0	true	0	0	92200000000	0
9606.ENSP00000226355	P43652	AFM	Alpha-albumin; Vitamin E binding protein. May transport vitamin E in body fluids under conditions where the lipoprotein system is not sufficient. May be involved in the regulation and transport of vitamin E at the blood-brain barrier; Belongs to the ALB/AFP/VDB family.		165	496	0	0	144	0	176	0	0	176	0	true	0	0	92200000000	0
9606.ENSP00000364801		HSPA1B	Heat shock protein family A member 1B	common	166	497	3.53529	0	172	0.282862	157	0	1	168	6	false	12	1	0.683088	0
9606.ENSP00000253109	Q8NI99	ANGPTL6	Angiopoietin-related growth factor; May play a role in the wound healing process. May promote epidermal proliferation, remodeling and regeneration. May promote the chemotactic activity of endothelial cells and induce neovascularization. May counteract high-fat diet-induced obesity and related insulin resistance through increased energy expenditure; Angiopoietin like	common	167	499	0	0	145	0	177	0	0	177	0	true	0	0	92200000000	0
9606.ENSP00000367154	Q15404	RSU1	Ras suppressor protein 1; Potentially plays a role in the Ras signal transduction pathway. Capable of suppressing v-Ras transformation in vitro.	common	168	502	3.75294	0	190	0.266458	163	1	3	149	7	false	7	3	0.655882	0
9606.ENSP00000311165	P29972	AQP1	Water channel protein for red blood cells and kidney proximal tubule; Forms a water-specific channel that provides the plasma membranes of red cells and kidney proximal tubules with high permeability to water, thereby permitting water to move in the direction of an osmotic gradient; Aquaporins		169	503	0	0	147	0	178	0	0	178	0	true	0	0	92200000000	0
9606.ENSP00000246792	P10301	RRAS	Related RAS viral (r-ras) oncogene homolog; Regulates the organization of the actin cytoskeleton. With OSPBL3, modulates integrin beta-1 (ITGB1) activity; Belongs to the small GTPase superfamily. Ras family.	common	170	505	3.52353	0	189	0.283806	155	1	2	161	7	false	13	2	0.684559	0
9606.ENSP00000445306	Q9UJ20	ATP1A1	Sodium/potassium-transporting ATPase subunit alpha-1; This is the catalytic component of the active enzyme, which catalyzes the hydrolysis of ATP coupled with the exchange of sodium and potassium ions across the plasma membrane. This action creates the electrochemical gradient of sodium and potassium ions, providing the energy for active transport of various nutrients; ATPase Na+/K+ transporting …	common	171	507	0	0	149	0	179	0	0	179	0	true	0	0	92200000000	0
9606.ENSP00000369654	P02042	HBD	Hemoglobin subunit delta; Involved in oxygen transport from the lung to the various peripheral tissues; Belongs to the globin family.		172	508	4.61765	0	171	0.216561	173	1	2	164	7	false	7.5	2	0.547794	0
9606.ENSP00000365569	O75955	FLOT1	Flotillin 1; May act as a scaffolding protein within caveolar membranes, functionally participating in formation of caveolae or caveolae-like vesicles; Flotillins	common	173	508	4.32353	0	166	0.231293	169	0	1	173	7	false	2	1	0.584559	0
9606.ENSP00000292401	P25311	AZGP1	Alpha-2-glycoprotein 1, zinc-binding; Stimulates lipid degradation in adipocytes and causes the extensive fat losses associated with some advanced cancers. May bind polyunsaturated fatty acids; Belongs to the MHC class I family.		174	511	0	0	151	0	180	0	0	180	0	true	0	0	92200000000	0
9606.ENSP00000400906	P68036	UBE2L3	Ubiquitin-conjugating enzyme E2L 3; Ubiquitin-conjugating enzyme E2 that specifically acts with HECT-type and RBR family E3 ubiquitin-protein ligases. Does not function with most RING-containing E3 ubiquitin-protein ligases because it lacks intrinsic E3-independent reactivity with lysine: in contrast, it has activity with the RBR family E3 enzymes, such as PRKN and ARIH1, that function like funct…		175	514	3.35294	0	198	0.298246	151	0	1	165	6	false	15	1	0.705882	0
9606.ENSP00000270233	P50895	BCAM	Basal cell adhesion molecule (Lutheran blood group); Laminin alpha-5 receptor. May mediate intracellular signaling; Blood group antigens		176	514	0	0	152	0	181	0	0	181	0	true	0	0	92200000000	0
9606.ENSP00000411825	Q8WUM4	PDCD6IP	Programmed cell death 6 interacting protein; Multifunctional protein involved in endocytosis, multivesicular body biogenesis, membrane repair, cytokinesis, apoptosis and maintenance of tight junction integrity. Class E VPS protein involved in concentration and sorting of cargo proteins of the multivesicular body (MVB) for incorporation into intralumenal vesicles (ILVs) that are generated by invag…	common	177	515	3.83529	0	182	0.260736	164	0	1	169	7	false	9	1	0.645588	0
9606.ENSP00000446054	Q5H9J7	BEX5	Nerve growth factor receptor-associated protein 2; Brain expressed X-linked family; Belongs to the BEX family.		178	517	0	0	153	0	182	0	0	182	0	true	0	0	92200000000	0	0
9606.ENSP00000399679	Q92954	PRG4	Megakaryocyte-stimulating factor; Plays a role in boundary lubrication within articulating joints. Prevents protein deposition onto cartilage from synovial fluid by controlling adhesion-dependent synovial growth and inhibiting the adhesion of synovial cells to the cartilage surface.		179	520	3.84706	0	185	0.259939	165	0	1	170	7	false	8	1	0.644118	0	0
9606.ENSP00000285379	P00918	CA2	Carbonate dehydratase II; Essential for bone resorption and osteoclast differentiation (By similarity). Reversible hydration of carbon dioxide. Can hydrate cyanamide to urea. Involved in the regulation of fluid secretion into the anterior chamber of the eye. Contributes to intracellular pH regulation in the duodenal upper villous epithelium during proton-coupled peptide absorption. Stimulates the…	common	180	521	0	0	155	0	183	0	0	183	0	true	0	0	92200000000	0
9606.ENSP00000348888	P01833	PIGR	Hepatocellular carcinoma-associated protein TB6; This receptor binds polymeric IgA and IgM at the basolateral surface of epithelial cells. The complex is then transported across the cell to be secreted at the apical surface. During this process a cleavage occurs that separates the extracellular (known as the secretory component) from the transmembrane segment; V-set domain containing	common	181	523	4.24118	0	183	0.235784	168	0	1	172	8	false	8	1	0.594853	0
9606.ENSP00000357156	O43866	CD5L	Apoptosis inhibitor expressed by macrophages; Secreted protein that acts as a key regulator of lipid synthesis: mainly expressed by macrophages in lymphoid and inflammed tissues and regulates mechanisms in inflammatory responses, such as infection or atherosclerosis. Able to inhibit lipid droplet size in adipocytes. Following incorporation into mature adipocytes via CD36-mediated endocytosis, ass…	common	182	524	0	0	156	0	184	0	0	184	0	true	0	0	92200000000	0
9606.ENSP00000227155	P27701	CD82	Suppressor of tumorigenicity 6 protein; Associates with CD4 or CD8 and delivers costimulatory signals for the TCR/CD3 pathway; Belongs to the tetraspanin (TM4SF) family.	common	183	527	0	0	157	0	185	0	0	185	0	true	0	0	92200000000	0
9606.ENSP00000358547	Q00013	MPP1	Membrane protein, palmitoylated 1, 55kDa; Essential regulator of neutrophil polarity. Regulates neutrophil polarization by regulating AKT1 phosphorylation through a mechanism that is independent of PIK3CG activity (By similarity); Membrane associated guanylate kinases	common	184	529	5.59412	0	181	0.178759	174	0	1	174	8	false	4	1	0.425735	0
9606.ENSP00000364935	O00299	CLIC1	Regulatory nuclear chloride ion channel protein; Can insert into membranes and form chloride ion channels. Channel activity depends on the pH. Membrane insertion seems to be redox-regulated and may occur only under oxydizing conditions. Involved in regulation of the cell cycle.	common	185	531	0	0	159	0	186	0	0	186	0	true	0	0	92200000000	0
9606.ENSP00000357076	P37802	TAGLN2	Epididymis tissue protein Li 7e; Transgelin 2		186	533	4.15294	0	195	0.240793	167	0	1	171	8	false	4	1	0.605882	0	0
9606.ENSP00000357660	Q8NCR9	CLRN3	Usher syndrome type-3A-like protein 1; Clarin 3; Belongs to the clarin family.		187	534	0	0	160	0	187	0	0	187	0	true	0	0	92200000000	0	0
9606.ENSP00000319464	P22792	CPN2	Carboxypeptidase N regulatory subunit; The 83 kDa subunit binds and stabilizes the catalytic subunit at 37 degrees Celsius and keeps it in circulation. Under some circumstances it may be an allosteric modifier of the catalytic subunit; M14 carboxypeptidases	common	188	539	0	0	163	0	188	0	0	188	0	true	0	0	92200000000	0	0
9606.ENSP00000419751	Q14390	GGTLC2	Gamma-glutamyltransferase-like protein 4; Gamma-glutamyltransferase light chain 2; Belongs to the gamma-glutamyltransferase family.		189	546	0	0	168	0	189	0	0	189	0	true	0	0	92200000000	0
9606.ENSP00000376403	Q9NQ84	GPRC5C	G protein-coupled receptor, class C, group 5, member C; This retinoic acid-inducible G-protein coupled receptor provide evidence for a possible interaction between retinoid and G-protein signaling pathways; G protein-coupled receptors, Class C orphans	common	190	550	0	0	170	0	190	0	0	190	0	true	0	0	92200000000	0
9606.ENSP00000342392	Q0VG99	MESP2	Mesoderm posterior basic helix-loop-helix transcription factor 2; Transcription factor with important role in somitogenesis. Defines the rostrocaudal patterning of the somite by participating in distinct Notch pathways. Regulates also the FGF signaling pathway. Specifies the rostral half of the somites. Generates rostro-caudal polarity of somites by down-regulating in the presumptive rostral doma…	common	191	561	0	0	179	0	191	0	0	191	0	true	0	0	92200000000	0	0
9606.ENSP00000294413	Q9UD74	RHCE	Blood group Rh(CE) polypeptide; May be part of an oligomeric complex which is likely to have a transport or channel function in the erythrocyte membrane; Blood group antigens		192	571	0	0	187	0	192	0	0	192	0	true	0	0	92200000000	0	0
9606.ENSP00000483356	Q9H4K1	RIBC2	RIB43A domain with coiled-coils 2		193	574	0	0	188	0	193	0	0	193	0	true	0	0	92200000000	0	0
9606.ENSP00000357727	P06702	S100A9	Migration inhibitory factor-related protein 14; S100A9 is a calcium- and zinc-binding protein which plays a prominent role in the regulation of inflammatory processes and immune response. It can induce neutrophil chemotaxis, adhesion, can increase the bactericidal activity of neutrophils by promoting phagocytosis via activation of SYK, PI3K/AKT, and ERK1/2 and can induce degranulation of neutroph…	common	194	579	0	0	191	0	194	0	0	194	0	true	0	0	92200000000	0
9606.ENSP00000254722	P36955	SERPINF1	Cell proliferation-inducing gene 35 protein; Neurotrophic protein; induces extensive neuronal differentiation in retinoblastoma cells. Potent inhibitor of angiogenesis. As it does not undergo the S (stressed) to R (relaxed) conformational transition characteristic of active serpins, it exhibits no serine protease inhibitory activity; Serpin peptidase inhibitors	common	195	582	0	0	192	0	195	0	0	195	0	true	0	0	92200000000	0
9606.ENSP00000444408	Q96RL9	SLC1A5	Solute carrier family 1 (neutral amino acid transporter), member 5; Sodium-dependent amino acids transporter that has a broad substrate specificity, with a preference for zwitterionic amino acids. It accepts as substrates all neutral amino acids, including glutamine, asparagine, and branched-chain and aromatic amino acids, and excludes methylated, anionic, and cationic amino acids. Through bindin…	common	196	585	0	0	193	0	196	0	0	196	0	true	0	0	92200000000	0
9606.ENSP00000370128	P30825	SLC7A1	Solute carrier family 7 (cationic amino acid transporter, y+ system), member 1; High-affinity, low capacity permease involved in the transport of the cationic amino acids (arginine, lysine and ornithine) in non-hepatic tissues; Belongs to the amino acid-polyamine-organocation (APC) superfamily. Cationic amino acid transporter (CAT) (TC 2.A.3.3) family.		197	588	0	0	194	0	197	0	0	197	0	true	0	0	92200000000	0	0
9606.ENSP00000352463	Q9UGU0	TCF20	Stromelysin-1 PDGF-responsive element-binding protein; Transcriptional activator that binds to the regulatory region of MMP3 and thereby controls stromelysin expression. It stimulates the activity of various transcriptional activators such as JUN, SP1, PAX6 and ETS1, suggesting a function as a coactivator.		198	592	0	0	196	0	198	0	0	198	0	true	0	0	92200000000	0	0
9606.ENSP00000395723	P98182	ZNF200	Zinc finger protein 200; Could have a role in spermatogenesis; Zinc fingers C2H2-type	common	199	597	0	0	199	0	199	0	0	199	0	true	0	0	92200000000	0	0

## Sheet: side by side
Protein ID	Gene ID	description	Common to IPhs	Network_rank	Network_score		Protein ID	Gene ID	description	Common to APhs	Network_rank	Network_score
P02751	FN1	Fibronectin type III domain containing; Endogenous ligands	common	1	6		H0Y4K8	FN1	Fibronectin type III domain containing; Endogenous ligands	common	1	6
P60709	ACTB	Actin, cytoplasmic 1; Actins are highly conserved proteins that are involved in various types of cell motility and are ubiquitously expressed in all eukaryotic cells.	common	2	7		Q13787	APOB	Apolipoprotein B-100; Apolipoprotein B is a major protein constituent of chylomicrons (apo B-48), LDL (apo B-100) and VLDL (apo B-100). Apo B-100 functions as a recognition signal for the cellular binding and internalization of LDL particles by the apoB/E receptor; Apolipoproteins	common	2	14
P12931	SRC	SRC proto-oncogene, non-receptor tyrosine kinase; Non-receptor protein tyrosine kinase which is activated following engagement of many different classes of cellular receptors including immune response receptors, integrins and other adhesion receptors, receptor protein tyrosine kinases, G protein- coupled receptors as well as cytokine receptors. Participates in signaling pathways that control a di…		3	11		Q96HG5	ACTB	Actin, cytoplasmic 1; Actins are highly conserved proteins that are involved in various types of cell motility and are ubiquitously expressed in all eukaryotic cells.	common	3	18
P05556	ITGB1	Integrin, beta 1 (fibronectin receptor, beta polypeptide, antigen CD29 includes MDF2, MSK12); Integrins alpha-1/beta-1, alpha-2/beta-1, alpha-10/beta- 1 and alpha-11/beta-1 are receptors for collagen. Integrins alpha- 1/beta-1 and alpha-2/beta-2 recognize the proline-hydroxylated sequence G-F-P-G-E-R in collagen. Integrins alpha-2/beta-1, alpha- 3/beta-1, alpha-4/beta-1, alpha-5/beta-1, alpha-8/b…	common	4	15		P19652	ORM2	Alpha-1-acid glycoprotein 2; Functions as transport protein in the blood stream. Binds various hydrophobic ligands in the interior of its beta- barrel domain. Also binds synthetic drugs and influences their distribution and availability. Appears to function in modulating the activity of the immune system during the acute-phase reaction; Lipocalins		4	20
P04114	APOB	Apolipoprotein B-100; Apolipoprotein B is a major protein constituent of chylomicrons (apo B-48), LDL (apo B-100) and VLDL (apo B-100). Apo B-100 functions as a recognition signal for the cellular binding and internalization of LDL particles by the apoB/E receptor; Apolipoproteins	common	5	23		P60953	CDC42	Cell division control protein 42 homolog; Plasma membrane-associated small GTPase which cycles between an active GTP-bound and an inactive GDP-bound state. In active state binds to a variety of effector proteins to regulate cellular responses. Involved in epithelial cell polarization processes. Regulates the bipolar attachment of spindle microtubules to kinetochores before chromosome congression …		5	23
P11215	ITGAM	Integrin, alpha M (complement component 3 receptor 3 subunit); Integrin ITGAM/ITGB2 is implicated in various adhesive interactions of monocytes, macrophages and granulocytes as well as in mediating the uptake of complement-coated particles. It is identical with CR-3, the receptor for the iC3b fragment of the third complement component. It probably recognizes the R-G-D peptide in C3b. Integrin ITG…		6	24		P01042	KNG1	Williams-Fitzgerald-Flaujeac factor; (1) Kininogens are inhibitors of thiol proteases; (2) HMW-kininogen plays an important role in blood coagulation by helping to position optimally prekallikrein and factor XI next to factor XII; (3) HMW-kininogen inhibits the thrombin- and plasmin- induced aggregation of thrombocytes; (4) the active peptide bradykinin that is released from HMW-kininogen shows a…		6	26
P04406	GAPDH	Glyceraldehyde-3-phosphate dehydrogenase; Has both glyceraldehyde-3-phosphate dehydrogenase and nitrosylase activities, thereby playing a role in glycolysis and nuclear functions, respectively. Participates in nuclear events including transcription, RNA transport, DNA replication and apoptosis. Nuclear functions are probably due to the nitrosylase activity that mediates cysteine S-nitrosylation o…	common	7	31		P04275	VWF	Von Willebrand factor; Important in the maintenance of hemostasis, it promotes adhesion of platelets to the sites of vascular injury by forming a molecular bridge between sub-endothelial collagen matrix and platelet-surface receptor complex GPIb-IX-V. Also acts as a chaperone for coagulation factor VIII, delivering it to the site of injury, stabilizing its heterodimeric structure and protecting i…	common	7	39
P04075	ALDOA	Aldolase A, fructose-bisphosphate; Plays a key role in glycolysis and gluconeogenesis. In addition, may also function as scaffolding protein (By similarity); Belongs to the class I fructose-bisphosphate aldolase family.		8	39		P18206	VCL	Metavinculin; Actin filament (F-actin)-binding protein involved in cell-matrix adhesion and cell-cell adhesion. Regulates cell- surface E-cadherin expression and potentiates mechanosensing by the E-cadherin complex. May also play important roles in cell morphology and locomotion; Belongs to the vinculin/alpha-catenin family.	common	8	43
P12814	ACTN1	Alpha-actinin cytoskeletal isoform; F-actin cross-linking protein which is thought to anchor actin to a variety of intracellular structures. This is a bundling protein; Belongs to the alpha-actinin family.	common	9	43		Q8WUM6	ITGB1	Integrin, beta 1 (fibronectin receptor, beta polypeptide, antigen CD29 includes MDF2, MSK12); Integrins alpha-1/beta-1, alpha-2/beta-1, alpha-10/beta- 1 and alpha-11/beta-1 are receptors for collagen. Integrins alpha- 1/beta-1 and alpha-2/beta-2 recognize the proline-hydroxylated sequence G-F-P-G-E-R in collagen. Integrins alpha-2/beta-1, alpha- 3/beta-1, alpha-4/beta-1, alpha-5/beta-1, alpha-8/b…	common	9	48
P00747	PLG	Plasminogen; Plasmin dissolves the fibrin of blood clots and acts as a proteolytic factor in a variety of other processes including embryonic development, tissue remodeling, tumor invasion, and inflammation. In ovulation, weakens the walls of the Graafian follicle. It activates the urokinase-type plasminogen activator, collagenases and several complement zymogens, such as C1 and C5. Cleavage of f…	common	10	43		P00747	PLG	Plasminogen; Plasmin dissolves the fibrin of blood clots and acts as a proteolytic factor in a variety of other processes including embryonic development, tissue remodeling, tumor invasion, and inflammation. In ovulation, weakens the walls of the Graafian follicle. It activates the urokinase-type plasminogen activator, collagenases and several complement zymogens, such as C1 and C5. Cleavage of f…	common	10	50
P08238	HSP90AB1	Heat shock protein 90kDa alpha (cytosolic), class B member 1; Molecular chaperone that promotes the maturation, structural maintenance and proper regulation of specific target proteins involved for instance in cell cycle control and signal transduction. Undergoes a functional cycle that is linked to its ATPase activity. This cycle probably induces conformational changes in the client proteins, th…		11	44		Q9UCA1	F2	Coagulation factor II (thrombin); Thrombin, which cleaves bonds after Arg and Lys, converts fibrinogen to fibrin and activates factors V, VII, VIII, XIII, and, in complex with thrombomodulin, protein C. Functions in blood homeostasis, inflammation and wound healing; Belongs to the peptidase S1 family.	common	11	51
P04275	VWF	Von Willebrand factor; Important in the maintenance of hemostasis, it promotes adhesion of platelets to the sites of vascular injury by forming a molecular bridge between sub-endothelial collagen matrix and platelet-surface receptor complex GPIb-IX-V. Also acts as a chaperone for coagulation factor VIII, delivering it to the site of injury, stabilizing its heterodimeric structure and protecting i…	common	12	51		P02787	TF	Beta-1 metal-binding globulin; Transferrins are iron binding transport proteins which can bind two Fe(3+) ions in association with the binding of an anion, usually bicarbonate. It is responsible for the transport of iron from sites of absorption and heme degradation to those of storage and utilization. Serum transferrin may also have a further role in stimulating cell proliferation.	common	12	52
O14672	ADAM10	Disintegrin and metalloproteinase domain-containing protein 10; Cleaves the membrane-bound precursor of TNF-alpha at '76-Ala-|-Val-77' to its mature soluble form. Responsible for the proteolytical release of soluble JAM3 from endothelial cells surface. Responsible for the proteolytic release of several other cell-surface proteins, including heparin-binding epidermal growth-like factor, ephrin-A2,…		13	58		P04406	GAPDH	Glyceraldehyde-3-phosphate dehydrogenase; Has both glyceraldehyde-3-phosphate dehydrogenase and nitrosylase activities, thereby playing a role in glycolysis and nuclear functions, respectively. Participates in nuclear events including transcription, RNA transport, DNA replication and apoptosis. Nuclear functions are probably due to the nitrosylase activity that mediates cysteine S-nitrosylation o…	common	13	52
P08575	PTPRC	Protein tyrosine phosphatase, receptor type, C; Protein tyrosine-protein phosphatase required for T-cell activation through the antigen receptor. Acts as a positive regulator of T-cell coactivation upon binding to DPP4. The first PTPase domain has enzymatic activity, while the second one seems to affect the substrate specificity of the first one. Upon T-cell activation, recruits and dephosphoryla…	common	14	66		Q9UCB0	CD44	GP90 lymphocyte homing/adhesion receptor; Receptor for hyaluronic acid (HA). Mediates cell-cell and cell-matrix interactions through its affinity for HA, and possibly also through its affinity for other ligands such as osteopontin, collagens, and matrix metalloproteinases (MMPs). Adhesion with HA plays an important role in cell migration, tumor growth and progression. In cancer cells, may play an…		14	54
P11142	HSPA8	Lipopolysaccharide-associated protein 1; Molecular chaperone implicated in a wide variety of cellular processes, including protection of the proteome from stress, folding and transport of newly synthesized polypeptides, activation of proteolysis of misfolded proteins and the formation and dissociation of protein complexes. Plays a pivotal role in the protein quality control system, ensuring the c…	common	15	66		P02765	AHSG	Alpha-2-HS-glycoprotein; Promotes endocytosis, possesses opsonic properties and influences the mineral phase of bone. Shows affinity for calcium and barium ions; Cystatins, type 4		15	58
P0CG48	UBC	Polyubiquitin-C; Ubiquitin: Exists either covalently attached to another protein, or free (unanchored). When covalently bound, it is conjugated to target proteins via an isopeptide bond either as a monomer (monoubiquitin), a polymer linked via different Lys residues of the ubiquitin (polyubiquitin chains) or a linear polymer linked via the initiator Met of the ubiquitin (linear polyubiquitin chai…	common	16	69		P61769	B2M	Beta-2-microglobulin; Component of the class I major histocompatibility complex (MHC). Involved in the presentation of peptide antigens to the immune system. Exogenously applied M.tuberculosis EsxA or EsxA-EsxB (or EsxA expressed in host) binds B2M and decreases its export to the cell surface (total protein levels do not change), probably leading to defects in class I antigen presentation; Belong…		16	60
P06756	ITGAV	Vitronectin receptor subunit alpha; The alpha-V (ITGAV) integrins are receptors for vitronectin, cytotactin, fibronectin, fibrinogen, laminin, matrix metalloproteinase-2, osteopontin, osteomodulin, prothrombin, thrombospondin and vWF. They recognize the sequence R-G-D in a wide array of ligands. ITGAV:ITGB3 binds to fractalkine (CX3CL1) and may act as its coreceptor in CX3CR1-dependent fractalkin…		17	70		P12814	ACTN1	Alpha-actinin cytoskeletal isoform; F-actin cross-linking protein which is thought to anchor actin to a variety of intracellular structures. This is a bundling protein; Belongs to the alpha-actinin family.	common	17	62
P00734	F2	Coagulation factor II (thrombin); Thrombin, which cleaves bonds after Arg and Lys, converts fibrinogen to fibrin and activates factors V, VII, VIII, XIII, and, in complex with thrombomodulin, protein C. Functions in blood homeostasis, inflammation and wound healing; Belongs to the peptidase S1 family.	common	18	74		P02647	APOA1	Apolipoprotein A-I; Participates in the reverse transport of cholesterol from tissues to the liver for excretion by promoting cholesterol efflux from tissues and by acting as a cofactor for the lecithin cholesterol acyltransferase (LCAT). As part of the SPAP complex, activates spermatozoa motility; Apolipoproteins	common	18	63
P14625	HSP90B1	Heat shock protein 90kDa beta (Grp94), member 1; Molecular chaperone that functions in the processing and transport of secreted proteins. When associated with CNPY3, required for proper folding of Toll-like receptors (By similarity). Functions in endoplasmic reticulum associated degradation (ERAD). Has ATPase activity; Belongs to the heat shock protein 90 family.		19	74		P61158	ACTR3	ARP3 actin-related protein 3 homolog (yeast); Functions as ATP-binding component of the Arp2/3 complex which is involved in regulation of actin polymerization and together with an activating nucleation-promoting factor (NPF) mediates the formation of branched actin networks. Seems to contact the pointed end of the daughter actin filament. Plays a role in ciliogenesis; Belongs to the actin family.…	common	19	67
P17612	PRKACA	cAMP-dependent protein kinase catalytic subunit alpha; Phosphorylates a large number of substrates in the cytoplasm and the nucleus. Regulates the abundance of compartmentalized pools of its regulatory subunits through phosphorylation of PJA2 which binds and ubiquitinates these subunits, leading to their subsequent proteolysis. Phosphorylates CDC25B, ABL1, NFKB1, CLDN3, PSMC5/RPT6, PJA2, RYR2, RO…		20	74		Q9UPK7	UBC	Polyubiquitin-C; Ubiquitin: Exists either covalently attached to another protein, or free (unanchored). When covalently bound, it is conjugated to target proteins via an isopeptide bond either as a monomer (monoubiquitin), a polymer linked via different Lys residues of the ubiquitin (polyubiquitin chains) or a linear polymer linked via the initiator Met of the ubiquitin (linear polyubiquitin chai…	common	20	70
P02787	TF	Beta-1 metal-binding globulin; Transferrins are iron binding transport proteins which can bind two Fe(3+) ions in association with the binding of an anion, usually bicarbonate. It is responsible for the transport of iron from sites of absorption and heme degradation to those of storage and utilization. Serum transferrin may also have a further role in stimulating cell proliferation.	common	21	78		P08575	PTPRC	Protein tyrosine phosphatase, receptor type, C; Protein tyrosine-protein phosphatase required for T-cell activation through the antigen receptor. Acts as a positive regulator of T-cell coactivation upon binding to DPP4. The first PTPase domain has enzymatic activity, while the second one seems to affect the substrate specificity of the first one. Upon T-cell activation, recruits and dephosphoryla…	common	21	73
P18206	VCL	Metavinculin; Actin filament (F-actin)-binding protein involved in cell-matrix adhesion and cell-cell adhesion. Regulates cell- surface E-cadherin expression and potentiates mechanosensing by the E-cadherin complex. May also play important roles in cell morphology and locomotion; Belongs to the vinculin/alpha-catenin family.	common	22	79		Q9UC67	HP	Haptoglobin; As a result of hemolysis, hemoglobin is found to accumulate in the kidney and is secreted in the urine. Haptoglobin captures, and combines with free plasma hemoglobin to allow hepatic recycling of heme iron and to prevent kidney damage. Haptoglobin also acts as an Antimicrobial; Antioxidant, has antibacterial activity and plays a role in modulating many aspects of the acute phase res…	common	22	77
P05106	ITGB3	Integrin, beta 3 (platelet glycoprotein IIIa, antigen CD61); Integrin alpha-V/beta-3 (ITGAV:ITGB3) is a receptor for cytotactin, fibronectin, laminin, matrix metalloproteinase-2, osteopontin, osteomodulin, prothrombin, thrombospondin, vitronectin and von Willebrand factor. Integrin alpha-IIb/beta-3 (ITGA2B:ITGB3) is a receptor for fibronectin, fibrinogen, plasminogen, prothrombin, thrombospondin …	common	23	85		Q6IN74	YWHAZ	Tyrosine 3-monooxygenase/tryptophan 5-monooxygenase activation protein, zeta; Adapter protein implicated in the regulation of a large spectrum of both general and specialized signaling pathways. Binds to a large number of partners, usually by recognition of a phosphoserine or phosphothreonine motif. Binding generally results in the modulation of the activity of the binding partner; Belongs to the…	common	23	79
P78371	CCT2	Chaperonin containing TCP1, subunit 2 (beta); Molecular chaperone; assists the folding of proteins upon ATP hydrolysis. As part of the BBS/CCT complex may play a role in the assembly of BBSome, a complex involved in ciliogenesis regulating transports vesicles to the cilia. Known to play a role, in vitro, in the folding of actin and tubulin; Chaperonins		24	90		P08514	ITGA2B	Integrin, alpha 2b (platelet glycoprotein IIb of IIb/IIIa complex, antigen CD41); Integrin alpha-IIb/beta-3 is a receptor for fibronectin, fibrinogen, plasminogen, prothrombin, thrombospondin and vitronectin. It recognizes the sequence R-G-D in a wide array of ligands. It recognizes the sequence H-H-L-G-G-G-A-K-Q-A-G-D-V in fibrinogen gamma chain. Following activation integrin alpha- IIb/beta-3 b…	common	24	80
P61158	ACTR3	ARP3 actin-related protein 3 homolog (yeast); Functions as ATP-binding component of the Arp2/3 complex which is involved in regulation of actin polymerization and together with an activating nucleation-promoting factor (NPF) mediates the formation of branched actin networks. Seems to contact the pointed end of the daughter actin filament. Plays a role in ciliogenesis; Belongs to the actin family.…	common	25	90		P10909	CLU	Testosterone-repressed prostate message 2; Isoform 1 functions as extracellular chaperone that prevents aggregation of nonnative proteins. Prevents stress- induced aggregation of blood plasma proteins. Inhibits formation of amyloid fibrils by APP, APOC2, B2M, CALCA, CSN3, SNCA and aggregation-prone LYZ variants (in vitro). Does not require ATP. Maintains partially unfolded proteins in a state app…	common	25	89
P08514	ITGA2B	Integrin, alpha 2b (platelet glycoprotein IIb of IIb/IIIa complex, antigen CD41); Integrin alpha-IIb/beta-3 is a receptor for fibronectin, fibrinogen, plasminogen, prothrombin, thrombospondin and vitronectin. It recognizes the sequence R-G-D in a wide array of ligands. It recognizes the sequence H-H-L-G-G-G-A-K-Q-A-G-D-V in fibrinogen gamma chain. Following activation integrin alpha- IIb/beta-3 b…	common	26	107		P07996	THBS1	Thrombospondin 1; Adhesive glycoprotein that mediates cell-to-cell and cell-to-matrix interactions. Binds heparin. May play a role in dentinogenesis and/or maintenance of dentin and dental pulp (By similarity). Ligand for CD36 mediating antiangiogenic properties. Plays a role in ER stress response, via its interaction with the activating transcription factor 6 alpha (ATF6) which produces adaptive…	common	26	98
P15311	EZR	Cytovillin; Probably involved in connections of major cytoskeletal structures to the plasma membrane. In epithelial cells, required for the formation of microvilli and membrane ruffles on the apical pole. Along with PLEKHG6, required for normal macropinocytosis; A-kinase anchoring proteins	common	27	108		Q9UC78	SERPINC1	Serpin peptidase inhibitor, clade C (antithrombin), member 1; Most important serine protease inhibitor in plasma that regulates the blood coagulation cascade. AT-III inhibits thrombin, matriptase-3/TMPRSS7, as well as factors IXa, Xa and XIa. Its inhibitory activity is greatly enhanced in the presence of heparin; Serpin peptidase inhibitors	common	27	99
Q86UX7	FERMT3	Fermitin family homolog 3; Plays a central role in cell adhesion in hematopoietic cells. Acts by activating the integrin beta-1-3 (ITGB1, ITGB2 and ITGB3) (By similarity). Required for integrin-mediated platelet adhesion and leukocyte adhesion to endothelial cells. Required for activation of integrin beta-2 (ITGB2) in polymorphonuclear granulocytes (PMNs) (By similarity); Belongs to the kindlin f…		28	109		P05106	ITGB3	Integrin, beta 3 (platelet glycoprotein IIIa, antigen CD61); Integrin alpha-V/beta-3 (ITGAV:ITGB3) is a receptor for cytotactin, fibronectin, laminin, matrix metalloproteinase-2, osteopontin, osteomodulin, prothrombin, thrombospondin, vitronectin and von Willebrand factor. Integrin alpha-IIb/beta-3 (ITGA2B:ITGB3) is a receptor for fibronectin, fibrinogen, plasminogen, prothrombin, thrombospondin …	common	28	104
P00739	HP	Haptoglobin; As a result of hemolysis, hemoglobin is found to accumulate in the kidney and is secreted in the urine. Haptoglobin captures, and combines with free plasma hemoglobin to allow hepatic recycling of heme iron and to prevent kidney damage. Haptoglobin also acts as an Antimicrobial; Antioxidant, has antibacterial activity and plays a role in modulating many aspects of the acute phase res…	common	29	110		P01023	A2M	C3 and PZP-like alpha-2-macroglobulin domain-containing protein 5; Is able to inhibit all four classes of proteinases by a unique 'trapping' mechanism. This protein has a peptide stretch, called the 'bait region' which contains specific cleavage sites for different proteinases. When a proteinase cleaves the bait region, a conformational change is induced in the protein which traps the proteinase.…	common	29	104
P04196	HRG	Histidine-proline-rich glycoprotein; Plasma glycoprotein that binds a number of ligands such as heme, heparin, heparan sulfate, thrombospondin, plasminogen, and divalent metal ions. Binds heparin and heparin/glycosaminoglycans in a zinc-dependent manner. Binds heparan sulfate on the surface of liver, lung, kidney and heart endothelial cells. Binds to N-sulfated polysaccharide chains on the surfac…		30	113		P02760	AMBP	Alpha-1-microglobulin/bikunin precursor; Inter-alpha-trypsin inhibitor inhibits trypsin, plasmin, and lysosomal granulocytic elastase. Inhibits calcium oxalate crystallization; Lipocalins	common	30	104
P10909	CLU	Testosterone-repressed prostate message 2; Isoform 1 functions as extracellular chaperone that prevents aggregation of nonnative proteins. Prevents stress- induced aggregation of blood plasma proteins. Inhibits formation of amyloid fibrils by APP, APOC2, B2M, CALCA, CSN3, SNCA and aggregation-prone LYZ variants (in vitro). Does not require ATP. Maintains partially unfolded proteins in a state app…	common	31	118		P50395	GDI2	Guanosine diphosphate dissociation inhibitor 2; Regulates the GDP/GTP exchange reaction of most Rab proteins by inhibiting the dissociation of GDP from them, and the subsequent binding of GTP to them.	common	31	107
P02647	APOA1	Apolipoprotein A-I; Participates in the reverse transport of cholesterol from tissues to the liver for excretion by promoting cholesterol efflux from tissues and by acting as a cofactor for the lecithin cholesterol acyltransferase (LCAT). As part of the SPAP complex, activates spermatozoa motility; Apolipoproteins	common	32	123		P02749	APOH	Apolipoprotein H (beta-2-glycoprotein I); Binds to various kinds of negatively charged substances such as heparin, phospholipids, and dextran sulfate. May prevent activation of the intrinsic blood coagulation cascade by binding to phospholipids on the surface of damaged cells; Apolipoproteins	common	32	110
P50990	CCT8	Chaperonin containing TCP1, subunit 8 (theta); Molecular chaperone; assists the folding of proteins upon ATP hydrolysis. As part of the BBS/CCT complex may play a role in the assembly of BBSome, a complex involved in ciliogenesis regulating transports vesicles to the cilia. Known to play a role, in vitro, in the folding of actin and tubulin; Belongs to the TCP-1 chaperonin family.		33	127		P01903	HLA-DRA	HLA class II histocompatibility antigen, DR alpha chain; Binds peptides derived from antigens that access the endocytic route of antigen presenting cells (APC) and presents them on the cell surface for recognition by the CD4 T-cells. The peptide binding cleft accommodates peptides of 10-30 residues. The peptides presented by MHC class II molecules are generated mostly by degradation of proteins t…	common	33	112
P01137	TGFB1	Transforming growth factor, beta 1; Multifunctional protein that controls proliferation, differentiation and other functions in many cell types. Many cells synthesize TGFB1 and have specific receptors for it. It positively and negatively regulates many other growth factors. It plays an important role in bone remodeling as it is a potent stimulator of osteoblastic bone formation, causing chemotaxi…		34	133		P02776	PF4	C-X-C motif chemokine 4; Released during platelet aggregation. Neutralizes the anticoagulant effect of heparin because it binds more strongly to heparin than to the chondroitin-4-sulfate chains of the carrier molecule. Chemotactic for neutrophils and monocytes. Inhibits endothelial cell proliferation, the short form is a more potent inhibitor than the longer form; Belongs to the intercrine alpha …		34	120
P61163	ACTR1A	ARP1 actin-related protein 1 homolog A, centractin alpha (yeast); Component of a multi-subunit complex involved in microtubule based vesicle motility. It is associated with the centrosome; Actin related proteins		35	136		P15311	EZR	Cytovillin; Probably involved in connections of major cytoskeletal structures to the plasma membrane. In epithelial cells, required for the formation of microvilli and membrane ruffles on the apical pole. Along with PLEKHG6, required for normal macropinocytosis; A-kinase anchoring proteins	common	35	120
P01008	SERPINC1	Serpin peptidase inhibitor, clade C (antithrombin), member 1; Most important serine protease inhibitor in plasma that regulates the blood coagulation cascade. AT-III inhibits thrombin, matriptase-3/TMPRSS7, as well as factors IXa, Xa and XIa. Its inhibitory activity is greatly enhanced in the presence of heparin; Serpin peptidase inhibitors	common	36	148		Q5Y7B9	HLA-DRB1	HLA class II histocompatibility antigen, DRB1-15 beta chain; Binds peptides derived from antigens that access the endocytic route of antigen presenting cells (APC) and presents them on the cell surface for recognition by the CD4 T-cells. The peptide binding cleft accommodates peptides of 10-30 residues. The peptides presented by MHC class II molecules are generated mostly by degradation of protei…	common	36	120
P28906	CD34	Hematopoietic progenitor cell antigen CD34; Possible adhesion molecule with a role in early hematopoiesis by mediating the attachment of stem cells to the bone marrow extracellular matrix or directly to stromal cells. Could act as a scaffold for the attachment of lineage specific glycans, allowing stem cells to bind to lectins expressed by stromal cells or other marrow components. Presents carboh…	common	37	148		P62873	GNB1	Guanine nucleotide binding protein (G protein), beta polypeptide 1; Guanine nucleotide-binding proteins (G proteins) are involved as a modulator or transducer in various transmembrane signaling systems. The beta and gamma chains are required for the GTPase activity, for replacement of GDP by GTP, and for G protein- effector interaction.		37	122
P21796	VDAC1	Voltage-dependent anion-selective channel protein 1; Forms a channel through the mitochondrial outer membrane and also the plasma membrane. The channel at the outer mitochondrial membrane allows diffusion of small hydrophilic molecules; in the plasma membrane it is involved in cell volume regulation and apoptosis. It adopts an open conformation at low or zero membrane potential and a closed confo…		38	152		P02786	TFRC	Transferrin receptor protein 1; Cellular uptake of iron occurs via receptor-mediated endocytosis of ligand-occupied transferrin receptor into specialized endosomes. Endosomal acidification leads to iron release. The apotransferrin-receptor complex is then recycled to the cell surface with a return to neutral pH and the concomitant loss of affinity of apotransferrin for its receptor. Transferrin r…	common	38	124
Q9Y490	TLN1	Talin 1; Probably involved in connections of major cytoskeletal structures to the plasma membrane. High molecular weight cytoskeletal protein concentrated at regions of cell-substratum contact and, in lymphocytes, at cell-cell contacts (By similarity); FERM domain containing	common	39	154		P02649	APOE	Apolipoprotein E; Mediates the binding, internalization, and catabolism of lipoprotein particles. It can serve as a ligand for the LDL (apo B/E) receptor and for the specific apo-E receptor (chylomicron remnant) of hepatic tissues; Apolipoproteins	common	39	135
P01903	HLA-DRA	HLA class II histocompatibility antigen, DR alpha chain; Binds peptides derived from antigens that access the endocytic route of antigen presenting cells (APC) and presents them on the cell surface for recognition by the CD4 T-cells. The peptide binding cleft accommodates peptides of 10-30 residues. The peptides presented by MHC class II molecules are generated mostly by degradation of proteins t…	common	40	165		P11142	HSPA8	Lipopolysaccharide-associated protein 1; Molecular chaperone implicated in a wide variety of cellular processes, including protection of the proteome from stress, folding and transport of newly synthesized polypeptides, activation of proteolysis of misfolded proteins and the formation and dissociation of protein complexes. Plays a pivotal role in the protein quality control system, ensuring the c…	common	40	135
P01911	HLA-DRB1	HLA class II histocompatibility antigen, DRB1-15 beta chain; Binds peptides derived from antigens that access the endocytic route of antigen presenting cells (APC) and presents them on the cell surface for recognition by the CD4 T-cells. The peptide binding cleft accommodates peptides of 10-30 residues. The peptides presented by MHC class II molecules are generated mostly by degradation of protei…	common	41	168		P00450	CP	Ceruloplasmin (ferroxidase); Ceruloplasmin is a blue, copper-binding (6-7 atoms per molecule) glycoprotein. It has ferroxidase activity oxidizing Fe(2+) to Fe(3+) without releasing radical oxygen species. It is involved in iron transport across the cell membrane. Provides Cu(2+) ions for the ascorbate-mediated deaminase degradation of the heparan sulfate chains of GPC1. May also play a role in fe…	common	41	139
P05362	ICAM1	Intercellular adhesion molecule 1; ICAM proteins are ligands for the leukocyte adhesion protein LFA-1 (integrin alpha-L/beta-2). During leukocyte trans- endothelial migration, ICAM1 engagement promotes the assembly of endothelial apical cups through ARHGEF26/SGEF and RHOG activation; CD molecules	common	42	172		P13612	ITGA4	Integrin, alpha 4 (antigen CD49D, alpha 4 subunit of VLA-4 receptor); Integrins alpha-4/beta-1 (VLA-4) and alpha-4/beta-7 are receptors for fibronectin. They recognize one or more domains within the alternatively spliced CS-1 and CS-5 regions of fibronectin. They are also receptors for VCAM1. Integrin alpha- 4/beta-1 recognizes the sequence Q-I-D-S in VCAM1. Integrin alpha- 4/beta-7 is also a rec…		42	141
Q15084	PDIA6	Protein disulfide isomerase family A, member 6; May function as a chaperone that inhibits aggregation of misfolded proteins. Negatively regulates the unfolded protein response (UPR) through binding to UPR sensors such as ERN1, which in turn inactivates ERN1 signaling. May also regulate the UPR via the EIF2AK3 UPR sensor. Plays a role in platelet aggregation and activation by agonists such as conv…		43	174		Q00610	CLTC	Clathrin heavy chain on chromosome 17; Clathrin is the major protein of the polyhedral coat of coated pits and vesicles. Two different adapter protein complexes link the clathrin lattice either to the plasma membrane or to the trans-Golgi network. Acts as component of the TACC3/ch- TOG/clathrin complex proposed to contribute to stabilization of kinetochore fibers of the mitotic spindle by acting …	common	43	141
O15144	ARPC2	Actin related protein 2/3 complex, subunit 2, 34kDa; Functions as actin-binding component of the Arp2/3 complex which is involved in regulation of actin polymerization and together with an activating nucleation-promoting factor (NPF) mediates the formation of branched actin networks. Seems to contact the mother actin filament; Belongs to the ARPC2 family.		44	178		Q6Q788	APOA5	Regeneration-associated protein 3; Minor apolipoprotein mainly associated with HDL and to a lesser extent with VLDL. May also be associated with chylomicrons. Important determinant of plasma triglyceride (TG) levels by both being a potent stimulator of apo-CII lipoprotein lipase (LPL) TG hydrolysis and a inhibitor of the hepatic VLDL-TG production rate (without affecting the VLDL-apoB production …	common	44	151
P02749	APOH	Apolipoprotein H (beta-2-glycoprotein I); Binds to various kinds of negatively charged substances such as heparin, phospholipids, and dextran sulfate. May prevent activation of the intrinsic blood coagulation cascade by binding to phospholipids on the surface of damaged cells; Apolipoproteins	common	45	179		P05362	ICAM1	Intercellular adhesion molecule 1; ICAM proteins are ligands for the leukocyte adhesion protein LFA-1 (integrin alpha-L/beta-2). During leukocyte trans- endothelial migration, ICAM1 engagement promotes the assembly of endothelial apical cups through ARHGEF26/SGEF and RHOG activation; CD molecules	common	45	163
P01019	AGT	Angiotensinogen (serpin peptidase inhibitor, clade A, member 8); Essential component of the renin-angiotensin system (RAS), a potent regulator of blood pressure, body fluid and electrolyte homeostasis; Endogenous ligands	common	46	179		P01019	AGT	Angiotensinogen (serpin peptidase inhibitor, clade A, member 8); Essential component of the renin-angiotensin system (RAS), a potent regulator of blood pressure, body fluid and electrolyte homeostasis; Endogenous ligands	common	46	165
P06396	GSN	Actin-depolymerizing factor; Calcium-regulated, actin-modulating protein that binds to the plus (or barbed) ends of actin monomers or filaments, preventing monomer exchange (end-blocking or capping). It can promote the assembly of monomers into filaments (nucleation) as well as sever filaments already formed. Plays a role in ciliogenesis; Gelsolin/villins	common	47	180		P28906	CD34	Hematopoietic progenitor cell antigen CD34; Possible adhesion molecule with a role in early hematopoiesis by mediating the attachment of stem cells to the bone marrow extracellular matrix or directly to stromal cells. Could act as a scaffold for the attachment of lineage specific glycans, allowing stem cells to bind to lectins expressed by stromal cells or other marrow components. Presents carboh…	common	47	165
P02649	APOE	Apolipoprotein E; Mediates the binding, internalization, and catabolism of lipoprotein particles. It can serve as a ligand for the LDL (apo B/E) receptor and for the specific apo-E receptor (chylomicron remnant) of hepatic tissues; Apolipoproteins	common	48	188		P21333	FLNA	Endothelial actin-binding protein; Promotes orthogonal branching of actin filaments and links actin filaments to membrane glycoproteins. Anchors various transmembrane proteins to the actin cytoskeleton and serves as a scaffold for a wide range of cytoplasmic signaling proteins. Interaction with FLNA may allow neuroblast migration from the ventricular zone into the cortical plate. Tethers cell sur…	common	48	166
P24821	TNC	Glioma-associated-extracellular matrix antigen; Extracellular matrix protein implicated in guidance of migrating neurons as well as axons during development, synaptic plasticity as well as neuronal regeneration. Promotes neurite outgrowth from cortical neurons grown on a monolayer of astrocytes. Ligand for integrins alpha-8/beta-1, alpha-9/beta-1, alpha-V/beta-3 and alpha-V/beta-6. In tumors, sti…		49	192		P23528	CFL1	Cofilin, non-muscle isoform; Binds to F-actin and exhibits pH-sensitive F-actin depolymerizing activity. Regulates actin cytoskeleton dynamics. Important for normal progress through mitosis and normal cytokinesis. Plays a role in the regulation of cell morphology and cytoskeletal organization. Required for the up-regulation of atypical chemokine receptor ACKR2 from endosomal compartment to cell m…		49	166
P07996	THBS1	Thrombospondin 1; Adhesive glycoprotein that mediates cell-to-cell and cell-to-matrix interactions. Binds heparin. May play a role in dentinogenesis and/or maintenance of dentin and dental pulp (By similarity). Ligand for CD36 mediating antiangiogenic properties. Plays a role in ER stress response, via its interaction with the activating transcription factor 6 alpha (ATF6) which produces adaptive…	common	50	199		P05546	SERPIND1	Serpin peptidase inhibitor, clade D (heparin cofactor), member 1; Thrombin inhibitor activated by the glycosaminoglycans, heparin or dermatan sulfate. In the presence of the latter, HC-II becomes the predominant thrombin inhibitor in place of antithrombin III (AT-III). Also inhibits chymotrypsin, but in a glycosaminoglycan-independent manner; Belongs to the serpin family.	common	50	169
P27105	STOM	Erythrocyte band 7 integral membrane protein; Regulates ion channel activity and transmembrane ion transport. Regulates ASIC2 and ASIC3 channel activity; Belongs to the band 7/mec-2 family.	common	51	203		P07355	ANXA2	Placental anticoagulant protein IV; Calcium-regulated membrane-binding protein whose affinity for calcium is greatly enhanced by anionic phospholipids. It binds two calcium ions with high affinity. May be involved in heat-stress response. Inhibits PCSK9-enhanced LDLR degradation, probably reduces PCSK9 protein levels via a translational mechanism but also competes with LDLR for binding with PCSK9…		51	174
O14791	APOL1	Apolipoprotein L, 1; May play a role in lipid exchange and transport throughout the body. May participate in reverse cholesterol transport from peripheral cells to the liver.		52	204		Q9BPZ8	CD36	CD36 molecule (thrombospondin receptor); Multifunctional glycoprotein that acts as receptor for a broad range of ligands. Ligands can be of proteinaceous nature like thrombospondin, fibronectin, collagen or amyloid-beta as well as of lipidic nature such as oxidized low-density lipoprotein (oxLDL), anionic phospholipids, long-chain fatty acids and bacterial diacylated lipopeptides. They are genera…	common	52	177
P02786	TFRC	Transferrin receptor protein 1; Cellular uptake of iron occurs via receptor-mediated endocytosis of ligand-occupied transferrin receptor into specialized endosomes. Endosomal acidification leads to iron release. The apotransferrin-receptor complex is then recycled to the cell surface with a return to neutral pH and the concomitant loss of affinity of apotransferrin for its receptor. Transferrin r…	common	53	204		Q6GMP2	ENO1	2-phospho-D-glycerate hydro-lyase; Multifunctional enzyme that, as well as its role in glycolysis, plays a part in various processes such as growth control, hypoxia tolerance and allergic responses. May also function in the intravascular and pericellular fibrinolytic system due to its ability to serve as a receptor and activator of plasminogen on the cell surface of several cell-types such as leu…	common	53	179
P20701	ITGAL	Leukocyte function-associated molecule 1 alpha chain; Integrin alpha-L/beta-2 is a receptor for ICAM1, ICAM2, ICAM3 and ICAM4. Integrin alpha-L/beta-2 is also a receptor for F11R. Involved in a variety of immune phenomena including leukocyte-endothelial cell interaction, cytotoxic T-cell mediated killing, and antibody dependent killing by granulocytes and monocytes. Contributes to natural killer …		54	205		P19823	ITIH2	Inter-alpha-trypsin inhibitor complex component II; May act as a carrier of hyaluronan in serum or as a binding protein between hyaluronan and other matrix protein, including those on cell surfaces in tissues to regulate the localization, synthesis and degradation of hyaluronan which are essential to cells undergoing biological processes; Belongs to the ITIH family.	common	54	183
P62879	GNB2	Guanine nucleotide binding protein (G protein), beta polypeptide 2; Guanine nucleotide-binding proteins (G proteins) are involved as a modulator or transducer in various transmembrane signaling systems. The beta and gamma chains are required for the GTPase activity, for replacement of GDP by GTP, and for G protein- effector interaction.	common	55	205		P61626	LYZ	1,4-beta-N-acetylmuramidase C; Lysozymes have primarily a bacteriolytic function; those in tissues and body fluids are associated with the monocyte- macrophage system and enhance the activity of immunoagents; Lysozymes, c-type		55	186
P23229	ITGA6	CD49 antigen-like family member F; Integrin alpha-6/beta-1 is a receptor for laminin on platelets. Integrin alpha-6/beta-4 is a receptor for laminin in epithelial cells and it plays a critical structural role in the hemidesmosome (By similarity). ITGA6:ITGB4 binds to NRG1 (via EGF domain) and this binding is essential for NRG1-ERBB signaling. ITGA6:ITGB4 binds to IGF1 and this binding is essentia…	common	56	205		Q9Y490	TLN1	Talin 1; Probably involved in connections of major cytoskeletal structures to the plasma membrane. High molecular weight cytoskeletal protein concentrated at regions of cell-substratum contact and, in lymphocytes, at cell-cell contacts (By similarity); FERM domain containing	common	56	189
P22694	PRKACB	cAMP-dependent protein kinase catalytic subunit beta; Mediates cAMP-dependent signaling triggered by receptor binding to GPCRs. PKA activation regulates diverse cellular processes such as cell proliferation, the cell cycle, differentiation and regulation of microtubule dynamics, chromatin condensation and decondensation, nuclear envelope disassembly and reassembly, as well as regulation of intrac…		57	209		Q8WVV7	GSN	Actin-depolymerizing factor; Calcium-regulated, actin-modulating protein that binds to the plus (or barbed) ends of actin monomers or filaments, preventing monomer exchange (end-blocking or capping). It can promote the assembly of monomers into filaments (nucleation) as well as sever filaments already formed. Plays a role in ciliogenesis; Gelsolin/villins	common	57	191
P40926	MDH2	Malate dehydrogenase 2, NAD (mitochondrial); Malate dehydrogenase 2		58	210		Q9NP65	PECAM1	Platelet/endothelial cell adhesion molecule 1; Cell adhesion molecule which is required for leukocyte transendothelial migration (TEM) under most inflammatory conditions. Tyr-690 plays a critical role in TEM and is required for efficient trafficking of PECAM1 to and from the lateral border recycling compartment (LBRC) and is also essential for the LBRC membrane to be targeted around migrating leu…	common	58	201
P14618	PKM	Cytosolic thyroid hormone-binding protein; Glycolytic enzyme that catalyzes the transfer of a phosphoryl group from phosphoenolpyruvate (PEP) to ADP, generating ATP. Stimulates POU5F1-mediated transcriptional activation. Plays a general role in caspase independent cell death of tumor cells. The ratio between the highly active tetrameric form and nearly inactive dimeric form determines whether glu…	common	59	210		Q06033	ITIH3	Inter-alpha-trypsin inhibitor heavy chain H3; May act as a carrier of hyaluronan in serum or as a binding protein between hyaluronan and other matrix protein, including those on cell surfaces in tissues to regulate the localization, synthesis and degradation of hyaluronan which are essential to cells undergoing biological processes.		59	201
P02760	AMBP	Alpha-1-microglobulin/bikunin precursor; Inter-alpha-trypsin inhibitor inhibits trypsin, plasmin, and lysosomal granulocytic elastase. Inhibits calcium oxalate crystallization; Lipocalins	common	60	210		P40197	GP5	Glycoprotein V (platelet); The GPIb-V-IX complex functions as the vWF receptor and mediates vWF-dependent platelet adhesion to blood vessels. The adhesion of platelets to injured vascular surfaces in the arterial circulation is a critical initiating event in hemostasis; CD molecules	common	60	203
P68371	TUBB4B	Tubulin, beta 4B class IVb; Tubulin is the major constituent of microtubules. It binds two moles of GTP, one at an exchangeable site on the beta chain and one at a non-exchangeable site on the alpha chain; Belongs to the tubulin family.		61	212		Q9UQS4	GP1BA	Glycoprotein Ib (platelet), alpha polypeptide; GP-Ib, a surface membrane protein of platelets, participates in the formation of platelet plugs by binding to the A1 domain of vWF, which is already bound to the subendothelium; CD molecules	common	61	204
P63010	AP2B1	Clathrin assembly protein complex 2 beta large chain; Component of the adaptor protein complex 2 (AP-2). Adaptor protein complexes function in protein transport via transport vesicles in different membrane traffic pathways. Adaptor protein complexes are vesicle coat components and appear to be involved in cargo selection and vesicle formation. AP-2 is involved in clathrin-dependent endocytosis in…		62	214		Q14646	ITGA6	CD49 antigen-like family member F; Integrin alpha-6/beta-1 is a receptor for laminin on platelets. Integrin alpha-6/beta-4 is a receptor for laminin in epithelial cells and it plays a critical structural role in the hemidesmosome (By similarity). ITGA6:ITGB4 binds to NRG1 (via EGF domain) and this binding is essential for NRG1-ERBB signaling. ITGA6:ITGB4 binds to IGF1 and this binding is essentia…	common	62	212
P19823	ITIH2	Inter-alpha-trypsin inhibitor complex component II; May act as a carrier of hyaluronan in serum or as a binding protein between hyaluronan and other matrix protein, including those on cell surfaces in tissues to regulate the localization, synthesis and degradation of hyaluronan which are essential to cells undergoing biological processes; Belongs to the ITIH family.	common	63	215		P52907	CAPZA1	Capping protein (actin filament) muscle Z-line, alpha 1; F-actin-capping proteins bind in a Ca(2+)-independent manner to the fast growing ends of actin filaments (barbed end) thereby blocking the exchange of subunits at these ends. Unlike other capping proteins (such as gelsolin and severin), these proteins do not sever actin filaments. May play a role in the formation of epithelial cell junction…	common	63	212
P00450	CP	Ceruloplasmin (ferroxidase); Ceruloplasmin is a blue, copper-binding (6-7 atoms per molecule) glycoprotein. It has ferroxidase activity oxidizing Fe(2+) to Fe(3+) without releasing radical oxygen species. It is involved in iron transport across the cell membrane. Provides Cu(2+) ions for the ascorbate-mediated deaminase degradation of the heparan sulfate chains of GPC1. May also play a role in fe…	common	64	215		P51149	RAB7A	RAB7A, member RAS oncogene family; Key regulator in endo-lysosomal trafficking. Governs early-to-late endosomal maturation, microtubule minus-end as well as plus-end directed endosomal migration and positioning, and endosome-lysosome transport through different protein-protein interaction cascades. Plays a central role, not only in endosomal traffic, but also in many other cellular and physiologi…		64	214
P05546	SERPIND1	Serpin peptidase inhibitor, clade D (heparin cofactor), member 1; Thrombin inhibitor activated by the glycosaminoglycans, heparin or dermatan sulfate. In the presence of the latter, HC-II becomes the predominant thrombin inhibitor in place of antithrombin III (AT-III). Also inhibits chymotrypsin, but in a glycosaminoglycan-independent manner; Belongs to the serpin family.	common	65	216		P04899	GNAI2	Guanine nucleotide binding protein (G protein), alpha inhibiting activity polypeptide 2; Guanine nucleotide-binding proteins (G proteins) are involved as modulators or transducers in various transmembrane signaling systems. The G(i) proteins are involved in hormonal regulation of adenylate cyclase: they inhibit the cyclase in response to beta-adrenergic stimuli. May play a role in cell division.	common	65	218
P47756	CAPZB	Capping protein (actin filament) muscle Z-line, beta; F-actin-capping proteins bind in a Ca(2+)-independent manner to the fast growing ends of actin filaments (barbed end) thereby blocking the exchange of subunits at these ends. Unlike other capping proteins (such as gelsolin and severin), these proteins do not sever actin filaments. Plays a role in the regulation of cell morphology and cytoskele…		66	216		Q59EI5	SERPING1	Serpin peptidase inhibitor, clade G (C1 inhibitor), member 1; Activation of the C1 complex is under control of the C1- inhibitor. It forms a proteolytically inactive stoichiometric complex with the C1r or C1s proteases. May play a potentially crucial role in regulating important physiological pathways including complement activation, blood coagulation, fibrinolysis and the generation of kinins. V…	common	66	220
Q00610	CLTC	Clathrin heavy chain on chromosome 17; Clathrin is the major protein of the polyhedral coat of coated pits and vesicles. Two different adapter protein complexes link the clathrin lattice either to the plasma membrane or to the trans-Golgi network. Acts as component of the TACC3/ch- TOG/clathrin complex proposed to contribute to stabilization of kinetochore fibers of the mitotic spindle by acting …	common	67	217		Q08431	MFGE8	Milk fat globule-EGF factor 8 protein; Plays an important role in the maintenance of intestinal epithelial homeostasis and the promotion of mucosal healing. Promotes VEGF-dependent neovascularization (By similarity). Contributes to phagocytic removal of apoptotic cells in many tissues. Specific ligand for the alpha-v/beta-3 and alpha-v/beta-5 receptors. Also binds to phosphatidylserine-enriched c…	common	67	222
P01023	A2M	C3 and PZP-like alpha-2-macroglobulin domain-containing protein 5; Is able to inhibit all four classes of proteinases by a unique 'trapping' mechanism. This protein has a peptide stretch, called the 'bait region' which contains specific cleavage sites for different proteinases. When a proteinase cleaves the bait region, a conformational change is induced in the protein which traps the proteinase.…	common	68	218		Q01518	CAP1	CAP, adenylate cyclase-associated protein 1 (yeast); Directly regulates filament dynamics and has been implicated in a number of complex developmental and morphological processes, including mRNA localization and the establishment of cell polarity; Belongs to the CAP family.	common	68	222
P10809	HSPD1	60 kDa heat shock protein, mitochondrial; Chaperonin implicated in mitochondrial protein import and macromolecular assembly. Together with Hsp10, facilitates the correct folding of imported proteins. May also prevent misfolding and promote the refolding and proper assembly of unfolded polypeptides generated under stress conditions in the mitochondrial matrix. The functional units of these chapero…		69	220		P07225	PROS1	Vitamin K-dependent protein S; Anticoagulant plasma protein; it is a cofactor to activated protein C in the degradation of coagulation factors Va and VIIIa. It helps to prevent coagulation and stimulating fibrinolysis; Gla domain containing	common	69	225
P02766	TTR	Transthyretin; Thyroid hormone-binding protein. Probably transports thyroxine from the bloodstream to the brain; Gla domain containing		70	222		P02724	GYPA	Glycophorin A (MNS blood group); Glycophorin A is the major intrinsic membrane protein of the erythrocyte. The N-terminal glycosylated segment, which lies outside the erythrocyte membrane, has MN blood group receptors. Appears to be important for the function of SLC4A1 and is required for high activity of SLC4A1. May be involved in translocation of SLC4A1 to the plasma membrane. Is a receptor for…	common	70	227
Q6Q788	APOA5	Regeneration-associated protein 3; Minor apolipoprotein mainly associated with HDL and to a lesser extent with VLDL. May also be associated with chylomicrons. Important determinant of plasma triglyceride (TG) levels by both being a potent stimulator of apo-CII lipoprotein lipase (LPL) TG hydrolysis and a inhibitor of the hepatic VLDL-TG production rate (without affecting the VLDL-apoB production …	common	71	231		P04004	VTN	Serum-spreading factor; Vitronectin is a cell adhesion and spreading factor found in serum and tissues. Vitronectin interact with glycosaminoglycans and proteoglycans. Is recognized by certain members of the integrin family and serves as a cell-to-substrate adhesion molecule. Inhibitor of the membrane-damaging effect of the terminal cytolytic complement pathway; Endogenous ligands	common	71	230
P17301	ITGA2	Integrin, alpha 2 (CD49B, alpha 2 subunit of VLA-2 receptor); Integrin alpha-2/beta-1 is a receptor for laminin, collagen, collagen C-propeptides, fibronectin and E-cadherin. It recognizes the proline-hydroxylated sequence G-F-P-G-E-R in collagen. It is responsible for adhesion of platelets and other cells to collagens, modulation of collagen and collagenase gene expression, force generation and …	common	72	232		Q9BTZ8	FTL	Ferritin, light polypeptide; Stores iron in a soluble, non-toxic, readily available form. Important for iron homeostasis. Iron is taken up in the ferrous form and deposited as ferric hydroxides after oxidation. Also plays a role in delivery of iron to cells. Mediates iron uptake in capsule cells of the developing kidney (By similarity); Belongs to the ferritin family.		72	231
P05155	SERPING1	Serpin peptidase inhibitor, clade G (C1 inhibitor), member 1; Activation of the C1 complex is under control of the C1- inhibitor. It forms a proteolytically inactive stoichiometric complex with the C1r or C1s proteases. May play a potentially crucial role in regulating important physiological pathways including complement activation, blood coagulation, fibrinolysis and the generation of kinins. V…	common	73	233		O00560	SDCBP	Pro-TGF-alpha cytoplasmic domain-interacting protein 18; Multifunctional adapter protein involved in diverse array of functions including trafficking of transmembrane proteins, neuro and immunomodulation, exosome biogenesis, and tumorigenesis. Positively regulates TGFB1- mediated SMAD2/3 activation and TGFB1-induced epithelial-to- mesenchymal transition (EMT) and cell migration in various cell ty…		73	231
P50991	CCT4	Chaperonin containing TCP1, subunit 4 (delta); Molecular chaperone; assists the folding of proteins upon ATP hydrolysis. As part of the BBS/CCT complex may play a role in the assembly of BBSome, a complex involved in ciliogenesis regulating transports vesicles to the cilia. Known to play a role, in vitro, in the folding of actin and tubulin; Chaperonins		74	234		P02790	HPX	Beta-1B-glycoprotein; Binds heme and transports it to the liver for breakdown and iron recovery, after which the free hemopexin returns to the circulation.	common	74	237
P16284	PECAM1	Platelet/endothelial cell adhesion molecule 1; Cell adhesion molecule which is required for leukocyte transendothelial migration (TEM) under most inflammatory conditions. Tyr-690 plays a critical role in TEM and is required for efficient trafficking of PECAM1 to and from the lateral border recycling compartment (LBRC) and is also essential for the LBRC membrane to be targeted around migrating leu…	common	75	234		O00161	SNAP23	Vesicle-membrane fusion protein SNAP-23; Essential component of the high affinity receptor for the general membrane fusion machinery and an important regulator of transport vesicle docking and fusion; Belongs to the SNAP-25 family.		75	240
P16157	ANK1	Ankyrin 1, erythrocytic; Attaches integral membrane proteins to cytoskeletal elements; binds to the erythrocyte membrane protein band 4.2, to Na-K ATPase, to the lymphocyte membrane protein GP85, and to the cytoskeletal proteins fodrin, tubulin, vimentin and desmin. Erythrocyte ankyrins also link spectrin (beta chain) to the cytoplasmic domain of the erythrocytes anion exchange protein; they reta…	common	76	234		P61106	RAB14	RAB14, member RAS oncogene family; Involved in membrane trafficking between the Golgi complex and endosomes during early embryonic development. Regulates the Golgi to endosome transport of FGFR-containing vesicles during early development, a key process for developing basement membrane and epiblast and primitive endoderm lineages during early postimplantation development. May act by modulating th…		76	240
P46940	IQGAP1	IQ motif containing GTPase activating protein 1; Binds to activated CDC42 but does not stimulate its GTPase activity. It associates with calmodulin. Could serve as an assembly scaffold for the organization of a multimolecular complex that would interface incoming signals to the reorganization of the actin cytoskeleton at the plasma membrane. May promote neurite outgrowth.		77	242		P13224	GP1BB	Glycoprotein Ib (platelet), beta polypeptide; Gp-Ib, a surface membrane protein of platelets, participates in the formation of platelet plugs by binding to von Willebrand factor, which is already bound to the subendothelium; CD molecules	common	77	244
P63104	YWHAZ	Tyrosine 3-monooxygenase/tryptophan 5-monooxygenase activation protein, zeta; Adapter protein implicated in the regulation of a large spectrum of both general and specialized signaling pathways. Binds to a large number of partners, usually by recognition of a phosphoserine or phosphothreonine motif. Binding generally results in the modulation of the activity of the binding partner; Belongs to the…	common	78	243		P15144	ANPEP	Myeloid plasma membrane glycoprotein CD13; Broad specificity aminopeptidase which plays a role in the final digestion of peptides generated from hydrolysis of proteins by gastric and pancreatic proteases. Also involved in the processing of various peptides including peptide hormones, such as angiotensin III and IV, neuropeptides, and chemokines. May also be involved the cleavage of peptides bound…	common	78	249
P55072	VCP	Transitional endoplasmic reticulum ATPase; Necessary for the fragmentation of Golgi stacks during mitosis and for their reassembly after mitosis. Involved in the formation of the transitional endoplasmic reticulum (tER). The transfer of membranes from the endoplasmic reticulum to the Golgi apparatus occurs via 50-70 nm transition vesicles which derive from part-rough, part-smooth transitional ele…	common	79	249		P55072	VCP	Transitional endoplasmic reticulum ATPase; Necessary for the fragmentation of Golgi stacks during mitosis and for their reassembly after mitosis. Involved in the formation of the transitional endoplasmic reticulum (tER). The transfer of membranes from the endoplasmic reticulum to the Golgi apparatus occurs via 50-70 nm transition vesicles which derive from part-rough, part-smooth transitional ele…	common	79	251
P07437	TUBB	Tubulin, beta class I; Tubulin is the major constituent of microtubules. It binds two moles of GTP, one at an exchangeable site on the beta chain and one at a non-exchangeable site on the alpha chain; Tubulins		80	253		Q8N604	ANK1	Ankyrin 1, erythrocytic; Attaches integral membrane proteins to cytoskeletal elements; binds to the erythrocyte membrane protein band 4.2, to Na-K ATPase, to the lymphocyte membrane protein GP85, and to the cytoskeletal proteins fodrin, tubulin, vimentin and desmin. Erythrocyte ankyrins also link spectrin (beta chain) to the cytoplasmic domain of the erythrocytes anion exchange protein; they reta…	common	80	253
P48643	CCT5	Chaperonin containing TCP1, subunit 5 (epsilon); Molecular chaperone; assists the folding of proteins upon ATP hydrolysis. As part of the BBS/CCT complex may play a role in the assembly of BBSome, a complex involved in ciliogenesis regulating transports vesicles to the cilia. Known to play a role, in vitro, in the folding of actin and tubulin; Chaperonins		81	254		P30041	PRDX6	Acidic calcium-independent phospholipase A2; Thiol-specific peroxidase that catalyzes the reduction of hydrogen peroxide and organic hydroperoxides to water and alcohols, respectively. Can reduce H(2)O(2) and short chain organic, fatty acid, and phospholipid hydroperoxides. Also has phospholipase activity, and can therefore either reduce the oxidized sn-2 fatty acyl grup of phospholipids (peroxid…		81	254
P21333	FLNA	Endothelial actin-binding protein; Promotes orthogonal branching of actin filaments and links actin filaments to membrane glycoproteins. Anchors various transmembrane proteins to the actin cytoskeleton and serves as a scaffold for a wide range of cytoplasmic signaling proteins. Interaction with FLNA may allow neuroblast migration from the ventricular zone into the cortical plate. Tethers cell sur…	common	82	254		P08571	CD14	Myeloid cell-specific leucine-rich glycoprotein; Coreceptor for bacterial lipopolysaccharide. In concert with LBP, binds to monomeric lipopolysaccharide and delivers it to the LY96/TLR4 complex, thereby mediating the innate immune response to bacterial lipopolysaccharide (LPS). Acts via MyD88, TIRAP and TRAF6, leading to NF-kappa-B activation, cytokine secretion and the inflammatory response. Act…	common	82	254
Q99832	CCT7	Chaperonin containing TCP1, subunit 7 (eta); Molecular chaperone; assists the folding of proteins upon ATP hydrolysis. Known to play a role, in vitro, in the folding of actin and tubulin (By similarity); Chaperonins		83	257		Q9UGT3	PARVB	Parvin, beta; Adapter protein that plays a role in integrin signaling via ILK and in activation of the GTPases CDC42 and RAC1 by guanine exchange factors, such as ARHGEF6. Is involved in the reorganization of the actin cytoskeleton and formation of lamellipodia. Plays a role in cell adhesion, cell spreading, establishment or maintenance of cell polarity, and cell migration; Belongs to the parvin …	common	83	257
P52907	CAPZA1	Capping protein (actin filament) muscle Z-line, alpha 1; F-actin-capping proteins bind in a Ca(2+)-independent manner to the fast growing ends of actin filaments (barbed end) thereby blocking the exchange of subunits at these ends. Unlike other capping proteins (such as gelsolin and severin), these proteins do not sever actin filaments. May play a role in the formation of epithelial cell junction…	common	84	257		Q14344	GNA13	Guanine nucleotide binding protein (G protein), alpha 13; Guanine nucleotide-binding proteins (G proteins) are involved as modulators or transducers in various transmembrane signaling systems. Activates effector molecule RhoA by binding and activating RhoGEFs (ARHGEF1/p115RhoGEF, ARHGEF11/PDZ-RhoGEF and ARHGEF12/LARG). GNA13-dependent Rho signaling subsequently regulates transcription factor AP-1…	common	84	258
P50570	DNM2	Dynamin 2; Microtubule-associated force-producing protein involved in producing microtubule bundles and able to bind and hydrolyze GTP. Plays a role in the regulation of neuron morphology, axon growth and formation of neuronal growth cones (By similarity). Plays an important role in vesicular trafficking processes, in particular endocytosis. Involved in cytokinesis. Regulates maturation of apopto…		85	258		Q9H1Z3	LTF	Growth-inhibiting protein 12; Lactoferroxins A, B and C have opioid antagonist activity. Lactoferroxin A shows preference for mu-receptors, while lactoferroxin B and C have somewhat higher degrees of preference for kappa-receptors than for mu-receptors; Transferrins		85	261
P00558	PGK1	Cell migration-inducing gene 10 protein; In addition to its role as a glycolytic enzyme, it seems that PGK-1 acts as a polymerase alpha cofactor protein (primer recognition protein). May play a role in sperm motility.		86	259		P15153	RAC2	Ras-related C3 botulinum toxin substrate 2 (rho family, small GTP binding protein Rac2); Plasma membrane-associated small GTPase which cycles between an active GTP-bound and inactive GDP-bound state. In active state binds to a variety of effector proteins to regulate cellular responses, such as secretory processes, phagocytose of apoptotic cells and epithelial cell polarization. Augments the prod…		86	262
P05388	RPLP0	Large ribosomal subunit protein uL10; Ribosomal protein P0 is the functional equivalent of E.coli protein L10.		87	263		P02730	SLC4A1	Solute carrier family 4 (anion exchanger), member 1 (Diego blood group); Functions both as a transporter that mediates electroneutral anion exchange across the cell membrane and as a structural protein. Major integral membrane glycoprotein of the erythrocyte membrane; required for normal flexibility and stability of the erythrocyte membrane and for normal erythrocyte shape via the interactions of…	common	87	264
P27824	CANX	Major histocompatibility complex class I antigen-binding protein p88; Calcium-binding protein that interacts with newly synthesized glycoproteins in the endoplasmic reticulum. It may act in assisting protein assembly and/or in the retention within the ER of unassembled protein subunits. It seems to play a major role in the quality control apparatus of the ER by the retention of incorrectly folded…		88	267		P62879	GNB2	Guanine nucleotide binding protein (G protein), beta polypeptide 2; Guanine nucleotide-binding proteins (G proteins) are involved as a modulator or transducer in various transmembrane signaling systems. The beta and gamma chains are required for the GTPase activity, for replacement of GDP by GTP, and for G protein- effector interaction.	common	88	267
P06733	ENO1	2-phospho-D-glycerate hydro-lyase; Multifunctional enzyme that, as well as its role in glycolysis, plays a part in various processes such as growth control, hypoxia tolerance and allergic responses. May also function in the intravascular and pericellular fibrinolytic system due to its ability to serve as a receptor and activator of plasminogen on the cell surface of several cell-types such as leu…	common	89	273		P08519	LPA	Lipoprotein, Lp(a); Apo(a) is the main constituent of lipoprotein(a) (Lp(a)). It has serine proteinase activity and is able of autoproteolysis. Inhibits tissue-type plasminogen activator 1. Lp(a) may be a ligand for megalin/Gp 330; Belongs to the peptidase S1 family. Plasminogen subfamily.		89	274
P06576	ATP5B	ATP synthase, H+ transporting, mitochondrial F1 complex, beta polypeptide; Mitochondrial membrane ATP synthase (F(1)F(0) ATP synthase or Complex V) produces ATP from ADP in the presence of a proton gradient across the membrane which is generated by electron transport complexes of the respiratory chain. F-type ATPases consist of two structural domains, F(1) - containing the extramembraneous cataly…		90	276		P17301	ITGA2	Integrin, alpha 2 (CD49B, alpha 2 subunit of VLA-2 receptor); Integrin alpha-2/beta-1 is a receptor for laminin, collagen, collagen C-propeptides, fibronectin and E-cadherin. It recognizes the proline-hydroxylated sequence G-F-P-G-E-R in collagen. It is responsible for adhesion of platelets and other cells to collagens, modulation of collagen and collagenase gene expression, force generation and …	common	90	275
Q7L576	CYFIP1	Cytoplasmic FMR1 interacting protein 1; Component of the CYFIP1-EIF4E-FMR1 complex which binds to the mRNA cap and mediates translational repression. In the CYFIP1-EIF4E-FMR1 complex this subunit is an adapter between EIF4E and FMR1. Promotes the translation repression activity of FMR1 in brain probably by mediating its association with EIF4E and mRNA (By similarity). Regulates formation of membr…		91	279		Q13418	ILK	59 kDa serine/threonine-protein kinase; Receptor-proximal protein kinase regulating integrin- mediated signal transduction. May act as a mediator of inside-out integrin signaling. Focal adhesion protein part of the complex ILK-PINCH. This complex is considered to be one of the convergence points of integrin- and growth factor-signaling pathway. Could be implicated in mediating cell architecture, …	common	91	279
P40227	CCT6A	Chaperonin containing TCP1, subunit 6A (zeta 1); Molecular chaperone; assists the folding of proteins upon ATP hydrolysis. Known to play a role, in vitro, in the folding of actin and tubulin; Belongs to the TCP-1 chaperonin family.		92	281		P27105	STOM	Erythrocyte band 7 integral membrane protein; Regulates ion channel activity and transmembrane ion transport. Regulates ASIC2 and ASIC3 channel activity; Belongs to the band 7/mec-2 family.	common	92	280
P53396	ACLY	ATP-citrate (pro-S-)-lyase; ATP-citrate synthase is the primary enzyme responsible for the synthesis of cytosolic acetyl-CoA in many tissues. Has a central role in de novo lipid synthesis. In nervous tissue it may be involved in the biosynthesis of acetylcholine; In the N-terminal section; belongs to the succinate/malate CoA ligase beta subunit family.		93	284		P08567	PLEK	Platelet 47 kDa protein; Major protein kinase C substrate of platelets; Pleckstrin homology domain containing	common	93	281
Q08431	MFGE8	Milk fat globule-EGF factor 8 protein; Plays an important role in the maintenance of intestinal epithelial homeostasis and the promotion of mucosal healing. Promotes VEGF-dependent neovascularization (By similarity). Contributes to phagocytic removal of apoptotic cells in many tissues. Specific ligand for the alpha-v/beta-3 and alpha-v/beta-5 receptors. Also binds to phosphatidylserine-enriched c…	common	94	290		P26038	MSN	Membrane-organizing extension spike protein; Probably involved in connections of major cytoskeletal structures to the plasma membrane. May inhibit herpes simplex virus 1 infection at an early stage. Plays a role in regulating the proliferation, migration, and adhesion of human lymphoid cells and participates in immunologic synapse formation; FERM domain containing	common	94	283
P16671	CD36	CD36 molecule (thrombospondin receptor); Multifunctional glycoprotein that acts as receptor for a broad range of ligands. Ligands can be of proteinaceous nature like thrombospondin, fibronectin, collagen or amyloid-beta as well as of lipidic nature such as oxidized low-density lipoprotein (oxLDL), anionic phospholipids, long-chain fatty acids and bacterial diacylated lipopeptides. They are genera…	common	95	290		Q13201	MMRN1	Elastin microfibril interface located protein 4; Carrier protein for platelet (but not plasma) factor V/Va. Plays a role in the storage and stabilization of factor V in platelets. Upon release following platelet activation, may limit platelet and plasma factor Va-dependent thrombin generation. Ligand for integrin alpha-IIb/beta-3 and integrin alpha-V/beta-3 on activated platelets, and may functio…	common	95	284
P47755	CAPZA2	Capping protein (actin filament) muscle Z-line, alpha 2; F-actin-capping proteins bind in a Ca(2+)-independent manner to the fast growing ends of actin filaments (barbed end) thereby blocking the exchange of subunits at these ends. Unlike other capping proteins (such as gelsolin and severin), these proteins do not sever actin filaments.		96	294		P04083	ANXA1	Phospholipase A2 inhibitory protein; Plays important roles in the innate immune response as effector of glucocorticoid-mediated responses and regulator of the inflammatory process. Has anti-inflammatory activity. Plays a role in glucocorticoid-mediated down- regulation of the early phase of the inflammatory response (By similarity). Promotes resolution of inflammation and wound healing. Functions…		96	285
P25705	ATP5A1	ATP synthase, H+ transporting, mitochondrial F1 complex, alpha subunit 1, cardiac muscle; Mitochondrial membrane ATP synthase (F(1)F(0) ATP synthase or Complex V) produces ATP from ADP in the presence of a proton gradient across the membrane which is generated by electron transport complexes of the respiratory chain. F-type ATPases consist of two structural domains, F(1) - containing the extramem…		97	308		P06727	APOA4	Apolipoprotein A-IV; May have a role in chylomicrons and VLDL secretion and catabolism. Required for efficient activation of lipoprotein lipase by ApoC-II; potent activator of LCAT. Apoa-IV is a major component of HDL and chylomicrons; Belongs to the apolipoprotein A1/A4/E family.	common	97	286
P21589	NT5E	5'-nucleotidase, ecto (CD73); Hydrolyzes extracellular nucleotides into membrane permeable nucleosides. Exhibits AMP-, NAD-, and NMN-nucleosidase activities; Belongs to the 5'-nucleotidase family.	common	98	308		P68104	EEF1A1	Eukaryotic translation elongation factor 1 alpha 1; This protein promotes the GTP-dependent binding of aminoacyl-tRNA to the A-site of ribosomes during protein biosynthesis. With PARP1 and TXK, forms a complex that acts as a T helper 1 (Th1) cell-specific transcription factor and binds the promoter of IFN-gamma to directly regulate its transcription, and is thus involved importantly in Th1 cytoki…		98	286
P14923	JUP	Junction plakoglobin; Common junctional plaque protein. The membrane- associated plaques are architectural elements in an important strategic position to influence the arrangement and function of both the cytoskeleton and the cells within the tissue. The presence of plakoglobin in both the desmosomes and in the intermediate junctions suggests that it plays a central role in the structure and func…		99	315		Q8N754	DMD	Dystrophin; Anchors the extracellular matrix to the cytoskeleton via F-actin. Ligand for dystroglycan. Component of the dystrophin- associated glycoprotein complex which accumulates at the neuromuscular junction (NMJ) and at a variety of synapses in the peripheral and central nervous systems and has a structural function in stabilizing the sarcolemma. Also implicated in signaling events and synap…		99	291
P06744	GPI	Glucose-6-phosphate isomerase; Besides it's role as a glycolytic enzyme, mammalian GPI can function as a tumor-secreted cytokine and an angiogenic factor (AMF) that stimulates endothelial cell motility. GPI is also a neurotrophic factor (Neuroleukin) for spinal and sensory neurons.		100	327		P61006	RAB8A	RAB8A, member RAS oncogene family; The small GTPases Rab are key regulators of intracellular membrane trafficking, from the formation of transport vesicles to their fusion with membranes. Rabs cycle between an inactive GDP-bound form and an active GTP-bound form that is able to recruit to membranes different sets of downstream effectors directly responsible for vesicle formation, movement, tether…		100	293
P07225	PROS1	Vitamin K-dependent protein S; Anticoagulant plasma protein; it is a cofactor to activated protein C in the degradation of coagulation factors Va and VIIIa. It helps to prevent coagulation and stimulating fibrinolysis; Gla domain containing	common	101	329		Q12913	PTPRJ	Protein tyrosine phosphatase, receptor type, J; Tyrosine phosphatase which dephosphorylates or contributes to the dephosphorylation of CTNND1, FLT3, PDGFRB, MET, RET (variant MEN2A), KDR, LYN, SRC, MAPK1, MAPK3, EGFR, TJP1, OCLN, PIK3R1 and PIK3R2. Plays a role in cell adhesion, migration, proliferation and differentiation. Involved in vascular development. Regulator of macrophage adhesion and sp…	common	101	297
Q12913	PTPRJ	Protein tyrosine phosphatase, receptor type, J; Tyrosine phosphatase which dephosphorylates or contributes to the dephosphorylation of CTNND1, FLT3, PDGFRB, MET, RET (variant MEN2A), KDR, LYN, SRC, MAPK1, MAPK3, EGFR, TJP1, OCLN, PIK3R1 and PIK3R2. Plays a role in cell adhesion, migration, proliferation and differentiation. Involved in vascular development. Regulator of macrophage adhesion and sp…	common	102	329		P35241	RDX	Radixin; Probably plays a crucial role in the binding of the barbed end of actin filaments to the plasma membrane; Deafness associated genes	common	102	298
P08697	SERPINF2	Alpha-2-plasmin inhibitor; Serine protease inhibitor. The major targets of this inhibitor are plasmin and trypsin, but it also inactivates matriptase-3/TMPRSS7 and chymotrypsin; Serpin peptidase inhibitors		103	332		P04040	CAT	Catalase; Occurs in almost all aerobically respiring organisms and serves to protect cells from the toxic effects of hydrogen peroxide. Promotes growth of cells including T-cells, B-cells, myeloid leukemia cells, melanoma cells, mastocytoma cells and normal and transformed fibroblast cells; Belongs to the catalase family.	common	103	304
P54920	NAPA	N-ethylmaleimide-sensitive factor attachment protein, alpha; Required for vesicular transport between the endoplasmic reticulum and the Golgi apparatus (Probable). Together with GNA12 promotes CDH5 localization to plasma membrane; Belongs to the SNAP family.		104	332		Q9MYG4	HLA-A	HLA class I histocompatibility antigen, A-3 alpha chain; Involved in the presentation of foreign antigens to the immune system; C1-set domain containing	common	104	305
P04004	VTN	Serum-spreading factor; Vitronectin is a cell adhesion and spreading factor found in serum and tissues. Vitronectin interact with glycosaminoglycans and proteoglycans. Is recognized by certain members of the integrin family and serves as a cell-to-substrate adhesion molecule. Inhibitor of the membrane-damaging effect of the terminal cytolytic complement pathway; Endogenous ligands	common	105	333		P03952	KLKB1	Kallikrein B, plasma (Fletcher factor) 1; The enzyme cleaves Lys-Arg and Arg-Ser bonds. It activates, in a reciprocal reaction, factor XII after its binding to a negatively charged surface. It also releases bradykinin from HMW kininogen and may also play a role in the renin-angiotensin system by converting prorenin into renin; Belongs to the peptidase S1 family. Plasma kallikrein subfamily.		105	308
Q71U36	TUBA1A	Tubulin alpha-1A chain; Tubulin is the major constituent of microtubules. It binds two moles of GTP, one at an exchangeable site on the beta chain and one at a non-exchangeable site on the alpha chain; Tubulins		106	335		P21589	NT5E	5'-nucleotidase, ecto (CD73); Hydrolyzes extracellular nucleotides into membrane permeable nucleosides. Exhibits AMP-, NAD-, and NMN-nucleosidase activities; Belongs to the 5'-nucleotidase family.	common	106	308
P68366	TUBA4A	Testis-specific alpha-tubulin; Tubulin is the major constituent of microtubules. It binds two moles of GTP, one at an exchangeable site on the beta chain and one at a non-exchangeable site on the alpha chain; Tubulins	common	107	338		P08473	MME	Common acute lymphocytic leukemia antigen; Thermolysin-like specificity, but is almost confined on acting on polypeptides of up to 30 amino acids. Biologically important in the destruction of opioid peptides such as Met- and Leu-enkephalins by cleavage of a Gly-Phe bond. Able to cleave angiotensin-1, angiotensin-2 and angiotensin 1-9. Involved in the degradation of atrial natriuretic factor (ANF)…	common	107	309
P26038	MSN	Membrane-organizing extension spike protein; Probably involved in connections of major cytoskeletal structures to the plasma membrane. May inhibit herpes simplex virus 1 infection at an early stage. Plays a role in regulating the proliferation, migration, and adhesion of human lymphoid cells and participates in immunologic synapse formation; FERM domain containing	common	108	338		Q9Y6Z7	COLEC10	Collectin sub-family member 10 (C-type lectin); Lectin that binds to various sugars: galactose > mannose = fucose > N-acetylglucosamine > N-acetylgalactosamine. Acts as a chemoattractant, probably involved in the regulation of cell migration; Belongs to the COLEC10/COLEC11 family.		108	312
P15144	ANPEP	Myeloid plasma membrane glycoprotein CD13; Broad specificity aminopeptidase which plays a role in the final digestion of peptides generated from hydrolysis of proteins by gastric and pancreatic proteases. Also involved in the processing of various peptides including peptide hormones, such as angiotensin III and IV, neuropeptides, and chemokines. May also be involved the cleavage of peptides bound…	common	109	344		Q9BWP8	COLEC11	Collectin sub-family member 11; Lectin that binds to various sugars including fucose and mannose. Has a higher affinity for fucose compared to mannose. Does not bind to glucose, N-acetylglucosamine and N- acetylgalactosamine. Also binds lipopolysaccharides (LPS). Involved in fundamental development serving as a guidance cue for neural crest cell migration (By similarity); C-type lectin domain con…		109	315
P00338	LDHA	Cell proliferation-inducing gene 19 protein; Lactate dehydrogenase A; Belongs to the LDH/MDH superfamily. LDH family.	common	110	345		P50148	GNAQ	Guanine nucleotide binding protein (G protein), q polypeptide; Guanine nucleotide-binding proteins (G proteins) are involved as modulators or transducers in various transmembrane signaling systems. Regulates B-cell selection and survival and is required to prevent B-cell-dependent autoimmunity. Regulates chemotaxis of BM-derived neutrophils and dendritic cells (in vitro) (By similarity); Belongs …	common	110	319
P07359	GP1BA	Glycoprotein Ib (platelet), alpha polypeptide; GP-Ib, a surface membrane protein of platelets, participates in the formation of platelet plugs by binding to the A1 domain of vWF, which is already bound to the subendothelium; CD molecules	common	111	345		Q9BTY9	PPIA	Peptidylprolyl isomerase A (cyclophilin A); PPIases accelerate the folding of proteins. It catalyzes the cis-trans isomerization of proline imidic peptide bonds in oligopeptides; Belongs to the cyclophilin-type PPIase family. PPIase A subfamily.		111	319
Q13418	ILK	59 kDa serine/threonine-protein kinase; Receptor-proximal protein kinase regulating integrin- mediated signal transduction. May act as a mediator of inside-out integrin signaling. Focal adhesion protein part of the complex ILK-PINCH. This complex is considered to be one of the convergence points of integrin- and growth factor-signaling pathway. Could be implicated in mediating cell architecture, …	common	112	350		Q13790	APOF	Lipid transfer inhibitor protein; Minor apolipoprotein that associates with LDL. Inhibits cholesteryl ester transfer protein (CETP) activity and appears to be an important regulator of cholesterol transport. Also associates to a lesser degree with VLDL, Apo-AI and Apo-AII.		112	320
P53621	COPA	Coatomer protein complex, subunit alpha; The coatomer is a cytosolic protein complex that binds to dilysine motifs and reversibly associates with Golgi non- clathrin-coated vesicles, which further mediate biosynthetic protein transport from the ER, via the Golgi up to the trans Golgi network. Coatomer complex is required for budding from Golgi membranes, and is essential for the retrograde Golgi-…		113	352		O75636	FCN3	Collagen/fibrinogen domain-containing lectin 3 p35; May function in innate immunity through activation of the lectin complement pathway. Calcium-dependent and GlcNAc- binding lectin. Has affinity with GalNAc, GlcNAc, D-fucose, as mono/oligosaccharide and lipopolysaccharides from S.typhimurium and S.minnesota; Fibrinogen C domain containing	common	113	320
Q9HBI1	PARVB	Parvin, beta; Adapter protein that plays a role in integrin signaling via ILK and in activation of the GTPases CDC42 and RAC1 by guanine exchange factors, such as ARHGEF6. Is involved in the reorganization of the actin cytoskeleton and formation of lamellipodia. Plays a role in cell adhesion, cell spreading, establishment or maintenance of cell polarity, and cell migration; Belongs to the parvin …	common	114	352		P61026	RAB10	RAB10, member RAS oncogene family; The small GTPases Rab are key regulators of intracellular membrane trafficking, from the formation of transport vesicles to their fusion with membranes. Rabs cycle between an inactive GDP-bound form and an active GTP-bound form that is able to recruit to membranes different set of downstream effectors directly responsible for vesicle formation, movement, tetheri…		114	322
Q01518	CAP1	CAP, adenylate cyclase-associated protein 1 (yeast); Directly regulates filament dynamics and has been implicated in a number of complex developmental and morphological processes, including mRNA localization and the establishment of cell polarity; Belongs to the CAP family.	common	115	353		P35579	MYH9	Cellular myosin heavy chain, type A; Cellular myosin that appears to play a role in cytokinesis, cell shape, and specialized functions such as secretion and capping. During cell spreading, plays an important role in cytoskeleton reorganization, focal contacts formation (in the margins but not the central part of spreading cells), and lamellipodial retraction; this function is mechanically antagon…	common	115	324
Q14974	KPNB1	Pore targeting complex 97 kDa subunit; Functions in nuclear protein import, either in association with an adapter protein, like an importin-alpha subunit, which binds to nuclear localization signals (NLS) in cargo substrates, or by acting as autonomous nuclear transport receptor. Acting autonomously, serves itself as NLS receptor. Docking of the importin/substrate complex to the nuclear pore comp…		116	355		P11277	SPTB	Spectrin beta chain, erythrocytic; Spectrin is the major constituent of the cytoskeletal network underlying the erythrocyte plasma membrane. It associates with band 4.1 and actin to form the cytoskeletal superstructure of the erythrocyte plasma membrane; Pleckstrin homology domain containing	common	116	328
P08571	CD14	Myeloid cell-specific leucine-rich glycoprotein; Coreceptor for bacterial lipopolysaccharide. In concert with LBP, binds to monomeric lipopolysaccharide and delivers it to the LY96/TLR4 complex, thereby mediating the innate immune response to bacterial lipopolysaccharide (LPS). Acts via MyD88, TIRAP and TRAF6, leading to NF-kappa-B activation, cytokine secretion and the inflammatory response. Act…	common	117	357		P16452	EPB42	Erythrocyte membrane protein band 4.2; Probably plays an important role in the regulation of erythrocyte shape and mechanical properties; Belongs to the transglutaminase superfamily. Transglutaminase family.	common	117	331
P02724	GYPA	Glycophorin A (MNS blood group); Glycophorin A is the major intrinsic membrane protein of the erythrocyte. The N-terminal glycosylated segment, which lies outside the erythrocyte membrane, has MN blood group receptors. Appears to be important for the function of SLC4A1 and is required for high activity of SLC4A1. May be involved in translocation of SLC4A1 to the plasma membrane. Is a receptor for…	common	118	358		P11597	CETP	Cholesteryl ester transfer protein, plasma; Involved in the transfer of neutral lipids, including cholesteryl ester and triglyceride, among lipoprotein particles. Allows the net movement of cholesteryl ester from high density lipoproteins/HDL to triglyceride-rich very low density lipoproteins/VLDL, and the equimolar transport of triglyceride from VLDL to HDL. Regulates the reverse cholesterol tra…	common	118	334
P39656	DDOST	Dolichyl-diphosphooligosaccharide--protein glycosyltransferase subunit (non-catalytic); Essential subunit of the N-oligosaccharyl transferase (OST) complex which catalyzes the transfer of a high mannose oligosaccharide from a lipid-linked oligosaccharide donor to an asparagine residue within an Asn-X-Ser/Thr consensus motif in nascent polypeptide chains. Required for the assembly of both SST3A- a…		119	361		Q9UQB8	BAIAP2	Brain-specific angiogenesis inhibitor 1-associated protein 2; Adapter protein that links membrane-bound small G- proteins to cytoplasmic effector proteins. Necessary for CDC42- mediated reorganization of the actin cytoskeleton and for RAC1- mediated membrane ruffling. Involved in the regulation of the actin cytoskeleton by WASF family members and the Arp2/3 complex. Plays a role in neurite growth…	common	119	337
P29401	TKT	Transketolase; Catalyzes the transfer of a two-carbon ketol group from a ketose donor to an aldose acceptor, via a covalent intermediate with the cofactor thiamine pyrophosphate; Belongs to the transketolase family.		120	370		P07737	PFN1	Epididymis tissue protein Li 184a; Binds to actin and affects the structure of the cytoskeleton. At high concentrations, profilin prevents the polymerization of actin, whereas it enhances it at low concentrations. By binding to PIP2, it inhibits the formation of IP3 and DG. Inhibits androgen receptor (AR) and HTT aggregation and binding of G-actin is essential for its inhibition of AR.		120	353
P10644	PRKAR1A	cAMP-dependent protein kinase type I-alpha regulatory subunit; Regulatory subunit of the cAMP-dependent protein kinases involved in cAMP signaling in cells.		121	372		P02549	SPTA1	Spectrin alpha chain, erythrocytic 1; Spectrin is the major constituent of the cytoskeletal network underlying the erythrocyte plasma membrane. It associates with band 4.1 and actin to form the cytoskeletal superstructure of the erythrocyte plasma membrane; EF-hand domain containing	common	121	355
P27487	DPP4	Adenosine deaminase complexing protein 2; Cell surface glycoprotein receptor involved in the costimulatory signal essential for T-cell receptor (TCR)-mediated T-cell activation. Acts as a positive regulator of T-cell coactivation, by binding at least ADA, CAV1, IGF2R, and PTPRC. Its binding to CAV1 and CARD11 induces T-cell proliferation and NF- kappa-B activation in a T-cell receptor/CD3-depende…	common	122	373		P48059	LIMS1	LIM and senescent cell antigen-like-containing domain protein 1; Adapter protein in a cytoplasmic complex linking beta- integrins to the actin cytoskeleton, bridges the complex to cell surface receptor tyrosine kinases and growth factor receptors. Involved in the regulation of cell survival, cell proliferation and cell differentiation; LIM domain containing	common	122	356
P04899	GNAI2	Guanine nucleotide binding protein (G protein), alpha inhibiting activity polypeptide 2; Guanine nucleotide-binding proteins (G proteins) are involved as modulators or transducers in various transmembrane signaling systems. The G(i) proteins are involved in hormonal regulation of adenylate cyclase: they inhibit the cyclase in response to beta-adrenergic stimuli. May play a role in cell division.	common	123	374		Q9ULV4	CORO1C	Coronin, actin binding protein, 1C; May be involved in cytokinesis, motility, and signal transduction; Belongs to the WD repeat coronin family.	common	123	358
Q15691	MAPRE1	Microtubule-associated protein, RP/EB family, member 1; Plus-end tracking protein (+TIP) that binds to the plus- end of microtubules and regulates the dynamics of the microtubule cytoskeleton. Promotes cytoplasmic microtubule nucleation and elongation. May be involved in spindle function by stabilizing microtubules and anchoring them at centrosomes. Also acts as a regulator of minus-end microtubu…		124	377		Q9BSH8	PLTP	Phospholipid transfer protein; Facilitates the transfer of a spectrum of different lipid molecules, including diacylglycerol, phosphatidic acid, sphingomyelin, phosphatidylcholine, phosphatidylglycerol, cerebroside and phosphatidyl ethanolamine. Essential for the transfer of excess surface lipids from triglyceride-rich lipoproteins to HDL, thereby facilitating the formation of smaller lipoprotein…		124	362
P04217	A1BG	Alpha-1-B glycoprotein; Immunoglobulin like domain containing		125	379		Q14624	ITIH4	Inter-alpha-trypsin inhibitor family heavy chain-related protein; Type II acute-phase protein (APP) involved in inflammatory responses to trauma. May also play a role in liver development or regeneration.	common	125	362
P16150	SPN	Leukocyte sialoglycoprotein; One of the major glycoproteins of thymocytes and T lymphocytes. Plays a role in the physicochemical properties of the T-cell surface and in lectin binding. Presents carbohydrate ligands to selectins. Has an extended rodlike structure that could protrude above the glycocalyx of the cell and allow multiple glycan chains to be accessible for binding. Is a counter-recepto…		126	381		Q08495	DMTN	Erythrocyte membrane protein band 4.9; Membrane-cytoskeleton-associated protein with F-actin- binding activity that induces F-actin bundles formation and stabilization. Its F-actin-bundling activity is reversibly regulated upon its phosphorylation by the cAMP-dependent protein kinase A (PKA). Binds to the erythrocyte membrane glucose transporter-1 SLC2A1/GLUT1, and hence stabilizes and attaches t…	common	126	362
P35613	BSG	Tumor cell-derived collagenase stimulatory factor; Plays an important role in targeting the monocarboxylate transporters SLC16A1, SLC16A3, SLC16A8 and SLC16A11 to the plasma membrane. Plays pivotal roles in spermatogenesis, embryo implantation, neural network formation and tumor progression. Stimulates adjacent fibroblasts to produce matrix metalloproteinases (MMPS). Seems to be a receptor for ol…		127	382		P08758	ANXA5	Placental anticoagulant protein 4; This protein is an anticoagulant protein that acts as an indirect inhibitor of the thromboplastin-specific complex, which is involved in the blood coagulation cascade; Annexins	common	127	363
P10301	RRAS	Related RAS viral (r-ras) oncogene homolog; Regulates the organization of the actin cytoskeleton. With OSPBL3, modulates integrin beta-1 (ITGB1) activity; Belongs to the small GTPase superfamily. Ras family.	common	128	383		P02750	LRG1	Leucine rich alpha-2-glycoprotein 1	common	128	365
P11277	SPTB	Spectrin beta chain, erythrocytic; Spectrin is the major constituent of the cytoskeletal network underlying the erythrocyte plasma membrane. It associates with band 4.1 and actin to form the cytoskeletal superstructure of the erythrocyte plasma membrane; Pleckstrin homology domain containing	common	129	389		P27487	DPP4	Adenosine deaminase complexing protein 2; Cell surface glycoprotein receptor involved in the costimulatory signal essential for T-cell receptor (TCR)-mediated T-cell activation. Acts as a positive regulator of T-cell coactivation, by binding at least ADA, CAV1, IGF2R, and PTPRC. Its binding to CAV1 and CARD11 induces T-cell proliferation and NF- kappa-B activation in a T-cell receptor/CD3-depende…	common	129	368
P08567	PLEK	Platelet 47 kDa protein; Major protein kinase C substrate of platelets; Pleckstrin homology domain containing	common	130	393		P11166	SLC2A1	Solute carrier family 2 (facilitated glucose transporter), member 1; Facilitative glucose transporter. This isoform may be responsible for constitutive or basal glucose uptake. Has a very broad substrate specificity; can transport a wide range of aldoses including both pentoses and hexoses; Belongs to the major facilitator superfamily. Sugar transporter (TC 2.A.1.1) family. Glucose transporter su…	common	130	368
P08473	MME	Common acute lymphocytic leukemia antigen; Thermolysin-like specificity, but is almost confined on acting on polypeptides of up to 30 amino acids. Biologically important in the destruction of opioid peptides such as Met- and Leu-enkephalins by cleavage of a Gly-Phe bond. Able to cleave angiotensin-1, angiotensin-2 and angiotensin 1-9. Involved in the degradation of atrial natriuretic factor (ANF)…	common	131	394		P05154	SERPINA5	Serpin peptidase inhibitor, clade A (alpha-1 antiproteinase, antitrypsin), member 5; Heparin-dependent serine protease inhibitor acting in body fluids and secretions. Inactivates serine proteases by binding irreversibly to their serine activation site. Involved in the regulation of intravascular and extravascular proteolytic activities. Plays hemostatic roles in the blood plasma. Acts as a procoa…		131	369
P67936	TPM4	Tropomyosin alpha-4 chain; Tropomyosin 4; Tropomyosins		132	395		Q9UDE8	LDHA	Cell proliferation-inducing gene 19 protein; Lactate dehydrogenase A; Belongs to the LDH/MDH superfamily. LDH family.	common	132	371
P35241	RDX	Radixin; Probably plays a crucial role in the binding of the barbed end of actin filaments to the plasma membrane; Deafness associated genes	common	133	396		Q96E76	PKM	Cytosolic thyroid hormone-binding protein; Glycolytic enzyme that catalyzes the transfer of a phosphoryl group from phosphoenolpyruvate (PEP) to ADP, generating ATP. Stimulates POU5F1-mediated transcriptional activation. Plays a general role in caspase independent cell death of tumor cells. The ratio between the highly active tetrameric form and nearly inactive dimeric form determines whether glu…	common	133	372
P36542	ATP5C1	ATP synthase, H+ transporting, mitochondrial F1 complex, gamma polypeptide 1; Mitochondrial membrane ATP synthase (F(1)F(0) ATP synthase or Complex V) produces ATP from ADP in the presence of a proton gradient across the membrane which is generated by electron transport complexes of the respiratory chain. F-type ATPases consist of two structural domains, F(1) - containing the extramembraneous cat…		134	397		P29622	SERPINA4	Serpin peptidase inhibitor, clade A (alpha-1 antiproteinase, antitrypsin), member 4; Inhibits human amidolytic and kininogenase activities of tissue kallikrein. Inhibition is achieved by formation of an equimolar, heat- and SDS-stable complex between the inhibitor and the enzyme, and generation of a small C-terminal fragment of the inhibitor due to cleavage at the reactive site by tissue kallikre…	common	134	377
P35579	MYH9	Cellular myosin heavy chain, type A; Cellular myosin that appears to play a role in cytokinesis, cell shape, and specialized functions such as secretion and capping. During cell spreading, plays an important role in cytoskeleton reorganization, focal contacts formation (in the margins but not the central part of spreading cells), and lamellipodial retraction; this function is mechanically antagon…	common	135	398		Q9UII9	NOTCH4	Neurogenic locus notch homolog protein 4; Functions as a receptor for membrane-bound ligands Jagged1, Jagged2 and Delta1 to regulate cell-fate determination. Upon ligand activation through the released notch intracellular domain (NICD) it forms a transcriptional activator complex with RBPJ/RBPSUH and activates genes of the enhancer of split locus. Affects the implementation of differentiation, pr…		135	378
P08754	GNAI3	Guanine nucleotide binding protein (G protein), alpha inhibiting activity polypeptide 3; Heterotrimeric guanine nucleotide-binding proteins (G proteins) function as transducers downstream of G protein-coupled receptors (GPCRs) in numerous signaling cascades. The alpha chain contains the guanine nucleotide binding site and alternates between an active, GTP-bound state and an inactive, GDP-bound st…		136	400		P12821	ACE	Angiotensin I converting enzyme; Converts angiotensin I to angiotensin II by release of the terminal His-Leu, this results in an increase of the vasoconstrictor activity of angiotensin. Also able to inactivate bradykinin, a potent vasodilator. Has also a glycosidase activity which releases GPI-anchored proteins from the membrane by cleaving the mannose linkage in the GPI moiety; CD molecules	common	136	380
P40197	GP5	Glycoprotein V (platelet); The GPIb-V-IX complex functions as the vWF receptor and mediates vWF-dependent platelet adhesion to blood vessels. The adhesion of platelets to injured vascular surfaces in the arterial circulation is a critical initiating event in hemostasis; CD molecules	common	137	402		P68032	ACTC1	Actin, alpha, cardiac muscle 1; Actins are highly conserved proteins that are involved in various types of cell motility and are ubiquitously expressed in all eukaryotic cells; Belongs to the actin family.	common	137	381
P68032	ACTC1	Actin, alpha, cardiac muscle 1; Actins are highly conserved proteins that are involved in various types of cell motility and are ubiquitously expressed in all eukaryotic cells; Belongs to the actin family.	common	138	414		P19105	MYL12A	Myosin, light chain 12A, regulatory, non-sarcomeric; Myosin regulatory subunit that plays an important role in regulation of both smooth muscle and nonmuscle cell contractile activity via its phosphorylation. Implicated in cytokinesis, receptor capping, and cell locomotion (By similarity); EF-hand domain containing		138	386
P63092	GNAS	Guanine nucleotide-binding protein G(s) subunit alpha isoforms XLas; Guanine nucleotide-binding proteins (G proteins) function as transducers in numerous signaling pathways controlled by G protein-coupled receptors (GPCRs). Signaling involves the activation of adenylyl cyclases, resulting in increased levels of the signaling molecule cAMP. GNAS functions downstream of several GPCRs, including bet…	common	139	417		P05543	SERPINA7	Serpin peptidase inhibitor, clade A (alpha-1 antiproteinase, antitrypsin), member 7; Major thyroid hormone transport protein in serum; Belongs to the serpin family.	common	139	391
P06727	APOA4	Apolipoprotein A-IV; May have a role in chylomicrons and VLDL secretion and catabolism. Required for efficient activation of lipoprotein lipase by ApoC-II; potent activator of LCAT. Apoa-IV is a major component of HDL and chylomicrons; Belongs to the apolipoprotein A1/A4/E family.	common	140	419		P68366	TUBA4A	Testis-specific alpha-tubulin; Tubulin is the major constituent of microtubules. It binds two moles of GTP, one at an exchangeable site on the beta chain and one at a non-exchangeable site on the alpha chain; Tubulins	common	140	393
P02549	SPTA1	Spectrin alpha chain, erythrocytic 1; Spectrin is the major constituent of the cytoskeletal network underlying the erythrocyte plasma membrane. It associates with band 4.1 and actin to form the cytoskeletal superstructure of the erythrocyte plasma membrane; EF-hand domain containing	common	141	419		P23467	PTPRB	Vascular endothelial protein tyrosine phosphatase; Plays an important role in blood vessel remodeling and angiogenesis. Not necessary for the initial formation of blood vessels, but is essential for their maintenance and remodeling. Can induce dephosphorylation of TEK/TIE2, CDH5/VE-cadherin and KDR/VEGFR-2. Regulates angiopoietin-TIE2 signaling in endothelial cells. Acts as a negative regulator o…		141	395
P50395	GDI2	Guanosine diphosphate dissociation inhibitor 2; Regulates the GDP/GTP exchange reaction of most Rab proteins by inhibiting the dissociation of GDP from them, and the subsequent binding of GTP to them.	common	142	426		P32119	PRDX2	Thioredoxin-dependent peroxide reductase 1; Thiol-specific peroxidase that catalyzes the reduction of hydrogen peroxide and organic hydroperoxides to water and alcohols, respectively. Plays a role in cell protection against oxidative stress by detoxifying peroxides and as sensor of hydrogen peroxide-mediated signaling events. Might participate in the signaling cascades of growth factors and tumor…		142	397
P02730	SLC4A1	Solute carrier family 4 (anion exchanger), member 1 (Diego blood group); Functions both as a transporter that mediates electroneutral anion exchange across the cell membrane and as a structural protein. Major integral membrane glycoprotein of the erythrocyte membrane; required for normal flexibility and stability of the erythrocyte membrane and for normal erythrocyte shape via the interactions of…	common	143	427		P61225	RAP2B	RAP2B, member of RAS oncogene family; Small GTP-binding protein which cycles between a GDP- bound inactive and a GTP-bound active form. Involved in EGFR and CHRM3 signaling pathways through stimulation of PLCE1. May play a role in cytoskeletal rearrangements and regulate cell spreading through activation of the effector TNIK. May regulate membrane vesiculation in red blood cells; RAS type GTPase …		143	398
P04040	CAT	Catalase; Occurs in almost all aerobically respiring organisms and serves to protect cells from the toxic effects of hydrogen peroxide. Promotes growth of cells including T-cells, B-cells, myeloid leukemia cells, melanoma cells, mastocytoma cells and normal and transformed fibroblast cells; Belongs to the catalase family.	common	144	427		Q12929	EPS8	Epidermal growth factor receptor pathway substrate 8; Signaling adapter that controls various cellular protrusions by regulating actin cytoskeleton dynamics and architecture. Depending on its association with other signal transducers, can regulate different processes. Together with SOS1 and ABI1, forms a trimeric complex that participates in transduction of signals from Ras to Rac by activating t…	common	144	409
Q13201	MMRN1	Elastin microfibril interface located protein 4; Carrier protein for platelet (but not plasma) factor V/Va. Plays a role in the storage and stabilization of factor V in platelets. Upon release following platelet activation, may limit platelet and plasma factor Va-dependent thrombin generation. Ligand for integrin alpha-IIb/beta-3 and integrin alpha-V/beta-3 on activated platelets, and may functio…	common	145	430		Q5VXN8	EPB41	Erythrocyte membrane protein band 4.1; Protein 4.1 is a major structural element of the erythrocyte membrane skeleton. It plays a key role in regulating membrane physical properties of mechanical stability and deformability by stabilizing spectrin-actin interaction. Recruits DLG1 to membranes. Required for dynein-dynactin complex and NUMA1 recruitment at the mitotic cell cortex during anaphase.	common	145	421
P13224	GP1BB	Glycoprotein Ib (platelet), beta polypeptide; Gp-Ib, a surface membrane protein of platelets, participates in the formation of platelet plugs by binding to von Willebrand factor, which is already bound to the subendothelium; CD molecules	common	146	440		P35858	IGFALS	Insulin-like growth factor-binding protein complex acid labile subunit; Involved in protein-protein interactions that result in protein complexes, receptor-ligand binding or cell adhesion.	common	146	424
Q4KMQ2	ANO6	Small-conductance calcium-activated nonselective cation channel; Small-conductance calcium-activated nonselective cation (SCAN) channel which acts as a regulator of phospholipid scrambling in platelets and osteoblasts. Phospholipid scrambling results in surface exposure of phosphatidylserine which in platelets is essential to trigger the clotting system whereas in osteoblasts is essential for the…		147	448		P25787	PSMA2	Proteasome (prosome, macropain) subunit, alpha type, 2; Component of the 20S core proteasome complex involved in the proteolytic degradation of most intracellular proteins. This complex plays numerous essential roles within the cell by associating with different regulatory particles. Associated with two 19S regulatory particles, forms the 26S proteasome and thus participates in the ATP-dependent …		147	425
P02750	LRG1	Leucine rich alpha-2-glycoprotein 1	common	148	448		P18428	LBP	Lipopolysaccharide binding protein; Plays a role in the innate immune response. Binds to the lipid A moiety of bacterial lipopolysaccharides (LPS), a glycolipid present in the outer membrane of all Gram-negative bacteria. Acts as an affinity enhancer for CD14, facilitating its association with LPS. Promotes the release of cytokines in response to bacterial lipopolysaccharide; BPI fold containing	common	148	427
P50148	GNAQ	Guanine nucleotide binding protein (G protein), q polypeptide; Guanine nucleotide-binding proteins (G proteins) are involved as modulators or transducers in various transmembrane signaling systems. Regulates B-cell selection and survival and is required to prevent B-cell-dependent autoimmunity. Regulates chemotaxis of BM-derived neutrophils and dendritic cells (in vitro) (By similarity); Belongs …	common	149	450		P51884	LUM	Keratan sulfate proteoglycan lumican; Small leucine rich repeat proteoglycans; Belongs to the small leucine-rich proteoglycan (SLRP) family. SLRP class II subfamily.	common	149	429
P02774	GC	Vitamin D-binding protein-macrophage activating factor; Involved in vitamin D transport and storage, scavenging of extracellular G-actin, enhancement of the chemotactic activity of C5 alpha for neutrophils in inflammation and macrophage activation.		150	450		Q5JWF2	GNAS	Guanine nucleotide-binding protein G(s) subunit alpha isoforms XLas; Guanine nucleotide-binding proteins (G proteins) function as transducers in numerous signaling pathways controlled by G protein-coupled receptors (GPCRs). Signaling involves the activation of adenylyl cyclases, resulting in increased levels of the signaling molecule cAMP. GNAS functions downstream of several GPCRs, including bet…	common	150	434
P11226	MBL2	Mannose-binding lectin (protein C) 2, soluble; Calcium-dependent lectin involved in innate immune defense. Binds mannose, fucose and N-acetylglucosamine on different microorganisms and activates the lectin complement pathway. Binds to late apoptotic cells, as well as to apoptotic blebs and to necrotic cells, but not to early apoptotic cells, facilitating their uptake by macrophages. May bind DNA;…		151	450		Q9HBQ5	FBLN1	Fibulin 1; Incorporated into fibronectin-containing matrix fibers. May play a role in cell adhesion and migration along protein fibers within the extracellular matrix (ECM). Could be important for certain developmental processes and contribute to the supramolecular organization of ECM architecture, in particular to those of basement membranes. Has been implicated in a role in cellular transformat…	common	151	435
Q9ULV4	CORO1C	Coronin, actin binding protein, 1C; May be involved in cytokinesis, motility, and signal transduction; Belongs to the WD repeat coronin family.	common	152	454		P61421	ATP6V0D1	ATPase, H+ transporting, lysosomal 38kDa, V0 subunit d1; Subunit of the integral membrane V0 complex of vacuolar ATPase. Vacuolar ATPase is responsible for acidifying a variety of intracellular compartments in eukaryotic cells, thus providing most of the energy required for transport processes in the vacuolar system. May play a role in coupling of proton transport and ATP hydrolysis (By similarit…		152	442
O75558	STX11	Syntaxin 11; SNARE that acts to regulate protein transport between late endosomes and the trans-Golgi network; Syntaxins		153	457		P61204	ARF3	ADP-ribosylation factor 3; GTP-binding protein that functions as an allosteric activator of the cholera toxin catalytic subunit, an ADP- ribosyltransferase. Involved in protein trafficking; may modulate vesicle budding and uncoating within the Golgi apparatus; Belongs to the small GTPase superfamily. Arf family.		153	450
Q9H4B7	TUBB1	Tubulin, beta 1 class VI; Tubulin is the major constituent of microtubules. It binds two moles of GTP, one at an exchangeable site on the beta chain and one at a non-exchangeable site on the alpha chain (By similarity); Belongs to the tubulin family.	common	154	460		P07195	LDHB	Renal carcinoma antigen NY-REN-46; Lactate dehydrogenase B; Belongs to the LDH/MDH superfamily. LDH family.	common	154	454
P21926	CD9	Cell growth-inhibiting gene 2 protein; Involved in platelet activation and aggregation. Regulates paranodal junction formation. Involved in cell adhesion, cell motility and tumor metastasis. Required for sperm-egg fusion; Belongs to the tetraspanin (TM4SF) family.		155	460		P28289	TMOD1	Erythrocyte tropomodulin; Blocks the elongation and depolymerization of the actin filaments at the pointed end. The Tmod/TM complex contributes to the formation of the short actin protofilament, which in turn defines the geometry of the membrane skeleton. May play an important role in regulating the organization of actin filaments by preferentially binding to a specific tropomyosin isoform at its…	common	155	454
P35237	SERPINB6	Serpin peptidase inhibitor, clade B (ovalbumin), member 6; May be involved in the regulation of serine proteinases present in the brain or extravasated from the blood (By similarity). Inhibitor of cathepsin G, kallikrein-8 and thrombin. May play an important role in the inner ear in the protection against leakage of lysosomal content during stress and loss of this protection results in cell death…		156	461		O15400	STX7	Syntaxin 7; May be involved in protein trafficking from the plasma membrane to the early endosome (EE) as well as in homotypic fusion of endocytic organelles. Mediates the endocytic trafficking from early endosomes to late endosomes and lysosomes; Belongs to the syntaxin family.	common	156	460
Q9Y624	F11R	Junctional adhesion molecule 1; Seems to play a role in epithelial tight junction formation. Appears early in primordial forms of cell junctions and recruits PARD3. The association of the PARD6- PARD3 complex may prevent the interaction of PARD3 with JAM1, thereby preventing tight junction assembly (By similarity). Plays a role in regulating monocyte transmigration involved in integrity of epithe…		157	467		O00194	RAB27B	RAB27B, member RAS oncogene family; May be involved in targeting uroplakins to urothelial apical membranes; RAB, member RAS oncogene GTPases		157	464
P22314	UBA1	Ubiquitin-like modifier activating enzyme 1; Catalyzes the first step in ubiquitin conjugation to mark cellular proteins for degradation through the ubiquitin- proteasome system. Activates ubiquitin by first adenylating its C-terminal glycine residue with ATP, and thereafter linking this residue to the side chain of a cysteine residue in E1, yielding a ubiquitin-E1 thioester and free AMP. Essenti…		158	469		Q08380	LGALS3BP	Lectin, galactoside-binding, soluble, 3 binding protein; Promotes integrin-mediated cell adhesion. May stimulate host defense against viruses and tumor cells; BTB domain containing	common	158	468
Q9UQB8	BAIAP2	Brain-specific angiogenesis inhibitor 1-associated protein 2; Adapter protein that links membrane-bound small G- proteins to cytoplasmic effector proteins. Necessary for CDC42- mediated reorganization of the actin cytoskeleton and for RAC1- mediated membrane ruffling. Involved in the regulation of the actin cytoskeleton by WASF family members and the Arp2/3 complex. Plays a role in neurite growth…	common	159	471		P13796	LCP1	Lymphocyte cytosolic protein 1 (L-plastin); Actin-binding protein. Plays a role in the activation of T-cells in response to costimulation through TCR/CD3 and CD2 or CD28. Modulates the cell surface expression of IL2RA/CD25 and CD69; EF-hand domain containing	common	159	483
P19086	GNAZ	Guanine nucleotide binding protein (G protein), alpha z polypeptide; Guanine nucleotide-binding proteins (G proteins) are involved as modulators or transducers in various transmembrane signaling systems.		160	472		P00915	CA1	Carbonate dehydratase I; Reversible hydration of carbon dioxide. Can hydrates cyanamide to urea; Carbonic anhydrases	common	160	489
P15169	CPN1	Carboxypeptidase N catalytic chain; Protects the body from potent vasoactive and inflammatory peptides containing C-terminal Arg or Lys (such as kinins or anaphylatoxins) which are released into the circulation; M14 carboxypeptidases		161	473		P16383	GCFC2	GC-rich sequence DNA-binding factor 2; Factor that represses transcription. It binds to the GC- rich sequences (5'-GCGGGGC-3') present in the epidermal growth factor receptor, beta-actin, and calcium-dependent protease promoters. Involved in pre-mRNA splicing through regulating spliceosome C complex formation. May play a role during late-stage splicing events and turnover of excised inrons; Belon…		161	490
P22792	CPN2	Carboxypeptidase N regulatory subunit; The 83 kDa subunit binds and stabilizes the catalytic subunit at 37 degrees Celsius and keeps it in circulation. Under some circumstances it may be an allosteric modifier of the catalytic subunit; M14 carboxypeptidases	common	162	476		Q01746	ITIH1	Inter-alpha-trypsin inhibitor complex component III; May act as a carrier of hyaluronan in serum or as a binding protein between hyaluronan and other matrix protein, including those on cell surfaces in tissues to regulate the localization, synthesis and degradation of hyaluronan which are essential to cells undergoing biological processes.	common	162	491
P13598	ICAM2	Intercellular adhesion molecule 2; ICAM proteins are ligands for the leukocyte adhesion protein LFA-1 (integrin alpha-L/beta-2). ICAM2 may play a role in lymphocyte recirculation by blocking LFA-1-dependent cell adhesion. It mediates adhesive interactions important for antigen- specific immune response, NK-cell mediated clearance, lymphocyte recirculation, and other cellular interactions importan…		163	477		Q9H4B7	TUBB1	Tubulin, beta 1 class VI; Tubulin is the major constituent of microtubules. It binds two moles of GTP, one at an exchangeable site on the beta chain and one at a non-exchangeable site on the alpha chain (By similarity); Belongs to the tubulin family.	common	163	492
Q14344	GNA13	Guanine nucleotide binding protein (G protein), alpha 13; Guanine nucleotide-binding proteins (G proteins) are involved as modulators or transducers in various transmembrane signaling systems. Activates effector molecule RhoA by binding and activating RhoGEFs (ARHGEF1/p115RhoGEF, ARHGEF11/PDZ-RhoGEF and ARHGEF12/LARG). GNA13-dependent Rho signaling subsequently regulates transcription factor AP-1…	common	164	478		P00325	ADH1B	Alcohol dehydrogenase 1B, beta polypeptide; Belongs to the zinc-containing alcohol dehydrogenase family.		164	493
P07948	LYN	V-yes-1 Yamaguchi sarcoma viral related oncogene homolog; Non-receptor tyrosine-protein kinase that transmits signals from cell surface receptors and plays an important role in the regulation of innate and adaptive immune responses, hematopoiesis, responses to growth factors and cytokines, integrin signaling, but also responses to DNA damage and genotoxic agents. Functions primarily as negative r…		165	481		P43652	AFM	Alpha-albumin; Vitamin E binding protein. May transport vitamin E in body fluids under conditions where the lipoprotein system is not sufficient. May be involved in the regulation and transport of vitamin E at the blood-brain barrier; Belongs to the ALB/AFP/VDB family.		165	496
Q14624	ITIH4	Inter-alpha-trypsin inhibitor family heavy chain-related protein; Type II acute-phase protein (APP) involved in inflammatory responses to trauma. May also play a role in liver development or regeneration.	common	166	488			HSPA1B	Heat shock protein family A member 1B	common	166	497
P07384	CAPN1	Cell proliferation-inducing gene 30 protein; Calcium-regulated non-lysosomal thiol-protease which catalyzes limited proteolysis of substrates involved in cytoskeletal remodeling and signal transduction; Belongs to the peptidase C2 family.		167	490		Q8NI99	ANGPTL6	Angiopoietin-related growth factor; May play a role in the wound healing process. May promote epidermal proliferation, remodeling and regeneration. May promote the chemotactic activity of endothelial cells and induce neovascularization. May counteract high-fat diet-induced obesity and related insulin resistance through increased energy expenditure; Angiopoietin like	common	167	499
P02790	HPX	Beta-1B-glycoprotein; Binds heme and transports it to the liver for breakdown and iron recovery, after which the free hemopexin returns to the circulation.	common	168	492		Q15404	RSU1	Ras suppressor protein 1; Potentially plays a role in the Ras signal transduction pathway. Capable of suppressing v-Ras transformation in vitro.	common	168	502
P11166	SLC2A1	Solute carrier family 2 (facilitated glucose transporter), member 1; Facilitative glucose transporter. This isoform may be responsible for constitutive or basal glucose uptake. Has a very broad substrate specificity; can transport a wide range of aldoses including both pentoses and hexoses; Belongs to the major facilitator superfamily. Sugar transporter (TC 2.A.1.1) family. Glucose transporter su…	common	169	497		P29972	AQP1	Water channel protein for red blood cells and kidney proximal tubule; Forms a water-specific channel that provides the plasma membranes of red cells and kidney proximal tubules with high permeability to water, thereby permitting water to move in the direction of an osmotic gradient; Aquaporins		169	503
P45880	VDAC2	Voltage-dependent anion-selective channel protein 2; Forms a channel through the mitochondrial outer membrane that allows diffusion of small hydrophilic molecules. The channel adopts an open conformation at low or zero membrane potential and a closed conformation at potentials above 30-40 mV. The open state has a weak anion selectivity whereas the closed state is cation- selective; Belongs to the…		170	498		P10301	RRAS	Related RAS viral (r-ras) oncogene homolog; Regulates the organization of the actin cytoskeleton. With OSPBL3, modulates integrin beta-1 (ITGB1) activity; Belongs to the small GTPase superfamily. Ras family.	common	170	505
P08670	VIM	Vimentin; Vimentins are class-III intermediate filaments found in various non-epithelial cells, especially mesenchymal cells. Vimentin is attached to the nucleus, endoplasmic reticulum, and mitochondria, either laterally or terminally.		171	498		Q9UJ20	ATP1A1	Sodium/potassium-transporting ATPase subunit alpha-1; This is the catalytic component of the active enzyme, which catalyzes the hydrolysis of ATP coupled with the exchange of sodium and potassium ions across the plasma membrane. This action creates the electrochemical gradient of sodium and potassium ions, providing the energy for active transport of various nutrients; ATPase Na+/K+ transporting …	common	171	507
P11597	CETP	Cholesteryl ester transfer protein, plasma; Involved in the transfer of neutral lipids, including cholesteryl ester and triglyceride, among lipoprotein particles. Allows the net movement of cholesteryl ester from high density lipoproteins/HDL to triglyceride-rich very low density lipoproteins/VLDL, and the equimolar transport of triglyceride from VLDL to HDL. Regulates the reverse cholesterol tra…	common	172	505		P02042	HBD	Hemoglobin subunit delta; Involved in oxygen transport from the lung to the various peripheral tissues; Belongs to the globin family.		172	508
P16452	EPB42	Erythrocyte membrane protein band 4.2; Probably plays an important role in the regulation of erythrocyte shape and mechanical properties; Belongs to the transglutaminase superfamily. Transglutaminase family.	common	173	507		O75955	FLOT1	Flotillin 1; May act as a scaffolding protein within caveolar membranes, functionally participating in formation of caveolae or caveolae-like vesicles; Flotillins	common	173	508
Q15833	STXBP2	Syntaxin binding protein 2; Involved in intracellular vesicle trafficking and vesicle fusion with membranes. Contributes to the granule exocytosis machinery through interaction with soluble N- ethylmaleimide-sensitive factor attachment protein receptor (SNARE) proteins that regulate membrane fusion. Regulates cytotoxic granule exocytosis in natural killer (NK) cells.		174	508		P25311	AZGP1	Alpha-2-glycoprotein 1, zinc-binding; Stimulates lipid degradation in adipocytes and causes the extensive fat losses associated with some advanced cancers. May bind polyunsaturated fatty acids; Belongs to the MHC class I family.		174	511
P35232	PHB	Prohibitin; Prohibitin inhibits DNA synthesis. It has a role in regulating proliferation. As yet it is unclear if the protein or the mRNA exhibits this effect. May play a role in regulating mitochondrial respiration activity and in aging.		175	516		P68036	UBE2L3	Ubiquitin-conjugating enzyme E2L 3; Ubiquitin-conjugating enzyme E2 that specifically acts with HECT-type and RBR family E3 ubiquitin-protein ligases. Does not function with most RING-containing E3 ubiquitin-protein ligases because it lacks intrinsic E3-independent reactivity with lysine: in contrast, it has activity with the RBR family E3 enzymes, such as PRKN and ARIH1, that function like funct…		175	514
Q08495	DMTN	Erythrocyte membrane protein band 4.9; Membrane-cytoskeleton-associated protein with F-actin- binding activity that induces F-actin bundles formation and stabilization. Its F-actin-bundling activity is reversibly regulated upon its phosphorylation by the cAMP-dependent protein kinase A (PKA). Binds to the erythrocyte membrane glucose transporter-1 SLC2A1/GLUT1, and hence stabilizes and attaches t…	common	176	516		P50895	BCAM	Basal cell adhesion molecule (Lutheran blood group); Laminin alpha-5 receptor. May mediate intracellular signaling; Blood group antigens		176	514
A6NHL2	TUBAL3	Tubulin alpha chain-like 3; Tubulin is the major constituent of microtubules. It binds two moles of GTP, one at an exchangeable site on the beta chain and one at a non-exchangeable site on the alpha chain (By similarity); Belongs to the tubulin family.		177	520		Q8WUM4	PDCD6IP	Programmed cell death 6 interacting protein; Multifunctional protein involved in endocytosis, multivesicular body biogenesis, membrane repair, cytokinesis, apoptosis and maintenance of tight junction integrity. Class E VPS protein involved in concentration and sorting of cargo proteins of the multivesicular body (MVB) for incorporation into intralumenal vesicles (ILVs) that are generated by invag…	common	177	515
Q9Y6E0	STK24	Mammalian STE20-like protein kinase 3; Serine/threonine-protein kinase that acts on both serine and threonine residues and promotes apoptosis in response to stress stimuli and caspase activation. Mediates oxidative-stress- induced cell death by modulating phosphorylation of JNK1-JNK2 (MAPK8 and MAPK9), p38 (MAPK11, MAPK12, MAPK13 and MAPK14) during oxidative stress. Plays a role in a staurosporin…		178	520		Q5H9J7	BEX5	Nerve growth factor receptor-associated protein 2; Brain expressed X-linked family; Belongs to the BEX family.		178	517
O95497	VNN1	Vascular non-inflammatory molecule 1; Amidohydrolase that hydrolyzes specifically one of the carboamide linkages in D-pantetheine thus recycling pantothenic acid (vitamin B5) and releasing cysteamine; Belongs to the carbon-nitrogen hydrolase superfamily. BTD/VNN family.		179	521		Q92954	PRG4	Megakaryocyte-stimulating factor; Plays a role in boundary lubrication within articulating joints. Prevents protein deposition onto cartilage from synovial fluid by controlling adhesion-dependent synovial growth and inhibiting the adhesion of synovial cells to the cartilage surface.		179	520
Q9UJZ1	STOML2	Stomatin-like protein 2, mitochondrial; Mitochondrial protein that probably regulates the biogenesis and the activity of mitochondria. Stimulates cardiolipin biosynthesis, binds cardiolipin-enriched membranes where it recruits and stabilizes some proteins including prohibitin and may therefore act in the organization of functional microdomains in mitochondrial membranes. Through regulation of the…		180	525		P00918	CA2	Carbonate dehydratase II; Essential for bone resorption and osteoclast differentiation (By similarity). Reversible hydration of carbon dioxide. Can hydrate cyanamide to urea. Involved in the regulation of fluid secretion into the anterior chamber of the eye. Contributes to intracellular pH regulation in the duodenal upper villous epithelium during proton-coupled peptide absorption. Stimulates the…	common	180	521
P18428	LBP	Lipopolysaccharide binding protein; Plays a role in the innate immune response. Binds to the lipid A moiety of bacterial lipopolysaccharides (LPS), a glycolipid present in the outer membrane of all Gram-negative bacteria. Acts as an affinity enhancer for CD14, facilitating its association with LPS. Promotes the release of cytokines in response to bacterial lipopolysaccharide; BPI fold containing	common	181	532		P01833	PIGR	Hepatocellular carcinoma-associated protein TB6; This receptor binds polymeric IgA and IgM at the basolateral surface of epithelial cells. The complex is then transported across the cell to be secreted at the apical surface. During this process a cleavage occurs that separates the extracellular (known as the secretory component) from the transmembrane segment; V-set domain containing	common	181	523
P51884	LUM	Keratan sulfate proteoglycan lumican; Small leucine rich repeat proteoglycans; Belongs to the small leucine-rich proteoglycan (SLRP) family. SLRP class II subfamily.	common	182	536		O43866	CD5L	Apoptosis inhibitor expressed by macrophages; Secreted protein that acts as a key regulator of lipid synthesis: mainly expressed by macrophages in lymphoid and inflammed tissues and regulates mechanisms in inflammatory responses, such as infection or atherosclerosis. Able to inhibit lipid droplet size in adipocytes. Following incorporation into mature adipocytes via CD36-mediated endocytosis, ass…	common	182	524
P00387	CYB5R3	NADH-cytochrome b5 reductase 3; Desaturation and elongation of fatty acids, cholesterol biosynthesis, drug metabolism, and, in erythrocyte, methemoglobin reduction.		183	540		P27701	CD82	Suppressor of tumorigenicity 6 protein; Associates with CD4 or CD8 and delivers costimulatory signals for the TCR/CD3 pathway; Belongs to the tetraspanin (TM4SF) family.	common	183	527
P50213	IDH3A	Isocitrate dehydrogenase [NAD] subunit alpha, mitochondrial; Catalytic subunit of the enzyme which catalyzes the decarboxylation of isocitrate (ICT) into alpha-ketoglutarate. The heterodimer composed of the alpha (IDH3A) and beta (IDH3B) subunits and the heterodimer composed of the alpha (IDH3A) and gamma (IDH3G) subunits, have considerable basal activity but the full activity of the heterotetram…		184	540		Q00013	MPP1	Membrane protein, palmitoylated 1, 55kDa; Essential regulator of neutrophil polarity. Regulates neutrophil polarization by regulating AKT1 phosphorylation through a mechanism that is independent of PIK3CG activity (By similarity); Membrane associated guanylate kinases	common	184	529
P48059	LIMS1	LIM and senescent cell antigen-like-containing domain protein 1; Adapter protein in a cytoplasmic complex linking beta- integrins to the actin cytoskeleton, bridges the complex to cell surface receptor tyrosine kinases and growth factor receptors. Involved in the regulation of cell survival, cell proliferation and cell differentiation; LIM domain containing	common	185	541		O00299	CLIC1	Regulatory nuclear chloride ion channel protein; Can insert into membranes and form chloride ion channels. Channel activity depends on the pH. Membrane insertion seems to be redox-regulated and may occur only under oxydizing conditions. Involved in regulation of the cell cycle.	common	185	531
P05543	SERPINA7	Serpin peptidase inhibitor, clade A (alpha-1 antiproteinase, antitrypsin), member 7; Major thyroid hormone transport protein in serum; Belongs to the serpin family.	common	186	542		P37802	TAGLN2	Epididymis tissue protein Li 7e; Transgelin 2		186	533
P35611	ADD1	Erythrocyte adducin subunit alpha; Membrane-cytoskeleton-associated protein that promotes the assembly of the spectrin-actin network. Binds to calmodulin.		187	542		Q8NCR9	CLRN3	Usher syndrome type-3A-like protein 1; Clarin 3; Belongs to the clarin family.		187	534
O43895	XPNPEP2	X-prolyl aminopeptidase (aminopeptidase P) 2, membrane-bound; Membrane-bound metalloprotease which catalyzes the removal of a penultimate prolyl residue from the N-termini of peptides, such as Arg-Pro-Pro. May play a role in the metabolism of the vasodilator bradykinin; Belongs to the peptidase M24B family.		188	546		P22792	CPN2	Carboxypeptidase N regulatory subunit; The 83 kDa subunit binds and stabilizes the catalytic subunit at 37 degrees Celsius and keeps it in circulation. Under some circumstances it may be an allosteric modifier of the catalytic subunit; M14 carboxypeptidases	common	188	539
P29622	SERPINA4	Serpin peptidase inhibitor, clade A (alpha-1 antiproteinase, antitrypsin), member 4; Inhibits human amidolytic and kininogenase activities of tissue kallikrein. Inhibition is achieved by formation of an equimolar, heat- and SDS-stable complex between the inhibitor and the enzyme, and generation of a small C-terminal fragment of the inhibitor due to cleavage at the reactive site by tissue kallikre…	common	189	548		Q14390	GGTLC2	Gamma-glutamyltransferase-like protein 4; Gamma-glutamyltransferase light chain 2; Belongs to the gamma-glutamyltransferase family.		189	546
P27169	PON1	Serum paraoxonase/arylesterase 1; Hydrolyzes the toxic metabolites of a variety of organophosphorus insecticides. Capable of hydrolyzing a broad spectrum of organophosphate substrates and lactones, and a number of aromatic carboxylic acid esters. Mediates an enzymatic protection of low density lipoproteins against oxidative modification and the consequent series of events leading to atheroma form…		190	553		Q9NQ84	GPRC5C	G protein-coupled receptor, class C, group 5, member C; This retinoic acid-inducible G-protein coupled receptor provide evidence for a possible interaction between retinoid and G-protein signaling pathways; G protein-coupled receptors, Class C orphans	common	190	550
Q12929	EPS8	Epidermal growth factor receptor pathway substrate 8; Signaling adapter that controls various cellular protrusions by regulating actin cytoskeleton dynamics and architecture. Depending on its association with other signal transducers, can regulate different processes. Together with SOS1 and ABI1, forms a trimeric complex that participates in transduction of signals from Ras to Rac by activating t…	common	191	553		Q0VG99	MESP2	Mesoderm posterior basic helix-loop-helix transcription factor 2; Transcription factor with important role in somitogenesis. Defines the rostrocaudal patterning of the somite by participating in distinct Notch pathways. Regulates also the FGF signaling pathway. Specifies the rostral half of the somites. Generates rostro-caudal polarity of somites by down-regulating in the presumptive rostral doma…	common	191	561
P22695	UQCRC2	Ubiquinol-cytochrome-c reductase complex core protein 2; This is a component of the ubiquinol-cytochrome c reductase complex (complex III or cytochrome b-c1 complex), which is part of the mitochondrial respiratory chain. The core protein 2 is required for the assembly of the complex; M16 metallopeptidases		192	554		Q9UD74	RHCE	Blood group Rh(CE) polypeptide; May be part of an oligomeric complex which is likely to have a transport or channel function in the erythrocyte membrane; Blood group antigens		192	571
P08758	ANXA5	Placental anticoagulant protein 4; This protein is an anticoagulant protein that acts as an indirect inhibitor of the thromboplastin-specific complex, which is involved in the blood coagulation cascade; Annexins	common	193	554		Q9H4K1	RIBC2	RIB43A domain with coiled-coils 2		193	574
P04439	HLA-A	HLA class I histocompatibility antigen, A-3 alpha chain; Involved in the presentation of foreign antigens to the immune system; C1-set domain containing	common	194	555		P06702	S100A9	Migration inhibitory factor-related protein 14; S100A9 is a calcium- and zinc-binding protein which plays a prominent role in the regulation of inflammatory processes and immune response. It can induce neutrophil chemotaxis, adhesion, can increase the bactericidal activity of neutrophils by promoting phagocytosis via activation of SYK, PI3K/AKT, and ERK1/2 and can induce degranulation of neutroph…	common	194	579
P30481	HLA-B	HLA class I histocompatibility antigen, B-7 alpha chain; Involved in the presentation of foreign antigens to the immune system; C1-set domain containing		195	558		P36955	SERPINF1	Cell proliferation-inducing gene 35 protein; Neurotrophic protein; induces extensive neuronal differentiation in retinoblastoma cells. Potent inhibitor of angiogenesis. As it does not undergo the S (stressed) to R (relaxed) conformational transition characteristic of active serpins, it exhibits no serine protease inhibitory activity; Serpin peptidase inhibitors	common	195	582
P13796	LCP1	Lymphocyte cytosolic protein 1 (L-plastin); Actin-binding protein. Plays a role in the activation of T-cells in response to costimulation through TCR/CD3 and CD2 or CD28. Modulates the cell surface expression of IL2RA/CD25 and CD69; EF-hand domain containing	common	196	558		Q96RL9	SLC1A5	Solute carrier family 1 (neutral amino acid transporter), member 5; Sodium-dependent amino acids transporter that has a broad substrate specificity, with a preference for zwitterionic amino acids. It accepts as substrates all neutral amino acids, including glutamine, asparagine, and branched-chain and aromatic amino acids, and excludes methylated, anionic, and cationic amino acids. Through bindin…	common	196	585
P07195	LDHB	Renal carcinoma antigen NY-REN-46; Lactate dehydrogenase B; Belongs to the LDH/MDH superfamily. LDH family.	common	197	560		P30825	SLC7A1	Solute carrier family 7 (cationic amino acid transporter, y+ system), member 1; High-affinity, low capacity permease involved in the transport of the cationic amino acids (arginine, lysine and ornithine) in non-hepatic tissues; Belongs to the amino acid-polyamine-organocation (APC) superfamily. Cationic amino acid transporter (CAT) (TC 2.A.3.3) family.		197	588
P12821	ACE	Angiotensin I converting enzyme; Converts angiotensin I to angiotensin II by release of the terminal His-Leu, this results in an increase of the vasoconstrictor activity of angiotensin. Also able to inactivate bradykinin, a potent vasodilator. Has also a glycosidase activity which releases GPI-anchored proteins from the membrane by cleaving the mannose linkage in the GPI moiety; CD molecules	common	198	560		Q9UGU0	TCF20	Stromelysin-1 PDGF-responsive element-binding protein; Transcriptional activator that binds to the regulatory region of MMP3 and thereby controls stromelysin expression. It stimulates the activity of various transcriptional activators such as JUN, SP1, PAX6 and ETS1, suggesting a function as a coactivator.		198	592
P08195	SLC3A2	Solute carrier family 3 (amino acid transporter heavy chain), member 2; Required for the function of light chain amino-acid transporters. Involved in sodium-independent, high-affinity transport of large neutral amino acids such as phenylalanine, tyrosine, leucine, arginine and tryptophan. Involved in guiding and targeting of LAT1 and LAT2 to the plasma membrane. When associated with SLC7A6 or SLC…		199	563		P98182	ZNF200	Zinc finger protein 200; Could have a role in spermatogenesis; Zinc fingers C2H2-type	common	199	597
P12236	SLC25A6	Solute carrier family 25 (mitochondrial carrier; adenine nucleotide translocator), member 6; Catalyzes the exchange of cytoplasmic ADP with mitochondrial ATP across the mitochondrial inner membrane. May participate in the formation of the permeability transition pore complex (PTPC) responsible for the release of mitochondrial products that triggers apoptosis; Belongs to the mitochondrial carrier …		200	564
P04843	RPN1	Dolichyl-diphosphooligosaccharide--protein glycosyltransferase 67 kDa subunit; Essential subunit of the N-oligosaccharyl transferase (OST) complex which catalyzes the transfer of a high mannose oligosaccharide from a lipid-linked oligosaccharide donor to an asparagine residue within an Asn-X-Ser/Thr consensus motif in nascent polypeptide chains; Belongs to the OST1 family.		201	566
Q8IWA5	SLC44A2	Solute carrier family 44 (choline transporter), member 2; Isoform 1, but not isoform 3, exhibits some choline transporter activity; Solute carriers		202	568
P49184	DNASE1L1	Muscle-specific DNase I-like; Deoxyribonuclease 1 like 1; Belongs to the DNase I family.		203	569
P13797	PLS3	Plastin 3; Actin-bundling protein found in intestinal microvilli, hair cell stereocilia, and fibroblast filopodia. May play a role in the regulation of bone development; EF-hand domain containing		204	580
P80108	GPLD1	Glycosyl-phosphatidylinositol-specific phospholipase D; This protein hydrolyzes the inositol phosphate linkage in proteins anchored by phosphatidylinositol glycans (GPI-anchor) thus releasing these proteins from the membrane.		205	582
Q562R1	ACTBL2	Beta-actin-like protein 2; Actins are highly conserved proteins that are involved in various types of cell motility and are ubiquitously expressed in all eukaryotic cells.		206	590
Q6IBS0	TWF2	Twinfilin actin-binding protein 2; Actin-binding protein involved in motile and morphological processes. Inhibits actin polymerization, likely by sequestering G-actin. By capping the barbed ends of filaments, it also regulates motility. Seems to play an important role in clathrin-mediated endocytosis and distribution of endocytic organelles. May play a role in regulating the mature length of the …		207	593
P48735	IDH2	Isocitrate dehydrogenase 2 (NADP+), mitochondrial; Plays a role in intermediary metabolism and energy production. It may tightly associate or interact with the pyruvate dehydrogenase complex; Belongs to the isocitrate and isopropylmalate dehydrogenases family.		208	594
P11171	EPB41	Erythrocyte membrane protein band 4.1; Protein 4.1 is a major structural element of the erythrocyte membrane skeleton. It plays a key role in regulating membrane physical properties of mechanical stability and deformability by stabilizing spectrin-actin interaction. Recruits DLG1 to membranes. Required for dynein-dynactin complex and NUMA1 recruitment at the mitotic cell cortex during anaphase.	common	209	594
P17858	PFKL	ATP-dependent 6-phosphofructokinase, liver type; Catalyzes the phosphorylation of D-fructose 6-phosphate to fructose 1,6-bisphosphate by ATP, the first committing step of glycolysis; Belongs to the phosphofructokinase type A (PFKA) family. ATP-dependent PFK group I subfamily. Eukaryotic two domain clade "E" sub-subfamily.		210	598
Q7LDG7	RASGRP2	Calcium and DAG-regulated guanine nucleotide exchange factor I; Functions as a calcium- and DAG-regulated nucleotide exchange factor specifically activating Rap through the exchange of bound GDP for GTP. May also activates other GTPases such as RRAS, RRAS2, NRAS, KRAS but not HRAS. Functions in aggregation of platelets and adhesion of T-lymphocytes and neutrophils probably through inside-out inte…		211	603
Q6ZNJ1	NBEAL2	Neurobeachin-like protein 2; Probably involved in thrombopoiesis. Plays a role in the development or secretion of alpha-granules, that contain several growth factors important for platelet biogenesis; Armadillo-like helical domain containing		212	605
Q9Y376	CAB39	Calcium binding protein 39; Component of a complex that binds and activates STK11/LKB1. In the complex, required to stabilize the interaction between CAB39/MO25 (CAB39/MO25alpha or CAB39L/MO25beta) and STK11/LKB1.		213	610
P28289	TMOD1	Erythrocyte tropomodulin; Blocks the elongation and depolymerization of the actin filaments at the pointed end. The Tmod/TM complex contributes to the formation of the short actin protofilament, which in turn defines the geometry of the membrane skeleton. May play an important role in regulating the organization of actin filaments by preferentially binding to a specific tropomyosin isoform at its…	common	214	611
P35858	IGFALS	Insulin-like growth factor-binding protein complex acid labile subunit; Involved in protein-protein interactions that result in protein complexes, receptor-ligand binding or cell adhesion.	common	215	613
P54709	ATP1B3	Sodium/potassium-transporting ATPase subunit beta-3; This is the non-catalytic component of the active enzyme, which catalyzes the hydrolysis of ATP coupled with the exchange of Na(+) and K(+) ions across the plasma membrane. The exact function of the beta-3 subunit is not known; ATPase Na+/K+ transporting subunits		216	614
P15924	DSP	250/210 kDa paraneoplastic pemphigus antigen; Major high molecular weight protein of desmosomes. Involved in the organization of the desmosomal cadherin- plakoglobin complexes into discrete plasma membrane domains and in the anchoring of intermediate filaments to the desmosomes; Belongs to the plakin or cytolinker family.		217	617
Q86UF1	TSPAN33	Proerythroblast new membrane; Plays an important role in normal erythropoiesis (By similarity). It has a role in the differentiation of erythroid progenitors (By similarity). Regulates maturation and trafficking of the transmembrane metalloprotease ADAM10. Negatively regulates ligand-induced Notch activity probably by regulating ADAM10 activity; Belongs to the tetraspanin (TM4SF) family.		218	618
O60610	DIAPH1	Protein diaphanous homolog 1; Acts in a Rho-dependent manner to recruit PFY1 to the membrane. Required for the assembly of F-actin structures, such as actin cables and stress fibers. Nucleates actin filaments. Binds to the barbed end of the actin filament and slows down actin polymerization and depolymerization. Required for cytokinesis, and transcriptional activation of the serum response factor…		219	621
P13804	ETFA	Electron transfer flavoprotein subunit alpha, mitochondrial; Heterodimeric electron transfer flavoprotein that accepts electrons from several mitochondrial dehydrogenases, including acyl-CoA dehydrogenases, glutaryl-CoA and sarcosine dehydrogenase. It transfers the electrons to the main mitochondrial respiratory chain via ETF-ubiquinone oxidoreductase (ETF dehydrogenase). Required for normal mito…		220	622
P23142	FBLN1	Fibulin 1; Incorporated into fibronectin-containing matrix fibers. May play a role in cell adhesion and migration along protein fibers within the extracellular matrix (ECM). Could be important for certain developmental processes and contribute to the supramolecular organization of ECM architecture, in particular to those of basement membranes. Has been implicated in a role in cellular transformat…	common	221	625
Q07075	ENPEP	Glutamyl aminopeptidase (aminopeptidase A); Appears to have a role in the catabolic pathway of the renin-angiotensin system. Probably plays a role in regulating growth and differentiation of early B-lineage cells; Belongs to the peptidase M1 family.		222	626
Q99623	PHB2	B-cell receptor-associated protein BAP37; Acts as a mediator of transcriptional repression by nuclear hormone receptors via recruitment of histone deacetylases (By similarity). Functions as an estrogen receptor (ER)-selective coregulator that potentiates the inhibitory activities of antiestrogens and represses the activity of estrogens. Competes with NCOA1 for modulation of ER transcriptional act…		223	627
P05023	ATP1A1	Sodium/potassium-transporting ATPase subunit alpha-1; This is the catalytic component of the active enzyme, which catalyzes the hydrolysis of ATP coupled with the exchange of sodium and potassium ions across the plasma membrane. This action creates the electrochemical gradient of sodium and potassium ions, providing the energy for active transport of various nutrients; ATPase Na+/K+ transporting …	common	224	631
P0DMV9	HSPA1B	Heat shock protein family A member 1B	common	225	651
Q9Y2J2	EPB41L3	Differentially expressed in adenocarcinoma of the lung protein 1; Tumor suppressor that inhibits cell proliferation and promotes apoptosis. Modulates the activity of protein arginine N- methyltransferases, including PRMT3 and PRMT5; Erythrocyte membrane protein band 4.1		226	651
P13716	ALAD	Delta-aminolevulinic acid dehydratase; Catalyzes an early step in the biosynthesis of tetrapyrroles. Binds two molecules of 5-aminolevulinate per subunit, each at a distinct site, and catalyzes their condensation to form porphobilinogen; Belongs to the ALAD family.		227	656
Q14697	GANAB	Glucosidase, alpha; neutral AB; Cleaves sequentially the 2 innermost alpha-1,3-linked glucose residues from the Glc(2)Man(9)GlcNAc(2) oligosaccharide precursor of immature glycoproteins. Required for PKD1/Polycystin-1 and PKD2/Polycystin-2 maturation and localization to the cell surface and cilia; Belongs to the glycosyl hydrolase 31 family.		228	659
P49327	FASN	Fatty acid synthase; Fatty acid synthetase catalyzes the formation of long- chain fatty acids from acetyl-CoA, malonyl-CoA and NADPH. This multifunctional protein has 7 catalytic activities and an acyl carrier protein; Seven-beta-strand methyltransferase motif containing		229	682
Q08380	LGALS3BP	Lectin, galactoside-binding, soluble, 3 binding protein; Promotes integrin-mediated cell adhesion. May stimulate host defense against viruses and tumor cells; BTB domain containing	common	230	683
P05141	SLC25A5	Solute carrier family 25 (mitochondrial carrier; adenine nucleotide translocator), member 5; Catalyzes the exchange of cytoplasmic ADP with mitochondrial ATP across the mitochondrial inner membrane. As part of the mitotic spindle-associated MMXD complex it may play a role in chromosome segregation; Solute carriers		231	688
Q15762	CD226	DNAX accessory molecule 1; Involved in intercellular adhesion, lymphocyte signaling, cytotoxicity and lymphokine secretion mediated by cytotoxic T-lymphocyte (CTL) and NK cell. Cell surface receptor for NECTIN2. Upon ligand binding, stimulates T- cell proliferation and cytokine production, including that of IL2, IL5, IL10, IL13, and IFNG. Competes with PVRIG for NECTIN2-binding; CD molecules		232	696
P01833	PIGR	Hepatocellular carcinoma-associated protein TB6; This receptor binds polymeric IgA and IgM at the basolateral surface of epithelial cells. The complex is then transported across the cell to be secreted at the apical surface. During this process a cleavage occurs that separates the extracellular (known as the secretory component) from the transmembrane segment; V-set domain containing	common	233	701
O00429	DNM1L	Dynamin family member proline-rich carboxyl-terminal domain less; Functions in mitochondrial and peroxisomal division. Mediates membrane fission through oligomerization into membrane- associated tubular structures that wrap around the scission site to constrict and sever the mitochondrial membrane through a GTP hydrolysis-dependent mechanism. Through its function in mitochondrial division, ensure…		234	702
O00299	CLIC1	Regulatory nuclear chloride ion channel protein; Can insert into membranes and form chloride ion channels. Channel activity depends on the pH. Membrane insertion seems to be redox-regulated and may occur only under oxydizing conditions. Involved in regulation of the cell cycle.	common	235	708
P00915	CA1	Carbonate dehydratase I; Reversible hydration of carbon dioxide. Can hydrates cyanamide to urea; Carbonic anhydrases	common	236	709
P50995	ANXA11	Calcyclin-associated annexin 50; Binds specifically to calcyclin in a calcium-dependent manner (By similarity). Required for midbody formation and completion of the terminal phase of cytokinesis; Belongs to the annexin family.		237	709
P49908	SEPP1	Selenoprotein P, plasma, 1; Might be responsible for some of the extracellular antioxidant defense properties of selenium or might be involved in the transport of selenium. May supply selenium to tissues such as brain and testis.		238	712
Q15404	RSU1	Ras suppressor protein 1; Potentially plays a role in the Ras signal transduction pathway. Capable of suppressing v-Ras transformation in vitro.	common	239	712
P12429	ANXA3	Inositol 1,2-cyclic phosphate 2-phosphohydrolase; Inhibitor of phospholipase A2, also possesses anti- coagulant properties. Also cleaves the cyclic bond of inositol 1,2-cyclic phosphate to form inositol 1-phosphate; Annexins		240	712
P08133	ANXA6	67 kDa calelectrin; May associate with CD21. May regulate the release of Ca(2+) from intracellular stores; Annexins		241	715
P19827	ITIH1	Inter-alpha-trypsin inhibitor complex component III; May act as a carrier of hyaluronan in serum or as a binding protein between hyaluronan and other matrix protein, including those on cell surfaces in tissues to regulate the localization, synthesis and degradation of hyaluronan which are essential to cells undergoing biological processes.	common	242	716
O75955	FLOT1	Flotillin 1; May act as a scaffolding protein within caveolar membranes, functionally participating in formation of caveolae or caveolae-like vesicles; Flotillins	common	243	724
Q15485	FCN2	Ficolin (collagen/fibrinogen domain containing lectin) 2; May function in innate immunity through activation of the lectin complement pathway. Calcium-dependent and GlcNAc- binding lectin. Enhances phagocytosis of S.typhimurium by neutrophils, suggesting an opsonic effect via the collagen region; Fibrinogen C domain containing		244	726
Q14254	FLOT2	Membrane component chromosome 17 surface marker 1; May act as a scaffolding protein within caveolar membranes, functionally participating in formation of caveolae or caveolae-like vesicles. May be involved in epidermal cell adhesion and epidermal structure and function; Belongs to the band 7/mec-2 family. Flotillin subfamily.		245	727
Q04609	FOLH1	Folate hydrolase (prostate-specific membrane antigen) 1; Has both folate hydrolase and N-acetylated-alpha-linked- acidic dipeptidase (NAALADase) activity. Has a preference for tri- alpha-glutamate peptides. In the intestine, required for the uptake of folate. In the brain, modulates excitatory neurotransmission through the hydrolysis of the neuropeptide, N- aceylaspartylglutamate (NAAG), thereby …		246	727
Q8NI99	ANGPTL6	Angiopoietin-related growth factor; May play a role in the wound healing process. May promote epidermal proliferation, remodeling and regeneration. May promote the chemotactic activity of endothelial cells and induce neovascularization. May counteract high-fat diet-induced obesity and related insulin resistance through increased energy expenditure; Angiopoietin like	common	247	728
O75636	FCN3	Collagen/fibrinogen domain-containing lectin 3 p35; May function in innate immunity through activation of the lectin complement pathway. Calcium-dependent and GlcNAc- binding lectin. Has affinity with GalNAc, GlcNAc, D-fucose, as mono/oligosaccharide and lipopolysaccharides from S.typhimurium and S.minnesota; Fibrinogen C domain containing	common	248	729
P09525	ANXA4	Carbohydrate-binding protein p33/p41; Calcium/phospholipid-binding protein which promotes membrane fusion and is involved in exocytosis; Annexins		249	733
P20073	ANXA7	Annexin VII; Calcium/phospholipid-binding protein which promotes membrane fusion and is involved in exocytosis; Belongs to the annexin family.		250	737
Q6UWD8	C16orf54	Chromosome 16 open reading frame 54		251	740
P00491	PNP	Inosine-guanosine phosphorylase; The purine nucleoside phosphorylases catalyze the phosphorolytic breakdown of the N-glycosidic bond in the beta- (deoxy)ribonucleoside molecules, with the formation of the corresponding free purine bases and pentose-1-phosphate.		252	741
P00918	CA2	Carbonate dehydratase II; Essential for bone resorption and osteoclast differentiation (By similarity). Reversible hydration of carbon dioxide. Can hydrate cyanamide to urea. Involved in the regulation of fluid secretion into the anterior chamber of the eye. Contributes to intracellular pH regulation in the duodenal upper villous epithelium during proton-coupled peptide absorption. Stimulates the…	common	253	744
Q15555	MAPRE2	Microtubule-associated protein, RP/EB family, member 2; May be involved in microtubule polymerization, and spindle function by stabilizing microtubules and anchoring them at centrosomes. May play a role in cell migration (By similarity); Belongs to the MAPRE family.		254	745
Q86VP6	CAND1	Cullin-associated and neddylation-dissociated protein 1; Key assembly factor of SCF (SKP1-CUL1-F-box protein) E3 ubiquitin ligase complexes that promotes the exchange of the substrate-recognition F-box subunit in SCF complexes, thereby playing a key role in the cellular repertoire of SCF complexes. Acts as a F-box protein exchange factor. The exchange activity of CAND1 is coupled with cycles of n…		255	747
P31944	CASP14	Caspase 14, apoptosis-related cysteine peptidase; Non-apoptotic caspase involved in epidermal differentiation. Is the predominant caspase in epidermal stratum corneum. Seems to play a role in keratinocyte differentiation and is required for cornification. Regulates maturation of the epidermis by proteolytically processing filaggrin (By similarity). In vitro has a preference for the substrate [WY]…		256	750
O43866	CD5L	Apoptosis inhibitor expressed by macrophages; Secreted protein that acts as a key regulator of lipid synthesis: mainly expressed by macrophages in lymphoid and inflammed tissues and regulates mechanisms in inflammatory responses, such as infection or atherosclerosis. Able to inhibit lipid droplet size in adipocytes. Following incorporation into mature adipocytes via CD36-mediated endocytosis, ass…	common	257	754
P27701	CD82	Suppressor of tumorigenicity 6 protein; Associates with CD4 or CD8 and delivers costimulatory signals for the TCR/CD3 pathway; Belongs to the tetraspanin (TM4SF) family.	common	258	757
P11908	PRPS2	Phosphoribosyl pyrophosphate synthetase 2; Catalyzes the synthesis of phosphoribosylpyrophosphate (PRPP) that is essential for nucleotide synthesis; Belongs to the ribose-phosphate pyrophosphokinase family.		259	758
O15031	PLXNB2	Plexin B2; Cell surface receptor for SEMA4C, SEMA4D and SEMA4G that plays an important role in cell-cell signaling. Binding to class 4 semaphorins promotes downstream activation of RHOA and phosphorylation of ERBB2 at 'Tyr-1248'. Required for normal differentiation and migration of neuronal cells during brain corticogenesis and for normal embryonic brain development. Regulates the migration of ce…		260	760
O15400	STX7	Syntaxin 7; May be involved in protein trafficking from the plasma membrane to the early endosome (EE) as well as in homotypic fusion of endocytic organelles. Mediates the endocytic trafficking from early endosomes to late endosomes and lysosomes; Belongs to the syntaxin family.	common	261	761
P09543	CNP	2',3'-cyclic nucleotide 3' phosphodiesterase; May participate in RNA metabolism in the myelinating cell, CNP is the third most abundant protein in central nervous system myelin.		262	762
Q14644	RASA3	Ras GTPase-activating protein 3; Inhibitory regulator of the Ras-cyclic AMP pathway. Binds inositol tetrakisphosphate (IP4) with high affinity. Might be a specific IP4 receptor; C2 and RasGAP domain containing		263	767
P42892	ECE1	Endothelin converting enzyme 1; Converts big endothelin-1 to endothelin-1; Belongs to the peptidase M13 family.		264	771
Q00013	MPP1	Membrane protein, palmitoylated 1, 55kDa; Essential regulator of neutrophil polarity. Regulates neutrophil polarization by regulating AKT1 phosphorylation through a mechanism that is independent of PIK3CG activity (By similarity); Membrane associated guanylate kinases	common	265	773
Q9H4M9	EHD1	EH domain-containing protein 1; ATP- and membrane-binding protein that controls membrane reorganization/tubulation upon ATP hydrolysis. In vitro causes vesiculation of endocytic membranes. Acts in early endocytic membrane fusion and membrane trafficking of recycling endosomes. Recruited to endosomal membranes upon nerve growth factor stimulation, indirectly regulates neurite outgrowth (By similar…		266	774
Q96TA1	FAM129B	Family with sequence similarity 129, member B; May play a role in apoptosis suppression. May promote melanoma cell invasion in vitro.		267	777
Q9NQ84	GPRC5C	G protein-coupled receptor, class C, group 5, member C; This retinoic acid-inducible G-protein coupled receptor provide evidence for a possible interaction between retinoid and G-protein signaling pathways; G protein-coupled receptors, Class C orphans	common	268	788
P78417	GSTO1	Glutathione-dependent dehydroascorbate reductase; Exhibits glutathione-dependent thiol transferase and dehydroascorbate reductase activities. Has S-(phenacyl)glutathione reductase activity. Has also glutathione S-transferase activity. Participates in the biotransformation of inorganic arsenic and reduces monomethylarsonic acid (MMA) and dimethylarsonic acid; Soluble glutathione S-transferases		269	791
Q15758	SLC1A5	Solute carrier family 1 (neutral amino acid transporter), member 5; Sodium-dependent amino acids transporter that has a broad substrate specificity, with a preference for zwitterionic amino acids. It accepts as substrates all neutral amino acids, including glutamine, asparagine, and branched-chain and aromatic amino acids, and excludes methylated, anionic, and cationic amino acids. Through bindin…	common	270	794
Q32P51	HNRNPA1L2	Heterogeneous nuclear ribonucleoprotein A1-like 2; Involved in the packaging of pre-mRNA into hnRNP particles, transport of poly(A) mRNA from the nucleus to the cytoplasm and may modulate splice site selection; RNA binding motif containing		271	794
O00186	STXBP3	Syntaxin binding protein 3; Together with STX4 and VAMP2, may play a role in insulin-dependent movement of GLUT4 and in docking/fusion of intracellular GLUT4-containing vesicles with the cell surface in adipocytes.		272	797
Q27J81	INF2	Inverted formin, FH2 and WH2 domain containing; Severs actin filaments and accelerates their polymerization and depolymerization; Armadillo-like helical domain containing		273	798
P42704	LRPPRC	Leucine-rich PPR motif-containing protein, mitochondrial; May play a role in RNA metabolism in both nuclei and mitochondria. In the nucleus binds to HNRPA1-associated poly(A) mRNAs and is part of nmRNP complexes at late stages of mRNA maturation which are possibly associated with nuclear mRNA export. May bind mature mRNA in the nucleus outer membrane. In mitochondria binds to poly(A) mRNA. Plays …		274	804
Q96AG4	LRRC59	Leucine-rich repeat-containing protein 59; Required for nuclear import of FGF1, but not that of FGF2. Might regulate nuclear import of exogenous FGF1 by facilitating interaction with the nuclear import machinery and by transporting cytosolic FGF1 to, and possibly through, the nuclear pores.		275	807
Q5SQ64	LY6G6F	Lymphocyte antigen 6 complex locus protein G6f; May play a role in the downstream signal transduction pathways involving GRB2 and GRB7; LY6/PLAUR domain containing		276	810
Q0VG99	MESP2	Mesoderm posterior basic helix-loop-helix transcription factor 2; Transcription factor with important role in somitogenesis. Defines the rostrocaudal patterning of the somite by participating in distinct Notch pathways. Regulates also the FGF signaling pathway. Specifies the rostral half of the somites. Generates rostro-caudal polarity of somites by down-regulating in the presumptive rostral doma…	common	277	814
Q99685	MGLL	Lysophospholipase homolog; Converts monoacylglycerides to free fatty acids and glycerol. Hydrolyzes the endocannabinoid 2-arachidonoylglycerol, and thereby contributes to the regulation of endocannabinoid signaling, nociperception and perception of pain (By similarity). Regulates the levels of fatty acids that serve as signaling molecules and promote cancer cell migration, invasion and tumor grow…		278	817
Q8N699	MYCT1	Myc target in myeloid cells protein 1; May regulate certain MYC target genes, MYC seems to be a direct upstream transcriptional activator. Does not seem to significantly affect growth cell capacity. Overexpression seems to mediate many of the known phenotypic features associated with MYC, including promotion of apoptosis, alteration of morphology, enhancement of anchorage-independent growth, tumo…		279	822
B0I1T2	MYO1G	Unconventional myosin-Ig; Unconventional myosin required during immune response for detection of rare antigen-presenting cells by regulating T- cell migration. Unconventional myosins are actin-based motor molecules with ATPase activity and serve in intracellular movements. Acts as a regulator of T-cell migration by generating membrane tension, enforcing cell-intrinsic meandering search, thereby e…		280	825
P22234	PAICS	Multifunctional protein ADE2; Phosphoribosylaminoimidazole carboxylase and phosphoribosylaminoimidazolesuccinocarboxamide synthase; In the C-terminal section; belongs to the AIR carboxylase family. Class II subfamily.		281	829
Q8WUM4	PDCD6IP	Programmed cell death 6 interacting protein; Multifunctional protein involved in endocytosis, multivesicular body biogenesis, membrane repair, cytokinesis, apoptosis and maintenance of tight junction integrity. Class E VPS protein involved in concentration and sorting of cargo proteins of the multivesicular body (MVB) for incorporation into intralumenal vesicles (ILVs) that are generated by invag…	common	282	832
Q96PD5	PGLYRP2	Peptidoglycan recognition protein long; May play a scavenger role by digesting biologically active peptidoglycan (PGN) into biologically inactive fragments. Has no direct bacteriolytic activity; Belongs to the N-acetylmuramoyl-L-alanine amidase 2 family.		283	836
P20742	PZP	C3 and PZP-like alpha-2-macroglobulin domain-containing protein 6; Is able to inhibit all four classes of proteinases by a unique 'trapping' mechanism. This protein has a peptide stretch, called the 'bait region' which contains specific cleavage sites for different proteinases. When a proteinase cleaves the bait region, a conformational change is induced in the protein which traps the proteinase.…		284	844
O75695	RP2	Retinitis pigmentosa 2 (X-linked recessive); Acts as a GTPase-activating protein (GAP) involved in trafficking between the Golgi and the ciliary membrane. Involved in localization of proteins, such as NPHP3, to the cilium membrane by inducing hydrolysis of GTP ARL3, leading to the release of UNC119 (or UNC119B). Acts as a GTPase-activating protein (GAP) for tubulin in concert with tubulin-specifi…		285	848
P06702	S100A9	Migration inhibitory factor-related protein 14; S100A9 is a calcium- and zinc-binding protein which plays a prominent role in the regulation of inflammatory processes and immune response. It can induce neutrophil chemotaxis, adhesion, can increase the bactericidal activity of neutrophils by promoting phagocytosis via activation of SYK, PI3K/AKT, and ERK1/2 and can induce degranulation of neutroph…	common	286	852
O95810	SDPR	Phosphatidylserine-binding protein; Plays an important role in caveolar biogenesis and morphology. Regulates caveolae morphology by inducing membrane curvature within caveolae. Plays a role in caveola formation in a tissue-specific manner. Required for the formation of caveolae in the lung and fat endothelia but not in the heart endothelia. Negatively regulates the size or stability of CAVIN comp…		287	855
P30740	SERPINB1	Serpin peptidase inhibitor, clade B (ovalbumin), member 1; Regulates the activity of the neutrophil proteases elastase, cathepsin G, proteinase-3, chymase, chymotrypsin, and kallikrein-3. Also functions as a potent intracellular inhibitor of granzyme H; Serpin peptidase inhibitors		288	859
P36955	SERPINF1	Cell proliferation-inducing gene 35 protein; Neurotrophic protein; induces extensive neuronal differentiation in retinoblastoma cells. Potent inhibitor of angiogenesis. As it does not undergo the S (stressed) to R (relaxed) conformational transition characteristic of active serpins, it exhibits no serine protease inhibitory activity; Serpin peptidase inhibitors	common	289	862
P04278	SHBG	Testis-specific androgen-binding protein; Functions as an androgen transport protein, but may also be involved in receptor mediated processes. Each dimer binds one molecule of steroid. Specific for 5-alpha-dihydrotestosterone, testosterone, and 17-beta-estradiol. Regulates the plasma metabolic clearance rate of steroid hormones by controlling their plasma concentration.		290	865
Q658P3	STEAP3	Six-transmembrane epithelial antigen of prostate 3; Endosomal ferrireductase required for efficient transferrin-dependent iron uptake in erythroid cells. Participates in erythroid iron homeostasis by reducing Fe(3+) to Fe(2+). Can also reduce of Cu(2+) to Cu(1+), suggesting that it participates in copper homeostasis. Uses NADP(+) as acceptor. May play a role downstream of p53/TP53 to interface ap…		291	871
Q4LDE5	SVEP1	Sushi, von Willebrand factor type A, EGF and pentraxin domain-containing protein 1; May play a role in the cell attachment process; Sushi domain containing		292	876
P24557	TBXAS1	Thromboxane A synthase 1 (platelet); Cytochrome P450 family 5		293	879
O75954	TSPAN9	Tetraspanin 9; Belongs to the tetraspanin (TM4SF) family.		294	882
P98182	ZNF200	Zinc finger protein 200; Could have a role in spermatogenesis; Zinc fingers C2H2-type	common	295	885

## Sheet: Dynet_Graph
database identifier	Protein ID	Gene ID	description	Network	Graph_rank	Graph_score	Interspecies int.	AverageShortestPathLength	BetweennessCentrality	between_rank	ClosenessCentrality	Close_rank	ClusteringCoefficient	Degree	degree_rank	Eccentricity	IsSingleNode	NeighborhoodConnectivity	NumberOfDirectedEdges	Radiality	Stress	TopologicalCoefficient		Description	Gene ontology (biological process)
9606.ENSP00000346839	P02751	FN1	Fibronectin	common	1	5	true	2.17492	0.0928806	1	0.459788	3	0.231151	64	1	6	false	23.1094	64	0.869454	77674	0.10997		Fibronectin type III domain containing; Endogenous ligands	acute-phase response; angiogenesis; calcium-independent cell-matrix adhesion; cell adhesion; cell-substrate junction assembly; cellular protein metabolic process; cytokine-mediated signaling pathway; endodermal cell differentiation; extracellular matrix organization; integrin activation; interaction with other organism via secreted substance involved in symbiotic interaction; interaction with sym…
9606.ENSP00000349960	Q96HG5	ACTB	Actin, cytoplasmic 1	common	2	8		2.31023	0.0888637	2	0.432857	4	0.131803	49	2	6	false	16.102	49	0.854419	75856	0.0838648		Actin, cytoplasmic 1; Actins are highly conserved proteins that are involved in various types of cell motility and are ubiquitously expressed in all eukaryotic cells.	ATP-dependent chromatin remodeling; cell junction assembly; cell motility; cellular response to cytochalasin B; ephrin receptor signaling pathway; Fc-gamma receptor signaling pathway involved in phagocytosis; membrane organization; negative regulation of protein binding; platelet aggregation; positive regulation of gene expression, epigenetic; positive regulation of norepinephrine uptake; postsyn…
9606.ENSP00000233242	Q13787	APOB	Apolipoprotein B-100	common	3	13		2.37624	0.0456718	5	0.420833	5	0.333333	42	3	5	false	23.2619	42	0.847085	38610	0.129955		Apolipoprotein B-100; Apolipoprotein B is a major protein constituent of chylomicrons (apo B-48), LDL (apo B-100) and VLDL (apo B-100). Apo B-100 functions as a recognition signal for the cellular binding and internalization of LDL particles by the apoB/E receptor; Apolipoproteins	artery morphogenesis; cellular protein metabolic process; cellular response to prostaglandin stimulus; cellular response to tumor necrosis factor; cholesterol efflux; cholesterol homeostasis; cholesterol metabolic process; cholesterol transport; chylomicron assembly; chylomicron remnant clearance; chylomicron remodeling; fertilization; flagellated sperm motility; in utero embryonic development; l…
9606.ENSP00000379350	P05556	ITGB1	Integrin beta-1	common	4	18	true	2.40264	0.046072	4	0.416209	9	0.261538	40	5	6	false	20.55	40	0.844151	41240	0.113536		Integrin, beta 1 (fibronectin receptor, beta polypeptide, antigen CD29 includes MDF2, MSK12); Integrins alpha-1/beta-1, alpha-2/beta-1, alpha-10/beta- 1 and alpha-11/beta-1 are receptors for collagen. Integrins alpha- 1/beta-1 and alpha-2/beta-2 recognize the proline-hydroxylated sequence G-F-P-G-E-R in collagen. Integrins alpha-2/beta-1, alpha- 3/beta-1, alpha-4/beta-1, alpha-5/beta-1, alpha-8/b…	axon extension; basement membrane organization; B cell differentiation; calcium-independent cell-matrix adhesion; cardiac muscle cell differentiation; cell adhesion mediated by integrin; cell-cell adhesion mediated by integrin; cell fate specification; cell-matrix adhesion; cell migration; cell migration involved in sprouting angiogenesis; cell projection organization; cell-substrate adhesion; ce…
9606.ENSP00000362680	P12931	SRC	Proto-oncogene tyrosine-protein kinase Src (EC 2.7.10.2) (Proto-oncogene c-Src) (pp60c-src) (p60-Src)	active	5	20	true	2.39274	0.0449281	6	0.417931	8	0.187688	37	6	6	false	20	37	0.845251	35810	0.109593		SRC proto-oncogene, non-receptor tyrosine kinase; Non-receptor protein tyrosine kinase which is activated following engagement of many different classes of cellular receptors including immune response receptors, integrins and other adhesion receptors, receptor protein tyrosine kinases, G protein- coupled receptors as well as cytokine receptors. Participates in signaling pathways that control a di…	activation of protein kinase B activity [GO:0032148]; adherens junction organization [GO:0034332]; angiotensin-activated signaling pathway involved in heart process [GO:0086098]; axon guidance [GO:0007411]; bone resorption [GO:0045453]; branching involved in mammary gland duct morphogenesis [GO:0060444]; cell-cell adhesion [GO:0098609]; cell cycle [GO:0007049]; cell differentiation [GO:0030154]; …
9606.ENSP00000229239	P04406	GAPDH	Glyceraldehyde-3-phosphate dehydrog...	common	6	27	true	2.38284	0.0598783	3	0.419668	6	0.165517	30	18	5	false	17.0333	30	0.846351	44990	0.0888307		Glyceraldehyde-3-phosphate dehydrogenase; Has both glyceraldehyde-3-phosphate dehydrogenase and nitrosylase activities, thereby playing a role in glycolysis and nuclear functions, respectively. Participates in nuclear events including transcription, RNA transport, DNA replication and apoptosis. Nuclear functions are probably due to the nitrosylase activity that mediates cysteine S-nitrosylation o…	antimicrobial humoral immune response mediated by antimicrobial peptide; canonical glycolysis; cellular response to interferon-gamma; defense response to fungus; gluconeogenesis; glycolytic process; killing by host of symbiont cells; killing of cells of other organism; microtubule cytoskeleton organization; negative regulation of endopeptidase activity; negative regulation of translation; neuron …
9606.ENSP00000308938	P00747	PLG	Plasminogen	common	7	39	true	2.43234	0.0259506	18	0.411126	12	0.352941	34	9	6	false	24.1765	34	0.840851	21936	0.141696		Plasminogen; Plasmin dissolves the fibrin of blood clots and acts as a proteolytic factor in a variety of other processes including embryonic development, tissue remodeling, tumor invasion, and inflammation. In ovulation, weakens the walls of the Graafian follicle. It activates the urokinase-type plasminogen activator, collagenases and several complement zymogens, such as C1 and C5. Cleavage of f…	blood coagulation; cellular protein metabolic process; extracellular matrix disassembly; fibrinolysis; interaction with symbiont; interaction with symbiont via secreted substance involved in symbiotic interaction; modification by host of symbiont morphology or physiology via secreted substance; negative regulation of cell-cell adhesion mediated by cadherin; negative regulation of cell population …
9606.ENSP00000377941	P12814	ACTN1	Alpha-actinin-1	common	8	44		2.42244	0.0205864	25	0.412807	11	0.389916	35	8	7	false	25.3429	35	0.841951	20072	0.134802		Alpha-actinin cytoskeletal isoform; F-actin cross-linking protein which is thought to anchor actin to a variety of intracellular structures. This is a bundling protein; Belongs to the alpha-actinin family.	actin crosslink formation; actin filament bundle assembly; actin filament network formation; actin filament organization; focal adhesion assembly; negative regulation of cellular component movement; platelet degranulation; platelet formation; platelet morphogenesis; regulation of apoptotic process
9606.ENSP00000441691	P11215	ITGAM	Integrin alpha-M (CD11 antigen-like family member B) (CR-3 alpha chain) (Cell surface glycoprotein MAC-1 subunit alpha) (Leukocyte adhesion receptor MO1) (Neutrophil adherence receptor) (CD antigen CD11b)	active	9	44		2.46865	0.0372101	9	0.40508	14	0.23399	29	21	5	false	18.2414	29	0.836817	26750	0.111699		Integrin, alpha M (complement component 3 receptor 3 subunit); Integrin ITGAM/ITGB2 is implicated in various adhesive interactions of monocytes, macrophages and granulocytes as well as in mediating the uptake of complement-coated particles. It is identical with CR-3, the receptor for the iC3b fragment of the third complement component. It probably recognizes the R-G-D peptide in C3b. Integrin ITG…	amyloid-beta clearance [GO:0097242]; apoptotic signaling pathway [GO:0097190]; cell adhesion [GO:0007155]; cell-cell adhesion via plasma-membrane adhesion molecules [GO:0098742]; cell surface receptor signaling pathway involved in cell-cell signaling [GO:1905114]; complement-mediated synapse pruning [GO:0150062]; cytokine-mediated signaling pathway [GO:0019221]; ectodermal cell differentiation [G…
9606.ENSP00000261405	P04275	VWF	von Willebrand factor	common	10	46		2.41584	0.0195423	32	0.413934	10	0.341463	42	4	6	false	24.6429	42	0.842684	20838	0.140016		Von Willebrand factor; Important in the maintenance of hemostasis, it promotes adhesion of platelets to the sites of vascular injury by forming a molecular bridge between sub-endothelial collagen matrix and platelet-surface receptor complex GPIb-IX-V. Also acts as a chaperone for coagulation factor VIII, delivering it to the site of injury, stabilizing its heterodimeric structure and protecting i…	blood coagulation; blood coagulation, intrinsic pathway; cell adhesion; cell-substrate adhesion; extracellular matrix organization; hemostasis; platelet activation; platelet degranulation; protein homooligomerization; response to wounding
9606.ENSP00000441543	P0CG48	UBC	Polyubiquitin-C	common	11	51	true	2.38284	0.0384914	8	0.419668	7	0.188406	24	36	5	false	19.0833	24	0.846351	25066	0.0991753		Polyubiquitin-C; Ubiquitin: Exists either covalently attached to another protein, or free (unanchored). When covalently bound, it is conjugated to target proteins via an isopeptide bond either as a monomer (monoubiquitin), a polymer linked via different Lys residues of the ubiquitin (polyubiquitin chains) or a linear polymer linked via the initiator Met of the ubiquitin (linear polyubiquitin chai…	activation of MAPK activity; anaphase-promoting complex-dependent catabolic process; cellular protein metabolic process; cytokine-mediated signaling pathway; DNA damage response, detection of DNA damage; endosomal transport; error-free translesion synthesis; error-prone translesion synthesis; global genome nucleotide-excision repair; I-kappaB kinase/NF-kappaB signaling; interleukin-1-mediated sig…
9606.ENSP00000211998	P18206	VCL	Vinculin	common	12	51		2.48185	0.0249187	20	0.402926	15	0.23871	31	16	6	false	19.8387	31	0.83535	19188	0.116698		Metavinculin; Actin filament (F-actin)-binding protein involved in cell-matrix adhesion and cell-cell adhesion. Regulates cell- surface E-cadherin expression and potentiates mechanosensing by the E-cadherin complex. May also play important roles in cell morphology and locomotion; Belongs to the vinculin/alpha-catenin family.	adherens junction assembly; apical junction assembly; axon extension; cell adhesion; cell-matrix adhesion; epithelial cell-cell adhesion; lamellipodium assembly; morphogenesis of an epithelium; muscle contraction; negative regulation of cell migration; neutrophil degranulation; platelet aggregation; platelet degranulation; protein localization to cell surface
9606.ENSP00000378669	P04075	ALDOA	Fructose-bisphosphate aldolase A (EC 4.1.2.13) (Lung cancer antigen NY-LU-1) (Muscle-type aldolase)	active	13	57		2.55776	0.0361834	10	0.390968	25	0.376847	29	22	6	false	21.9655	29	0.826916	25758	0.141713		Aldolase A, fructose-bisphosphate; Plays a key role in glycolysis and gluconeogenesis. In addition, may also function as scaffolding protein (By similarity); Belongs to the class I fructose-bisphosphate aldolase family.
9606.ENSP00000360609	P08238	HSP90AB1	Heat shock protein HSP 90-beta (HSP 90) (Heat shock 84 kDa) (HSP 84) (HSP84)	active	14	68	true	2.51155	0.0359785	11	0.39816	18	0.233202	23	39	6	false	19	23	0.83205	34744	0.117016		Heat shock protein 90kDa alpha (cytosolic), class B member 1; Molecular chaperone that promotes the maturation, structural maintenance and proper regulation of specific target proteins involved for instance in cell cycle control and signal transduction. Undergoes a functional cycle that is linked to its ATPase activity. This cycle probably induces conformational changes in the client proteins, th…	axon extension [GO:0048675]; cellular response to interleukin-4 [GO:0071353]; central nervous system neuron axonogenesis [GO:0021955]; chaperone-mediated protein complex assembly [GO:0051131]; establishment of cell polarity [GO:0030010]; Fc-gamma receptor signaling pathway involved in phagocytosis [GO:0038096]; negative regulation of apoptotic process [GO:0043066]; negative regulation of cell cyc…
9606.ENSP00000394936	P19652	ORM2	Alpha-1-acid glycoprotein 2	inactive	15	68		2.56766	0.0243433	21	0.38946	27	0.337931	30	20	6	false	24	30	0.825816	20576	0.15		Alpha-1-acid glycoprotein 2; Functions as transport protein in the blood stream. Binds various hydrophobic ligands in the interior of its beta- barrel domain. Also binds synthetic drugs and influences their distribution and availability. Appears to function in modulating the activity of the immune system during the acute-phase reaction; Lipocalins	acute-phase response; neutrophil degranulation; platelet degranulation; positive regulation of interleukin-1 beta secretion; positive regulation of interleukin-1 secretion; positive regulation of tumor necrosis factor secretion; regulation of immune system process
9606.ENSP00000385834	P02787	TF	Serotransferrin	common	16	68		2.48185	0.0195256	33	0.402926	16	0.425287	30	19	5	false	24.0333	30	0.83535	17796	0.145657		Beta-1 metal-binding globulin; Transferrins are iron binding transport proteins which can bind two Fe(3+) ions in association with the binding of an anion, usually bicarbonate. It is responsible for the transport of iron from sites of absorption and heme degradation to those of storage and utilization. Serum transferrin may also have a further role in stimulating cell proliferation.	cellular iron ion homeostasis; cellular protein metabolic process; cellular response to iron ion; iron ion homeostasis; membrane organization; platelet degranulation; positive regulation of receptor-mediated endocytosis; post-translational protein modification; regulation of iron ion transport; regulation of protein stability; retina homeostasis; transferrin transport
[truncated: 340 more rows]
