# Supplementary material for: Proteomic analysis of plasma exosomes from Cystic Echinococcosis patients provides in vivo support for distinct immune response profiles in active vs inactive infection and suggests potential biomarkers
Source: PLoS Negl Trop Dis. 2020 Oct 5;14(10):e0008586. doi: 10.1371/journal.pntd.0008586 (PMC7535053; doi:10.1371/journal.pntd.0008586)
Supplement: S7 Table — The enriched GO Biological Process (first sheet) and Reactome Pathways (second sheet) identified in the APhs and IPhs are reported and compared. (XLSX) [file pntd.0008586.s008.xlsx]

## Sheet: Enriched GO Process
Enriched GO Biological Process identified in both APhs and IPhs networks											Enriched GO Biological Process identified either in APhs or in IPhs networks
term name	description	APhs_# genes	APhs_genes	APhs_FDR value	IPhs_#genes	IPhs_genes	IPhs_FDR value	#gene_ratio	FDR_ratio		term name	description	#genes	enriched genes	APhs_FDR value	IPhs_FDR value
GO.0006810	transport	190	CETP|APOH|VCL|MYH9|LBP|RP2|TGFB1|VTN|GPLD1|HRG|APOB|PLEK|APOA1|TTR|CAT|CANX|TUBA4A|APOE|ACLY|CCT7|CAB39|MYO1G|THBS1|ADAM10|LRPPRC|ITGAV|VWF|ATP5B|ITGA2B|SLC4A1|LGALS3BP|A1BG|CAPZA1|ACTR3|NAPA|CP|ADD1|ANXA3|AMBP|VDAC1|ANK1|HPX|ITIH4|MFGE8|IQGAP1|UQCRC2|PFKL|FCN3|SERPING1|FERMT3|CCT5|CA2|ATP1B3|STOM|CCT8|KPNB1|ACE|FCN2|ARPC2|ANXA5|CCT2|HSP90B1|ANPEP|TUBA1A|LRG1|CD14|F2|PLG|CLU|TLN1|BAIAP2|APOL1|PKM…	1.13e-53	132	CETP|APOH|VCL|MYH9|LBP|PSMA2|VTN|AFM|LTF|APOB|PLEK|APOA1|CAT|TUBA4A|SNAP23|APOE|ARF3|SDCBP|THBS1|LYZ|VWF|RAB27B|ITGA2B|SLC4A1|LGALS3BP|CAPZA1|ACTR3|CP|RAB10|KNG1|RAB7A|AMBP|ANK1|HPX|ITIH4|MFGE8|FCN3|SERPING1|CA2|STOM|ACE|ATP6V0D1|AZGP1|RHCE|PF4|ANXA5|ANPEP|RAB8A|LRG1|CD14|F2|PLG|AQP1|CLU|TLN1|BAIAP2|RAP2B|PKM|LPA|A2M|SERPINA7|SERPINA5|PTPRB|EEF1A1|PRDX6|ANXA2|FN1|HP|PIGR|ACTB|APOA4|VCP|TFRC|AGT|E…	1.95e-39	1.43939	5.79487e-15		GO.0002444	myeloid leukocyte mediated immunity	64	VCL|TTR|CAT|ACLY|CAB39|ADAM10|ITGAV|A1BG|ANXA3|IQGAP1|PFKL|STOM|CCT8|KPNB1|ACE|CCT2|ANPEP|LRG1|CD14|F2|PKM|SLC44A2|TUBB|TUBB4B|HP|PIGR|ITGAL|VCP|CYB5R3|PNP|VNN1|S100A9|DNASE1L1|STXBP3|HSP90AB1|CAP1|GSN|HSPA1B|DSP|GDI2|SERPINB1|JUP|ALDOA|HLA-A|DIAPH1|ALAD|HLA-B|CD36|DDOST|PTPRJ|GPI|ANO6|PTPRC|STXBP2|NBEAL2|MME|LYN|CAPN1|HSPA8|ITGAM|CAND1|PECAM1|CYFIP1|SERPINB6	1.28e-34
GO.0051179	localization	210	CETP|APOH|VCL|MYH9|LBP|RP2|TGFB1|VTN|GPLD1|HRG|APOB|PLEK|APOA1|TTR|CAT|CANX|TUBA4A|APOE|ACLY|CCT7|CAB39|MYO1G|THBS1|ADAM10|LRPPRC|ITGAV|VWF|ATP5B|ITGA2B|SLC4A1|LGALS3BP|A1BG|CAPZA1|ACTR3|NAPA|CP|ADD1|ICAM1|ANXA3|AMBP|ENPEP|VDAC1|ANK1|HPX|ITIH4|MFGE8|IQGAP1|UQCRC2|PFKL|FCN3|SERPING1|FERMT3|CCT5|EPS8|CA2|ATP1B3|STOM|CCT8|KPNB1|ACE|FCN2|ARPC2|ANXA5|ITGA2|CCT2|HSP90B1|ANPEP|TUBA1A|LRG1|TWF2|CD14|F2|P…	6.45e-53	146	CETP|APOH|VCL|MYH9|LBP|PSMA2|VTN|AFM|LTF|APOB|PLEK|APOA1|CAT|TUBA4A|SNAP23|APOE|ARF3|SDCBP|THBS1|LYZ|VWF|RAB27B|ITGA2B|SLC4A1|LGALS3BP|CAPZA1|ACTR3|CP|RAB10|ICAM1|KNG1|RAB7A|AMBP|ANK1|HPX|ITIH4|MFGE8|FCN3|SERPING1|EPS8|CA2|STOM|ACE|ATP6V0D1|AZGP1|RHCE|PF4|ANXA5|ITGA2|ANPEP|RAB8A|LRG1|CD14|F2|PLG|CD34|AQP1|CLU|TLN1|BAIAP2|RAP2B|PKM|LPA|A2M|SERPINA7|SERPINA5|PTPRB|EEF1A1|PRDX6|ANXA2|FN1|HP|PIGR|ACT…	2.37e-39	1.43836	2.72152e-14		GO.0071840	cellular component organization or biogenesis	156	CETP|VCL|MYH9|TUBB1|RP2|TGFB1|VTN|GAPDH|APOB|PLEK|APOA1|TTR|CAT|TUBA4A|APOE|CAB39|TMOD1|THBS1|ADAM10|ITGAV|VWF|ATP5B|ITGA2B|CAPZA1|ACTR3|NAPA|ADD1|ICAM1|TNC|ANK1|LUM|MFGE8|IQGAP1|UQCRC2|PFKL|FERMT3|EPS8|STOM|CCT8|KPNB1|ACTC1|ARPC2|ITGA2|CCT2|HSP90B1|EPB42|TUBA1A|TWF2|SDPR|PLG|PRKACA|CD34|CLU|TLN1|BAIAP2|PKM|SERPINF2|A2M|GP1BA|FBLN1|BSG|TUBB|TUBB4B|EPB41L3|TPM4|EPB41|ANXA6|FN1|PLS3|STOML2|ATP5C1|I…	3.64e-18
GO.0051234	establishment of localization// regulation of T cell mediated immunity	193	CETP|APOH|VCL|MYH9|LBP|RP2|TGFB1|VTN|GPLD1|HRG|APOB|PLEK|APOA1|TTR|CAT|CANX|TUBA4A|APOE|ACLY|CCT7|CAB39|MYO1G|THBS1|ADAM10|LRPPRC|ITGAV|VWF|ATP5B|ITGA2B|SLC4A1|LGALS3BP|A1BG|CAPZA1|ACTR3|NAPA|CP|ADD1|ANXA3|AMBP|VDAC1|ANK1|HPX|ITIH4|MFGE8|IQGAP1|UQCRC2|PFKL|FCN3|SERPING1|FERMT3|CCT5|CA2|ATP1B3|STOM|CCT8|KPNB1|ACE|FCN2|ARPC2|ANXA5|ITGA2|CCT2|HSP90B1|ANPEP|TUBA1A|LRG1|CD14|F2|PLG|CLU|TLN1|BAIAP2|APO…	4.5e-54	135	CETP|APOH|VCL|MYH9|LBP|PSMA2|VTN|AFM|LTF|APOB|PLEK|APOA1|CAT|TUBA4A|SNAP23|APOE|ARF3|SDCBP|THBS1|LYZ|VWF|RAB27B|ITGA2B|SLC4A1|LGALS3BP|CAPZA1|ACTR3|CP|RAB10|KNG1|RAB7A|AMBP|ANK1|HPX|ITIH4|MFGE8|FCN3|SERPING1|CA2|STOM|ACE|ATP6V0D1|AZGP1|RHCE|PF4|ANXA5|ITGA2|ANPEP|RAB8A|LRG1|CD14|F2|PLG|AQP1|CLU|TLN1|BAIAP2|RAP2B|PKM|LPA|A2M|SERPINA7|SERPINA5|PTPRB|EEF1A1|PRDX6|ANXA2|FN1|HP|PIGR|ACTB|APOA4|VCP|TFRC…	1.45e-40	1.42963	3.10345e-14		GO.0030260	entry into host cell	14	ITGAV|ICAM1|ITGA2|ANPEP|HLA-DRB1|TFRC|DPP4|GYPA|F11R|SRC|HSPA1B|ITGB1|SLC1A5|ITGB3	3.43e-08
GO.0016192	vesicle-mediated transport	140	APOH|VCL|MYH9|LBP|RP2|TGFB1|VTN|HRG|APOB|PLEK|APOA1|TTR|CAT|CANX|TUBA4A|APOE|ACLY|CAB39|MYO1G|THBS1|ADAM10|ITGAV|VWF|ITGA2B|LGALS3BP|A1BG|CAPZA1|ACTR3|NAPA|ANXA3|AMBP|ANK1|HPX|ITIH4|MFGE8|IQGAP1|PFKL|FCN3|SERPING1|FERMT3|STOM|CCT8|KPNB1|FCN2|ARPC2|ANXA5|CCT2|HSP90B1|ANPEP|LRG1|CD14|F2|PLG|CLU|TLN1|BAIAP2|APOL1|PKM|SERPINF2|A2M|SLC44A2|TUBB|TUBB4B|FN1|HP|PIGR|ITGAL|ACTB|VCP|TFRC|CYB5R3|PNP|CAPZA2|…	1.33e-62	102	APOH|VCL|MYH9|LBP|PSMA2|VTN|LTF|APOB|PLEK|APOA1|CAT|TUBA4A|SNAP23|APOE|ARF3|SDCBP|THBS1|LYZ|VWF|RAB27B|ITGA2B|LGALS3BP|CAPZA1|ACTR3|RAB10|KNG1|RAB7A|AMBP|ANK1|HPX|ITIH4|MFGE8|FCN3|SERPING1|STOM|PF4|ANXA5|ANPEP|RAB8A|LRG1|CD14|F2|PLG|CLU|TLN1|BAIAP2|RAP2B|PKM|A2M|PTPRB|EEF1A1|PRDX6|ANXA2|FN1|HP|PIGR|ACTB|VCP|TFRC|EZR|STX7|TAGLN2|SPTA1|CD5L|S100A9|FLNA|CAP1|GSN|RAB14|HSPA1B|ANXA1|FTL|GDI2|PROS1|ACT…	1.6e-49	1.37255	8.3125e-14		GO.0045089	positive regulation of innate immune response	19	LBP|APOB|HPX|CD226|HSP90B1|CD14|PRKACA|PGLYRP2|S100A9|PRKACB|SRC|HSPA1B|FLOT1|HSPD1|CD36|ICAM2|LYN|UBC|ITGAM	6.6e-07
GO.0002443	leukocyte mediated immunity	71	VCL|TTR|CAT|ACLY|CAB39|MYO1G|ADAM10|ITGAV|A1BG|ICAM1|ANXA3|IQGAP1|PFKL|SERPING1|STOM|CCT8|KPNB1|ACE|CCT2|ANPEP|LRG1|CD14|F2|CLU|PKM|SLC44A2|TUBB|TUBB4B|HP|PIGR|ITGAL|VCP|HLA-DRB1|CYB5R3|PNP|VNN1|S100A9|DNASE1L1|STXBP3|HSP90AB1|CAP1|GSN|MBL2|HSPA1B|DSP|GDI2|SERPINB1|HSPD1|JUP|ALDOA|HLA-A|DIAPH1|ALAD|HLA-B|CD36|DDOST|PTPRJ|GPI|ANO6|PTPRC|STXBP2|NBEAL2|MME|LYN|CAPN1|HSPA8|ITGAM|CAND1|PECAM1|CYFIP1|S…	2.47e-36	47	VCL|PSMA2|LTF|CAT|SNAP23|SDCBP|LYZ|RAB10|ICAM1|RAB7A|SERPING1|STOM|ACE|ANPEP|LRG1|CD14|F2|CLU|RAP2B|PKM|PTPRB|EEF1A1|PRDX6|ANXA2|HP|PIGR|VCP|HLA-DRB1|S100A9|CAP1|GSN|RAB14|HSPA1B|FTL|GDI2|HLA-A|AHSG|ORM2|CD44|CD36|PTPRJ|PTPRC|MME|PPIA|HSPA8|B2M|PECAM1	7.12e-24	1.51064	3.4691e-13		GO.0038096	Fc-gamma receptor signaling pathway involved in phagocytosis	9	MYO1G|ACTR3|ARPC2|BAIAP2|ACTB|HSP90AB1|SRC|LYN|CYFIP1	3.91e-05
GO.0002376	immune system process	132	VCL|MYH9|LBP|TGFB1|VTN|GAPDH|GPLD1|HRG|APOB|PLEK|TTR|CAT|RRAS|CANX|ACLY|CAB39|MYO1G|THBS1|ADAM10|ITGAV|A1BG|CAPZA1|ACTR3|ADD1|ICAM1|ANXA3|IQGAP1|PFKL|FCN3|SERPING1|EPS8|ATP1B3|STOM|CCT8|KPNB1|ACE|FCN2|ARPC2|CCT2|HSP90B1|ANPEP|EPB42|LRG1|CD14|FASN|F2|PRKACA|CD34|CLU|BAIAP2|APOL1|PKM|BSG|SLC44A2|TUBB|TUBB4B|PGLYRP2|FN1|HP|STOML2|PIGR|ITGAL|ACTB|APOA4|VCP|HLA-DRB1|TFRC|SPN|MSN|DPP4|GYPA|CYB5R3|PNP|C…	2.37e-40	90	VCL|MYH9|LBP|PSMA2|VTN|GAPDH|LTF|APOB|PLEK|CAT|RRAS|SNAP23|SDCBP|THBS1|LYZ|CAPZA1|ACTR3|RAB10|ICAM1|KNG1|RAB7A|FCN3|SERPING1|EPS8|STOM|ACE|PF4|ANPEP|EPB42|LRG1|CD14|F2|CD34|CLU|BAIAP2|RAP2B|PKM|COLEC10|PTPRB|EEF1A1|PRDX6|ANXA2|FN1|HP|PIGR|ACTB|APOA4|VCP|HLA-DRB1|TFRC|MSN|DPP4|GYPA|SERPINC1|CD5L|S100A9|CAP1|GSN|RAB14|NOTCH4|HSPA1B|ANXA1|FTL|GDI2|PROS1|ACTN1|HLA-DRA|ITGB1|HLA-A|ITGA4|LCP1|CDC42|ITG…	5.68e-28	1.46667	4.17254e-13		GO.0019886	antigen processing and presentation of exogenous peptide antigen via MHC class II	10	CANX|CAPZA1|HLA-DRB1|CAPZA2|ACTR1A|DNM2|HLA-DRA|CAPZB|CLTC|AP2B1	4.43e-05
GO.0002366	leukocyte activation involved in immune response	67	VCL|LBP|TTR|CAT|ACLY|CAB39|ADAM10|ITGAV|A1BG|ICAM1|ANXA3|IQGAP1|PFKL|STOM|CCT8|KPNB1|CCT2|ANPEP|LRG1|CD14|PKM|SLC44A2|TUBB|TUBB4B|HP|PIGR|ITGAL|VCP|SPN|CYB5R3|PNP|VNN1|S100A9|DNASE1L1|STXBP3|HSP90AB1|CAP1|GSN|HSPA1B|DSP|GDI2|SERPINB1|HSPD1|JUP|ALDOA|HLA-A|DIAPH1|LCP1|ALAD|HLA-B|CD36|DDOST|PTPRJ|GPI|ANO6|PTPRC|STXBP2|NBEAL2|MME|LYN|CAPN1|HSPA8|ITGAM|CAND1|PECAM1|CYFIP1|SERPINB6	2e-33	44	VCL|LBP|PSMA2|LTF|CAT|SNAP23|SDCBP|LYZ|RAB10|ICAM1|RAB7A|STOM|ANPEP|LRG1|CD14|RAP2B|PKM|PTPRB|EEF1A1|PRDX6|ANXA2|HP|PIGR|VCP|S100A9|CAP1|GSN|RAB14|HSPA1B|FTL|GDI2|HLA-A|LCP1|AHSG|ORM2|CD44|CD36|PTPRJ|PTPRC|MME|PPIA|HSPA8|B2M|PECAM1	9.58e-22	1.52273	2.08768e-12		GO.0002224	toll-like receptor signaling pathway	9	LBP|APOB|HSP90B1|CD14|S100A9|HSPD1|CD36|UBC|ITGAM	0.00012
GO.0002274	myeloid leukocyte activation	65	VCL|LBP|TGFB1|TTR|CAT|ACLY|CAB39|ADAM10|ITGAV|A1BG|ANXA3|IQGAP1|PFKL|STOM|CCT8|KPNB1|CCT2|ANPEP|LRG1|CD14|CLU|PKM|SLC44A2|TUBB|TUBB4B|HP|PIGR|ITGAL|VCP|CYB5R3|PNP|VNN1|S100A9|DNASE1L1|STXBP3|HSP90AB1|CAP1|GSN|HSPA1B|DSP|GDI2|SERPINB1|JUP|ALDOA|HLA-A|DIAPH1|ALAD|HLA-B|CD36|DDOST|PTPRJ|GPI|ANO6|PTPRC|STXBP2|NBEAL2|MME|LYN|CAPN1|HSPA8|ITGAM|CAND1|PECAM1|CYFIP1|SERPINB6	2.37e-33	43	VCL|LBP|PSMA2|LTF|CAT|SNAP23|SDCBP|LYZ|RAB10|RAB7A|STOM|ANPEP|LRG1|CD14|CLU|RAP2B|PKM|PTPRB|EEF1A1|PRDX6|ANXA2|HP|PIGR|VCP|S100A9|CAP1|GSN|RAB14|HSPA1B|FTL|GDI2|HLA-A|AHSG|ORM2|CD44|CD36|PTPRJ|PTPRC|MME|PPIA|HSPA8|B2M|PECAM1	6.29e-22	1.51163	3.76789e-12		GO.0032212	positive regulation of telomere maintenance via telomerase	6	CCT7|CCT6A|CCT5|CCT8|CCT2|CCT4	0.00023
GO.0002275	myeloid cell activation involved in immune response	63	VCL|LBP|TTR|CAT|ACLY|CAB39|ADAM10|ITGAV|A1BG|ANXA3|IQGAP1|PFKL|STOM|CCT8|KPNB1|CCT2|ANPEP|LRG1|CD14|PKM|SLC44A2|TUBB|TUBB4B|HP|PIGR|ITGAL|VCP|CYB5R3|PNP|VNN1|S100A9|DNASE1L1|STXBP3|HSP90AB1|CAP1|GSN|HSPA1B|DSP|GDI2|SERPINB1|JUP|ALDOA|HLA-A|DIAPH1|ALAD|HLA-B|CD36|DDOST|PTPRJ|GPI|ANO6|PTPRC|STXBP2|NBEAL2|MME|LYN|CAPN1|HSPA8|ITGAM|CAND1|PECAM1|CYFIP1|SERPINB6	1.01e-33	42	VCL|LBP|PSMA2|LTF|CAT|SNAP23|SDCBP|LYZ|RAB10|RAB7A|STOM|ANPEP|LRG1|CD14|RAP2B|PKM|PTPRB|EEF1A1|PRDX6|ANXA2|HP|PIGR|VCP|S100A9|CAP1|GSN|RAB14|HSPA1B|FTL|GDI2|HLA-A|AHSG|ORM2|CD44|CD36|PTPRJ|PTPRC|MME|PPIA|HSPA8|B2M|PECAM1	1.83e-22	1.5	5.51913e-12		GO.0045428	regulation of nitric oxide biosynthetic process	7	ICAM1|CD34|CLU|AGT|HSP90AB1|DNM2|CD36	0.00028
GO.0045055	regulated exocytosis	94	APOH|VCL|TGFB1|HRG|PLEK|APOA1|TTR|CAT|TUBA4A|ACLY|CAB39|THBS1|ADAM10|ITGAV|VWF|ITGA2B|LGALS3BP|A1BG|ANXA3|ITIH4|IQGAP1|PFKL|SERPING1|FERMT3|STOM|CCT8|KPNB1|ANXA5|CCT2|ANPEP|LRG1|CD14|PLG|CLU|TLN1|PKM|SERPINF2|A2M|SLC44A2|TUBB|TUBB4B|FN1|HP|PIGR|ITGAL|VCP|CYB5R3|PNP|STX11|VNN1|S100A9|DNASE1L1|FLNA|STXBP3|HSP90AB1|CAP1|GSN|HSPA1B|LY6G6F|DSP|GDI2|SERPINB1|CD9|JUP|PROS1|ACTN1|MMRN1|ALDOA|HLA-A|DIAPH1…	7.17e-56	70	APOH|VCL|PSMA2|LTF|PLEK|APOA1|CAT|TUBA4A|SNAP23|SDCBP|THBS1|LYZ|VWF|RAB27B|ITGA2B|LGALS3BP|RAB10|KNG1|RAB7A|ITIH4|SERPING1|STOM|PF4|ANXA5|ANPEP|LRG1|CD14|PLG|CLU|TLN1|RAP2B|PKM|A2M|PTPRB|EEF1A1|PRDX6|ANXA2|FN1|HP|PIGR|VCP|TAGLN2|S100A9|FLNA|CAP1|GSN|RAB14|HSPA1B|FTL|GDI2|PROS1|ACTN1|MMRN1|HLA-A|TF|AHSG|ORM2|CD44|CD36|PTPRJ|PTPRC|ITIH3|MME|PPIA|DMTN|HSPA8|SERPINA4|B2M|ITGB3|PECAM1	6e-45	1.34286	1.195e-11		GO.0001816	cytokine production	10	ITGAV|CD226|STOML2|SPN|PNP|AGT|S100A9|HSPD1|CD36|LYN	0.00055
GO.0043312	neutrophil degranulation	61	VCL|TTR|CAT|ACLY|CAB39|ADAM10|ITGAV|A1BG|ANXA3|IQGAP1|PFKL|STOM|CCT8|KPNB1|CCT2|ANPEP|LRG1|CD14|PKM|SLC44A2|TUBB|TUBB4B|HP|PIGR|ITGAL|VCP|CYB5R3|PNP|VNN1|S100A9|DNASE1L1|STXBP3|HSP90AB1|CAP1|GSN|HSPA1B|DSP|GDI2|SERPINB1|JUP|ALDOA|HLA-A|DIAPH1|ALAD|HLA-B|CD36|DDOST|PTPRJ|GPI|ANO6|PTPRC|STXBP2|NBEAL2|MME|CAPN1|HSPA8|ITGAM|CAND1|PECAM1|CYFIP1|SERPINB6	2.16e-33	41	VCL|PSMA2|LTF|CAT|SNAP23|SDCBP|LYZ|RAB10|RAB7A|STOM|ANPEP|LRG1|CD14|RAP2B|PKM|PTPRB|EEF1A1|PRDX6|ANXA2|HP|PIGR|VCP|S100A9|CAP1|GSN|RAB14|HSPA1B|FTL|GDI2|HLA-A|AHSG|ORM2|CD44|CD36|PTPRJ|PTPRC|MME|PPIA|HSPA8|B2M|PECAM1	1.6e-22	1.4878	1.35e-11		GO.0045429	positive regulation of nitric oxide biosynthetic process	6	ICAM1|CLU|AGT|HSP90AB1|DNM2|CD36	0.00057
GO.0002446	neutrophil mediated immunity	63	VCL|TTR|CAT|ACLY|CAB39|ADAM10|ITGAV|A1BG|ANXA3|IQGAP1|PFKL|STOM|CCT8|KPNB1|ACE|CCT2|ANPEP|LRG1|CD14|F2|PKM|SLC44A2|TUBB|TUBB4B|HP|PIGR|ITGAL|VCP|CYB5R3|PNP|VNN1|S100A9|DNASE1L1|STXBP3|HSP90AB1|CAP1|GSN|HSPA1B|DSP|GDI2|SERPINB1|JUP|ALDOA|HLA-A|DIAPH1|ALAD|HLA-B|CD36|DDOST|PTPRJ|GPI|ANO6|PTPRC|STXBP2|NBEAL2|MME|CAPN1|HSPA8|ITGAM|CAND1|PECAM1|CYFIP1|SERPINB6	1.28e-34	43	VCL|PSMA2|LTF|CAT|SNAP23|SDCBP|LYZ|RAB10|RAB7A|STOM|ACE|ANPEP|LRG1|CD14|F2|RAP2B|PKM|PTPRB|EEF1A1|PRDX6|ANXA2|HP|PIGR|VCP|S100A9|CAP1|GSN|RAB14|HSPA1B|FTL|GDI2|HLA-A|AHSG|ORM2|CD44|CD36|PTPRJ|PTPRC|MME|PPIA|HSPA8|B2M|PECAM1	5.5e-24	1.46512	2.32727e-11		GO.0070372	regulation of ERK1 and ERK2 cascade	14	TGFB1|RRAS|ICAM1|GNAI2|SERPINF2|FBLN1|FN1|HLA-DRB1|EZR|SRC|CD36|LYN|PHB2|PHB	0.0008
GO.0002252	immune effector process	81	VCL|LBP|TTR|CAT|ACLY|CAB39|MYO1G|ADAM10|ITGAV|A1BG|ACTR3|ICAM1|ANXA3|IQGAP1|PFKL|FCN3|SERPING1|STOM|CCT8|KPNB1|ACE|FCN2|ARPC2|CCT2|ANPEP|LRG1|CD14|F2|CLU|BAIAP2|PKM|SLC44A2|TUBB|TUBB4B|HP|PIGR|ITGAL|ACTB|VCP|HLA-DRB1|SPN|CYB5R3|PNP|VNN1|S100A9|DNASE1L1|STXBP3|HSP90AB1|CAP1|SRC|GSN|MBL2|HSPA1B|DSP|GDI2|SERPINB1|HSPD1|JUP|ALDOA|HLA-A|DIAPH1|LCP1|ALAD|HLA-B|CD36|DDOST|PTPRJ|GPI|ANO6|PTPRC|STXBP2|NBE…	9.45e-35	56	VCL|LBP|PSMA2|LTF|CAT|SNAP23|SDCBP|LYZ|ACTR3|RAB10|ICAM1|RAB7A|FCN3|SERPING1|STOM|ACE|ANPEP|LRG1|CD14|F2|CLU|BAIAP2|RAP2B|PKM|COLEC10|PTPRB|EEF1A1|PRDX6|ANXA2|HP|PIGR|ACTB|VCP|HLA-DRB1|S100A9|CAP1|GSN|RAB14|HSPA1B|FTL|GDI2|HLA-A|LCP1|CDC42|AHSG|ORM2|CD44|CD36|PTPRJ|PTPRC|COLEC11|MME|PPIA|HSPA8|B2M|PECAM1	1.1e-24	1.44643	8.59091e-11		GO.0043299	leukocyte degranulation	62	VCL|TTR|CAT|ACLY|CAB39|ADAM10|ITGAV|A1BG|ANXA3|IQGAP1|PFKL|STOM|CCT8|KPNB1|CCT2|ANPEP|LRG1|CD14|PKM|SLC44A2|TUBB|TUBB4B|HP|PIGR|ITGAL|VCP|CYB5R3|PNP|VNN1|S100A9|DNASE1L1|STXBP3|HSP90AB1|CAP1|GSN|HSPA1B|DSP|GDI2|SERPINB1|JUP|ALDOA|HLA-A|DIAPH1|ALAD|HLA-B|CD36|DDOST|PTPRJ|GPI|ANO6|PTPRC|STXBP2|NBEAL2|MME|LYN|CAPN1|HSPA8|ITGAM|CAND1|PECAM1|CYFIP1|SERPINB6	2.23e-33
GO.0032940	secretion by cell	102	APOH|VCL|TGFB1|HRG|PLEK|APOA1|TTR|CAT|CANX|TUBA4A|ACLY|CAB39|MYO1G|THBS1|ADAM10|ITGAV|VWF|ITGA2B|LGALS3BP|A1BG|ANXA3|ANK1|ITIH4|IQGAP1|PFKL|SERPING1|FERMT3|STOM|CCT8|KPNB1|ANXA5|CCT2|ANPEP|LRG1|CD14|PLG|CLU|TLN1|PKM|SERPINF2|A2M|SLC44A2|TUBB|TUBB4B|FN1|HP|PIGR|ITGAL|VCP|CYB5R3|PNP|AGT|STX11|VNN1|S100A9|DNASE1L1|FLNA|STXBP3|GNAS|HSP90AB1|CAP1|FAM129B|GSN|HSPA1B|LY6G6F|DSP|GDI2|SERPINB1|CD9|STEAP3|…	1.41e-52	76	APOH|VCL|PSMA2|LTF|PLEK|APOA1|CAT|TUBA4A|SNAP23|SDCBP|THBS1|LYZ|VWF|RAB27B|ITGA2B|LGALS3BP|RAB10|KNG1|RAB7A|ANK1|ITIH4|SERPING1|STOM|PF4|ANXA5|ANPEP|RAB8A|LRG1|CD14|PLG|CLU|TLN1|RAP2B|PKM|A2M|PTPRB|EEF1A1|PRDX6|ANXA2|FN1|HP|PIGR|VCP|AGT|TAGLN2|S100A9|FLNA|GNAS|CAP1|GSN|RAB14|HSPA1B|ANXA1|FTL|GDI2|PROS1|ACTN1|MMRN1|HLA-A|TF|AHSG|ORM2|CD44|CD36|PTPRJ|PTPRC|ITIH3|MME|PPIA|DMTN|HSPA8|SLC1A5|SERPINA4|…	1.01e-42	1.34211	1.39604e-10		GO.0007599	hemostasis	39	APOH|SERPIND1|HRG|VWF|ITGA2B|CAPZA1|SERPING1|GNAQ|ANXA5|ITGA2|F2|PLG|PRKACA|A2M|GP1BA|FBLN1|CAPZA2|SERPINC1|FLNA|STXBP3|PRKACB|GNAS|ANXA7|SRC|CD9|PRKAR1A|PROS1|MMRN1|YWHAZ|GP1BB|GP5|CD36|GNA13|CAPZB|GPI|ANO6|LYN|ITGB3|EHD1	1.29e-21
GO.0006887	exocytosis	96	APOH|VCL|TGFB1|HRG|PLEK|APOA1|TTR|CAT|TUBA4A|ACLY|CAB39|MYO1G|THBS1|ADAM10|ITGAV|VWF|ITGA2B|LGALS3BP|A1BG|ANXA3|ANK1|ITIH4|IQGAP1|PFKL|SERPING1|FERMT3|STOM|CCT8|KPNB1|ANXA5|CCT2|ANPEP|LRG1|CD14|PLG|CLU|TLN1|PKM|SERPINF2|A2M|SLC44A2|TUBB|TUBB4B|FN1|HP|PIGR|ITGAL|VCP|CYB5R3|PNP|STX11|VNN1|S100A9|DNASE1L1|FLNA|STXBP3|HSP90AB1|CAP1|GSN|HSPA1B|LY6G6F|DSP|GDI2|SERPINB1|CD9|JUP|PROS1|ACTN1|MMRN1|ALDOA|H…	4.16e-54	72	APOH|VCL|PSMA2|LTF|PLEK|APOA1|CAT|TUBA4A|SNAP23|SDCBP|THBS1|LYZ|VWF|RAB27B|ITGA2B|LGALS3BP|RAB10|KNG1|RAB7A|ANK1|ITIH4|SERPING1|STOM|PF4|ANXA5|ANPEP|RAB8A|LRG1|CD14|PLG|CLU|TLN1|RAP2B|PKM|A2M|PTPRB|EEF1A1|PRDX6|ANXA2|FN1|HP|PIGR|VCP|TAGLN2|S100A9|FLNA|CAP1|GSN|RAB14|HSPA1B|FTL|GDI2|PROS1|ACTN1|MMRN1|HLA-A|TF|AHSG|ORM2|CD44|CD36|PTPRJ|PTPRC|ITIH3|MME|PPIA|DMTN|HSPA8|SERPINA4|B2M|ITGB3|PECAM1	2.88e-44	1.33333	1.44444e-10		GO.0022610	biological adhesion	52	VCL|VTN|NT5E|MYO1G|THBS1|ITGAV|VWF|ITGA2B|LGALS3BP|ICAM1|TNC|AMBP|MFGE8|FERMT3|CD226|ITGA2|CD34|GP1BA|FN1|ITGAL|APOA4|SPN|MSN|DPP4|EZR|VNN1|F11R|S100A9|STXBP3|GNAS|HSP90AB1|SRC|DSP|CD9|JUP|ACTN1|FLOT2|MMRN1|ITGB1|ILK|GP1BB|GP5|PARVB|SVEP1|ITGA6|CD36|PLXNB2|ICAM2|IGFALS|ITGAM|ITGB3|PECAM1	2.06e-15
GO.0009987	cellular process	282	TSPAN9|CETP|APOH|VCL|SERPIND1|MYH9|TUBB1|LBP|RP2|TGFB1|PON1|VTN|CD82|GAPDH|GPLD1|HRG|APOB|PLEK|ENO1|APOA1|TTR|CAT|RRAS|CANX|TUBA4A|APOE|ANGPTL6|ACLY|SERPINF1|FOLH1|NT5E|CCT7|CAB39|MYO1G|TMOD1|THBS1|ADAM10|LRPPRC|ITGAV|VWF|ATP5B|ITGA2B|SLC4A1|LGALS3BP|A1BG|CAPZA1|ACTR3|NAPA|CP|ADD1|ICAM1|ANXA3|MGLL|TNC|AMBP|ENPEP|VDAC1|ANK1|HPX|ITIH4|LUM|MFGE8|IQGAP1|UQCRC2|PFKL|FCN3|ITIH1|CCT6A|SERPING1|FERMT3|CD…	2.13e-19	186	CETP|APOH|VCL|SERPIND1|MYH9|TUBB1|LBP|PSMA2|PFN1|VTN|CD82|GAPDH|LTF|APOB|PLEK|ENO1|APOA1|CAT|RRAS|TUBA4A|RAC2|SNAP23|APOE|ANGPTL6|SERPINF1|ARF3|NT5E|TMOD1|SDCBP|THBS1|LYZ|VWF|RAB27B|ITGA2B|SLC4A1|LGALS3BP|CAPZA1|ACTR3|CP|KLKB1|RAB10|ICAM1|KNG1|RAB7A|AMBP|ANK1|HPX|ITIH4|LUM|MFGE8|BCAM|FCN3|ITIH1|SERPING1|EPS8|CA2|GNAQ|STOM|ACTC1|ACE|ATP6V0D1|AZGP1|PF4|ANXA5|ITGA2|ANPEP|EPB42|RAB8A|PRDX2|LRG1|CD14|…	2.94e-10	1.51613	7.2449e-10		GO.0044085	cellular component biogenesis	92	VCL|TUBB1|TGFB1|VTN|APOB|APOA1|CAT|TUBA4A|APOE|CAB39|TMOD1|VWF|CAPZA1|ACTR3|NAPA|ADD1|PFKL|FERMT3|EPS8|STOM|CCT8|KPNB1|ACTC1|ARPC2|ITGA2|CCT2|HSP90B1|TUBA1A|PRKACA|CD34|CLU|TLN1|BAIAP2|PKM|TUBB|TUBB4B|EPB41L3|EPB41|ANXA6|FN1|PLS3|STOML2|ACTB|APOA4|VCP|HLA-DRB1|CAPZA2|EZR|STX7|F11R|FLNA|ACTR1A|STXBP3|PRKACB|HSP90AB1|SRC|GSN|MAPRE1|FLOT1|CD9|HSPD1|DNM2|PRKAR1A|JUP|ACTN1|FLOT2|ALDOA|HLA-DRA|YWHAZ|IT…	6.45e-14
GO.0045321	leukocyte activation	74	VCL|MYH9|LBP|TGFB1|TTR|CAT|ACLY|CAB39|ADAM10|ITGAV|A1BG|ICAM1|ANXA3|IQGAP1|PFKL|STOM|CCT8|KPNB1|CCT2|ANPEP|LRG1|CD14|CLU|PKM|SLC44A2|TUBB|TUBB4B|HP|STOML2|PIGR|ITGAL|VCP|SPN|MSN|DPP4|CYB5R3|PNP|VNN1|S100A9|DNASE1L1|STXBP3|HSP90AB1|CAP1|GSN|HSPA1B|DSP|GDI2|SERPINB1|HSPD1|JUP|ALDOA|ITGB1|HLA-A|DIAPH1|LCP1|ALAD|HLA-B|CD36|DDOST|PTPRJ|GPI|ANO6|PTPRC|STXBP2|NBEAL2|MME|LYN|CAPN1|HSPA8|ITGAM|CAND1|PECAM…	3.04e-30	51	VCL|MYH9|LBP|PSMA2|LTF|CAT|SNAP23|SDCBP|LYZ|RAB10|ICAM1|RAB7A|STOM|ANPEP|LRG1|CD14|CLU|RAP2B|PKM|PTPRB|EEF1A1|PRDX6|ANXA2|HP|PIGR|VCP|MSN|DPP4|S100A9|CAP1|GSN|RAB14|HSPA1B|ANXA1|FTL|GDI2|ITGB1|HLA-A|ITGA4|LCP1|AHSG|ORM2|CD44|CD36|PTPRJ|PTPRC|MME|PPIA|HSPA8|B2M|PECAM1	1.75e-21	1.45098	1.73714e-09		GO.1903034	regulation of response to wounding	21	APOH|VTN|HRG|PLEK|APOE|THBS1|SERPING1|F2|PLG|CD34|SERPINF2|GP1BA|SERPINC1|S100A9|STK24|CD9|PROS1|CD36|ANO6|DMTN|LYN	4.51e-12
GO.0046903	secretion	106	APOH|VCL|TGFB1|HRG|PLEK|APOA1|TTR|CAT|CANX|TUBA4A|ACLY|CAB39|MYO1G|THBS1|ADAM10|ITGAV|VWF|ITGA2B|LGALS3BP|A1BG|ANXA3|ANK1|ITIH4|IQGAP1|PFKL|SERPING1|FERMT3|CA2|STOM|CCT8|KPNB1|ACE|ANXA5|CCT2|ANPEP|LRG1|CD14|PLG|CLU|TLN1|PKM|SERPINF2|A2M|SLC44A2|TUBB|TUBB4B|FN1|HP|PIGR|ITGAL|VCP|CYB5R3|PNP|AGT|STX11|SERPINC1|VNN1|COPA|S100A9|DNASE1L1|FLNA|STXBP3|GNAS|HSP90AB1|CAP1|FAM129B|GSN|HSPA1B|LY6G6F|DSP|GDI…	2.89e-52	80	APOH|VCL|PSMA2|LTF|PLEK|APOA1|CAT|TUBA4A|SNAP23|SDCBP|THBS1|LYZ|VWF|RAB27B|ITGA2B|LGALS3BP|RAB10|KNG1|RAB7A|ANK1|ITIH4|SERPING1|CA2|STOM|ACE|PF4|ANXA5|ANPEP|RAB8A|LRG1|CD14|PLG|AQP1|CLU|TLN1|RAP2B|PKM|A2M|PTPRB|EEF1A1|PRDX6|ANXA2|FN1|HP|PIGR|VCP|AGT|SERPINC1|TAGLN2|S100A9|FLNA|GNAS|CAP1|GSN|RAB14|HSPA1B|ANXA1|FTL|GDI2|PROS1|ACTN1|MMRN1|HLA-A|TF|AHSG|ORM2|CD44|CD36|PTPRJ|PTPRC|ITIH3|MME|PPIA|DMTN|…	1.54e-43	1.325	1.87662e-09		GO.0032272	negative regulation of protein polymerization	14	TMOD1|CAPZA1|ADD1|EPS8|TWF2|CAPZA2|SPTA1|VDAC2|GSN|MAPRE1|RDX|CAPZB|DMTN|SPTB	1.01e-10
GO.0001775	cell activation	89	VCL|MYH9|LBP|TGFB1|HRG|TTR|CAT|ACLY|CAB39|ADAM10|ITGAV|VWF|ITGA2B|A1BG|ICAM1|ANXA3|IQGAP1|PFKL|GNAQ|STOM|CCT8|KPNB1|CCT2|ANPEP|LRG1|CD14|F2|CLU|PKM|GP1BA|SLC44A2|TUBB|TUBB4B|HP|STOML2|PIGR|ITGAL|VCP|SPN|MSN|DPP4|CYB5R3|PNP|VNN1|S100A9|DNASE1L1|FLNA|STXBP3|GNAS|HSP90AB1|CAP1|SRC|GSN|HSPA1B|DSP|GDI2|SERPINB1|CD9|HSPD1|JUP|ALDOA|YWHAZ|ITGB1|HLA-A|DIAPH1|LCP1|GP1BB|GP5|ALAD|HLA-B|CD36|DDOST|PTPRJ|GNA…	1.74e-38	65	VCL|MYH9|LBP|PSMA2|LTF|CAT|SNAP23|SDCBP|LYZ|VWF|ITGA2B|RAB10|ICAM1|RAB7A|GNAQ|STOM|PF4|ANPEP|LRG1|CD14|F2|CLU|RAP2B|PKM|GP1BA|PTPRB|EEF1A1|PRDX6|ANXA2|HP|PIGR|VCP|MSN|DPP4|S100A9|FLNA|GNAS|CAP1|GSN|RAB14|HSPA1B|ANXA1|FTL|GDI2|YWHAZ|ITGB1|HLA-A|ITGA4|LCP1|GP1BB|GP5|AHSG|ORM2|CD44|CD36|PTPRJ|GNA13|PTPRC|MME|PPIA|HSPA8|B2M|ITGB3|PECAM1|GNB1	2.03e-30	1.36923	8.57143e-09		GO.0060341	regulation of cellular localization	39	TGFB1|GPLD1|CCT7|NAPA|IQGAP1|CCT6A|CCT5|STOM|CCT8|CCT2|F2|PRKACA|EPB41|ACTB|HLA-DRB1|MSN|EZR|STX7|GSTO1|HSP90AB1|SRC|GSN|JUP|CCT4|YWHAZ|ITGB1|DIAPH1|LCP1|RDX|CD36|STXBP2|DMTN|LYN|ITGAM|DNM1L|EHD1|CLTC|CYFIP1|AP2B1	2.41e-09
GO.0006909	phagocytosis	29	MYH9|LBP|MYO1G|THBS1|ITGAV|ACTR3|ANXA3|MFGE8|FCN3|FCN2|ARPC2|CD14|BAIAP2|ITGAL|ACTB|HSP90AB1|SRC|GSN|MBL2|DNM2|PDIA6|CORO1C|ANXA11|CD36|LYN|ITGAM|ITGB3|PECAM1|CYFIP1	1.25e-17	17	MYH9|LBP|THBS1|ACTR3|RAB7A|MFGE8|FCN3|CD14|BAIAP2|ACTB|GSN|ANXA1|CDC42|CORO1C|CD36|ITGB3|PECAM1	7.66e-10	1.70588	1.63185e-08		GO.0009168	purine ribonucleoside monophosphate biosynthetic process	15	TGFB1|GAPDH|ENO1|ATP5B|PFKL|PKM|STOML2|ATP5C1|PGK1|ALDOA|PRPS2|ATP5A1|PAICS|GPI|LDHA	3.76e-09
GO.0051128	regulation of cellular component organization	101	MYH9|TGFB1|VTN|HRG|PLEK|ENO1|APOA1|APOE|SERPINF1|CCT7|TMOD1|THBS1|ADAM10|ITGAV|CAPZA1|ACTR3|NAPA|ADD1|ICAM1|VDAC1|ANK1|MFGE8|IQGAP1|CCT6A|CCT5|EPS8|CCT8|ACE|ARPC2|ITGA2|CCT2|EPB42|TWF2|CD14|F2|PRKACA|CLU|BAIAP2|SERPINF2|FBLN1|RASGRP2|EPB41L3|EPB41|FN1|STOML2|APOA4|VCP|MSN|DPP4|CAPZA2|AGT|EZR|F11R|SPTA1|S100A9|FLNA|SLC25A5|VDAC2|ANXA7|SRC|GSN|MBL2|MAPRE1|HSPA1B|FLOT1|STK24|DNM2|INF2|PRKAR1A|CCT4|A…	2.46e-21	67	MYH9|PFN1|VTN|PLEK|ENO1|APOA1|RAC2|APOE|SERPINF1|TMOD1|SDCBP|THBS1|CAPZA1|ACTR3|ICAM1|RAB7A|ANK1|MFGE8|EPS8|ACE|ITGA2|EPB42|CD14|F2|CLU|BAIAP2|FBLN1|EPB41|ANXA2|FN1|APOA4|VCP|MSN|DPP4|DMD|AGT|EZR|SPTA1|S100A9|FLNA|GSN|RAB14|HSPA1B|FLOT1|ANXA1|YWHAZ|ILK|LCP1|CDC42|RDX|PARVB|TF|AHSG|CORO1C|CD44|CD36|PTPRJ|GNA13|PDCD6IP|DMTN|HSPA8|CFL1|APOA5|LIMS1|SPTB|B2M|CLTC	5.69e-14	1.50746	4.32337e-08		GO.0009167	purine ribonucleoside monophosphate metabolic process	21	TGFB1|GAPDH|ENO1|NT5E|ATP5B|UQCRC2|PFKL|PKM|STOML2|ATP5C1|VCP|MPP1|PGK1|HSPA1B|ALDOA|PRPS2|ATP5A1|PAICS|GPI|HSPA8|LDHA	5.25e-09
GO.0002684	positive regulation of immune system process	59	LBP|TGFB1|GPLD1|HRG|APOB|MYO1G|THBS1|ADAM10|ITGA2B|ACTR3|ICAM1|HPX|FCN3|SERPING1|CD226|CA2|FCN2|ARPC2|ITGA2|HSP90B1|CD14|PRKACA|CLU|BAIAP2|PGLYRP2|STOML2|ACTB|HLA-DRB1|TFRC|SPN|DPP4|PNP|VNN1|STX7|S100A9|PRKACB|GNAS|HSP90AB1|SRC|MBL2|HSPA1B|FLOT1|HSPD1|FLOT2|HLA-DRA|HLA-A|HLA-B|CD36|PTPRJ|GPI|ANO6|PTPRC|STXBP2|ICAM2|LYN|UBC|ITGAM|PHB|CYFIP1	2.6e-19	38	LBP|LTF|APOB|RAC2|THBS1|ITGA2B|ACTR3|ICAM1|HPX|FCN3|SERPING1|CA2|PF4|ITGA2|CD14|CLU|BAIAP2|COLEC10|ACTB|HLA-DRB1|TFRC|DPP4|STX7|S100A9|GNAS|HSPA1B|FLOT1|ANXA1|HLA-DRA|HLA-A|ITGA4|CDC42|CD36|PTPRJ|PTPRC|COLEC11|UBC|B2M	4.21e-12	1.55263	6.17577e-08		GO.0006457	protein folding	20	RP2|CANX|CCT7|CCT6A|CCT5|CCT8|CCT2|HSP90B1|GNB2|GNAI2|CLU|VCP|GNAI3|HSP90AB1|HSPA1B|HSPD1|CCT4|PDIA6|HSPA8|GNAZ	9.14e-09
GO.0006955	immune response	90	VCL|LBP|TGFB1|VTN|GAPDH|HRG|TTR|CAT|ACLY|CAB39|MYO1G|THBS1|ADAM10|ITGAV|A1BG|CAPZA1|ACTR3|ICAM1|ANXA3|IQGAP1|PFKL|FCN3|SERPING1|STOM|CCT8|KPNB1|FCN2|CCT2|ANPEP|LRG1|CD14|F2|CLU|APOL1|PKM|SLC44A2|TUBB|TUBB4B|PGLYRP2|HP|PIGR|ITGAL|APOA4|VCP|HLA-DRB1|SPN|CYB5R3|PNP|CAPZA2|SERPINC1|VNN1|S100A9|DNASE1L1|STXBP3|HSP90AB1|CAP1|SRC|GSN|MBL2|HSPA1B|DSP|GDI2|SERPINB1|HSPD1|JUP|ALDOA|HLA-DRA|HLA-A|DIAPH1|LCP…	1.72e-26	63	VCL|LBP|PSMA2|VTN|GAPDH|LTF|CAT|SNAP23|SDCBP|THBS1|LYZ|CAPZA1|ACTR3|RAB10|ICAM1|KNG1|RAB7A|FCN3|SERPING1|STOM|PF4|ANPEP|LRG1|CD14|F2|CLU|RAP2B|PKM|COLEC10|PTPRB|EEF1A1|PRDX6|ANXA2|HP|PIGR|APOA4|VCP|HLA-DRB1|SERPINC1|S100A9|CAP1|GSN|RAB14|HSPA1B|ANXA1|FTL|GDI2|HLA-DRA|HLA-A|LCP1|AHSG|ORM2|CD44|CD36|PRG4|PTPRJ|PTPRC|COLEC11|MME|PPIA|HSPA8|B2M|PECAM1	1.36e-19	1.42857	1.26471e-07		GO.0046496	nicotinamide nucleotide metabolic process	15	GAPDH|ENO1|NT5E|PFKL|PKM|MDH2|IDH2|VCP|PNP|PGK1|ALDOA|LDHB|TKT|GPI|LDHA	9.87e-09
GO.0016043	cellular component organization	155	CETP|VCL|MYH9|TUBB1|RP2|TGFB1|VTN|GAPDH|APOB|PLEK|APOA1|TTR|CAT|TUBA4A|APOE|CAB39|TMOD1|THBS1|ADAM10|ITGAV|VWF|ATP5B|ITGA2B|CAPZA1|ACTR3|NAPA|ADD1|ICAM1|TNC|ANK1|LUM|MFGE8|IQGAP1|UQCRC2|PFKL|FERMT3|EPS8|STOM|CCT8|KPNB1|ACTC1|ARPC2|ITGA2|CCT2|HSP90B1|EPB42|TUBA1A|TWF2|SDPR|PLG|PRKACA|CD34|CLU|TLN1|BAIAP2|PKM|SERPINF2|A2M|GP1BA|FBLN1|BSG|TUBB|TUBB4B|EPB41L3|TPM4|EPB41|ANXA6|FN1|PLS3|STOML2|ATP5C1|I…	3.57e-19	103	CETP|VCL|MYH9|TUBB1|PFN1|VTN|GAPDH|APOB|PLEK|APOA1|CAT|TUBA4A|RAC2|SNAP23|APOE|TMOD1|SDCBP|THBS1|VWF|ITGA2B|CAPZA1|ACTR3|KLKB1|RAB10|ICAM1|RAB7A|ANK1|LUM|MFGE8|EPS8|STOM|ACTC1|ATP6V0D1|ITGA2|EPB42|RAB8A|PLG|CD34|AQP1|CLU|TLN1|BAIAP2|GCFC2|PKM|LPA|A2M|GP1BA|FBLN1|SERPINA5|EPB41|ANXA2|FN1|ACTB|APOA4|VCP|HLA-DRB1|TFRC|MSN|DMD|AGT|EZR|STX7|SPTA1|S100A9|FLNA|CAP1|GSN|RAB14|NOTCH4|FLOT1|ANXA1|ACTN1|HLA…	1.95e-12	1.50485	1.83077e-07		GO.0019362	pyridine nucleotide metabolic process	15	GAPDH|ENO1|NT5E|PFKL|PKM|MDH2|IDH2|VCP|PNP|PGK1|ALDOA|LDHB|TKT|GPI|LDHA	9.87e-09
GO.0098657	import into cell	55	MYH9|LBP|VTN|APOB|APOA1|CANX|APOE|MYO1G|THBS1|ITGAV|LGALS3BP|ACTR3|ANXA3|AMBP|HPX|MFGE8|FCN3|ATP1B3|FCN2|ARPC2|HSP90B1|CD14|BAIAP2|APOL1|HP|ITGAL|ACTB|TFRC|EZR|CD5L|HSP90AB1|CAP1|SRC|GSN|MBL2|SLC3A2|CD9|DNM2|STEAP3|ITGB1|PDIA6|CORO1C|ANXA11|CD36|LYN|ITGAM|SLC1A5|ATP1A1|DNM1L|ITGB3|PECAM1|EHD1|CLTC|CYFIP1|AP2B1	1.82e-23	38	MYH9|LBP|VTN|LTF|APOB|APOA1|APOE|THBS1|LGALS3BP|ACTR3|RAB7A|AMBP|HPX|MFGE8|FCN3|CD14|BAIAP2|HP|ACTB|TFRC|EZR|CD5L|CAP1|GSN|ANXA1|ITGB1|ITGA4|CDC42|AHSG|CORO1C|CD36|PRG4|COLEC11|SLC1A5|ATP1A1|ITGB3|PECAM1|CLTC	9.56e-17	1.44737	1.90377e-07		GO.0006754	ATP biosynthetic process	13	TGFB1|GAPDH|ENO1|ATP5B|PFKL|PKM|STOML2|ATP5C1|PGK1|ALDOA|ATP5A1|GPI|LDHA	1.4e-08
GO.0002757	immune response-activating signal transduction	28	LBP|GPLD1|APOB|MYO1G|ACTR3|ARPC2|HSP90B1|CD14|PRKACA|BAIAP2|PGLYRP2|STOML2|ACTB|HLA-DRB1|S100A9|PRKACB|HSP90AB1|SRC|HSPD1|HLA-DRA|CD36|PTPRJ|PTPRC|ICAM2|LYN|UBC|ITGAM|CYFIP1	3.98e-11	14	LBP|APOB|ACTR3|CD14|BAIAP2|ACTB|HLA-DRB1|S100A9|HLA-DRA|CDC42|CD36|PTPRJ|PTPRC|UBC	0.00013	2	3.06154e-07		GO.0034330	cell junction organization	19	VCL|TGFB1|CAPZA1|ITGA2|TLN1|EPB41L3|FN1|ACTB|F11R|FLNA|SRC|DSP|CD9|JUP|ACTN1|ILK|ITGA6|PDCD6IP|LIMS1	1.46e-08
GO.0002253	activation of immune response	33	LBP|GPLD1|APOB|MYO1G|ACTR3|FCN3|SERPING1|FCN2|ARPC2|HSP90B1|CD14|PRKACA|CLU|BAIAP2|PGLYRP2|STOML2|ACTB|HLA-DRB1|S100A9|PRKACB|HSP90AB1|SRC|MBL2|HSPD1|HLA-DRA|CD36|PTPRJ|PTPRC|ICAM2|LYN|UBC|ITGAM|CYFIP1	4.89e-13	19	LBP|APOB|ACTR3|FCN3|SERPING1|CD14|CLU|BAIAP2|COLEC10|ACTB|HLA-DRB1|S100A9|HLA-DRA|CDC42|CD36|PTPRJ|PTPRC|COLEC11|UBC	7.5e-07	1.73684	6.52e-07		GO.0072522	purine-containing compound biosynthetic process	19	TGFB1|GAPDH|ENO1|ACLY|NT5E|ATP5B|PFKL|FASN|PKM|STOML2|ATP5C1|PNP|PGK1|ALDOA|PRPS2|ATP5A1|PAICS|GPI|LDHA	2.8e-08
GO.0002764	immune response-regulating signaling pathway	29	LBP|GPLD1|APOB|MYO1G|ACTR3|ARPC2|HSP90B1|CD14|PRKACA|BAIAP2|PGLYRP2|STOML2|PIGR|ACTB|HLA-DRB1|S100A9|PRKACB|HSP90AB1|SRC|HSPD1|HLA-DRA|CD36|PTPRJ|PTPRC|ICAM2|LYN|UBC|ITGAM|CYFIP1	5.93e-11	15	LBP|APOB|ACTR3|CD14|BAIAP2|PIGR|ACTB|HLA-DRB1|S100A9|HLA-DRA|CDC42|CD36|PTPRJ|PTPRC|UBC	8.94e-05	1.93333	6.63311e-07		GO.1903829	positive regulation of cellular protein localization	22	TGFB1|CCT7|IQGAP1|CCT6A|CCT5|STOM|CCT8|CCT2|F2|PRKACA|EPB41|MSN|EZR|HSP90AB1|SRC|JUP|CCT4|YWHAZ|ITGB1|RDX|ITGAM|AP2B1	3.36e-08
GO.0006897	endocytosis	50	MYH9|LBP|VTN|APOB|APOA1|CANX|APOE|MYO1G|THBS1|ITGAV|LGALS3BP|ACTR3|ANXA3|AMBP|HPX|MFGE8|FCN3|FCN2|ARPC2|HSP90B1|CD14|BAIAP2|APOL1|HP|ITGAL|ACTB|TFRC|EZR|CD5L|HSP90AB1|CAP1|SRC|GSN|MBL2|CD9|DNM2|ITGB1|PDIA6|CORO1C|ANXA11|CD36|LYN|ITGAM|DNM1L|ITGB3|PECAM1|EHD1|CLTC|CYFIP1|AP2B1	1.25e-22	35	MYH9|LBP|VTN|APOB|APOA1|APOE|THBS1|LGALS3BP|ACTR3|RAB7A|AMBP|HPX|MFGE8|FCN3|CD14|BAIAP2|HP|ACTB|TFRC|EZR|CD5L|CAP1|GSN|ANXA1|ITGB1|ITGA4|CDC42|AHSG|CORO1C|CD36|PRG4|COLEC11|ITGB3|PECAM1|CLTC	1.59e-16	1.42857	7.86164e-07		GO.0006732	coenzyme metabolic process	22	GAPDH|ENO1|ACLY|FOLH1|NT5E|PFKL|FASN|PKM|MDH2|IDH2|VCP|CYB5R3|PNP|VNN1|GSTO1|PGK1|ALDOA|LDHB|TKT|GPI|SLC2A1|LDHA	5.63e-08
GO.0050778	positive regulation of immune response	44	LBP|TGFB1|GPLD1|HRG|APOB|MYO1G|ACTR3|HPX|FCN3|SERPING1|CD226|FCN2|ARPC2|HSP90B1|CD14|PRKACA|CLU|BAIAP2|PGLYRP2|STOML2|ACTB|HLA-DRB1|TFRC|STX7|S100A9|PRKACB|HSP90AB1|SRC|MBL2|HSPA1B|FLOT1|HSPD1|HLA-DRA|HLA-A|HLA-B|CD36|PTPRJ|PTPRC|ICAM2|LYN|UBC|ITGAM|PHB|CYFIP1	9.54e-16	28	LBP|LTF|APOB|ACTR3|HPX|FCN3|SERPING1|CD14|CLU|BAIAP2|COLEC10|ACTB|HLA-DRB1|TFRC|STX7|S100A9|HSPA1B|FLOT1|ANXA1|HLA-DRA|HLA-A|CDC42|CD36|PTPRJ|PTPRC|COLEC11|UBC|B2M	8.26e-10	1.57143	1.15496e-06		GO.0009117	nucleotide metabolic process	30	TGFB1|GAPDH|ENO1|ACLY|NT5E|ATP5B|UQCRC2|PFKL|FASN|PKM|MDH2|IDH2|STOML2|ATP5C1|VCP|PNP|MPP1|GNAI3|PGK1|HSPA1B|CNP|ALDOA|LDHB|PRPS2|ATP5A1|PAICS|TKT|GPI|HSPA8|LDHA	1.72e-07
GO.0050821	protein stabilization	20	GAPDH|APOA1|CCT7|CCT6A|CCT5|ATP1B3|GNAQ|CCT8|CCT2|CLU|CPN2|FLNA|HSP90AB1|HSPA1B|FLOT1|HSPD1|CCT4|FLOT2|PHB2|PHB	1.98e-10	10	PFN1|AFM|GAPDH|APOA1|GNAQ|CLU|CPN2|FLNA|HSPA1B|FLOT1	0.00013	2	1.52308e-06		GO.0006734	NADH metabolic process	9	GAPDH|ENO1|PFKL|PKM|MDH2|VCP|PGK1|ALDOA|GPI	2.13e-07
GO.0030155	regulation of cell adhesion	47	TGFB1|VTN|HRG|APOA1|THBS1|ADAM10|ITGAV|ATP5B|ICAM1|TNC|IQGAP1|FERMT3|ARPC2|ITGA2|PLG|SERPINF2|FBLN1|FN1|HLA-DRB1|TFRC|SPN|DPP4|PNP|VNN1|FLNA|SRC|GSN|FLOT1|RSU1|CD9|HSPD1|DNM2|PRKAR1A|JUP|FLOT2|HLA-A|ILK|RDX|ITGA6|CORO1C|CD36|PTPRJ|PLXNB2|PTPRC|DMTN|LYN|LIMS1	5.19e-17	31	VTN|APOA1|RAC2|THBS1|ICAM1|KNG1|ITGA2|PLG|FBLN1|FN1|HLA-DRB1|TFRC|DPP4|FLNA|GSN|FLOT1|ANXA1|RSU1|HLA-A|ILK|ITGA4|CDC42|RDX|ITGA6|CORO1C|CD44|CD36|PTPRJ|PTPRC|DMTN|LIMS1	2.63e-11	1.51613	1.97338e-06		GO.0009152	purine ribonucleotide biosynthetic process	17	TGFB1|GAPDH|ENO1|ACLY|ATP5B|PFKL|FASN|PKM|STOML2|ATP5C1|PGK1|ALDOA|PRPS2|ATP5A1|PAICS|GPI|LDHA	2.44e-07
GO.0070201	regulation of establishment of protein localization	38	TGFB1|GAPDH|GPLD1|APOA1|CCT7|PFKL|CCT6A|CCT5|STOM|CCT8|CCT2|CD14|PRKACA|CD34|FBLN1|IDH2|FN1|HLA-DRB1|DPP4|EZR|GNAS|HSP90AB1|SLC25A5|SRC|SLC25A6|JUP|ANXA4|CCT4|YWHAZ|LCP1|CD36|GPI|SLC2A1|DMTN|LYN|HSPA8|ITGAM|DNM1L	1.89e-10	21	GAPDH|APOA1|STOM|RAB8A|CD14|CD34|FBLN1|FN1|HLA-DRB1|DPP4|EZR|GNAS|ANXA1|YWHAZ|LCP1|ORM2|CD36|SLC2A1|PPIA|DMTN|HSPA8	7.11e-05	1.80952	2.65823e-06		GO.0046034	ATP metabolic process	17	TGFB1|GAPDH|ENO1|ATP5B|UQCRC2|PFKL|PKM|STOML2|ATP5C1|VCP|PGK1|HSPA1B|ALDOA|ATP5A1|GPI|HSPA8|LDHA	2.6e-07
GO.0022607	cellular component assembly	91	VCL|TUBB1|TGFB1|VTN|APOB|APOA1|CAT|TUBA4A|APOE|CAB39|TMOD1|VWF|CAPZA1|ACTR3|NAPA|ADD1|PFKL|FERMT3|EPS8|STOM|CCT8|KPNB1|ACTC1|ARPC2|ITGA2|CCT2|HSP90B1|TUBA1A|PRKACA|CD34|CLU|TLN1|BAIAP2|PKM|TUBB|TUBB4B|EPB41L3|EPB41|ANXA6|FN1|PLS3|STOML2|ACTB|APOA4|VCP|HLA-DRB1|CAPZA2|EZR|STX7|F11R|FLNA|ACTR1A|STXBP3|PRKACB|HSP90AB1|SRC|GSN|MAPRE1|FLOT1|CD9|HSPD1|DNM2|PRKAR1A|JUP|ACTN1|FLOT2|ALDOA|HLA-DRA|YWHAZ|IT…	1.16e-15	60	VCL|TUBB1|VTN|APOB|APOA1|CAT|TUBA4A|RAC2|SNAP23|APOE|TMOD1|SDCBP|VWF|CAPZA1|ACTR3|RAB7A|EPS8|STOM|ACTC1|ATP6V0D1|ITGA2|RAB8A|CD34|CLU|TLN1|BAIAP2|GCFC2|PKM|EPB41|ANXA2|FN1|ACTB|APOA4|VCP|HLA-DRB1|DMD|EZR|STX7|FLNA|GSN|FLOT1|ACTN1|HLA-DRA|YWHAZ|ITGB1|HLA-A|ILK|LCP1|CDC42|RDX|PARVB|ITGA6|PDCD6IP|SLC2A1|DMTN|UBC|APOA5|LIMS1|CLTC|GNB1	3.26e-10	1.51667	3.55828e-06		GO.0009205	purine ribonucleoside triphosphate metabolic process	18	TGFB1|GAPDH|ENO1|ATP5B|UQCRC2|PFKL|PKM|STOML2|ATP5C1|VCP|GNAI3|PGK1|HSPA1B|ALDOA|ATP5A1|GPI|HSPA8|LDHA	3.62e-07
GO.0031647	regulation of protein stability	24	GAPDH|APOA1|CCT7|CCT6A|CCT5|ATP1B3|GNAQ|CCT8|CCT2|CLU|CPN2|FLNA|HSP90AB1|SRC|GSN|HSPA1B|FLOT1|HSPD1|CCT4|FLOT2|TF|HSPA8|PHB2|PHB	1.42e-10	13	PFN1|AFM|GAPDH|APOA1|GNAQ|CLU|CPN2|FLNA|GSN|HSPA1B|FLOT1|TF|HSPA8	3.77e-05	1.84615	3.76658e-06		GO.0010594	regulation of endothelial cell migration	15	APOH|TGFB1|GPLD1|HRG|APOE|SERPINF1|THBS1|ATP5B|ANXA3|PLG|AGT|JUP|ATP5A1|GPI|ITGB3	4.59e-07
GO.0051641	cellular localization	74	VCL|MYH9|TGFB1|PLEK|CAT|CANX|TUBA4A|APOE|LRPPRC|ATP5B|CAPZA1|ACTR3|NAPA|ANK1|UQCRC2|ATP1B3|KPNB1|HSP90B1|TUBA1A|TWF2|F2|PRKACA|CLU|TLN1|BSG|RASA3|TUBB|TUBB4B|EPB41L3|STOML2|PIGR|ATP5C1|ITGAL|VCP|CAPZA2|AGT|EZR|STX11|STX7|F11R|COPA|SPTA1|FLNA|ACTR1A|STXBP3|GNAS|GSN|MAPRE1|FLOT1|SLC25A6|HSPD1|DNM2|STEAP3|JUP|PROS1|FLOT2|YWHAZ|DIAPH1|ATP5A1|RDX|CAPZB|PTPRC|STXBP2|LYN|HSPA8|UBC|PHB2|DNM1L|RPLP0|SPTB|…	8.35e-10	43	VCL|MYH9|LTF|PLEK|CAT|TUBA4A|SNAP23|APOE|SDCBP|RAB27B|CAPZA1|ACTR3|RAB10|RAB7A|ANK1|RAB8A|F2|CLU|TLN1|ANXA2|PIGR|VCP|DMD|AGT|EZR|STX7|SPTA1|FLNA|GNAS|GSN|RAB14|FLOT1|FTL|PROS1|YWHAZ|ITGA4|CDC42|RDX|PTPRC|HSPA8|UBC|SPTB|CLTC	0.00019	1.72093	4.39474e-06		GO.0050865	regulation of cell activation	27	LBP|TGFB1|HRG|PLEK|APOE|THBS1|CD226|F2|PGLYRP2|HLA-DRB1|TFRC|SPN|DPP4|PNP|VNN1|SRC|GSN|CD9|HSPD1|PRKAR1A|FLOT2|HLA-A|PTPRC|STXBP2|DMTN|LYN|ITGAM	5.52e-07
GO.0044093	positive regulation of molecular function	72	APOH|RP2|TGFB1|PON1|VTN|GPLD1|PLEK|APOA1|CAT|APOE|CAB39|THBS1|NAPA|ADD1|ICAM1|ANXA3|IQGAP1|ATP1B3|GNAQ|ACE|ITGA2|CCT2|F2|PRKACA|GNAI2|CLU|A2M|FBLN1|RASA3|RASGRP2|EPB41|FN1|APOA4|VCP|HLA-DRB1|AGT|F11R|S100A9|GSTO1|GNAI3|PRKACB|GNAS|HSP90AB1|FAM129B|SRC|GSN|MAPRE1|HSPA1B|FLOT1|STK24|RSU1|GDI2|HSPD1|DNM2|PRKAR1A|JUP|CCT4|ITGB1|ILK|ITGA6|CORO1C|CD36|GNA13|PTPRC|LYN|UBC|ITGAM|PHB2|APOA5|LIMS1|DNM1L|IT…	1.34e-13	46	APOH|PFN1|VTN|LTF|PLEK|APOA1|CAT|APOE|THBS1|ICAM1|GNAQ|ACE|ITGA2|F2|GNAI2|CLU|A2M|FBLN1|EPB41|ANXA2|FN1|APOA4|VCP|HLA-DRB1|DMD|AGT|S100A9|GNAS|GSN|HSPA1B|FLOT1|RSU1|GDI2|ITGB1|ILK|ITGA6|CORO1C|CD36|GNA13|UBE2L3|PTPRC|UBC|APOA5|LIMS1|B2M|ITGB3	2.98e-08	1.56522	4.49664e-06		GO.0006163	purine nucleotide metabolic process	25	TGFB1|GAPDH|ENO1|ACLY|NT5E|ATP5B|UQCRC2|PFKL|FASN|PKM|STOML2|ATP5C1|VCP|PNP|MPP1|GNAI3|PGK1|HSPA1B|ALDOA|PRPS2|ATP5A1|PAICS|GPI|HSPA8|LDHA	6.2e-07
GO.0002682	regulation of immune system process	78	LBP|TGFB1|VTN|GPLD1|HRG|APOB|APOA1|MYO1G|THBS1|ADAM10|ITGA2B|ACTR3|ICAM1|AMBP|HPX|FCN3|SERPING1|CD226|CA2|ACE|FCN2|ARPC2|ITGA2|HSP90B1|CD14|F2|PRKACA|CD34|CLU|BAIAP2|CPN2|A2M|GP1BA|PGLYRP2|STOML2|PIGR|ITGAL|ACTB|HLA-DRB1|TFRC|SPN|MSN|DPP4|PNP|EZR|VNN1|STX7|S100A9|MPP1|CPN1|PRKACB|GNAS|HSP90AB1|SRC|GSN|MBL2|HSPA1B|FLOT1|HSPD1|PRKAR1A|PROS1|FLOT2|HLA-DRA|ITGB1|HLA-A|HLA-B|CD36|PTPRJ|GPI|ANO6|PTPRC|…	1.06e-21	55	LBP|VTN|LTF|APOB|APOA1|RAC2|THBS1|ITGA2B|ACTR3|ICAM1|AMBP|HPX|FCN3|SERPING1|CA2|ACE|PF4|ITGA2|CD14|F2|CD34|CLU|BAIAP2|CPN2|A2M|GP1BA|COLEC10|PIGR|ACTB|HLA-DRB1|TFRC|MSN|DPP4|EZR|STX7|S100A9|MPP1|GNAS|GSN|HSPA1B|FLOT1|ANXA1|PROS1|HLA-DRA|ITGB1|HLA-A|ITGA4|CDC42|ORM2|CD36|PTPRJ|PTPRC|COLEC11|UBC|B2M	2.3e-16	1.41818	4.6087e-06		GO.0002429	immune response-activating cell surface receptor signaling pathway	18	GPLD1|MYO1G|ACTR3|ARPC2|PRKACA|BAIAP2|STOML2|ACTB|HLA-DRB1|PRKACB|HSP90AB1|SRC|HLA-DRA|PTPRJ|PTPRC|ICAM2|LYN|CYFIP1	7.63e-07
GO.0065008	regulation of biological quality	149	CETP|APOH|SERPIND1|MYH9|TGFB1|VTN|GAPDH|GPLD1|HRG|APOB|PLEK|APOA1|TTR|APOE|SERPINF1|CCT7|TMOD1|THBS1|ITGAV|VWF|ATP5B|ITGA2B|SLC4A1|CAPZA1|ACTR3|NAPA|CP|ADD1|ICAM1|ENPEP|HPX|PFKL|CCT6A|SERPING1|CCT5|EPS8|CA2|ATP1B3|GNAQ|CCT8|ACE|ARPC2|ANXA5|ITGA2|CCT2|HSP90B1|ANPEP|EPB42|TWF2|F2|PLG|PRKACA|CD34|GNAI2|CLU|TLN1|BAIAP2|CPN2|SERPINF2|A2M|SERPINA7|GP1BA|FBLN1|RASA3|EPB41L3|EPB41|ANXA6|FN1|STOML2|APOA4|…	3.68e-33	109	CETP|APOH|SERPIND1|MYH9|PFN1|VTN|AFM|GAPDH|LTF|APOB|PLEK|APOA1|RAC2|SNAP23|APOE|SERPINF1|TMOD1|THBS1|VWF|ITGA2B|SLC4A1|CAPZA1|ACTR3|CP|KLKB1|ICAM1|KNG1|RAB7A|HPX|SERPING1|EPS8|CA2|GNAQ|ACE|ATP6V0D1|PF4|ANXA5|ITGA2|ANPEP|EPB42|RAB8A|PRDX2|F2|PLG|CD34|AQP1|GNAI2|CLU|TLN1|BAIAP2|RAP2B|CPN2|A2M|SERPINA7|GP1BA|FBLN1|SERPINA5|PRDX6|EPB41|ANXA2|FN1|APOA4|VCP|HLA-DRB1|TFRC|MSN|DPP4|DMD|AGT|EZR|SERPINC1|S…	5.78e-28	1.36697	6.36678e-06		GO.0009165	nucleotide biosynthetic process	20	TGFB1|GAPDH|ENO1|ACLY|ATP5B|PFKL|FASN|PKM|IDH2|STOML2|ATP5C1|PNP|MPP1|PGK1|ALDOA|PRPS2|ATP5A1|PAICS|GPI|LDHA	7.74e-07
GO.1903827	regulation of cellular protein localization	29	TGFB1|CCT7|IQGAP1|CCT6A|CCT5|STOM|CCT8|CCT2|F2|PRKACA|EPB41|ACTB|MSN|EZR|STX7|HSP90AB1|SRC|GSN|JUP|CCT4|YWHAZ|ITGB1|LCP1|RDX|CD36|DMTN|ITGAM|CLTC|AP2B1	8.68e-09	15	STOM|F2|EPB41|ACTB|MSN|EZR|STX7|GSN|YWHAZ|ITGB1|LCP1|RDX|CD36|DMTN|CLTC	0.00092	1.93333	9.43478e-06		GO.0071827	plasma lipoprotein particle organization	9	CETP|APOB|APOA1|APOE|PRKACA|APOA4|AGT|PRKACB|APOA5	8.99e-07
GO.0032880	regulation of protein localization	49	TGFB1|GAPDH|GPLD1|APOA1|CCT7|IQGAP1|PFKL|CCT6A|CCT5|STOM|CCT8|CCT2|CD14|F2|PRKACA|CD34|FBLN1|IDH2|EPB41|FN1|ACTB|HLA-DRB1|MSN|DPP4|EZR|STX7|GNAS|HSP90AB1|SLC25A5|SRC|GSN|SLC25A6|JUP|ANXA4|CCT4|YWHAZ|ITGB1|LCP1|RDX|CD36|GPI|SLC2A1|DMTN|LYN|HSPA8|ITGAM|DNM1L|CLTC|AP2B1	1.1e-12	31	GAPDH|APOA1|STOM|RAB8A|CD14|F2|CD34|FBLN1|EPB41|FN1|ACTB|HLA-DRB1|MSN|DPP4|EZR|STX7|GNAS|GSN|RAB14|ANXA1|YWHAZ|ITGB1|LCP1|RDX|ORM2|CD36|SLC2A1|PPIA|DMTN|HSPA8|CLTC	9.71e-08	1.58065	1.13285e-05		GO.0002768	immune response-regulating cell surface receptor signaling pathway	19	GPLD1|MYO1G|ACTR3|ARPC2|PRKACA|BAIAP2|STOML2|PIGR|ACTB|HLA-DRB1|PRKACB|HSP90AB1|SRC|HLA-DRA|PTPRJ|PTPRC|ICAM2|LYN|CYFIP1	9.43e-07
GO.0050896	response to stimulus	218	TSPAN9|APOH|VCL|SERPIND1|MYH9|LBP|TGFB1|PON1|VTN|CD82|GAPDH|GPLD1|HRG|APOB|PLEK|ENO1|APOA1|TTR|CAT|RRAS|CANX|APOE|ACLY|SERPINF1|CAB39|MYO1G|THBS1|ADAM10|ITGAV|VWF|ITGA2B|LGALS3BP|A1BG|CAPZA1|ACTR3|ADD1|ICAM1|ANXA3|MGLL|TNC|ANK1|ITIH4|LUM|IQGAP1|PFKL|FCN3|SERPING1|FERMT3|CD226|CCT5|EPS8|CA2|GNAQ|STOM|CCT8|KPNB1|ACTC1|FCN2|ARPC2|ANXA5|ITGA2|CCT2|HSP90B1|ANPEP|MAPRE2|LRG1|TWF2|CD14|FASN|GNB2|F2|PLG|…	1.78e-29	155	APOH|VCL|SERPIND1|MYH9|LBP|PSMA2|PFN1|VTN|CD82|GAPDH|LTF|APOB|PLEK|ENO1|APOA1|CAT|RRAS|RAC2|SNAP23|APOE|SERPINF1|SDCBP|THBS1|LYZ|VWF|ITGA2B|LGALS3BP|CAPZA1|ACTR3|KLKB1|RAB10|ICAM1|KNG1|RAB7A|ANK1|ITIH4|LUM|BCAM|FCN3|SERPING1|EPS8|CA2|GNAQ|STOM|ACTC1|ATP6V0D1|AZGP1|PF4|ANXA5|ITGA2|ANPEP|RAB8A|PRDX2|LRG1|CD14|GNB2|F2|PLG|CD34|AQP1|GNAI2|CLU|TLN1|BAIAP2|RAP2B|PKM|A2M|GP1BA|FBLN1|COLEC10|SERPINA5|PTP…	7.8e-25	1.40645	2.28205e-05		GO.0044281	small molecule metabolic process	57	CETP|TGFB1|PON1|GAPDH|APOB|ENO1|APOA1|TTR|CAT|APOE|ACLY|FOLH1|NT5E|ATP5B|MGLL|ITIH4|LUM|UQCRC2|PFKL|ITIH1|IDH3A|FASN|APOL1|PKM|MDH2|IDH2|BSG|STOML2|ATP5C1|APOA4|ITIH2|VCP|CYB5R3|PNP|VNN1|MPP1|GSTO1|GNAI3|PGK1|HSPA1B|CNP|ALDOA|LDHB|PRPS2|ATP5A1|PAICS|TBXAS1|TKT|GPI|SLC2A1|MME|GC|CA1|HSPA8|APOA5|LDHA|ETFA	1.01e-06
GO.0033043	regulation of organelle organization	52	TGFB1|HRG|PLEK|APOA1|CCT7|TMOD1|CAPZA1|ACTR3|ADD1|ICAM1|VDAC1|ANK1|CCT6A|CCT5|EPS8|CCT8|ARPC2|CCT2|TWF2|CLU|BAIAP2|SERPINF2|STOML2|MSN|CAPZA2|EZR|F11R|SPTA1|S100A9|FLNA|SLC25A5|SRC|GSN|MAPRE1|HSPA1B|DNM2|INF2|PRKAR1A|CCT4|YWHAZ|ILK|DIAPH1|LCP1|RDX|CAPZB|PDCD6IP|DMTN|PHB2|DNM1L|SPTB|CLTC|CYFIP1	1.25e-10	32	PFN1|PLEK|APOA1|TMOD1|SDCBP|CAPZA1|ACTR3|ICAM1|RAB7A|ANK1|EPS8|CLU|BAIAP2|ANXA2|MSN|EZR|SPTA1|S100A9|FLNA|GSN|HSPA1B|ANXA1|YWHAZ|ILK|LCP1|CDC42|RDX|PDCD6IP|DMTN|CFL1|SPTB|CLTC	5.1e-06	1.625	2.45098e-05		GO.0019693	ribose phosphate metabolic process	25	TGFB1|GAPDH|ENO1|ACLY|NT5E|ATP5B|UQCRC2|PFKL|FASN|PKM|STOML2|ATP5C1|VCP|MPP1|GNAI3|PGK1|HSPA1B|ALDOA|PRPS2|ATP5A1|PAICS|TKT|GPI|HSPA8|LDHA	1.01e-06
GO.0050776	regulation of immune response	59	LBP|TGFB1|VTN|GPLD1|HRG|APOB|APOA1|MYO1G|ACTR3|ICAM1|AMBP|HPX|FCN3|SERPING1|CD226|FCN2|ARPC2|HSP90B1|CD14|F2|PRKACA|CD34|CLU|BAIAP2|CPN2|A2M|PGLYRP2|STOML2|PIGR|ITGAL|ACTB|HLA-DRB1|TFRC|EZR|STX7|S100A9|CPN1|PRKACB|HSP90AB1|SRC|MBL2|HSPA1B|FLOT1|HSPD1|PROS1|HLA-DRA|ITGB1|HLA-A|HLA-B|CD36|PTPRJ|PTPRC|STXBP2|ICAM2|LYN|UBC|ITGAM|PHB|CYFIP1	1.7e-19	42	LBP|VTN|LTF|APOB|APOA1|RAC2|ACTR3|ICAM1|AMBP|HPX|FCN3|SERPING1|CD14|F2|CD34|CLU|BAIAP2|CPN2|A2M|COLEC10|PIGR|ACTB|HLA-DRB1|TFRC|EZR|STX7|S100A9|HSPA1B|FLOT1|ANXA1|PROS1|HLA-DRA|ITGB1|HLA-A|ITGA4|CDC42|CD36|PTPRJ|PTPRC|COLEC11|UBC|B2M	6.76e-15	1.40476	2.51479e-05		GO.0008037	cell recognition	14	CCT7|MFGE8|FCN3|CD226|CCT5|CCT8|FCN2|CCT2|MSN|VDAC2|CCT4|ALDOA|CD36|PECAM1	1.04e-06
GO.0043254	regulation of protein complex assembly	34	TGFB1|HRG|PLEK|APOE|TMOD1|CAPZA1|ACTR3|NAPA|ADD1|ICAM1|EPS8|ARPC2|TWF2|CLU|BAIAP2|VCP|MSN|CAPZA2|SPTA1|VDAC2|SRC|GSN|MAPRE1|HSPA1B|LCP1|RDX|CD36|CAPZB|DMTN|HSPA8|CAND1|DNM1L|SPTB|CYFIP1	6.88e-13	22	PFN1|PLEK|APOE|TMOD1|CAPZA1|ACTR3|ICAM1|EPS8|CLU|BAIAP2|VCP|MSN|SPTA1|GSN|HSPA1B|LCP1|CDC42|RDX|CD36|DMTN|HSPA8|SPTB	2.32e-08	1.54545	2.96552e-05		GO.0009150	purine ribonucleotide metabolic process	24	TGFB1|GAPDH|ENO1|ACLY|NT5E|ATP5B|UQCRC2|PFKL|FASN|PKM|STOML2|ATP5C1|VCP|MPP1|GNAI3|PGK1|HSPA1B|ALDOA|PRPS2|ATP5A1|PAICS|GPI|HSPA8|LDHA	1.13e-06
GO.0032879	regulation of localization	115	CETP|APOH|VCL|LBP|TGFB1|PON1|VTN|GAPDH|GPLD1|HRG|APOB|APOA1|RRAS|APOE|SERPINF1|CCT7|CAB39|THBS1|ADAM10|ITGAV|ATP5B|ITGA2B|NAPA|ICAM1|ANXA3|MFGE8|IQGAP1|PFKL|CCT6A|FERMT3|CCT5|CA2|ATP1B3|STOM|CCT8|ACE|ITGA2|CCT2|CD14|F2|PLG|PRKACA|CD34|GNAI2|CLU|FBLN1|IDH2|RASA3|EPB41|FN1|ACTB|APOA4|HLA-DRB1|SPN|MSN|DPP4|AGT|EZR|STX7|S100A9|MPP1|GSTO1|FLNA|STXBP3|GNAS|HSP90AB1|SLC25A5|SRC|GSN|MBL2|MAPRE1|CLIC1|FLO…	1.57e-26	84	CETP|APOH|VCL|LBP|PFN1|VTN|GAPDH|APOB|APOA1|RRAS|RAC2|APOE|SERPINF1|SDCBP|THBS1|RAB27B|ITGA2B|RAB10|ICAM1|RAB7A|MFGE8|CA2|STOM|ACE|PF4|ITGA2|RAB8A|CD14|F2|PLG|CD34|AQP1|GNAI2|CLU|RAP2B|FBLN1|EPB41|ANXA2|FN1|ACTB|APOA4|HLA-DRB1|MSN|DPP4|DMD|AGT|EZR|STX7|S100A9|MPP1|FLNA|GNAS|GSN|RAB14|CLIC1|FLOT1|ANXA1|ACTN1|YWHAZ|ITGB1|ILK|ITGA4|LCP1|RDX|TF|ITGA6|AHSG|CORO1C|ORM2|CD36|PTPRJ|GNA13|PTPRC|PDCD6IP|SL…	4.55e-22	1.36905	3.45055e-05		GO.1904851	positive regulation of establishment of protein localization to telomere	6	CCT7|CCT6A|CCT5|CCT8|CCT2|CCT4	1.14e-06
GO.0019674	NAD metabolic process	13	GAPDH|ENO1|NT5E|PFKL|PKM|MDH2|VCP|PNP|PGK1|ALDOA|LDHB|GPI|LDHA	4.09e-09	7	GAPDH|ENO1|NT5E|PKM|VCP|LDHB|LDHA	0.0001	1.85714	4.09e-05		GO.0002758	innate immune response-activating signal transduction	15	LBP|APOB|HSP90B1|CD14|PRKACA|PGLYRP2|S100A9|PRKACB|SRC|HSPD1|CD36|ICAM2|LYN|UBC|ITGAM	1.6e-06
GO.0051016	barbed-end actin filament capping	8	CAPZA1|ADD1|EPS8|TWF2|CAPZA2|GSN|RDX|CAPZB	1.39e-08	4	CAPZA1|EPS8|GSN|RDX	0.00027	2	5.14815e-05		GO.0051494	negative regulation of cytoskeleton organization	13	TMOD1|CAPZA1|ADD1|EPS8|TWF2|CAPZA2|SPTA1|GSN|MAPRE1|RDX|CAPZB|DMTN|SPTB	1.6e-06
GO.0043085	positive regulation of catalytic activity	58	APOH|RP2|TGFB1|GPLD1|PLEK|APOA1|APOE|CAB39|THBS1|NAPA|ICAM1|IQGAP1|ATP1B3|GNAQ|ACE|ITGA2|CCT2|F2|PRKACA|GNAI2|CLU|A2M|FBLN1|RASA3|RASGRP2|FN1|APOA4|VCP|HLA-DRB1|AGT|F11R|S100A9|GNAI3|PRKACB|GNAS|HSP90AB1|SRC|GSN|STK24|RSU1|GDI2|HSPD1|DNM2|PRKAR1A|CCT4|ITGB1|ILK|ITGA6|CORO1C|GNA13|PTPRC|LYN|UBC|ITGAM|APOA5|LIMS1|DNM1L|ITGB3	8.96e-11	37	APOH|PFN1|LTF|PLEK|APOA1|APOE|THBS1|ICAM1|GNAQ|ACE|ITGA2|F2|GNAI2|CLU|A2M|FBLN1|FN1|APOA4|VCP|HLA-DRB1|AGT|S100A9|GNAS|GSN|RSU1|GDI2|ITGB1|ILK|ITGA6|CORO1C|GNA13|UBE2L3|PTPRC|UBC|APOA5|LIMS1|ITGB3	1.37e-06	1.56757	6.54015e-05		GO.0009166	nucleotide catabolic process	12	GAPDH|ENO1|NT5E|PFKL|PKM|VCP|PNP|PGK1|CNP|ALDOA|GPI|LDHA	1.82e-06
GO.0045088	regulation of innate immune response	24	LBP|APOB|HPX|SERPING1|CD226|HSP90B1|CD14|PRKACA|A2M|PGLYRP2|S100A9|PRKACB|HSP90AB1|SRC|HSPA1B|FLOT1|HSPD1|HLA-A|HLA-B|CD36|ICAM2|LYN|UBC|ITGAM	7.58e-08	13	LBP|LTF|APOB|HPX|SERPING1|CD14|A2M|S100A9|HSPA1B|FLOT1|HLA-A|CD36|UBC	0.00094	1.84615	8.06383e-05		GO.0061077	chaperone-mediated protein folding	10	CANX|CCT7|CCT6A|CCT5|CCT8|CCT2|CLU|HSPD1|CCT4|HSPA8	1.85e-06
GO.0051270	regulation of cellular component movement	54	APOH|VCL|LBP|TGFB1|VTN|GPLD1|HRG|RRAS|APOE|SERPINF1|THBS1|ADAM10|ITGAV|ATP5B|ITGA2B|ICAM1|ANXA3|IQGAP1|FERMT3|ACE|ITGA2|PLG|GNAI2|FBLN1|IDH2|FN1|SPN|MSN|AGT|MPP1|FLNA|SRC|MAPRE1|STK24|DSP|CD9|JUP|ACTN1|ILK|DIAPH1|ATP5A1|RDX|ITGA6|CORO1C|PTPRJ|GNA13|GPI|ANO6|PLXNB2|PTPRC|DMTN|LYN|ATP1A1|ITGB3	6.18e-16	38	APOH|VCL|LBP|PFN1|VTN|RRAS|RAC2|APOE|SERPINF1|SDCBP|THBS1|ITGA2B|ICAM1|ACE|PF4|ITGA2|PLG|GNAI2|RAP2B|FBLN1|FN1|MSN|AGT|MPP1|FLNA|ANXA1|ACTN1|ILK|ITGA4|RDX|ITGA6|CORO1C|PTPRJ|GNA13|PTPRC|DMTN|ATP1A1|ITGB3	4.66e-12	1.42105	0.000132618		GO.0019637	organophosphate metabolic process	39	CETP|TGFB1|PON1|GAPDH|GPLD1|PLEK|ENO1|APOA1|ACLY|NT5E|ATP5B|UQCRC2|PFKL|FASN|PKM|MDH2|IDH2|SLC44A2|STOML2|ATP5C1|APOA4|VCP|PNP|MPP1|GNAI3|PGK1|SRC|HSPA1B|CNP|ALDOA|LDHB|PRPS2|ATP5A1|PAICS|TKT|GPI|HSPA8|APOA5|LDHA	1.92e-06
GO.0014070	response to organic cyclic compound	41	TGFB1|GPLD1|APOB|CAT|SERPINF1|THBS1|ICAM1|ANXA3|TNC|LUM|CA2|ITGA2|HSP90B1|PRKACA|BSG|ACTB|APOA4|MSN|AGT|EZR|CPN1|PRKACB|GNAS|HSP90AB1|ANXA7|SRC|GSN|FLOT1|SLC3A2|DNM2|JUP|DIAPH1|ALAD|ITGA6|CD36|DMTN|LYN|LDHA|ATP1A1|DNM1L|PHB	6.84e-09	25	APOB|CAT|SERPINF1|THBS1|ICAM1|LUM|CA2|ITGA2|AQP1|ACTB|APOA4|MSN|AGT|EZR|GNAS|GSN|FLOT1|ANXA1|ITGA6|CD36|UBE2L3|DMTN|LDHA|ATP1A1|GNB1	5.14e-05	1.64	0.000133074		GO.0006090	pyruvate metabolic process	10	GAPDH|ENO1|PFKL|PKM|BSG|PGK1|ALDOA|LDHB|GPI|LDHA	2.64e-06
GO.0051186	cofactor metabolic process	27	GAPDH|ENO1|CAT|ACLY|FOLH1|NT5E|AMBP|HPX|PFKL|FASN|PKM|MDH2|IDH2|APOA4|VCP|CYB5R3|PNP|VNN1|GSTO1|PGK1|ALDOA|LDHB|ALAD|TKT|GPI|SLC2A1|LDHA	1.28e-07	15	GAPDH|ENO1|CAT|NT5E|AMBP|HPX|PRDX2|PKM|PRDX6|APOA4|VCP|LDHB|SLC2A1|GGTLC2|LDHA	0.00095	1.8	0.000134737		GO.0019359	nicotinamide nucleotide biosynthetic process	10	GAPDH|ENO1|PFKL|PKM|IDH2|PNP|PGK1|ALDOA|GPI|LDHA	3.3e-06
GO.0065003	protein-containing complex assembly	54	TGFB1|VTN|APOB|APOA1|CAT|APOE|CAB39|VWF|CAPZA1|NAPA|PFKL|FERMT3|STOM|CCT8|ARPC2|CCT2|PRKACA|CLU|TLN1|PKM|EPB41|ANXA6|FN1|STOML2|APOA4|VCP|HLA-DRB1|CAPZA2|STXBP3|PRKACB|HSP90AB1|SRC|GSN|FLOT1|HSPD1|DNM2|JUP|ALDOA|HLA-DRA|HLA-A|ILK|DIAPH1|ALAD|ANO6|PDCD6IP|SLC2A1|DMTN|UBC|CAND1|APOA5|DNM1L|EHD1|CLTC|AP2B1	9.36e-08	32	VTN|APOB|APOA1|CAT|SNAP23|APOE|VWF|CAPZA1|STOM|CLU|TLN1|GCFC2|PKM|EPB41|ANXA2|FN1|APOA4|VCP|HLA-DRB1|DMD|GSN|FLOT1|HLA-DRA|HLA-A|ILK|PDCD6IP|SLC2A1|DMTN|UBC|APOA5|CLTC|GNB1	0.00065	1.6875	0.000144		GO.0009628	response to abiotic stimulus	39	TGFB1|GPLD1|CAT|SERPINF1|CAB39|THBS1|ICAM1|TNC|CA2|GNAQ|ITGA2|HSP90B1|CD14|PRKACA|PKM|DPP4|AGT|F11R|HSP90AB1|ANXA7|PGK1|SRC|HSPA1B|CD9|HSPD1|DNM2|JUP|ITGB1|ALAD|SLC2A1|MME|LYN|UBC|PHB2|LDHA|ATP1A1|DNM1L|CYFIP1|SERPINB6	4.73e-06
GO.0051130	positive regulation of cellular component organization	61	TGFB1|VTN|HRG|PLEK|APOA1|APOE|SERPINF1|CCT7|ITGAV|ACTR3|ADD1|ICAM1|ANK1|MFGE8|IQGAP1|CCT6A|CCT5|CCT8|ARPC2|ITGA2|CCT2|TWF2|CD14|CLU|BAIAP2|SERPINF2|FN1|STOML2|VCP|MSN|AGT|S100A9|FLNA|SRC|GSN|MBL2|MAPRE1|HSPA1B|FLOT1|DNM2|CCT4|YWHAZ|ILK|LCP1|TF|CORO1C|CD36|PTPRJ|ANO6|PLXNB2|PDCD6IP|DMTN|LYN|PHB2|CAND1|APOA5|LIMS1|DNM1L|EHD1|CYFIP1|AP2B1	7.35e-16	43	PFN1|VTN|PLEK|APOA1|RAC2|APOE|SERPINF1|SDCBP|ACTR3|ICAM1|ANK1|MFGE8|ITGA2|CD14|CLU|BAIAP2|ANXA2|FN1|VCP|MSN|DMD|AGT|S100A9|FLNA|GSN|HSPA1B|FLOT1|ANXA1|YWHAZ|ILK|LCP1|CDC42|TF|AHSG|CORO1C|CD36|PTPRJ|PDCD6IP|DMTN|CFL1|APOA5|LIMS1|B2M	4.21e-12	1.4186	0.000174584		GO.1904951	positive regulation of establishment of protein localization	22	TGFB1|GAPDH|GPLD1|CCT7|CCT6A|CCT5|STOM|CCT8|CCT2|CD14|PRKACA|CD34|HLA-DRB1|EZR|HSP90AB1|SRC|JUP|CCT4|YWHAZ|GPI|ITGAM|DNM1L	4.77e-06
GO.0061024	membrane organization	39	MYH9|APOB|APOE|THBS1|ATP5B|ACTR3|NAPA|MFGE8|ARPC2|SDPR|CLU|BAIAP2|EPB41L3|STOML2|ATP5C1|ACTB|TFRC|STX11|STX7|GNAI3|SLC25A5|ANXA7|GSN|FLOT1|SLC25A6|CD9|DNM2|CNP|FLOT2|YWHAZ|ATP5A1|TF|ANO6|HSPA8|UBC|ITGAM|DNM1L|CLTC|AP2B1	6.44e-10	25	MYH9|APOB|SNAP23|APOE|THBS1|ACTR3|RAB7A|MFGE8|RAB8A|CLU|BAIAP2|SERPINA5|ANXA2|ACTB|TFRC|STX7|GSN|FLOT1|YWHAZ|CDC42|TF|PPIA|HSPA8|UBC|CLTC	2.89e-06	1.56	0.000222837		GO.0006096	glycolytic process	8	GAPDH|ENO1|PFKL|PKM|PGK1|ALDOA|GPI|LDHA	4.77e-06
GO.0045785	positive regulation of cell adhesion	33	TGFB1|VTN|HRG|APOA1|ITGAV|ICAM1|IQGAP1|ARPC2|ITGA2|SERPINF2|FBLN1|FN1|TFRC|DPP4|PNP|VNN1|FLNA|SRC|FLOT1|RSU1|HSPD1|DNM2|JUP|FLOT2|HLA-A|ILK|ITGA6|CD36|PTPRJ|PTPRC|DMTN|LYN|LIMS1	1.47e-13	23	VTN|APOA1|ICAM1|ITGA2|FBLN1|FN1|TFRC|DPP4|FLNA|FLOT1|ANXA1|RSU1|HLA-A|ILK|ITGA4|CDC42|ITGA6|CD44|CD36|PTPRJ|PTPRC|DMTN|LIMS1	5.14e-10	1.43478	0.000285992		GO.0002699	positive regulation of immune effector process	15	LBP|TGFB1|HPX|CD226|TFRC|STX7|HSPD1|HLA-A|HLA-B|CD36|GPI|STXBP2|LYN|ITGAM|PHB	4.84e-06
GO.0097435	supramolecular fiber organization	31	TMOD1|ACTR3|ADD1|LUM|EPS8|KPNB1|ACTC1|ARPC2|HSP90B1|BAIAP2|SERPINF2|TPM4|PLS3|EZR|SPTA1|FLNA|HSP90AB1|CAP1|SRC|GSN|DSP|PRKAR1A|ACTN1|ALDOA|ITGB1|ILK|DIAPH1|LCP1|CD36|DMTN|VIM	7.22e-12	21	RAC2|TMOD1|ACTR3|LUM|EPS8|ACTC1|BAIAP2|ANXA2|EZR|SPTA1|FLNA|CAP1|GSN|ACTN1|ITGB1|ILK|LCP1|CDC42|CD36|DMTN|CFL1	2.17e-08	1.47619	0.000332719		GO.0061621	canonical glycolysis	7	GAPDH|ENO1|PFKL|PKM|PGK1|ALDOA|GPI	4.93e-06
GO.0030334	regulation of cell migration	50	APOH|VCL|LBP|TGFB1|VTN|GPLD1|HRG|RRAS|APOE|SERPINF1|THBS1|ADAM10|ITGAV|ATP5B|ITGA2B|ICAM1|ANXA3|IQGAP1|FERMT3|ACE|ITGA2|PLG|GNAI2|FBLN1|IDH2|FN1|SPN|MSN|AGT|MPP1|FLNA|SRC|MAPRE1|STK24|JUP|ILK|DIAPH1|ATP5A1|RDX|ITGA6|CORO1C|PTPRJ|GNA13|GPI|ANO6|PLXNB2|PTPRC|DMTN|LYN|ITGB3	4.65e-16	36	APOH|VCL|LBP|PFN1|VTN|RRAS|RAC2|APOE|SERPINF1|SDCBP|THBS1|ITGA2B|ICAM1|ACE|PF4|ITGA2|PLG|GNAI2|RAP2B|FBLN1|FN1|MSN|AGT|MPP1|FLNA|ANXA1|ILK|ITGA4|RDX|ITGA6|CORO1C|PTPRJ|GNA13|PTPRC|DMTN|ITGB3	1.32e-12	1.38889	0.000352273		GO.0006458	'de novo' protein folding	8	CCT7|CCT6A|CCT5|CCT8|CCT2|HSPD1|CCT4|HSPA8	5.46e-06
GO.0010033	response to organic substance	100	LBP|TGFB1|PON1|GAPDH|GPLD1|APOB|CAT|CANX|SERPINF1|THBS1|ADAM10|CAPZA1|ACTR3|ADD1|ICAM1|ANXA3|TNC|ITIH4|LUM|IQGAP1|PFKL|CA2|GNAQ|ACTC1|ANXA5|ITGA2|HSP90B1|TWF2|CD14|FASN|PRKACA|GNAI2|CLU|TLN1|BAIAP2|PKM|SERPINF2|GP1BA|BSG|FN1|ACTB|APOA4|VCP|HLA-DRB1|TFRC|MSN|AGT|EZR|F11R|GSTO1|STXBP3|CPN1|PRKACB|GNAS|HSP90AB1|SLC25A5|ANXA7|SRC|GSN|FLOT1|SLC3A2|CD9|HSPD1|DNM2|PRKAR1A|CNP|JUP|HLA-DRA|YWHAZ|ITGB1|HLA…	5.17e-15	70	LBP|GAPDH|APOB|CAT|SERPINF1|THBS1|CAPZA1|ACTR3|RAB10|ICAM1|ITIH4|LUM|CA2|GNAQ|ACTC1|ATP6V0D1|PF4|ANXA5|ITGA2|RAB8A|CD14|AQP1|GNAI2|CLU|TLN1|BAIAP2|PKM|GP1BA|EEF1A1|ANXA2|FN1|ACTB|APOA4|VCP|HLA-DRB1|TFRC|MSN|AGT|EZR|GNAS|GSN|RAB14|FLOT1|ANXA1|HLA-DRA|YWHAZ|ITGB1|HLA-A|ILK|ITGA4|LCP1|CDC42|RDX|ITGA6|CD44|CD36|UBE2L3|SLC2A1|MME|PPIA|DMTN|CA1|HSPA8|CFL1|UBC|LDHA|ATP1A1|LIMS1|B2M|GNB1	1.29e-11	1.42857	0.000400775		GO.0009179	purine ribonucleoside diphosphate metabolic process	9	GAPDH|ENO1|PFKL|PKM|MPP1|PGK1|ALDOA|GPI|LDHA	8.03e-06
GO.0051693	actin filament capping	12	TMOD1|CAPZA1|ADD1|EPS8|TWF2|CAPZA2|SPTA1|GSN|RDX|CAPZB|DMTN|SPTB	5.31e-11	8	TMOD1|CAPZA1|EPS8|SPTA1|GSN|RDX|DMTN|SPTB	1.16e-07	1.5	0.000457759		GO.0046434	organophosphate catabolic process	13	PON1|GAPDH|ENO1|NT5E|PFKL|PKM|VCP|PNP|PGK1|CNP|ALDOA|GPI|LDHA	1.42e-05
GO.0007162	negative regulation of cell adhesion	19	TGFB1|HRG|APOA1|THBS1|ADAM10|ATP5B|TNC|PLG|FBLN1|HLA-DRB1|SPN|SRC|CD9|PRKAR1A|RDX|CORO1C|PLXNB2|PTPRC|DMTN	3.1e-07	11	APOA1|THBS1|KNG1|PLG|FBLN1|HLA-DRB1|ANXA1|RDX|CORO1C|PTPRC|DMTN	0.00054	1.72727	0.000574074		GO.0010543	regulation of platelet activation	7	HRG|PLEK|APOE|F2|CD9|DMTN|LYN	1.52e-05
GO.0032271	regulation of protein polymerization	20	TMOD1|CAPZA1|ACTR3|ADD1|ICAM1|EPS8|ARPC2|TWF2|BAIAP2|CAPZA2|SPTA1|VDAC2|GSN|MAPRE1|HSPA1B|RDX|CAPZB|DMTN|SPTB|CYFIP1	1.87e-09	13	PFN1|TMOD1|CAPZA1|ACTR3|ICAM1|EPS8|BAIAP2|SPTA1|GSN|HSPA1B|RDX|DMTN|SPTB	2.83e-06	1.53846	0.000660777		GO.0051649	establishment of localization in cell	50	MYH9|TGFB1|CAT|CANX|APOE|LRPPRC|ATP5B|CAPZA1|ACTR3|NAPA|ANK1|UQCRC2|KPNB1|HSP90B1|TUBA1A|F2|CLU|RASA3|TUBB|STOML2|ATP5C1|VCP|CAPZA2|AGT|EZR|STX11|STX7|COPA|SPTA1|ACTR1A|GNAS|SLC25A6|HSPD1|DNM2|STEAP3|PROS1|YWHAZ|ATP5A1|CAPZB|PTPRC|LYN|HSPA8|UBC|PHB2|DNM1L|RPLP0|SPTB|EHD1|CLTC|AP2B1	1.54e-05
GO.0032970	regulation of actin filament-based process	29	MYH9|TGFB1|HRG|PLEK|APOA1|TMOD1|CAPZA1|ACTR3|ADD1|ICAM1|EPS8|ARPC2|TWF2|BAIAP2|SERPINF2|CAPZA2|F11R|SPTA1|FLNA|GSN|DSP|JUP|ILK|RDX|CAPZB|DMTN|ATP1A1|SPTB|CYFIP1	1.14e-11	20	MYH9|PFN1|PLEK|APOA1|TMOD1|CAPZA1|ACTR3|ICAM1|EPS8|BAIAP2|SPTA1|FLNA|GSN|ILK|CDC42|RDX|DMTN|CFL1|ATP1A1|SPTB	1.65e-08	1.45	0.000690909		GO.0010639	negative regulation of organelle organization	19	TMOD1|CAPZA1|ADD1|EPS8|TWF2|CLU|CAPZA2|SPTA1|SLC25A5|SRC|GSN|MAPRE1|DNM2|PRKAR1A|RDX|CAPZB|DMTN|DNM1L|SPTB	1.74e-05
GO.0050789	regulation of biological process	243	TSPAN9|CETP|APOH|VCL|SERPIND1|MYH9|LBP|TGFB1|PON1|VTN|CD82|GAPDH|GPLD1|HRG|APOB|PLEK|ENO1|APOA1|TTR|CAT|RRAS|CANX|TUBA4A|APOE|ACLY|SERPINF1|NT5E|CCT7|CAB39|MYO1G|TMOD1|THBS1|ADAM10|LRPPRC|ITGAV|PZP|ATP5B|ITGA2B|LGALS3BP|CAPZA1|ACTR3|NAPA|ADD1|ICAM1|ANXA3|MGLL|TNC|AMBP|VDAC1|ANK1|HPX|ITIH4|LUM|MFGE8|IQGAP1|PFKL|FCN3|ITIH1|CCT6A|SERPING1|FERMT3|CD226|CCT5|EPS8|CA2|ATP1B3|GNAQ|STOM|CCT8|KPNB1|ACTC1|…	1.72e-18	169	CETP|APOH|VCL|SERPIND1|MYH9|LBP|PFN1|VTN|CD82|GAPDH|LTF|APOB|PLEK|ENO1|APOA1|CAT|RRAS|TUBA4A|RAC2|APOE|SERPINF1|NT5E|TMOD1|SDCBP|THBS1|RAB27B|ITGA2B|LGALS3BP|CAPZA1|ACTR3|KLKB1|RAB10|ICAM1|KNG1|RAB7A|AMBP|ANK1|HPX|ITIH4|LUM|MFGE8|BCAM|FCN3|ITIH1|SERPING1|EPS8|CA2|GNAQ|STOM|ACTC1|ACE|ATP6V0D1|AZGP1|PF4|ANXA5|ITGA2|ANPEP|EPB42|RAB8A|PRDX2|LRG1|CD14|GNB2|F2|PLG|CD34|AQP1|GNAI2|CLU|TLN1|BAIAP2|GCFC2|…	2.03e-15	1.43787	0.000847291		GO.0051817	modification of morphology or physiology of other organism involved in symbiotic interaction	11	TGFB1|GAPDH|APOE|ITGAV|STOM|KPNB1|F2|PLG|MBL2|SLC25A6|HSPA8	1.77e-05
GO.0010632	regulation of epithelial cell migration	18	APOH|TGFB1|GPLD1|HRG|APOE|SERPINF1|THBS1|ATP5B|ANXA3|ITGA2|PLG|AGT|SRC|JUP|ATP5A1|CORO1C|GPI|ITGB3	1.74e-07	11	APOH|PFN1|APOE|SERPINF1|THBS1|ITGA2|PLG|AGT|ANXA1|CORO1C|ITGB3	0.00016	1.63636	0.0010875		GO.0017144	drug metabolic process	27	TGFB1|GAPDH|ENO1|CAT|ACLY|NT5E|ATP5B|UQCRC2|PFKL|IDH3A|PKM|MDH2|IDH2|STOML2|ATP5C1|APOA4|VCP|CPN1|PGK1|ECE1|HSPA1B|ALDOA|PRPS2|ATP5A1|GPI|HSPA8|LDHA	1.83e-05
GO.0030335	positive regulation of cell migration	34	LBP|TGFB1|VTN|GPLD1|THBS1|ADAM10|ITGAV|ATP5B|ITGA2B|ICAM1|ANXA3|IQGAP1|FERMT3|ITGA2|PLG|GNAI2|FBLN1|FN1|SPN|AGT|FLNA|SRC|MAPRE1|ILK|DIAPH1|ATP5A1|RDX|ITGA6|GPI|ANO6|PTPRC|DMTN|LYN|ITGB3	3.32e-12	24	LBP|PFN1|VTN|RAC2|SDCBP|THBS1|ITGA2B|ICAM1|PF4|ITGA2|PLG|GNAI2|FBLN1|FN1|AGT|FLNA|ANXA1|ILK|ITGA4|RDX|ITGA6|PTPRC|DMTN|ITGB3	2.71e-09	1.41667	0.00122509		GO.0008361	regulation of cell size	13	PLEK|APOE|ADD1|TWF2|FN1|MSN|HSP90AB1|ANXA7|DNM2|ILK|RDX|ANO6|CYFIP1	2.16e-05
GO.0022603	regulation of anatomical structure morphogenesis	55	APOH|MYH9|TGFB1|HRG|APOA1|RRAS|APOE|SERPINF1|THBS1|ICAM1|ANXA3|EPS8|ARPC2|EPB42|LRG1|TWF2|F2|CD34|BAIAP2|FBLN1|EPB41L3|EPB41|FN1|MSN|AGT|EZR|SPTA1|FLNA|ANXA7|FAM129B|PGK1|SRC|FLOT1|DNM2|INF2|JUP|ALDOA|ITGB1|ILK|DIAPH1|RDX|PARVB|CORO1C|CD36|GNA13|CAPZB|PLXNB2|DMTN|PHB2|LIMS1|DNM1L|EHD1|CLTC|CYFIP1|AP2B1	3.52e-15	40	APOH|MYH9|PFN1|APOA1|RRAS|APOE|SERPINF1|THBS1|ICAM1|EPS8|PF4|EPB42|LRG1|F2|CD34|AQP1|BAIAP2|FBLN1|EPB41|FN1|MSN|AGT|EZR|SPTA1|FLNA|FLOT1|ANXA1|ITGB1|ILK|CDC42|RDX|PARVB|CORO1C|CD44|CD36|GNA13|DMTN|CFL1|LIMS1|CLTC	2.67e-12	1.375	0.00131835		GO.0007339	binding of sperm to zona pellucida	7	CCT7|CCT5|CCT8|CCT2|VDAC2|CCT4|ALDOA	2.48e-05
GO.0031349	positive regulation of defense response	22	LBP|APOB|HPX|CD226|ITGA2|HSP90B1|CD14|PRKACA|PGLYRP2|AGT|S100A9|PRKACB|SRC|HSPA1B|FLOT1|SLC25A6|HSPD1|CD36|ICAM2|LYN|UBC|ITGAM	1.37e-06	13	LBP|LTF|APOB|KLKB1|HPX|ITGA2|CD14|AGT|S100A9|HSPA1B|FLOT1|CD36|UBC	0.001	1.69231	0.00137		GO.0010634	positive regulation of epithelial cell migration	12	TGFB1|GPLD1|THBS1|ATP5B|ANXA3|ITGA2|PLG|AGT|SRC|ATP5A1|GPI|ITGB3	2.55e-05
GO.0051017	actin filament bundle assembly	10	ADD1|EPS8|HSP90B1|BAIAP2|PLS3|EZR|SRC|ACTN1|LCP1|DMTN	2.34e-07	6	EPS8|BAIAP2|EZR|ACTN1|LCP1|DMTN	0.00017	1.66667	0.00137647		GO.0009991	response to extracellular stimulus	23	TGFB1|PON1|APOA1|CAT|APOE|ICAM1|TNC|ITGA2|HSP90B1|GNAI2|BAIAP2|PKM|SERPINC1|SRC|GSN|STK24|ALAD|ITGA6|SLC2A1|LYN|HSPA8|LDHA|DNM1L	2.8e-05
GO.2000379	positive regulation of reactive oxygen species metabolic process	12	TGFB1|THBS1|ICAM1|F2|GNAI2|CLU|AGT|GNAI3|HSP90AB1|DNM2|CD36|ITGAM	9.5e-07	7	THBS1|ICAM1|F2|GNAI2|CLU|AGT|CD36	0.00064	1.71429	0.00148437		GO.0009435	NAD biosynthetic process	8	GAPDH|ENO1|PFKL|PKM|PNP|PGK1|ALDOA|GPI	2.8e-05
GO.0031347	regulation of defense response	40	LBP|VTN|APOB|APOA1|APOE|SERPINF1|NT5E|MGLL|HPX|SERPING1|CD226|ITGA2|HSP90B1|CD14|F2|PRKACA|CLU|CPN2|A2M|PGLYRP2|HLA-DRB1|AGT|S100A9|CPN1|PRKACB|HSP90AB1|SRC|HSPA1B|FLOT1|SLC25A6|HSPD1|PROS1|HLA-A|HLA-B|CD36|ICAM2|LYN|UBC|ITGAM|PHB	2.32e-11	28	LBP|VTN|LTF|APOB|APOA1|APOE|SERPINF1|NT5E|KLKB1|HPX|SERPING1|ITGA2|CD14|F2|CLU|CPN2|A2M|HLA-DRB1|AGT|S100A9|HSPA1B|FLOT1|ANXA1|PROS1|HLA-A|AHSG|CD36|UBC	1.43e-08	1.42857	0.00162238		GO.0043112	receptor metabolic process	10	TGFB1|TFRC|EZR|CD9|DNM2|ITGB1|CD36|CAPN1|CLTC|AP2B1	4.1e-05
GO.0050900	leukocyte migration	28	MYH9|LBP|TGFB1|APOB|MYO1G|ITGAV|ICAM1|EPS8|ATP1B3|CD34|BSG|FN1|ITGAL|SPN|MSN|GYPA|F11R|S100A9|SRC|SLC3A2|PROS1|ITGB1|ITGA6|ANO6|LYN|ITGAM|ITGB3|PECAM1	3.56e-12	20	MYH9|LBP|APOB|ICAM1|EPS8|PF4|CD34|FN1|MSN|GYPA|S100A9|ANXA1|PROS1|ITGB1|ITGA4|ITGA6|CD44|PPIA|ITGB3|PECAM1	2.11e-09	1.4	0.0016872		GO.0010595	positive regulation of endothelial cell migration	10	TGFB1|GPLD1|THBS1|ATP5B|ANXA3|PLG|AGT|ATP5A1|GPI|ITGB3	4.43e-05
GO.0032989	cellular component morphogenesis	36	VCL|MYH9|RP2|TMOD1|ITGAV|ADD1|IQGAP1|FERMT3|ACTC1|CLU|BAIAP2|GP1BA|EPB41L3|FN1|EZR|SPTA1|FLNA|HSP90AB1|CAP1|FAM129B|SRC|FLOT1|STK24|CD9|DNM2|PRKAR1A|CNP|ACTN1|ITGB1|ILK|GP5|NBEAL2|DNM1L|SPTB|ITGB3|CYFIP1	1.72e-08	24	VCL|MYH9|TMOD1|RAB10|ACTC1|RAB8A|CLU|BAIAP2|GP1BA|FN1|EZR|SPTA1|FLNA|CAP1|NOTCH4|FLOT1|ACTN1|ITGB1|ILK|ITGA4|CDC42|GP5|SPTB|ITGB3	7.76e-06	1.5	0.00221649		GO.0034109	homotypic cell-cell adhesion	7	ITGA2B|GP1BA|STXBP3|GNAS|DSP|JUP|ITGB3	4.51e-05
GO.0022406	membrane docking	15	PLEK|TUBA4A|ICAM1|TUBA1A|PRKACA|TUBB|TUBB4B|MSN|EZR|STX11|STX7|ACTR1A|STXBP3|MAPRE1|STXBP2	1.6e-06	9	PLEK|TUBA4A|RAB10|ICAM1|RAB7A|RAB8A|MSN|EZR|STX7	0.00069	1.66667	0.00231884		GO.0031032	actomyosin structure organization	10	MYH9|TMOD1|ACTC1|EPB41L3|EPB41|F11R|SRC|PRKAR1A|ITGB1|PDCD6IP	4.77e-05
GO.0098609	cell-cell adhesion	28	VCL|NT5E|ITGAV|ITGA2B|ICAM1|FERMT3|CD226|CD34|GP1BA|ITGAL|APOA4|SPN|MSN|EZR|VNN1|S100A9|STXBP3|GNAS|SRC|DSP|JUP|ITGB1|ITGA6|PLXNB2|ICAM2|ITGAM|ITGB3|PECAM1	3.86e-09	19	VCL|RAC2|NT5E|ITGA2B|ICAM1|CD34|RAP2B|GP1BA|APOA4|MSN|EZR|S100A9|GNAS|ITGB1|ITGA4|ITGA6|CD44|ITGB3|PECAM1	1.64e-06	1.47368	0.00235366		GO.0071407	cellular response to organic cyclic compound	23	TGFB1|GPLD1|SERPINF1|ICAM1|TNC|ITGA2|HSP90B1|PRKACA|ACTB|MSN|EZR|GNAS|HSP90AB1|SRC|FLOT1|DNM2|JUP|DIAPH1|ITGA6|DMTN|ATP1A1|DNM1L|PHB	4.84e-05
GO.1903391	regulation of adherens junction organization	10	HRG|THBS1|ADD1|IQGAP1|SRC|RDX|CORO1C|PTPRJ|DMTN|LIMS1	1.12e-06	6	THBS1|RDX|CORO1C|PTPRJ|DMTN|LIMS1	0.00045	1.66667	0.00248889		GO.0043434	response to peptide hormone	19	TGFB1|GPLD1|CAT|ICAM1|IQGAP1|CA2|PRKACA|BAIAP2|PKM|BSG|AGT|STXBP3|PRKACB|GNAS|SRC|PRKAR1A|SLC2A1|LYN|CYFIP1	4.94e-05
GO.0051223	regulation of protein transport	31	TGFB1|GAPDH|GPLD1|APOA1|PFKL|STOM|CD14|PRKACA|CD34|FBLN1|IDH2|FN1|HLA-DRB1|DPP4|EZR|GNAS|HSP90AB1|SLC25A5|SRC|SLC25A6|JUP|ANXA4|LCP1|CD36|GPI|SLC2A1|DMTN|LYN|HSPA8|ITGAM|DNM1L	2.44e-07	20	GAPDH|APOA1|STOM|RAB8A|CD14|CD34|FBLN1|FN1|HLA-DRB1|DPP4|EZR|GNAS|ANXA1|LCP1|ORM2|CD36|SLC2A1|PPIA|DMTN|HSPA8	9.41e-05	1.55	0.00259299		GO.0031623	receptor internalization	8	TFRC|EZR|CD9|DNM2|ITGB1|CD36|CLTC|AP2B1	4.94e-05
GO.0051704	multi-organism process	83	LBP|TGFB1|GAPDH|HRG|APOB|ENO1|APOE|CCT7|ITGAV|PZP|ICAM1|ANXA3|AMBP|VDAC1|HPX|MFGE8|FCN3|CCT5|STOM|CCT8|KPNB1|ACE|FCN2|ITGA2|CCT2|ANPEP|LRG1|CD14|F2|PLG|PRKACA|CLU|TLN1|BAIAP2|APOL1|FBLN1|BSG|PGLYRP2|FN1|HP|VCP|HLA-DRB1|TFRC|SPN|DPP4|GYPA|AGT|F11R|S100A9|ACTR1A|GNAS|HSP90AB1|SLC25A5|VDAC2|ANXA7|SRC|MBL2|HSPA1B|SLC25A6|CD9|HSPD1|DNM2|PRKAR1A|CNP|CCT4|ALDOA|HLA-DRA|ITGB1|HLA-A|ALAD|HLA-B|CD36|PTPRC|…	3.43e-13	59	LBP|PSMA2|GAPDH|LTF|APOB|ENO1|APOE|LYZ|ICAM1|KNG1|RAB7A|AMBP|HPX|MFGE8|FCN3|STOM|ACE|PF4|ITGA2|ANPEP|LRG1|CD14|F2|PLG|AQP1|CLU|TLN1|BAIAP2|FBLN1|SERPINA5|ANXA2|FN1|HP|VCP|HLA-DRB1|TFRC|DPP4|GYPA|AGT|S100A9|GNAS|RAB14|HSPA1B|HLA-DRA|ITGB1|HLA-A|CDC42|CD36|PTPRC|COLEC11|PDCD6IP|SLC2A1|PPIA|HSPA8|CFL1|UBC|SLC1A5|B2M|ITGB3	1.3e-10	1.40678	0.00263846		GO.0051893	regulation of focal adhesion assembly	8	HRG|THBS1|IQGAP1|SRC|CORO1C|PTPRJ|DMTN|LIMS1	4.94e-05
GO.0051345	positive regulation of hydrolase activity	36	APOH|RP2|GPLD1|PLEK|APOA1|NAPA|ICAM1|IQGAP1|ATP1B3|GNAQ|ITGA2|A2M|FBLN1|RASA3|RASGRP2|FN1|APOA4|VCP|AGT|F11R|S100A9|GNAS|HSP90AB1|GSN|RSU1|GDI2|HSPD1|DNM2|ITGB1|ITGA6|CORO1C|GNA13|LYN|APOA5|LIMS1|DNM1L	3.43e-08	24	APOH|PFN1|PLEK|APOA1|ICAM1|GNAQ|ITGA2|A2M|FBLN1|FN1|APOA4|VCP|AGT|S100A9|GNAS|GSN|RSU1|GDI2|ITGB1|ITGA6|CORO1C|GNA13|APOA5|LIMS1	1.23e-05	1.5	0.00278862		GO.0032386	regulation of intracellular transport	18	TGFB1|NAPA|STOM|PRKACA|MSN|EZR|HSP90AB1|SRC|JUP|LCP1|RDX|CD36|STXBP2|DMTN|LYN|ITGAM|DNM1L|EHD1	6.33e-05
GO.0050794	regulation of cellular process	233	TSPAN9|CETP|APOH|VCL|SERPIND1|MYH9|LBP|TGFB1|VTN|CD82|GAPDH|GPLD1|HRG|APOB|PLEK|ENO1|APOA1|TTR|CAT|RRAS|CANX|TUBA4A|APOE|ACLY|SERPINF1|CCT7|CAB39|MYO1G|TMOD1|THBS1|ADAM10|LRPPRC|ITGAV|PZP|ATP5B|ITGA2B|LGALS3BP|CAPZA1|ACTR3|NAPA|ADD1|ICAM1|ANXA3|MGLL|TNC|AMBP|VDAC1|ANK1|HPX|ITIH4|LUM|MFGE8|IQGAP1|PFKL|FCN3|ITIH1|CCT6A|SERPING1|FERMT3|CD226|CCT5|EPS8|CA2|ATP1B3|GNAQ|CCT8|KPNB1|ACTC1|ACE|ARPC2|ANXA5…	1.69e-17	163	CETP|APOH|VCL|SERPIND1|MYH9|LBP|PFN1|VTN|CD82|GAPDH|LTF|APOB|PLEK|ENO1|APOA1|CAT|RRAS|TUBA4A|RAC2|APOE|SERPINF1|TMOD1|SDCBP|THBS1|RAB27B|ITGA2B|LGALS3BP|CAPZA1|ACTR3|KLKB1|RAB10|ICAM1|KNG1|RAB7A|AMBP|ANK1|HPX|ITIH4|LUM|MFGE8|BCAM|FCN3|ITIH1|SERPING1|EPS8|CA2|GNAQ|ACTC1|ACE|ATP6V0D1|AZGP1|PF4|ANXA5|ITGA2|ANPEP|EPB42|RAB8A|PRDX2|LRG1|CD14|GNB2|F2|PLG|CD34|AQP1|GNAI2|CLU|TLN1|BAIAP2|GCFC2|RAP2B|LPA|…	5.56e-15	1.42945	0.00303957		GO.0071417	cellular response to organonitrogen compound	22	TGFB1|GPLD1|ICAM1|CA2|HSP90B1|PRKACA|BAIAP2|PKM|ACTB|AGT|EZR|PRKACB|GNAS|SRC|DNM2|PRKAR1A|JUP|DIAPH1|CD36|DMTN|LYN|CYFIP1	7.88e-05
GO.0070613	regulation of protein processing	17	MYH9|VTN|ENO1|THBS1|SERPING1|F2|PRKACA|CLU|CPN2|SERPINF2|A2M|CPN1|PRKACB|SRC|GSN|PROS1|PHB	4.66e-10	12	MYH9|VTN|ENO1|THBS1|KLKB1|SERPING1|F2|CLU|CPN2|A2M|GSN|PROS1	1.42e-07	1.41667	0.00328169		GO.0050867	positive regulation of cell activation	17	LBP|TGFB1|PLEK|THBS1|CD226|TFRC|DPP4|PNP|VNN1|SRC|HSPD1|FLOT2|HLA-A|PTPRC|DMTN|LYN|ITGAM	8.07e-05
GO.0043933	protein-containing complex subunit organization	59	CETP|TGFB1|VTN|APOB|APOA1|CAT|APOE|CAB39|VWF|CAPZA1|NAPA|LUM|PFKL|FERMT3|STOM|CCT8|ARPC2|CCT2|PRKACA|CLU|TLN1|PKM|SERPINF2|EPB41|ANXA6|FN1|STOML2|APOA4|VCP|HLA-DRB1|CAPZA2|AGT|STXBP3|PRKACB|HSP90AB1|SRC|GSN|FLOT1|HSPD1|DNM2|JUP|ALDOA|HLA-DRA|HLA-A|ILK|DIAPH1|ALAD|ANO6|PDCD6IP|SLC2A1|DMTN|HSPA8|UBC|CAND1|APOA5|DNM1L|EHD1|CLTC|AP2B1	1.7e-07	39	CETP|VTN|APOB|APOA1|CAT|SNAP23|APOE|VWF|CAPZA1|LUM|STOM|CLU|TLN1|GCFC2|PKM|LPA|EPB41|ANXA2|FN1|APOA4|VCP|HLA-DRB1|DMD|AGT|GSN|FLOT1|HLA-DRA|HLA-A|ILK|PDCD6IP|SLC2A1|PLTP|DMTN|HSPA8|CFL1|UBC|APOA5|CLTC|GNB1	5.01e-05	1.51282	0.00339321		GO.0072659	protein localization to plasma membrane	12	ANK1|ATP1B3|BSG|EPB41L3|EZR|F11R|FLNA|FLOT1|JUP|FLOT2|RDX|TSPAN33	8.3e-05
GO.0002478	antigen processing and presentation of exogenous peptide antigen	14	CANX|ITGAV|CAPZA1|HLA-DRB1|CAPZA2|ACTR1A|DNM2|HLA-DRA|HLA-A|HLA-B|CD36|CAPZB|CLTC|AP2B1	3.12e-07	9	SNAP23|CAPZA1|RAB7A|HLA-DRB1|HLA-DRA|HLA-A|CD36|B2M|CLTC	9.11e-05	1.55556	0.00342481		GO.0061028	establishment of endothelial barrier	6	ICAM1|FASN|MSN|EZR|F11R|RDX	9.52e-05
GO.0090087	regulation of peptide transport	33	TGFB1|GAPDH|GPLD1|APOA1|PFKL|CA2|STOM|CD14|PRKACA|CD34|FBLN1|IDH2|FN1|HLA-DRB1|DPP4|EZR|S100A9|GNAS|HSP90AB1|SLC25A5|SRC|SLC25A6|JUP|ANXA4|LCP1|CD36|GPI|SLC2A1|DMTN|LYN|HSPA8|ITGAM|DNM1L	6.52e-08	22	GAPDH|APOA1|CA2|STOM|RAB8A|CD14|CD34|FBLN1|FN1|HLA-DRB1|DPP4|EZR|S100A9|GNAS|ANXA1|LCP1|ORM2|CD36|SLC2A1|PPIA|DMTN|HSPA8	1.88e-05	1.5	0.00346809		GO.0031667	response to nutrient levels	21	TGFB1|PON1|APOA1|CAT|APOE|ICAM1|TNC|ITGA2|HSP90B1|GNAI2|BAIAP2|PKM|SERPINC1|SRC|GSN|STK24|ALAD|SLC2A1|HSPA8|LDHA|DNM1L	9.66e-05
GO.0031333	negative regulation of protein complex assembly	16	TMOD1|CAPZA1|ADD1|EPS8|TWF2|CLU|CAPZA2|SPTA1|VDAC2|SRC|GSN|MAPRE1|RDX|CAPZB|DMTN|SPTB	6.5e-09	11	PFN1|TMOD1|CAPZA1|EPS8|CLU|SPTA1|GSN|CDC42|RDX|DMTN|SPTB	1.84e-06	1.45455	0.00353261		GO.0140056	organelle localization by membrane tethering	12	PLEK|TUBA4A|TUBA1A|PRKACA|TUBB|TUBB4B|STX11|STX7|ACTR1A|STXBP3|MAPRE1|STXBP2	9.74e-05
GO.0022407	regulation of cell-cell adhesion	24	TGFB1|APOA1|ICAM1|FERMT3|PLG|SERPINF2|HLA-DRB1|TFRC|SPN|DPP4|PNP|VNN1|SRC|FLOT1|CD9|HSPD1|PRKAR1A|FLOT2|HLA-A|RDX|ITGA6|PTPRC|DMTN|LYN	9.68e-08	16	APOA1|ICAM1|PLG|HLA-DRB1|TFRC|DPP4|FLOT1|ANXA1|HLA-A|ITGA4|CDC42|RDX|ITGA6|CD44|PTPRC|DMTN	2.35e-05	1.5	0.00411915		GO.0031175	neuron projection development	25	VCL|APOA1|APOE|TNC|IQGAP1|BAIAP2|EPB41L3|APOA4|EZR|SPTA1|HSP90AB1|FAM129B|SRC|FLOT1|STK24|DNM2|CNP|ITGB1|ILK|GP5|LYN|APOA5|SPTB|EHD1|CYFIP1	0.00011
GO.0043277	apoptotic cell clearance	8	THBS1|ITGAV|MFGE8|FCN3|FCN2|PDIA6|CD36|ITGB3	9.35e-07	5	THBS1|MFGE8|FCN3|CD36|ITGB3	0.00022	1.6	0.00425		GO.0034613	cellular protein localization	42	VCL|TGFB1|CAT|APOE|NAPA|ANK1|UQCRC2|ATP1B3|KPNB1|HSP90B1|TWF2|CLU|TLN1|BSG|EPB41L3|PIGR|ITGAL|VCP|AGT|EZR|STX11|STX7|F11R|COPA|FLNA|GSN|MAPRE1|FLOT1|SLC25A6|HSPD1|JUP|FLOT2|DIAPH1|RDX|HSPA8|UBC|PHB2|RPLP0|EHD1|CLTC|AP2B1|TSPAN33	0.00012
GO.0002697	regulation of immune effector process	26	LBP|TGFB1|VTN|APOA1|HPX|SERPING1|CD226|F2|CLU|CPN2|A2M|PGLYRP2|TFRC|STX7|CPN1|HSPD1|PROS1|HLA-A|HLA-B|CD36|GPI|PTPRC|STXBP2|LYN|ITGAM|PHB	4.82e-09	18	LBP|VTN|APOA1|RAC2|HPX|SERPING1|F2|CLU|CPN2|A2M|TFRC|STX7|ANXA1|PROS1|HLA-A|CD36|PTPRC|B2M	1.13e-06	1.44444	0.00426549		GO.0006091	generation of precursor metabolites and energy	19	GAPDH|ENO1|CAT|ATP5B|UQCRC2|PFKL|IDH3A|PKM|MDH2|IDH2|STOML2|ATP5C1|GNAS|PGK1|ALDOA|ATP5A1|GPI|LDHA|ETFA	0.00012
GO.0048002	antigen processing and presentation of peptide antigen	15	CANX|ITGAV|CAPZA1|ACE|HLA-DRB1|CAPZA2|ACTR1A|DNM2|HLA-DRA|HLA-A|HLA-B|CD36|CAPZB|CLTC|AP2B1	1.08e-07	10	SNAP23|CAPZA1|RAB7A|ACE|HLA-DRB1|HLA-DRA|HLA-A|CD36|B2M|CLTC	2.4e-05	1.5	0.0045		GO.0045834	positive regulation of lipid metabolic process	11	TGFB1|GPLD1|APOA1|APOE|F2|STOML2|APOA4|AGT|SRC|LYN|APOA5	0.00012
GO.0030194	positive regulation of blood coagulation	11	APOH|HRG|PLEK|THBS1|F2|PLG|SERPINF2|S100A9|CD36|ANO6|DMTN	1.47e-10	8	APOH|PLEK|THBS1|F2|PLG|S100A9|CD36|DMTN	3.23e-08	1.375	0.00455108		GO.0009988	cell-cell recognition	8	CCT7|CCT5|CCT8|CCT2|MSN|VDAC2|CCT4|ALDOA	0.00012
GO.0007010	cytoskeleton organization	53	MYH9|TUBB1|GAPDH|PLEK|TUBA4A|APOE|TMOD1|ACTR3|ADD1|ANK1|EPS8|KPNB1|ACTC1|ARPC2|HSP90B1|EPB42|TUBA1A|TLN1|BAIAP2|TUBB|TUBB4B|EPB41L3|TPM4|EPB41|PLS3|ACTB|MSN|EZR|F11R|SPTA1|S100A9|FLNA|CAP1|SRC|GSN|DSP|TUBAL3|INF2|PRKAR1A|CNP|JUP|ACTN1|ALDOA|ITGB1|DIAPH1|LCP1|PARVB|CORO1C|CAPZB|PDCD6IP|DMTN|VIM|SPTB	4.11e-14	39	MYH9|TUBB1|PFN1|GAPDH|PLEK|TUBA4A|RAC2|APOE|TMOD1|SDCBP|ACTR3|ANK1|EPS8|ACTC1|EPB42|AQP1|TLN1|BAIAP2|EPB41|ACTB|MSN|DMD|EZR|SPTA1|S100A9|FLNA|CAP1|GSN|ANXA1|ACTN1|ITGB1|LCP1|CDC42|PARVB|CORO1C|PDCD6IP|DMTN|CFL1|SPTB	8.33e-12	1.35897	0.00493397		GO.0010633	negative regulation of epithelial cell migration	8	APOH|TGFB1|HRG|APOE|SERPINF1|THBS1|JUP|CORO1C	0.00012
GO.0007155	cell adhesion	51	VCL|VTN|NT5E|MYO1G|THBS1|ITGAV|VWF|ITGA2B|LGALS3BP|ICAM1|TNC|AMBP|MFGE8|FERMT3|CD226|ITGA2|CD34|GP1BA|FN1|ITGAL|APOA4|SPN|MSN|DPP4|EZR|VNN1|F11R|S100A9|STXBP3|GNAS|SRC|DSP|CD9|JUP|ACTN1|FLOT2|MMRN1|ITGB1|ILK|GP1BB|GP5|PARVB|SVEP1|ITGA6|CD36|PLXNB2|ICAM2|IGFALS|ITGAM|ITGB3|PECAM1	6.55e-15	38	VCL|VTN|RAC2|NT5E|THBS1|VWF|ITGA2B|LGALS3BP|ICAM1|AMBP|MFGE8|BCAM|AZGP1|ITGA2|CD34|RAP2B|GP1BA|FN1|APOA4|MSN|DPP4|EZR|S100A9|GNAS|ACTN1|MMRN1|ITGB1|ILK|ITGA4|GP1BB|GP5|PARVB|ITGA6|CD44|CD36|IGFALS|ITGB3|PECAM1	1.32e-12	1.34211	0.00496212		GO.0009743	response to carbohydrate	12	TGFB1|GPLD1|APOB|CAT|SERPINF1|THBS1|ICAM1|PFKL|ITGA2|PRKACA|LYN|LDHA	0.00013
GO.0010770	positive regulation of cell morphogenesis involved in differentiation	13	APOA1|ARPC2|TWF2|BAIAP2|FN1|FLNA|DNM2|ILK|PLXNB2|DMTN|LIMS1|DNM1L|CYFIP1	4.93e-06	8	APOA1|BAIAP2|FN1|FLNA|ILK|CDC42|DMTN|LIMS1	0.0009	1.625	0.00547778		GO.0010591	regulation of lamellipodium assembly	6	HRG|ARPC2|TWF2|DNM2|CAPZB|DMTN	0.00013
GO.0044087	regulation of cellular component biogenesis	49	TGFB1|HRG|PLEK|APOA1|APOE|TMOD1|THBS1|CAPZA1|ACTR3|NAPA|ADD1|ICAM1|IQGAP1|EPS8|ACE|ARPC2|TWF2|PRKACA|CLU|BAIAP2|SERPINF2|VCP|MSN|CAPZA2|AGT|EZR|SPTA1|FLNA|VDAC2|SRC|GSN|MAPRE1|HSPA1B|FLOT1|DNM2|LCP1|RDX|CORO1C|CD36|PTPRJ|CAPZB|PDCD6IP|DMTN|HSPA8|CAND1|LIMS1|DNM1L|SPTB|CYFIP1	2.9e-13	36	PFN1|PLEK|APOA1|RAC2|APOE|TMOD1|SDCBP|THBS1|CAPZA1|ACTR3|ICAM1|RAB7A|EPS8|ACE|CLU|BAIAP2|VCP|MSN|AGT|EZR|SPTA1|FLNA|GSN|HSPA1B|FLOT1|LCP1|CDC42|RDX|CORO1C|CD36|PTPRJ|PDCD6IP|DMTN|HSPA8|LIMS1|SPTB	4.72e-11	1.36111	0.00614407		GO.0060429	epithelium development	35	VCL|TGFB1|CAT|TMOD1|ICAM1|TNC|VDAC1|IQGAP1|CA2|ITGA2|FASN|PRKACA|CD34|MESP2|MSN|EZR|F11R|FLNA|PRKACB|GNAS|ANXA7|PGK1|SRC|DSP|JUP|ANXA4|ILK|RDX|CASP14|GNA13|PLXNB2|CAPN1|PHB2|VIM|PECAM1	0.00014
GO.0051493	regulation of cytoskeleton organization	31	TGFB1|HRG|PLEK|APOA1|TMOD1|CAPZA1|ACTR3|ADD1|ICAM1|EPS8|ARPC2|TWF2|BAIAP2|SERPINF2|CAPZA2|F11R|SPTA1|S100A9|FLNA|GSN|MAPRE1|HSPA1B|ILK|DIAPH1|RDX|CAPZB|PDCD6IP|DMTN|SPTB|CLTC|CYFIP1	9.47e-10	22	PFN1|PLEK|APOA1|TMOD1|CAPZA1|ACTR3|ICAM1|EPS8|BAIAP2|SPTA1|S100A9|FLNA|GSN|HSPA1B|ILK|CDC42|RDX|PDCD6IP|DMTN|CFL1|SPTB|CLTC	1.51e-07	1.40909	0.00627152		GO.0002694	regulation of leukocyte activation	21	LBP|TGFB1|THBS1|CD226|PGLYRP2|HLA-DRB1|TFRC|SPN|DPP4|PNP|VNN1|SRC|GSN|HSPD1|PRKAR1A|FLOT2|HLA-A|PTPRC|STXBP2|LYN|ITGAM	0.00014
GO.0030833	regulation of actin filament polymerization	17	TMOD1|CAPZA1|ACTR3|ADD1|ICAM1|EPS8|ARPC2|TWF2|BAIAP2|CAPZA2|SPTA1|GSN|RDX|CAPZB|DMTN|SPTB|CYFIP1	5.88e-09	12	PFN1|TMOD1|CAPZA1|ACTR3|ICAM1|EPS8|BAIAP2|SPTA1|GSN|RDX|DMTN|SPTB	9.32e-07	1.41667	0.00630901		GO.1901652	response to peptide	20	TGFB1|GPLD1|CAT|ICAM1|IQGAP1|CA2|PRKACA|BAIAP2|PKM|BSG|AGT|STXBP3|PRKACB|GNAS|SRC|PRKAR1A|CD36|SLC2A1|LYN|CYFIP1	0.00014
GO.0010035	response to inorganic substance	26	PON1|GPLD1|APOB|CAT|SERPINF1|THBS1|ADD1|ICAM1|IQGAP1|CA2|CD14|BSG|RASGRP2|HP|APOA4|ANXA7|SRC|GSN|STK24|CD9|DNM2|TF|ALAD|ANXA11|DMTN|LDHA	1.08e-06	17	APOB|CAT|SERPINF1|THBS1|ICAM1|CA2|PRDX2|CD14|AQP1|HP|APOA4|GSN|ANXA1|TF|DMTN|LDHA|B2M	0.00017	1.52941	0.00635294		GO.0001101	response to acid chemical	17	PON1|APOB|CAT|SERPINF1|ICAM1|TNC|ITGA2|TWF2|BAIAP2|GNAS|SRC|GSN|CD9|ALAD|CD36|LYN|PHB2	0.00014
GO.1901888	regulation of cell junction assembly	12	HRG|THBS1|IQGAP1|ACE|PRKACA|AGT|SRC|FLOT1|CORO1C|PTPRJ|DMTN|LIMS1	3.07e-07	8	THBS1|ACE|AGT|FLOT1|CORO1C|PTPRJ|DMTN|LIMS1	4.8e-05	1.5	0.00639583		GO.0050886	endocrine process	7	ENPEP|ACE|SERPINF2|AGT|FAM129B|ECE1|MME	0.00014
GO.0016032	viral process	36	TGFB1|APOE|ITGAV|ICAM1|AMBP|VDAC1|HPX|KPNB1|ITGA2|ANPEP|TLN1|FBLN1|VCP|HLA-DRB1|TFRC|DPP4|GYPA|F11R|HSP90AB1|SLC25A5|SRC|HSPA1B|SLC25A6|HSPD1|HLA-DRA|ITGB1|HLA-A|HLA-B|PDCD6IP|LYN|HSPA8|UBC|SLC1A5|VIM|ITGB3|AP2B1	6.33e-11	26	APOE|ICAM1|RAB7A|AMBP|HPX|ITGA2|ANPEP|TLN1|FBLN1|VCP|HLA-DRB1|TFRC|DPP4|GYPA|HSPA1B|HLA-DRA|ITGB1|HLA-A|CDC42|PDCD6IP|PPIA|HSPA8|UBC|SLC1A5|B2M|ITGB3	9.54e-09	1.38462	0.00663522		GO.0001954	positive regulation of cell-matrix adhesion	7	HRG|IQGAP1|JUP|ILK|CD36|PTPRJ|LIMS1	0.00014
GO.0048584	positive regulation of response to stimulus	79	APOH|LBP|TGFB1|VTN|GPLD1|HRG|APOB|PLEK|APOA1|CAT|MYO1G|THBS1|ADAM10|ITGAV|ACTR3|ICAM1|HPX|IQGAP1|FCN3|SERPING1|CD226|EPS8|FCN2|ARPC2|ITGA2|HSP90B1|LRG1|CD14|F2|PLG|PRKACA|GNAI2|CLU|BAIAP2|SERPINF2|PGLYRP2|STOML2|ACTB|VCP|HLA-DRB1|TFRC|AGT|STX7|S100A9|GSTO1|FLNA|PRKACB|GNAS|HSP90AB1|SRC|GSN|MBL2|HSPA1B|FLOT1|STK24|SLC25A6|HSPD1|JUP|HLA-DRA|YWHAZ|ITGB1|HLA-A|ILK|HLA-B|CD36|PTPRJ|ANO6|PTPRC|ICAM2|DM…	4.2e-13	57	APOH|LBP|VTN|LTF|APOB|PLEK|APOA1|CAT|RAC2|SDCBP|THBS1|ACTR3|KLKB1|ICAM1|HPX|FCN3|SERPING1|EPS8|PF4|ITGA2|LRG1|CD14|F2|PLG|GNAI2|CLU|BAIAP2|COLEC10|ACTB|VCP|HLA-DRB1|TFRC|AGT|STX7|S100A9|FLNA|GNAS|GSN|HSPA1B|FLOT1|ANXA1|HLA-DRA|YWHAZ|ITGB1|HLA-A|ILK|CDC42|CD44|CD36|PTPRJ|PTPRC|COLEC11|DMTN|UBC|LIMS1|B2M|ITGB3	6.29e-11	1.38596	0.00667727		GO.0050766	positive regulation of phagocytosis	7	ITGAV|MFGE8|ITGA2|MBL2|DNM2|CD36|ANO6	0.00014
GO.0051239	regulation of multicellular organismal process	97	APOH|LBP|TGFB1|VTN|GAPDH|GPLD1|HRG|PLEK|ENO1|APOA1|RRAS|APOE|SERPINF1|THBS1|ATP5B|ITGA2B|ADD1|ICAM1|ANXA3|MGLL|LUM|IQGAP1|SERPING1|CD226|CA2|ACE|ANXA5|ITGA2|LRG1|TWF2|CD14|F2|PLG|PRKACA|CD34|GNAI2|CLU|BAIAP2|SERPINF2|GP1BA|FBLN1|IDH2|PGLYRP2|ANXA6|FN1|APOA4|HLA-DRB1|TFRC|SPN|PNP|AGT|EZR|SERPINC1|VNN1|F11R|S100A9|GSTO1|FLNA|PRKACB|GNAS|HSP90AB1|FAM129B|PGK1|SRC|ECE1|HSPA1B|CLIC1|FLOT1|STK24|DSP|CD…	6.4e-14	70	APOH|LBP|PFN1|VTN|GAPDH|LTF|PLEK|ENO1|APOA1|RRAS|APOE|SERPINF1|SDCBP|THBS1|ITGA2B|KLKB1|ICAM1|KNG1|LUM|SERPING1|CA2|ACE|PF4|ANXA5|ITGA2|LRG1|CD14|F2|PLG|CD34|AQP1|GNAI2|CLU|BAIAP2|GP1BA|FBLN1|ANXA2|FN1|APOA4|HLA-DRB1|TFRC|DMD|AGT|EZR|SERPINC1|S100A9|FLNA|GNAS|RAB14|NOTCH4|HSPA1B|CLIC1|FLOT1|ANXA1|PROS1|ITGB1|HLA-A|ILK|CDC42|AHSG|CORO1C|ORM2|CD36|DMTN|CFL1|APOA5|ATP1A1|B2M|ITGB3|CLTC	8.64e-12	1.38571	0.00740741		GO.0032930	positive regulation of superoxide anion generation	5	TGFB1|GNAI2|AGT|GNAI3|ITGAM	0.00014
GO.0032956	regulation of actin cytoskeleton organization	25	TGFB1|HRG|PLEK|APOA1|TMOD1|CAPZA1|ACTR3|ADD1|ICAM1|EPS8|ARPC2|TWF2|BAIAP2|SERPINF2|CAPZA2|F11R|SPTA1|FLNA|GSN|ILK|RDX|CAPZB|DMTN|SPTB|CYFIP1	5.65e-10	18	PFN1|PLEK|APOA1|TMOD1|CAPZA1|ACTR3|ICAM1|EPS8|BAIAP2|SPTA1|FLNA|GSN|ILK|CDC42|RDX|DMTN|CFL1|SPTB	7.57e-08	1.38889	0.00746367		GO.0045216	cell-cell junction organization	12	VCL|TGFB1|ITGA2|TLN1|EPB41L3|F11R|SRC|DSP|CD9|JUP|ACTN1|PDCD6IP	0.00015
GO.0007229	integrin-mediated signaling pathway	14	MYH9|PLEK|APOA1|ADAM10|ITGAV|FERMT3|ITGA2|TLN1|ITGAL|SRC|ITGB1|ILK|ITGA6|ITGAM	5.42e-09	10	MYH9|PLEK|APOA1|ITGA2|TLN1|ITGB1|ILK|ITGA4|CDC42|ITGA6	7.16e-07	1.4	0.00756983		GO.0009108	coenzyme biosynthetic process	12	GAPDH|ENO1|ACLY|PFKL|FASN|PKM|IDH2|PNP|PGK1|ALDOA|GPI|LDHA	0.00015
GO.0033036	macromolecule localization	80	CETP|APOH|VCL|MYH9|LBP|RP2|TGFB1|APOB|PLEK|APOA1|CAT|CANX|APOE|LRPPRC|ITGAV|NAPA|ANK1|UQCRC2|ATP1B3|KPNB1|ACE|ITGA2|CCT2|HSP90B1|TWF2|CLU|TLN1|BAIAP2|APOL1|BSG|EPB41L3|STOML2|PIGR|ITGAL|HNRNPA1L2|APOA4|VCP|TFRC|PNP|AGT|EZR|STX11|STX7|F11R|COPA|FLNA|STXBP3|GNAS|GSN|MAPRE1|FLOT1|DSP|GDI2|SLC25A6|HSPD1|DNM2|STEAP3|JUP|CCT4|FLOT2|DIAPH1|RDX|TF|CORO1C|CD36|ANO6|PDCD6IP|STXBP2|DMTN|LYN|HSPA8|UBC|PHB2|A…	1.93e-11	57	CETP|APOH|VCL|MYH9|LBP|AFM|APOB|PLEK|APOA1|CAT|SNAP23|APOE|ARF3|SDCBP|RAB10|RAB7A|ANK1|ACE|ATP6V0D1|AZGP1|ITGA2|RAB8A|CLU|TLN1|BAIAP2|LPA|SERPINA5|ANXA2|PIGR|APOA4|VCP|TFRC|DMD|AGT|EZR|STX7|FLNA|GNAS|GSN|RAB14|FLOT1|ANXA1|GDI2|ITGA4|APOF|RDX|TF|CORO1C|CD36|PDCD6IP|PLTP|DMTN|HSPA8|UBC|APOA5|LIMS1|CLTC	2.36e-09	1.40351	0.00817797		GO.0002221	pattern recognition receptor signaling pathway	10	LBP|APOB|HSP90B1|CD14|PGLYRP2|S100A9|HSPD1|CD36|UBC|ITGAM	0.00015
GO.1902743	regulation of lamellipodium organization	8	HRG|ARPC2|TWF2|SRC|DNM2|CORO1C|CAPZB|DMTN	7.39e-06	5	RAC2|CDC42|CORO1C|CD44|DMTN	0.00082	1.6	0.0090122		GO.2000573	positive regulation of DNA biosynthetic process	8	CCT7|CCT6A|CCT5|CCT8|CCT2|HSP90AB1|SRC|CCT4	0.00015
GO.0048869	cellular developmental process	92	VCL|MYH9|RP2|TGFB1|VTN|GPLD1|PLEK|APOA1|RRAS|APOE|ANGPTL6|SERPINF1|TMOD1|ITGAV|NAPA|ADD1|ICAM1|TNC|VDAC1|IQGAP1|FERMT3|GNAQ|ACTC1|ACE|ITGA2|ANPEP|EPB42|LRG1|TWF2|FASN|F2|PRKACA|CD34|CLU|BAIAP2|A2M|GP1BA|IDH2|EPB41L3|FN1|APOA4|TFRC|SPN|MSN|AGT|EZR|F11R|SPTA1|S100A9|FLNA|HSP90AB1|CAP1|ANXA7|FAM129B|PGK1|SRC|GSN|FLOT1|STK24|DSP|CD9|DNM2|PRKAR1A|CNP|JUP|ANXA4|ACTN1|ITGB1|ILK|GP5|RDX|ITGA6|CASP14|CORO…	7.58e-07	62	VCL|MYH9|VTN|PLEK|APOA1|RRAS|APOE|ANGPTL6|SERPINF1|TMOD1|RAB10|ICAM1|GNAQ|ACTC1|ACE|ITGA2|ANPEP|EPB42|RAB8A|LRG1|F2|CD34|CLU|BAIAP2|A2M|GP1BA|ANXA2|FN1|APOA4|TFRC|MSN|DMD|AGT|EZR|TAGLN2|SPTA1|S100A9|FLNA|CAP1|GSN|NOTCH4|FLOT1|ANXA1|ACTN1|ITGB1|ILK|ITGA4|CDC42|GP5|RDX|ITGA6|CORO1C|GNA13|PTPRC|MME|DMTN|CFL1|APOA5|LIMS1|SPTB|B2M|ITGB3	7.46e-05	1.48387	0.0101609		GO.0010596	negative regulation of endothelial cell migration	7	APOH|TGFB1|HRG|APOE|SERPINF1|THBS1|JUP	0.00015
GO.0050793	regulation of developmental process	86	CETP|APOH|MYH9|TGFB1|HRG|APOB|APOA1|RRAS|APOE|SERPINF1|THBS1|ITGAV|ITGA2B|ADD1|ICAM1|ANXA3|IQGAP1|EPS8|CA2|GNAQ|ACE|ARPC2|EPB42|LRG1|TWF2|F2|PRKACA|CD34|BAIAP2|SERPINF2|GP1BA|FBLN1|IDH2|EPB41L3|EPB41|PGLYRP2|FN1|HLA-DRB1|TFRC|MSN|PNP|AGT|EZR|VNN1|SPTA1|S100A9|FLNA|PRKACB|GNAS|HSP90AB1|ANXA7|FAM129B|PGK1|SRC|HSPA1B|CLIC1|FLOT1|STK24|DNM2|INF2|JUP|FLOT2|ALDOA|ITGB1|ILK|DIAPH1|RDX|PARVB|CORO1C|HLA-B…	1.29e-12	62	CETP|APOH|MYH9|PFN1|LTF|APOB|APOA1|RRAS|APOE|SERPINF1|SDCBP|THBS1|ITGA2B|ICAM1|EPS8|CA2|GNAQ|ACE|PF4|EPB42|LRG1|F2|CD34|AQP1|BAIAP2|GP1BA|FBLN1|EPB41|ANXA2|FN1|HLA-DRB1|TFRC|MSN|DMD|AGT|EZR|SPTA1|S100A9|FLNA|GNAS|RAB14|NOTCH4|HSPA1B|CLIC1|FLOT1|ANXA1|ITGB1|ILK|CDC42|RDX|PARVB|AHSG|CORO1C|CD44|CD36|GNA13|DMTN|CFL1|LIMS1|B2M|ITGB3|CLTC	1.26e-10	1.3871	0.0102381		GO.1901890	positive regulation of cell junction assembly	6	HRG|IQGAP1|AGT|FLOT1|PTPRJ|LIMS1	0.00015
GO.0050708	regulation of protein secretion	22	TGFB1|GAPDH|GPLD1|APOA1|PFKL|CD14|CD34|FBLN1|IDH2|FN1|HLA-DRB1|DPP4|EZR|GNAS|SLC25A5|SRC|SLC25A6|ANXA4|GPI|SLC2A1|LYN|DNM1L	1.13e-05	14	GAPDH|APOA1|CD14|CD34|FBLN1|FN1|HLA-DRB1|DPP4|EZR|GNAS|ANXA1|ORM2|SLC2A1|PPIA	0.0011	1.57143	0.0102727		GO.0046907	intracellular transport	42	TGFB1|CAT|APOE|LRPPRC|ATP5B|CAPZA1|NAPA|ANK1|UQCRC2|KPNB1|HSP90B1|TUBA1A|F2|CLU|TUBB|STOML2|ATP5C1|VCP|CAPZA2|AGT|STX11|STX7|COPA|SPTA1|ACTR1A|GNAS|SLC25A6|HSPD1|DNM2|PROS1|ATP5A1|CAPZB|LYN|HSPA8|UBC|PHB2|DNM1L|RPLP0|SPTB|EHD1|CLTC|AP2B1	0.00016
GO.0051918	negative regulation of fibrinolysis	6	APOH|HRG|THBS1|F2|PLG|SERPINF2	1.14e-06	4	APOH|THBS1|F2|PLG	0.00011	1.5	0.0103636		GO.0050764	regulation of phagocytosis	8	TGFB1|ITGAV|MFGE8|ITGA2|MBL2|DNM2|CD36|ANO6	0.00017
GO.0030198	extracellular matrix organization	28	TGFB1|VTN|TTR|THBS1|ADAM10|ITGAV|VWF|ITGA2B|ICAM1|TNC|LUM|ITGA2|PLG|SERPINF2|A2M|FBLN1|BSG|FN1|ITGAL|F11R|FLOT1|ITGB1|LCP1|ITGA6|ICAM2|ITGAM|ITGB3|PECAM1	3.56e-12	21	VTN|THBS1|VWF|ITGA2B|KLKB1|ICAM1|LUM|ITGA2|PLG|A2M|FBLN1|ANXA2|FN1|FLOT1|ITGB1|ITGA4|LCP1|ITGA6|CD44|ITGB3|PECAM1	3.29e-10	1.33333	0.0108207		GO.0009968	negative regulation of signal transduction	37	TGFB1|HRG|PLEK|ENO1|APOA1|APOE|THBS1|ITGAV|ICAM1|AMBP|CD14|PRKACA|GNAI2|CLU|GP1BA|FBLN1|RASA3|AGT|EZR|VNN1|GSTO1|GNAI3|PRKACB|SLC25A5|VDAC2|FAM129B|SRC|HSPA1B|DNM2|ITGB1|ITGA6|PTPRJ|PTPRC|LYN|UBC|PHB2|PHB	0.00018
GO.0008104	protein localization	66	VCL|MYH9|RP2|TGFB1|APOB|PLEK|CAT|CANX|APOE|ITGAV|NAPA|ANK1|UQCRC2|ATP1B3|KPNB1|ITGA2|HSP90B1|TWF2|CLU|TLN1|BAIAP2|BSG|EPB41L3|PIGR|ITGAL|VCP|TFRC|PNP|AGT|EZR|STX11|STX7|F11R|COPA|FLNA|STXBP3|GNAS|GSN|MAPRE1|FLOT1|DSP|GDI2|SLC25A6|HSPD1|DNM2|STEAP3|JUP|FLOT2|DIAPH1|RDX|TF|CORO1C|CD36|PDCD6IP|STXBP2|DMTN|LYN|HSPA8|UBC|PHB2|LIMS1|RPLP0|EHD1|CLTC|AP2B1|TSPAN33	1.59e-08	46	VCL|MYH9|AFM|APOB|PLEK|CAT|SNAP23|APOE|ARF3|SDCBP|RAB10|RAB7A|ANK1|ATP6V0D1|AZGP1|ITGA2|RAB8A|CLU|TLN1|BAIAP2|ANXA2|PIGR|VCP|TFRC|DMD|AGT|EZR|STX7|FLNA|GNAS|GSN|RAB14|FLOT1|ANXA1|GDI2|ITGA4|RDX|TF|CORO1C|CD36|PDCD6IP|DMTN|HSPA8|UBC|LIMS1|CLTC	1.4e-06	1.43478	0.0113571		GO.0031325	positive regulation of cellular metabolic process	74	MYH9|LBP|TGFB1|VTN|GPLD1|PLEK|ENO1|APOA1|APOE|ACLY|CCT7|CAB39|THBS1|ITGAV|ICAM1|ANXA3|HPX|LUM|IQGAP1|CCT6A|CCT5|CCT8|ACE|ITGA2|CCT2|FASN|F2|PRKACA|GNAI2|CLU|SERPINF2|FBLN1|MESP2|FN1|STOML2|APOA4|VCP|HLA-DRB1|TFRC|SPN|MSN|AGT|EZR|S100A9|GNAI3|PRKACB|HSP90AB1|FAM129B|SRC|GSN|ECE1|FLOT1|STK24|HSPD1|DNM2|PRKAR1A|JUP|ACTN1|CCT4|ILK|RDX|ITGA6|CD36|PTPRC|LYN|HSPA8|UBC|ITGAM|PHB2|CAND1|APOA5|VIM|ITGB3|PHB	0.0002
GO.0008360	regulation of cell shape	21	MYH9|ICAM1|EPS8|EPB42|F2|BAIAP2|EPB41L3|EPB41|FN1|MSN|EZR|SPTA1|ANXA7|ALDOA|DIAPH1|RDX|PARVB|GNA13|PLXNB2|DMTN|CYFIP1	2.57e-12	16	MYH9|ICAM1|EPS8|EPB42|F2|BAIAP2|EPB41|FN1|MSN|EZR|SPTA1|ANXA1|RDX|PARVB|GNA13|DMTN	2.21e-10	1.3125	0.011629		GO.0044248	cellular catabolic process	47	TGFB1|PON1|GAPDH|APOB|ENO1|APOA1|CAT|APOE|NT5E|MGLL|AMBP|ENPEP|VDAC1|LUM|PFKL|KPNB1|ACE|HSP90B1|ANPEP|CLU|PKM|UBA1|APOA4|VCP|PNP|S100A9|GSTO1|DNASE1L1|CPN1|ANXA7|PGK1|SRC|ECE1|HSPA1B|CNP|ALDOA|GPI|PDCD6IP|CAPN1|HSPA8|UBC|APOA5|LDHA|RPLP0|ETFA|CLTC|AP2B1	0.0002
GO.0010638	positive regulation of organelle organization	28	TGFB1|PLEK|APOA1|CCT7|ACTR3|ICAM1|ANK1|CCT6A|CCT5|CCT8|ARPC2|CCT2|BAIAP2|SERPINF2|STOML2|MSN|FLNA|SRC|GSN|MAPRE1|HSPA1B|CCT4|YWHAZ|LCP1|PDCD6IP|PHB2|DNM1L|CYFIP1	8.01e-07	19	PFN1|PLEK|APOA1|SDCBP|ACTR3|ICAM1|ANK1|BAIAP2|ANXA2|MSN|FLNA|GSN|HSPA1B|ANXA1|YWHAZ|LCP1|CDC42|PDCD6IP|CFL1	6.68e-05	1.47368	0.011991		GO.0090322	regulation of superoxide metabolic process	6	TGFB1|GNAI2|AGT|GNAI3|CD36|ITGAM	0.0002
GO.0042221	response to chemical	125	SERPIND1|LBP|TGFB1|PON1|GAPDH|GPLD1|HRG|APOB|APOA1|CAT|CANX|APOE|SERPINF1|THBS1|ADAM10|ITGAV|CAPZA1|ACTR3|ADD1|ICAM1|ANXA3|TNC|ITIH4|LUM|IQGAP1|PFKL|CA2|GNAQ|ACTC1|ANXA5|ITGA2|HSP90B1|TWF2|CD14|FASN|PRKACA|GNAI2|CLU|TLN1|BAIAP2|PKM|SERPINF2|GP1BA|BSG|RASGRP2|FN1|HP|PIGR|ACTB|APOA4|VCP|HLA-DRB1|TFRC|SPN|MSN|PNP|AGT|EZR|SERPINC1|F11R|SPTA1|S100A9|GSTO1|STXBP3|CPN1|PRKACB|GNAS|HSP90AB1|SLC25A5|ANXA7…	3.32e-14	90	SERPIND1|LBP|GAPDH|APOB|APOA1|CAT|RAC2|APOE|SERPINF1|THBS1|CAPZA1|ACTR3|RAB10|ICAM1|ITIH4|LUM|CA2|GNAQ|ACTC1|ATP6V0D1|AZGP1|PF4|ANXA5|ITGA2|RAB8A|PRDX2|CD14|AQP1|GNAI2|CLU|TLN1|BAIAP2|PKM|GP1BA|COLEC10|EEF1A1|PRDX6|ANXA2|FN1|HP|PIGR|ACTB|APOA4|VCP|HLA-DRB1|TFRC|MSN|AGT|EZR|SERPINC1|SPTA1|S100A9|GNAS|GSN|RAB14|HSPA1B|FLOT1|ANXA1|HBD|HLA-DRA|YWHAZ|ITGB1|HLA-A|ILK|ITGA4|LCP1|CDC42|RDX|TF|ITGA6|CD44|…	2.67e-12	1.38889	0.0124345		GO.0030336	negative regulation of cell migration	14	APOH|VCL|TGFB1|HRG|RRAS|APOE|SERPINF1|THBS1|IDH2|STK24|JUP|ILK|CORO1C|PTPRJ	0.00022
GO.0002791	regulation of peptide secretion	23	TGFB1|GAPDH|GPLD1|APOA1|PFKL|CD14|CD34|FBLN1|IDH2|FN1|HLA-DRB1|DPP4|EZR|S100A9|GNAS|SLC25A5|SRC|SLC25A6|ANXA4|GPI|SLC2A1|LYN|DNM1L	9.57e-06	15	GAPDH|APOA1|CD14|CD34|FBLN1|FN1|HLA-DRB1|DPP4|EZR|S100A9|GNAS|ANXA1|ORM2|SLC2A1|PPIA	0.00071	1.53333	0.0134789		GO.0006888	endoplasmic reticulum to Golgi vesicle-mediated transport	12	CAPZA1|NAPA|ANK1|F2|VCP|CAPZA2|COPA|SPTA1|ACTR1A|PROS1|CAPZB|SPTB	0.00022
GO.0045087	innate immune response	31	LBP|TGFB1|GAPDH|CAPZA1|ACTR3|ICAM1|FCN3|SERPING1|FCN2|CD14|CLU|APOL1|TUBB|TUBB4B|PGLYRP2|APOA4|HLA-DRB1|CAPZA2|VNN1|S100A9|STXBP3|SRC|GSN|MBL2|HLA-DRA|HLA-A|HLA-B|STXBP2|LYN|ITGAM|VIM	1.25e-06	21	LBP|GAPDH|LTF|CAPZA1|ACTR3|ICAM1|FCN3|SERPING1|CD14|CLU|COLEC10|APOA4|HLA-DRB1|S100A9|GSN|ANXA1|HLA-DRA|HLA-A|CD44|COLEC11|B2M	9.25e-05	1.47619	0.0135135		GO.1901135	carbohydrate derivative metabolic process	35	TGFB1|GAPDH|GPLD1|ENO1|ACLY|NT5E|ATP5B|ITIH4|LUM|UQCRC2|PFKL|ITIH1|RPN1|FASN|PKM|GANAB|PGLYRP2|STOML2|ATP5C1|ITIH2|VCP|PNP|MPP1|GNAI3|PGK1|HSPA1B|ALDOA|PRPS2|ATP5A1|PAICS|TKT|DDOST|GPI|HSPA8|LDHA	0.00023
GO.0001952	regulation of cell-matrix adhesion	11	HRG|THBS1|IQGAP1|SRC|JUP|ILK|CORO1C|CD36|PTPRJ|DMTN|LIMS1	1.52e-05	7	THBS1|ILK|CORO1C|CD36|PTPRJ|DMTN|LIMS1	0.0011	1.57143	0.0138182		GO.0010038	response to metal ion	17	GPLD1|CAT|SERPINF1|THBS1|ADD1|ICAM1|IQGAP1|CA2|CD14|BSG|RASGRP2|ANXA7|GSN|TF|ALAD|ANXA11|DMTN	0.00023
GO.0030154	cell differentiation	87	VCL|MYH9|TGFB1|VTN|GPLD1|PLEK|APOA1|RRAS|APOE|ANGPTL6|SERPINF1|TMOD1|ITGAV|NAPA|ADD1|ICAM1|TNC|VDAC1|IQGAP1|FERMT3|GNAQ|ACTC1|ACE|ITGA2|ANPEP|EPB42|LRG1|TWF2|FASN|F2|PRKACA|CD34|CLU|BAIAP2|A2M|IDH2|EPB41L3|FN1|APOA4|TFRC|SPN|MSN|AGT|EZR|F11R|SPTA1|S100A9|FLNA|HSP90AB1|ANXA7|FAM129B|PGK1|SRC|GSN|FLOT1|STK24|DSP|CD9|DNM2|PRKAR1A|CNP|JUP|ANXA4|ACTN1|ITGB1|ILK|GP5|RDX|ITGA6|CASP14|CORO1C|GNA13|PLXNB2…	7.32e-06	58	VCL|MYH9|VTN|PLEK|APOA1|RRAS|APOE|ANGPTL6|SERPINF1|TMOD1|RAB10|ICAM1|GNAQ|ACTC1|ACE|ITGA2|ANPEP|EPB42|RAB8A|LRG1|F2|CD34|CLU|BAIAP2|A2M|ANXA2|FN1|APOA4|TFRC|MSN|DMD|AGT|EZR|TAGLN2|SPTA1|S100A9|FLNA|GSN|NOTCH4|FLOT1|ANXA1|ACTN1|ITGB1|ILK|ITGA4|CDC42|GP5|RDX|ITGA6|CORO1C|GNA13|PTPRC|DMTN|CFL1|APOA5|SPTB|B2M|ITGB3	0.00049	1.5	0.0149388		GO.0002703	regulation of leukocyte mediated immunity	12	TGFB1|HPX|CD226|TFRC|STX7|HSPD1|HLA-A|HLA-B|PTPRC|STXBP2|LYN|ITGAM	0.00023
GO.0032535	regulation of cellular component size	27	PLEK|APOE|TMOD1|CAPZA1|ACTR3|ADD1|ICAM1|EPS8|ARPC2|TWF2|BAIAP2|FN1|MSN|CAPZA2|EZR|SPTA1|HSP90AB1|ANXA7|GSN|DNM2|ILK|RDX|CAPZB|ANO6|DMTN|SPTB|CYFIP1	2.03e-10	20	PFN1|PLEK|APOE|TMOD1|CAPZA1|ACTR3|ICAM1|EPS8|AQP1|BAIAP2|FN1|MSN|EZR|SPTA1|GSN|ILK|RDX|DMTN|CFL1|SPTB	1.34e-08	1.35	0.0151493		GO.0006796	phosphate-containing compound metabolic process	55	CETP|TGFB1|PON1|GAPDH|GPLD1|PLEK|ENO1|APOA1|ACLY|NT5E|CAB39|ADAM10|ITGAV|ATP5B|UQCRC2|PFKL|FASN|PRKACA|PKM|MDH2|IDH2|RASA3|SLC44A2|STOML2|ATP5C1|APOA4|VCP|PNP|AGT|SPTA1|MPP1|GNAI3|PRKACB|PGK1|SRC|HSPA1B|STK24|CNP|ALDOA|LDHB|ILK|PRPS2|ATP5A1|PAICS|TKT|PTPRJ|GPI|PTPRC|LYN|HSPA8|UBC|APOA5|LDHA|ATP1A1|SPTB	0.00024
GO.0034380	high-density lipoprotein particle assembly	6	APOA1|APOE|PRKACA|APOA4|PRKACB|APOA5	3.34e-06	4	APOA1|APOE|APOA4|APOA5	0.00022	1.5	0.0151818		GO.0007584	response to nutrient	13	TGFB1|APOA1|CAT|TNC|ITGA2|HSP90B1|GNAI2|BAIAP2|PKM|SERPINC1|GSN|ALAD|LDHA	0.00024
GO.0009653	anatomical structure morphogenesis	68	VCL|MYH9|RP2|TGFB1|VTN|GPLD1|HRG|APOB|RRAS|APOE|ANGPTL6|TMOD1|THBS1|ITGAV|ATP5B|ADD1|TNC|ENPEP|MFGE8|IQGAP1|FERMT3|CA2|GNAQ|ACTC1|ITGA2|ANPEP|PRKACA|CD34|CLU|BAIAP2|SERPINF2|GP1BA|BSG|MESP2|EPB41L3|FN1|MSN|EZR|SPTA1|FLNA|PRKACB|GNAS|HSP90AB1|CAP1|FAM129B|SRC|ECE1|FLOT1|STK24|DSP|CD9|DNM2|PRKAR1A|CNP|ACTN1|ITGB1|ILK|GP5|ITGA6|GNA13|PLXNB2|NBEAL2|CAPN1|PHB2|DNM1L|SPTB|ITGB3|CYFIP1	4.8e-09	48	VCL|MYH9|PFN1|VTN|LTF|APOB|RRAS|APOE|ANGPTL6|TMOD1|THBS1|RAB10|MFGE8|CA2|GNAQ|ACTC1|ITGA2|ANPEP|RAB8A|CD34|AQP1|CLU|BAIAP2|GP1BA|PTPRB|MESP2|ANXA2|FN1|MSN|EZR|SPTA1|FLNA|GNAS|CAP1|NOTCH4|FLOT1|ACTN1|ITGB1|ILK|ITGA4|CDC42|GP5|ITGA6|CD44|GNA13|CFL1|SPTB|ITGB3	3.06e-07	1.41667	0.0156863		GO.0031341	regulation of cell killing	8	GAPDH|ICAM1|CD226|STX7|HSP90AB1|HLA-A|HLA-B|PTPRC	0.00024
GO.0048583	regulation of response to stimulus	119	APOH|LBP|TGFB1|VTN|GPLD1|HRG|APOB|PLEK|ENO1|APOA1|TTR|CAT|RRAS|APOE|SERPINF1|NT5E|MYO1G|THBS1|ADAM10|ITGAV|ACTR3|ICAM1|MGLL|AMBP|HPX|IQGAP1|FCN3|SERPING1|CD226|EPS8|GNAQ|FCN2|ARPC2|ITGA2|HSP90B1|LRG1|CD14|F2|PLG|PRKACA|CD34|GNAI2|CLU|BAIAP2|CPN2|SERPINF2|A2M|GP1BA|FBLN1|RASA3|PGLYRP2|FN1|STOML2|PIGR|ITGAL|ACTB|VCP|HLA-DRB1|TFRC|AGT|EZR|SERPINC1|VNN1|STX7|COPA|S100A9|MPP1|GSTO1|FLNA|GNAI3|STXBP3|C…	6.86e-14	86	APOH|LBP|VTN|LTF|APOB|PLEK|ENO1|APOA1|CAT|RRAS|RAC2|APOE|SERPINF1|NT5E|SDCBP|THBS1|ACTR3|KLKB1|ICAM1|KNG1|RAB7A|AMBP|HPX|FCN3|SERPING1|EPS8|GNAQ|PF4|ITGA2|LRG1|CD14|F2|PLG|CD34|GNAI2|CLU|BAIAP2|CPN2|A2M|GP1BA|FBLN1|COLEC10|ANXA2|FN1|PIGR|ACTB|VCP|HLA-DRB1|TFRC|DMD|AGT|EZR|SERPINC1|STX7|S100A9|MPP1|FLNA|GNAS|GSN|HSPA1B|FLOT1|ANXA1|GDI2|PROS1|HLA-DRA|YWHAZ|ITGB1|HLA-A|ILK|ITGA4|CDC42|RDX|ITGA6|AHSG…	4.08e-12	1.38372	0.0168137		GO.0044283	small molecule biosynthetic process	23	GAPDH|ENO1|APOA1|ACLY|FOLH1|NT5E|MGLL|PFKL|FASN|PKM|MDH2|APOA4|VCP|CYB5R3|PNP|PGK1|CNP|ALDOA|TBXAS1|TKT|GPI|APOA5|LDHA	0.00025
GO.0009888	tissue development	55	VCL|TGFB1|VTN|GPLD1|CAT|TMOD1|ITGAV|ICAM1|TNC|VDAC1|LUM|IQGAP1|CA2|ACTC1|ITGA2|FASN|PRKACA|CD34|PKM|BSG|MESP2|FN1|MSN|AGT|EZR|F11R|FLNA|PRKACB|GNAS|ANXA7|PGK1|SRC|GSN|DSP|PRKAR1A|JUP|ANXA4|FLOT2|ITGB1|ILK|RDX|ITGA6|CASP14|CORO1C|GNA13|ANO6|PLXNB2|PTPRC|CAPN1|ITGAM|PHB2|APOA5|VIM|ITGB3|PECAM1	3.47e-07	38	VCL|PFN1|VTN|CAT|TMOD1|RAB10|ICAM1|LUM|CA2|ACTC1|ITGA2|CD34|PKM|MESP2|FN1|MSN|AGT|EZR|TAGLN2|FLNA|GNAS|GSN|NOTCH4|ANXA1|ITGB1|ILK|ITGA4|CDC42|RDX|ITGA6|CORO1C|CD44|GNA13|PTPRC|CFL1|APOA5|ITGB3|PECAM1	1.91e-05	1.44737	0.0181675		GO.0010720	positive regulation of cell development	21	APOA1|APOE|SERPINF1|ADD1|IQGAP1|ARPC2|TWF2|BAIAP2|FN1|AGT|S100A9|FLNA|FAM129B|DNM2|ILK|PLXNB2|DMTN|LYN|LIMS1|DNM1L|CYFIP1	0.00025
GO.1902904	negative regulation of supramolecular fiber organization	15	TMOD1|CAPZA1|ADD1|EPS8|TWF2|CLU|CAPZA2|SPTA1|GSN|MAPRE1|RDX|CAPZB|DMTN|HSPA8|SPTB	2.24e-08	11	PFN1|TMOD1|CAPZA1|EPS8|CLU|SPTA1|GSN|RDX|DMTN|HSPA8|SPTB	1.12e-06	1.36364	0.02		GO.0032210	regulation of telomere maintenance via telomerase	7	CCT7|CCT6A|CCT5|CCT8|CCT2|SRC|CCT4	0.00028
GO.0030834	regulation of actin filament depolymerization	13	PLEK|TMOD1|CAPZA1|ADD1|EPS8|TWF2|CAPZA2|SPTA1|GSN|RDX|CAPZB|DMTN|SPTB	2.03e-10	10	PLEK|TMOD1|CAPZA1|EPS8|SPTA1|GSN|RDX|DMTN|CFL1|SPTB	9.48e-09	1.3	0.0214135		GO.0090407	organophosphate biosynthetic process	23	TGFB1|GAPDH|ENO1|APOA1|ACLY|ATP5B|PFKL|FASN|PKM|IDH2|SLC44A2|STOML2|ATP5C1|PNP|MPP1|PGK1|ALDOA|PRPS2|ATP5A1|PAICS|TKT|GPI|LDHA	0.00029
GO.0010811	positive regulation of cell-substrate adhesion	17	VTN|HRG|APOA1|IQGAP1|ARPC2|FBLN1|FN1|FLNA|RSU1|DNM2|JUP|ILK|ITGA6|CD36|PTPRJ|DMTN|LIMS1	2.03e-10	13	VTN|APOA1|FBLN1|FN1|FLNA|RSU1|ILK|CDC42|ITGA6|CD36|PTPRJ|DMTN|LIMS1	8.64e-09	1.30769	0.0234954		GO.0001990	regulation of systemic arterial blood pressure by hormone	6	ENPEP|ACE|SERPINF2|AGT|ECE1|MME	0.00029
GO.1901698	response to nitrogen compound	39	TGFB1|GPLD1|CAT|ICAM1|IQGAP1|CA2|GNAQ|ITGA2|HSP90B1|PRKACA|GNAI2|BAIAP2|PKM|BSG|ACTB|VCP|AGT|EZR|STXBP3|PRKACB|GNAS|HSP90AB1|SRC|GSN|FLOT1|SLC3A2|CD9|DNM2|PRKAR1A|JUP|ITGB1|DIAPH1|ALAD|CD36|SLC2A1|DMTN|LYN|LDHA|CYFIP1	1.14e-06	27	CAT|RAB10|ICAM1|CA2|GNAQ|ATP6V0D1|ITGA2|RAB8A|AQP1|GNAI2|BAIAP2|PKM|ACTB|VCP|AGT|EZR|GNAS|GSN|FLOT1|ANXA1|ITGB1|CD36|SLC2A1|DMTN|CFL1|LDHA|GNB1	4.82e-05	1.44444	0.0236515		GO.1903037	regulation of leukocyte cell-cell adhesion	15	TGFB1|ICAM1|HLA-DRB1|TFRC|SPN|DPP4|PNP|VNN1|SRC|HSPD1|PRKAR1A|FLOT2|HLA-A|PTPRC|LYN	0.0003
GO.0090066	regulation of anatomical structure size	31	PLEK|APOE|TMOD1|CAPZA1|ACTR3|ADD1|ICAM1|EPS8|ACE|ARPC2|TWF2|BAIAP2|SERPINF2|FN1|MSN|CAPZA2|AGT|EZR|SPTA1|HSP90AB1|ANXA7|GSN|ECE1|DNM2|ILK|RDX|CAPZB|ANO6|DMTN|SPTB|CYFIP1	5.18e-10	23	PFN1|PLEK|APOE|TMOD1|CAPZA1|ACTR3|ICAM1|KNG1|EPS8|ACE|AQP1|BAIAP2|FN1|MSN|AGT|EZR|SPTA1|GSN|ILK|RDX|DMTN|CFL1|SPTB	2.11e-08	1.34783	0.0245498		GO.0046364	monosaccharide biosynthetic process	7	GAPDH|ENO1|MDH2|PGK1|ALDOA|TKT|GPI	0.0003
GO.0010243	response to organonitrogen compound	35	TGFB1|GPLD1|CAT|ICAM1|IQGAP1|CA2|ITGA2|HSP90B1|PRKACA|BAIAP2|PKM|BSG|ACTB|VCP|AGT|EZR|STXBP3|PRKACB|GNAS|HSP90AB1|SRC|GSN|CD9|DNM2|PRKAR1A|JUP|ITGB1|DIAPH1|ALAD|CD36|SLC2A1|DMTN|LYN|LDHA|CYFIP1	3.84e-06	24	CAT|RAB10|ICAM1|CA2|ATP6V0D1|ITGA2|RAB8A|AQP1|BAIAP2|PKM|ACTB|VCP|AGT|EZR|GNAS|GSN|ANXA1|ITGB1|CD36|SLC2A1|DMTN|CFL1|LDHA|GNB1	0.00014	1.45833	0.0274286		GO.0098581	detection of external biotic stimulus	5	LBP|PGLYRP2|HLA-DRB1|HLA-A|HLA-B	0.0003
GO.0000902	cell morphogenesis	31	VCL|MYH9|RP2|ITGAV|ADD1|IQGAP1|FERMT3|CLU|BAIAP2|GP1BA|EPB41L3|FN1|EZR|SPTA1|FLNA|HSP90AB1|CAP1|FAM129B|SRC|FLOT1|STK24|DNM2|CNP|ACTN1|ITGB1|ILK|GP5|NBEAL2|SPTB|ITGB3|CYFIP1	2.77e-07	22	VCL|MYH9|RAB10|RAB8A|CLU|BAIAP2|GP1BA|FN1|EZR|SPTA1|FLNA|CAP1|NOTCH4|FLOT1|ACTN1|ITGB1|ILK|ITGA4|CDC42|GP5|SPTB|ITGB3	9.88e-06	1.40909	0.0280364		GO.0038093	Fc receptor signaling pathway	10	MYO1G|ACTR3|ARPC2|BAIAP2|PIGR|ACTB|HSP90AB1|SRC|LYN|CYFIP1	0.00031
GO.0006996	organelle organization	79	MYH9|TUBB1|GAPDH|PLEK|CAT|TUBA4A|APOE|TMOD1|ATP5B|ACTR3|NAPA|ADD1|ANK1|UQCRC2|EPS8|KPNB1|ACTC1|ARPC2|HSP90B1|EPB42|TUBA1A|PRKACA|CD34|CLU|TLN1|BAIAP2|TUBB|TUBB4B|EPB41L3|TPM4|EPB41|PLS3|STOML2|ATP5C1|ACTB|MSN|EZR|STX11|STX7|F11R|SPTA1|S100A9|FLNA|GNAI3|ACTR1A|HSP90AB1|SLC25A5|CAP1|SRC|GSN|MAPRE1|DSP|TUBAL3|SLC25A6|HSPD1|DNM2|INF2|PRKAR1A|CNP|JUP|ACTN1|ALDOA|YWHAZ|ITGB1|DIAPH1|LCP1|ATP5A1|PARVB|CO…	2.45e-05	53	MYH9|TUBB1|PFN1|GAPDH|PLEK|CAT|TUBA4A|RAC2|SNAP23|APOE|TMOD1|SDCBP|ACTR3|RAB10|RAB7A|ANK1|EPS8|ACTC1|ATP6V0D1|EPB42|RAB8A|CD34|AQP1|CLU|TLN1|BAIAP2|EPB41|ANXA2|ACTB|MSN|DMD|EZR|STX7|SPTA1|S100A9|FLNA|CAP1|GSN|RAB14|ANXA1|ACTN1|YWHAZ|ITGB1|LCP1|CDC42|PARVB|CORO1C|PDCD6IP|PPIA|DMTN|CFL1|UBC|SPTB	0.00085	1.49057	0.0288235		GO.0040008	regulation of growth	25	LBP|TGFB1|HRG|ENO1|APOE|ADAM10|TWF2|F2|RASGRP2|EPB41L3|FN1|AGT|EZR|S100A9|GNAS|MBL2|HSPA1B|DNM2|ILK|TKT|CD36|PTPRJ|SEPP1|PHB|CYFIP1	0.00032
GO.0023052	signaling	136	TSPAN9|MYH9|LBP|TGFB1|CD82|GPLD1|APOB|PLEK|APOA1|RRAS|CANX|APOE|CAB39|MYO1G|ADAM10|ITGAV|LGALS3BP|CAPZA1|ACTR3|NAPA|ADD1|ICAM1|TNC|ENPEP|ANK1|IQGAP1|FERMT3|CD226|EPS8|CA2|GNAQ|KPNB1|ARPC2|ANXA5|ITGA2|HSP90B1|ANPEP|MAPRE2|CD14|GNB2|F2|PRKACA|CD34|GNAI2|CLU|TLN1|BAIAP2|GP1BA|BSG|RASA3|RASGRP2|MESP2|PGLYRP2|ANXA6|FN1|STOML2|PIGR|ITGAL|ACTB|VCP|HLA-DRB1|SPN|MSN|AGT|EZR|STX11|F11R|SPTA1|S100A9|MPP1|GS…	9.48e-12	97	MYH9|LBP|PFN1|CD82|APOB|PLEK|APOA1|RRAS|RAC2|SNAP23|APOE|SDCBP|LGALS3BP|CAPZA1|ACTR3|ICAM1|KNG1|ANK1|BCAM|EPS8|CA2|GNAQ|ATP6V0D1|PF4|ANXA5|ITGA2|ANPEP|CD14|GNB2|F2|CD34|GNAI2|CLU|TLN1|BAIAP2|RAP2B|GP1BA|PTPRB|MESP2|ANXA2|FN1|PIGR|ACTB|VCP|HLA-DRB1|MSN|DMD|AGT|EZR|SPTA1|S100A9|MPP1|FLNA|GNAS|CAP1|GSN|RAB14|NOTCH4|CLIC1|FLOT1|ANXA1|RSU1|GDI2|GPRC5C|HLA-DRA|YWHAZ|ITGB1|HLA-A|ILK|ITGA4|LCP1|CDC42|GP1…	3.15e-10	1.40206	0.0300952		GO.0035295	tube development	28	MYH9|TGFB1|GPLD1|HRG|APOB|CAT|APOE|ANGPTL6|THBS1|ITGAV|ATP5B|TNC|ENPEP|MFGE8|ANPEP|PRKACA|CD34|SERPINF2|FN1|PRKACB|SRC|ITGB1|ILK|ITGA6|GNA13|PLXNB2|PHB2|ITGB3	0.00033
GO.0022604	regulation of cell morphogenesis	34	MYH9|APOA1|APOE|ICAM1|EPS8|ARPC2|EPB42|TWF2|F2|BAIAP2|FBLN1|EPB41L3|EPB41|FN1|MSN|EZR|SPTA1|FLNA|ANXA7|SRC|DNM2|ALDOA|ILK|DIAPH1|RDX|PARVB|CORO1C|GNA13|CAPZB|PLXNB2|DMTN|LIMS1|DNM1L|CYFIP1	1.9e-12	26	MYH9|APOA1|APOE|ICAM1|EPS8|EPB42|F2|BAIAP2|FBLN1|EPB41|FN1|MSN|EZR|SPTA1|FLNA|ANXA1|ILK|CDC42|RDX|PARVB|CORO1C|CD44|GNA13|DMTN|CFL1|LIMS1	6.25e-11	1.30769	0.0304		GO.2001233	regulation of apoptotic signaling pathway	18	ENO1|THBS1|ITGAV|ICAM1|GNAI2|CLU|AGT|VNN1|S100A9|GNAI3|SLC25A5|VDAC2|SRC|GSN|HSPA1B|YWHAZ|ITGA6|DNM1L	0.00033
GO.0051129	negative regulation of cellular component organization	33	TGFB1|HRG|APOA1|APOE|TMOD1|THBS1|CAPZA1|ADD1|EPS8|ACE|TWF2|CLU|FBLN1|APOA4|DPP4|CAPZA2|SPTA1|SLC25A5|VDAC2|SRC|GSN|MAPRE1|HSPA1B|DNM2|PRKAR1A|RDX|CORO1C|CAPZB|DMTN|HSPA8|VIM|DNM1L|SPTB	3.23e-08	24	PFN1|APOA1|APOE|TMOD1|SDCBP|THBS1|CAPZA1|RAB7A|EPS8|ACE|CLU|FBLN1|APOA4|DPP4|SPTA1|GSN|HSPA1B|CDC42|RDX|CORO1C|DMTN|HSPA8|SPTB|B2M	9.51e-07	1.375	0.0339642		GO.0003081	regulation of systemic arterial blood pressure by renin-angiotensin	5	ENPEP|ACE|SERPINF2|AGT|MME	0.00035
GO.0032502	developmental process	128	VCL|MYH9|RP2|TGFB1|VTN|GPLD1|HRG|APOB|PLEK|APOA1|CAT|RRAS|CANX|APOE|ANGPTL6|SERPINF1|TMOD1|THBS1|ADAM10|ITGAV|ATP5B|NAPA|ADD1|ICAM1|ANXA3|TNC|ENPEP|VDAC1|LUM|MFGE8|IQGAP1|SERPING1|FERMT3|CA2|GNAQ|ACTC1|ACE|ITGA2|ANPEP|EPB42|LRG1|TWF2|FASN|F2|PRKACA|CD34|CLU|BAIAP2|PKM|SERPINF2|A2M|GP1BA|FBLN1|IDH2|BSG|MESP2|EPB41L3|FN1|PLS3|APOA4|TFRC|SPN|MSN|AGT|EZR|SERPINC1|F11R|SPTA1|S100A9|FLNA|GNAI3|STXBP3|P…	1.19e-07	89	VCL|MYH9|PFN1|VTN|LTF|APOB|PLEK|APOA1|CAT|RRAS|APOE|ANGPTL6|SERPINF1|TMOD1|THBS1|RAB10|ICAM1|LUM|MFGE8|SERPING1|CA2|GNAQ|ACTC1|ACE|ATP6V0D1|ITGA2|ANPEP|EPB42|RAB8A|LRG1|F2|CD34|AQP1|CLU|BAIAP2|PKM|A2M|GP1BA|FBLN1|COLEC10|SERPINA5|PTPRB|MESP2|ANXA2|FN1|APOA4|TFRC|MSN|DMD|AGT|EZR|SERPINC1|TAGLN2|SPTA1|S100A9|FLNA|GNAS|CAP1|GSN|NOTCH4|FLOT1|ANXA1|ACTN1|ITGB1|ILK|ITGA4|LCP1|CDC42|GP5|RDX|ITGA6|AHSG|C…	3.44e-06	1.4382	0.034593		GO.0007016	cytoskeletal anchoring at plasma membrane	4	TLN1|EPB41L3|EZR|JUP	0.00035
GO.1901700	response to oxygen-containing compound	53	LBP|TGFB1|PON1|GPLD1|APOB|CAT|APOE|SERPINF1|THBS1|ICAM1|TNC|IQGAP1|PFKL|CA2|GNAQ|ACTC1|ITGA2|HSP90B1|TWF2|CD14|PRKACA|GNAI2|BAIAP2|PKM|BSG|HP|ACTB|APOA4|MSN|AGT|EZR|STXBP3|PRKACB|GNAS|HSP90AB1|SRC|GSN|STK24|CD9|DNM2|PRKAR1A|CNP|JUP|ALAD|CD36|SLC2A1|DMTN|LYN|PHB2|LDHA|ATP1A1|DNM1L|CYFIP1	3.69e-08	38	LBP|APOB|CAT|APOE|SERPINF1|THBS1|RAB10|ICAM1|CA2|GNAQ|ACTC1|ATP6V0D1|PF4|ITGA2|RAB8A|PRDX2|CD14|AQP1|GNAI2|BAIAP2|PKM|HP|ACTB|APOA4|MSN|AGT|EZR|GNAS|GSN|ANXA1|CD36|SLC2A1|DMTN|CFL1|LDHA|ATP1A1|B2M|GNB1	1.06e-06	1.39474	0.0348113		GO.0010648	negative regulation of cell communication	38	TGFB1|HRG|PLEK|ENO1|APOA1|APOE|THBS1|ITGAV|ICAM1|AMBP|PFKL|CD14|PRKACA|GNAI2|CLU|GP1BA|FBLN1|RASA3|AGT|EZR|VNN1|GSTO1|GNAI3|PRKACB|SLC25A5|VDAC2|FAM129B|SRC|HSPA1B|DNM2|ITGB1|ITGA6|PTPRJ|PTPRC|LYN|UBC|PHB2|PHB	0.00037
GO.0007015	actin filament organization	21	TMOD1|ACTR3|ADD1|EPS8|ACTC1|ARPC2|HSP90B1|BAIAP2|TPM4|PLS3|EZR|SPTA1|FLNA|CAP1|SRC|GSN|ACTN1|ALDOA|DIAPH1|LCP1|DMTN	5.71e-10	16	RAC2|TMOD1|ACTR3|EPS8|ACTC1|BAIAP2|EZR|SPTA1|FLNA|CAP1|GSN|ACTN1|LCP1|CDC42|DMTN|CFL1	1.62e-08	1.3125	0.0352469		GO.0051188	cofactor biosynthetic process	13	GAPDH|ENO1|ACLY|PFKL|FASN|PKM|IDH2|PNP|PGK1|ALDOA|ALAD|GPI|LDHA	0.00037
GO.0120036	plasma membrane bounded cell projection organization	41	VCL|MYH9|PLEK|APOA1|TUBA4A|APOE|ACTR3|TNC|IQGAP1|TUBA1A|PRKACA|BAIAP2|TUBB|TUBB4B|EPB41L3|APOA4|EZR|SPTA1|FLNA|ACTR1A|HSP90AB1|FAM129B|SRC|GSN|MAPRE1|FLOT1|STK24|DNM2|CNP|ITGB1|ILK|GP5|RDX|PARVB|ITGA6|ANO6|LYN|APOA5|SPTB|EHD1|CYFIP1	4.92e-07	29	VCL|MYH9|PLEK|APOA1|TUBA4A|APOE|SDCBP|ACTR3|RAB10|ATP6V0D1|RAB8A|BAIAP2|APOA4|DMD|EZR|SPTA1|FLNA|GSN|FLOT1|ITGB1|ILK|ITGA4|CDC42|GP5|RDX|PARVB|ITGA6|APOA5|SPTB	1.38e-05	1.41379	0.0356522		GO.2001234	negative regulation of apoptotic signaling pathway	13	ENO1|THBS1|ITGAV|ICAM1|GNAI2|CLU|VNN1|GNAI3|SLC25A5|VDAC2|SRC|HSPA1B|ITGA6	0.00037
GO.0034377	plasma lipoprotein particle assembly	7	APOB|APOA1|APOE|PRKACA|APOA4|PRKACB|APOA5	4.93e-06	5	APOB|APOA1|APOE|APOA4|APOA5	0.00013	1.4	0.0379231		GO.0034446	substrate adhesion-dependent cell spreading	6	ITGAV|FERMT3|FN1|SRC|ILK|ITGB3	0.00037
GO.0031334	positive regulation of protein complex assembly	17	TGFB1|PLEK|ACTR3|ICAM1|ARPC2|CLU|BAIAP2|VCP|MSN|SRC|GSN|MAPRE1|HSPA1B|LCP1|CD36|CAND1|CYFIP1	4.77e-06	12	PFN1|PLEK|ACTR3|ICAM1|CLU|BAIAP2|VCP|MSN|GSN|HSPA1B|LCP1|CD36	0.00012	1.41667	0.03975		GO.0023057	negative regulation of signaling	38	TGFB1|HRG|PLEK|ENO1|APOA1|APOE|THBS1|ITGAV|ICAM1|AMBP|PFKL|CD14|PRKACA|GNAI2|CLU|GP1BA|FBLN1|RASA3|AGT|EZR|VNN1|GSTO1|GNAI3|PRKACB|SLC25A5|VDAC2|FAM129B|SRC|HSPA1B|DNM2|ITGB1|ITGA6|PTPRJ|PTPRC|LYN|UBC|PHB2|PHB	0.00038
GO.0048856	anatomical structure development	122	VCL|MYH9|RP2|TGFB1|VTN|GPLD1|HRG|APOB|PLEK|APOA1|CAT|RRAS|APOE|ANGPTL6|SERPINF1|TMOD1|THBS1|ADAM10|ITGAV|ATP5B|NAPA|ADD1|ICAM1|ANXA3|TNC|ENPEP|VDAC1|LUM|MFGE8|IQGAP1|FERMT3|CA2|GNAQ|ACTC1|ACE|ITGA2|ANPEP|EPB42|TWF2|FASN|F2|PRKACA|CD34|CLU|BAIAP2|PKM|SERPINF2|GP1BA|FBLN1|IDH2|BSG|MESP2|EPB41L3|FN1|PLS3|APOA4|TFRC|SPN|MSN|AGT|EZR|SERPINC1|F11R|SPTA1|S100A9|FLNA|GNAI3|STXBP3|PRKACB|GNAS|HSP90AB1|CAP…	1.74e-07	85	VCL|MYH9|PFN1|VTN|LTF|APOB|PLEK|APOA1|CAT|RRAS|APOE|ANGPTL6|SERPINF1|TMOD1|THBS1|RAB10|ICAM1|LUM|MFGE8|CA2|GNAQ|ACTC1|ACE|ATP6V0D1|ITGA2|ANPEP|EPB42|RAB8A|F2|CD34|AQP1|CLU|BAIAP2|PKM|GP1BA|FBLN1|COLEC10|SERPINA5|PTPRB|MESP2|ANXA2|FN1|APOA4|TFRC|MSN|DMD|AGT|EZR|SERPINC1|TAGLN2|SPTA1|S100A9|FLNA|GNAS|CAP1|GSN|NOTCH4|FLOT1|ANXA1|ACTN1|ITGB1|ILK|ITGA4|LCP1|CDC42|GP5|RDX|ITGA6|AHSG|CORO1C|CD44|GNA13|P…	4.31e-06	1.43529	0.0403712		GO.0040007	growth	17	VCL|TGFB1|ADD1|TNC|IQGAP1|PKM|PGLYRP2|AGT|GNAS|HSP90AB1|SRC|GSN|SLC3A2|PRKAR1A|ITGB1|APOA5|CYFIP1	0.00039
GO.0051051	negative regulation of transport	23	TGFB1|APOA1|APOE|CAB39|THBS1|ITGAV|ICAM1|PFKL|CD34|GNAI2|FBLN1|IDH2|FN1|AGT|EZR|GSTO1|STXBP3|SLC25A5|ANXA4|CD36|DMTN|ITGB3|CYFIP1	8.96e-06	16	APOA1|APOE|SDCBP|THBS1|ICAM1|RAB7A|CD34|GNAI2|FBLN1|FN1|AGT|EZR|ANXA1|CD36|DMTN|ITGB3	0.00022	1.4375	0.0407273		GO.0010817	regulation of hormone levels	21	GPLD1|APOA1|TTR|ENPEP|PFKL|ACE|SERPINA7|HLA-DRB1|DPP4|AGT|STXBP3|CPN1|GNAS|SLC25A5|FAM129B|ECE1|SLC25A6|SLC2A1|MME|LYN|ATP1A1	0.00041
GO.0048518	positive regulation of biological process	155	APOH|MYH9|LBP|TGFB1|PON1|VTN|GAPDH|GPLD1|HRG|APOB|PLEK|ENO1|APOA1|CAT|RRAS|APOE|ACLY|SERPINF1|CCT7|CAB39|MYO1G|THBS1|ADAM10|ITGAV|ATP5B|ITGA2B|ACTR3|ADD1|ICAM1|ANXA3|TNC|ANK1|HPX|LUM|MFGE8|IQGAP1|FCN3|CCT6A|SERPING1|FERMT3|CD226|CCT5|EPS8|CA2|ATP1B3|STOM|CCT8|ACTC1|ACE|FCN2|ARPC2|ITGA2|CCT2|HSP90B1|LRG1|TWF2|CD14|FASN|F2|PLG|PRKACA|CD34|GNAI2|CLU|BAIAP2|SERPINF2|FBLN1|MESP2|EPB41|PGLYRP2|FN1|HP|S…	8.66e-17	113	APOH|MYH9|LBP|PFN1|VTN|GAPDH|LTF|APOB|PLEK|ENO1|APOA1|CAT|RRAS|RAC2|APOE|SERPINF1|SDCBP|THBS1|RAB27B|ITGA2B|ACTR3|KLKB1|ICAM1|KNG1|RAB7A|ANK1|HPX|LUM|MFGE8|FCN3|SERPING1|EPS8|CA2|STOM|ACTC1|ACE|PF4|ITGA2|LRG1|CD14|F2|PLG|CD34|AQP1|GNAI2|CLU|BAIAP2|RAP2B|FBLN1|COLEC10|PRDX6|MESP2|EPB41|ANXA2|FN1|HP|ACTB|APOA4|VCP|TCF20|HLA-DRB1|TFRC|MSN|DPP4|DMD|AGT|EZR|STX7|S100A9|FLNA|GNAS|GSN|NOTCH4|HSPA1B|CLIC…	1.95e-15	1.37168	0.0444103		GO.0001666	response to hypoxia	15	TGFB1|CAT|THBS1|ICAM1|ITGA2|HSP90B1|PKM|DPP4|PGK1|SRC|ALAD|UBC|PHB2|LDHA|DNM1L	0.00041
GO.0030030	cell projection organization	42	VCL|MYH9|PLEK|APOA1|TUBA4A|APOE|ACTR3|TNC|IQGAP1|TUBA1A|TWF2|PRKACA|BAIAP2|TUBB|TUBB4B|EPB41L3|APOA4|EZR|SPTA1|FLNA|ACTR1A|HSP90AB1|FAM129B|SRC|GSN|MAPRE1|FLOT1|STK24|DNM2|CNP|ITGB1|ILK|GP5|RDX|PARVB|ITGA6|ANO6|LYN|APOA5|SPTB|EHD1|CYFIP1	4.04e-07	30	VCL|MYH9|PLEK|APOA1|TUBA4A|RAC2|APOE|SDCBP|ACTR3|RAB10|ATP6V0D1|RAB8A|BAIAP2|APOA4|DMD|EZR|SPTA1|FLNA|GSN|FLOT1|ITGB1|ILK|ITGA4|CDC42|GP5|RDX|PARVB|ITGA6|APOA5|SPTB	8.76e-06	1.4	0.0461187		GO.0010712	regulation of collagen metabolic process	6	TGFB1|ITGA2|F2|SERPINF2|ITGB1|VIM	0.00041
GO.0007154	cell communication	137	TSPAN9|MYH9|LBP|TGFB1|CD82|GPLD1|APOB|PLEK|APOA1|RRAS|CANX|APOE|CAB39|MYO1G|ADAM10|ITGAV|LGALS3BP|CAPZA1|ACTR3|NAPA|ADD1|ICAM1|TNC|ENPEP|ANK1|IQGAP1|FERMT3|CD226|EPS8|CA2|GNAQ|KPNB1|ARPC2|ANXA5|ITGA2|HSP90B1|ANPEP|MAPRE2|CD14|GNB2|F2|PRKACA|CD34|GNAI2|CLU|TLN1|BAIAP2|GP1BA|BSG|RASA3|RASGRP2|MESP2|PGLYRP2|ANXA6|FN1|STOML2|PIGR|ITGAL|ACTB|VCP|HLA-DRB1|SPN|MSN|AGT|EZR|STX11|F11R|SPTA1|S100A9|MPP1|GS…	1.99e-11	98	MYH9|LBP|PFN1|CD82|APOB|PLEK|APOA1|RRAS|RAC2|SNAP23|APOE|SDCBP|LGALS3BP|CAPZA1|ACTR3|ICAM1|KNG1|ANK1|BCAM|EPS8|CA2|GNAQ|ATP6V0D1|PF4|ANXA5|ITGA2|ANPEP|CD14|GNB2|F2|CD34|GNAI2|CLU|TLN1|BAIAP2|RAP2B|GP1BA|PTPRB|MESP2|ANXA2|FN1|PIGR|ACTB|VCP|HLA-DRB1|MSN|DMD|AGT|EZR|SPTA1|S100A9|MPP1|FLNA|GNAS|CAP1|GSN|RAB14|NOTCH4|CLIC1|FLOT1|ANXA1|RSU1|GDI2|GPRC5C|HLA-DRA|YWHAZ|ITGB1|HLA-A|ILK|ITGA4|LCP1|CDC42|GP1…	4.24e-10	1.39796	0.046934		GO.0042327	positive regulation of phosphorylation	32	TGFB1|VTN|CAB39|THBS1|ITGAV|ICAM1|HPX|IQGAP1|ACE|F2|PRKACA|GNAI2|CLU|SERPINF2|VCP|HLA-DRB1|AGT|PRKACB|HSP90AB1|SRC|FLOT1|STK24|PRKAR1A|ILK|ITGA6|CD36|PTPRC|LYN|UBC|PHB2|ITGB3|PHB	0.00042
GO.0019882	antigen processing and presentation	16	CANX|ITGAV|CAPZA1|ICAM1|ACE|HLA-DRB1|CAPZA2|ACTR1A|DNM2|HLA-DRA|HLA-A|HLA-B|CD36|CAPZB|CLTC|AP2B1	1.47e-07	12	SNAP23|CAPZA1|RAB10|ICAM1|RAB7A|ACE|HLA-DRB1|HLA-DRA|HLA-A|CD36|B2M|CLTC	2.71e-06	1.33333	0.0542435		GO.0010959	regulation of metal ion transport	17	TGFB1|CAB39|ICAM1|ATP1B3|STOM|F2|PRKACA|GNAI2|AGT|GSTO1|FLNA|DNM2|DIAPH1|TF|ANO6|LYN|ATP1A1	0.00043
GO.2000377	regulation of reactive oxygen species metabolic process	14	TGFB1|THBS1|ICAM1|F2|CD34|GNAI2|CLU|HP|AGT|GNAI3|HSP90AB1|DNM2|CD36|ITGAM	8.22e-06	10	RAC2|THBS1|ICAM1|F2|CD34|GNAI2|CLU|HP|AGT|CD36	0.00015	1.4	0.0548		GO.0070542	response to fatty acid	8	PON1|APOB|CAT|TNC|GNAS|SRC|ALAD|CD36	0.00046
GO.0051271	negative regulation of cellular component movement	17	APOH|VCL|TGFB1|HRG|RRAS|APOE|SERPINF1|THBS1|FBLN1|IDH2|STK24|CD9|JUP|ACTN1|ILK|CORO1C|PTPRJ	1.78e-05	12	APOH|VCL|RRAS|APOE|SERPINF1|THBS1|RAP2B|FBLN1|ACTN1|ILK|CORO1C|PTPRJ	0.0003	1.41667	0.0593333		GO.0003014	renal system process	9	PRKACA|CD34|GNAI2|SERPINF2|AGT|PRKACB|GNAS|GSN|PRKAR1A	0.00047
GO.0035239	tube morphogenesis	26	MYH9|TGFB1|GPLD1|HRG|APOB|APOE|ANGPTL6|THBS1|ITGAV|ATP5B|TNC|ENPEP|MFGE8|ANPEP|PRKACA|CD34|SERPINF2|FN1|PRKACB|SRC|ITGB1|ILK|GNA13|PLXNB2|PHB2|ITGB3	4.28e-05	18	MYH9|PFN1|APOB|APOE|ANGPTL6|THBS1|MFGE8|ANPEP|CD34|PTPRB|ANXA2|FN1|NOTCH4|ITGB1|ILK|GNA13|CFL1|ITGB3	0.00067	1.44444	0.0638806		GO.0022008	neurogenesis	43	VCL|TGFB1|VTN|APOA1|APOE|SERPINF1|NAPA|TNC|IQGAP1|GNAQ|TWF2|F2|CLU|BAIAP2|IDH2|EPB41L3|FN1|APOA4|AGT|EZR|SPTA1|S100A9|FLNA|HSP90AB1|FAM129B|SRC|GSN|FLOT1|STK24|CD9|DNM2|CNP|ITGB1|ILK|GP5|PLXNB2|LYN|APOA5|VIM|DNM1L|SPTB|EHD1|CYFIP1	0.00049
GO.0006811	ion transport	43	CETP|HRG|APOA1|APOE|ITGAV|ATP5B|SLC4A1|CP|VDAC1|HPX|CA2|ATP1B3|ACE|APOL1|BSG|RASA3|SLC44A2|ANXA6|STOML2|ATP5C1|APOA4|TFRC|SLC25A5|VDAC2|CLIC1|SLC3A2|SLC25A6|DNM2|STEAP3|ATP5A1|TF|CD36|ANO6|PTPRC|SLC2A1|LYN|CA1|PHB2|SLC1A5|APOA5|ATP1A1|PHB|CLTC	1.57e-05	30	CETP|LTF|APOA1|SNAP23|APOE|SLC4A1|CP|HPX|CA2|ACE|ATP6V0D1|RHCE|AQP1|APOA4|TFRC|CLIC1|ANXA1|FTL|SLC7A1|TF|CD36|PTPRC|SLC2A1|PLTP|CA1|SLC1A5|APOA5|ATP1A1|B2M|CLTC	0.00024	1.43333	0.0654167		GO.0001558	regulation of cell growth	18	TGFB1|HRG|ENO1|APOE|ADAM10|TWF2|F2|RASGRP2|EPB41L3|FN1|AGT|S100A9|HSPA1B|DNM2|ILK|PTPRJ|PHB|CYFIP1	0.00049
GO.0006875	cellular metal ion homeostasis	24	TGFB1|APOE|ITGAV|CP|HPX|ATP1B3|HSP90B1|F2|PRKACA|RASA3|ANXA6|STOML2|TFRC|AGT|S100A9|GSTO1|ANXA7|STEAP3|TF|CD36|GNA13|PTPRC|CAND1|ATP1A1	1.38e-05	17	LTF|APOE|CP|KNG1|HPX|ATP6V0D1|F2|TFRC|AGT|S100A9|FTL|TF|CD36|GNA13|PTPRC|ATP1A1|GNB1	0.0002	1.41176	0.069		GO.0034383	low-density lipoprotein particle clearance	5	APOB|CD36|EHD1|CLTC|AP2B1	0.00049
GO.0034381	plasma lipoprotein particle clearance	7	APOB|APOA1|APOE|CD36|EHD1|CLTC|AP2B1	5.84e-05	5	APOB|APOA1|APOE|CD36|CLTC	0.00074	1.4	0.0789189		GO.2000278	regulation of DNA biosynthetic process	9	CCT7|CCT6A|CCT5|CCT8|CCT2|HSP90AB1|FAM129B|SRC|CCT4	0.0005
GO.0042493	response to drug	35	TGFB1|GPLD1|APOA1|CAT|SERPINF1|THBS1|ICAM1|TNC|CA2|GNAQ|ACTC1|ITGA2|HSP90B1|CD14|GNAI2|BAIAP2|HP|ACTB|TFRC|PNP|PRKACB|GNAS|HSP90AB1|SLC25A5|SRC|GSN|STK24|SLC25A6|DNM2|JUP|ALAD|LYN|SLC1A5|LDHA|ATP1A1	6.55e-06	25	APOA1|CAT|SERPINF1|THBS1|ICAM1|CA2|GNAQ|ACTC1|ITGA2|CD14|AQP1|GNAI2|BAIAP2|HP|ACTB|TFRC|GNAS|GSN|ANXA1|HBD|SLC1A5|LDHA|ATP1A1|B2M|GNB1	8.26e-05	1.4	0.0792978		GO.0014910	regulation of smooth muscle cell migration	7	VTN|IQGAP1|ACE|ITGA2|AGT|SRC|ILK	0.00052
GO.0051094	positive regulation of developmental process	47	TGFB1|APOB|APOA1|RRAS|APOE|SERPINF1|THBS1|ADD1|ANXA3|IQGAP1|CA2|ARPC2|LRG1|TWF2|CD34|BAIAP2|SERPINF2|FN1|HLA-DRB1|TFRC|PNP|AGT|EZR|VNN1|S100A9|FLNA|GNAS|HSP90AB1|FAM129B|SRC|HSPA1B|CLIC1|FLOT1|DNM2|JUP|ITGB1|ILK|CORO1C|CD36|ANO6|PLXNB2|DMTN|LYN|LIMS1|DNM1L|EHD1|CYFIP1	4.75e-07	34	LTF|APOB|APOA1|RRAS|APOE|SERPINF1|SDCBP|THBS1|CA2|PF4|LRG1|CD34|AQP1|BAIAP2|FN1|HLA-DRB1|TFRC|DMD|AGT|EZR|S100A9|FLNA|GNAS|HSPA1B|CLIC1|FLOT1|ANXA1|ITGB1|ILK|CDC42|CORO1C|CD36|DMTN|LIMS1	5.9e-06	1.38235	0.0805085		GO.0060491	regulation of cell projection assembly	11	HRG|ICAM1|ARPC2|TWF2|SRC|DNM2|RDX|CORO1C|CAPZB|DMTN|CYFIP1	0.00053
GO.0051701	interaction with host	18	TGFB1|GAPDH|ITGAV|ICAM1|KPNB1|ITGA2|ANPEP|HLA-DRB1|TFRC|DPP4|GYPA|F11R|SRC|HSPA1B|SLC25A6|ITGB1|SLC1A5|ITGB3	3.64e-09	14	GAPDH|ICAM1|RAB7A|ITGA2|ANPEP|HLA-DRB1|TFRC|DPP4|GYPA|HSPA1B|ITGB1|PPIA|SLC1A5|ITGB3	4.48e-08	1.28571	0.08125		GO.0002705	positive regulation of leukocyte mediated immunity	9	TGFB1|HPX|CD226|TFRC|STX7|HSPD1|HLA-A|HLA-B|ITGAM	0.00053
GO.0045937	positive regulation of phosphate metabolic process	37	TGFB1|VTN|GPLD1|PLEK|ENO1|CAB39|THBS1|ITGAV|ICAM1|HPX|IQGAP1|ACE|ITGA2|F2|PRKACA|GNAI2|CLU|SERPINF2|STOML2|VCP|HLA-DRB1|AGT|PRKACB|HSP90AB1|SRC|FLOT1|STK24|PRKAR1A|ILK|ITGA6|CD36|PTPRC|LYN|UBC|PHB2|ITGB3|PHB	2.66e-05	26	VTN|LTF|PLEK|ENO1|SDCBP|THBS1|ICAM1|HPX|ACE|ITGA2|F2|GNAI2|CLU|RAP2B|ANXA2|VCP|HLA-DRB1|AGT|FLOT1|ILK|ITGA6|CD44|CD36|PTPRC|UBC|ITGB3	0.00032	1.42308	0.083125		GO.0055085	transmembrane transport	37	ITGAV|ATP5B|SLC4A1|ADD1|VDAC1|HPX|ATP1B3|CLU|APOL1|BSG|RASA3|SLC44A2|ANXA6|STOML2|ATP5C1|VCP|TFRC|SLC25A5|VDAC2|CLIC1|SLC3A2|SLC25A6|HSPD1|STEAP3|ATP5A1|TF|ANO6|PTPRC|SLC2A1|GC|DMTN|HSPA8|UBC|PHB2|SLC1A5|ATP1A1|PHB	0.00055
GO.0008203	cholesterol metabolic process	11	CETP|PON1|APOB|APOA1|CAT|APOE|ACLY|APOL1|APOA4|CYB5R3|APOA5	2.08e-05	8	CETP|APOB|APOA1|CAT|APOE|APOA4|APOF|APOA5	0.00025	1.375	0.0832		GO.0002696	positive regulation of leukocyte activation	15	LBP|TGFB1|THBS1|CD226|TFRC|DPP4|PNP|VNN1|SRC|HSPD1|FLOT2|HLA-A|PTPRC|LYN|ITGAM	0.00057
GO.0008064	regulation of actin polymerization or depolymerization	18	PLEK|TMOD1|CAPZA1|ACTR3|ADD1|ICAM1|EPS8|ARPC2|TWF2|BAIAP2|CAPZA2|SPTA1|GSN|RDX|CAPZB|DMTN|SPTB|CYFIP1	5.01e-09	14	PFN1|PLEK|TMOD1|CAPZA1|ACTR3|ICAM1|EPS8|BAIAP2|SPTA1|GSN|RDX|DMTN|CFL1|SPTB	6e-08	1.28571	0.0835		GO.0005996	monosaccharide metabolic process	12	GAPDH|ENO1|PFKL|PKM|MDH2|CYB5R3|GSTO1|PGK1|ALDOA|TKT|GPI|SLC2A1	0.00057
GO.0001817	regulation of cytokine production	31	LBP|TGFB1|GAPDH|APOA1|THBS1|LUM|IQGAP1|CD226|CD14|F2|CD34|CLU|SERPINF2|FBLN1|PGLYRP2|FN1|HLA-DRB1|SPN|AGT|EZR|F11R|HSP90AB1|SRC|HSPA1B|FLOT1|HSPD1|ANXA4|HLA-A|HLA-B|CD36|LYN	1.95e-07	23	LBP|GAPDH|LTF|APOA1|THBS1|LUM|PF4|CD14|F2|CD34|CLU|FBLN1|FN1|HLA-DRB1|AGT|EZR|HSPA1B|FLOT1|ANXA1|HLA-A|ORM2|CD36|B2M	2.21e-06	1.34783	0.0882353		GO.1902745	positive regulation of lamellipodium organization	5	ARPC2|TWF2|SRC|DNM2|CORO1C	0.00057
GO.0010942	positive regulation of cell death	27	TGFB1|GAPDH|GPLD1|HRG|APOE|THBS1|CLU|HP|VCP|AGT|S100A9|SRC|GSN|HSPD1|DNM2|YWHAZ|ITGB1|ITGA6|CD36|GNA13|ANO6|LYN|UBC|ITGAM|LDHA|DNM1L|PHB	5.16e-05	19	GAPDH|APOE|THBS1|KNG1|CLU|HP|VCP|AGT|S100A9|GSN|ANXA1|YWHAZ|ITGB1|ITGA4|ITGA6|CD36|GNA13|UBC|LDHA	0.00057	1.42105	0.0905263		GO.0010954	positive regulation of protein processing	5	MYH9|ENO1|SRC|GSN|PHB	0.00057
GO.0045597	positive regulation of cell differentiation	36	TGFB1|APOB|APOA1|APOE|SERPINF1|ADD1|IQGAP1|CA2|ARPC2|TWF2|CD34|BAIAP2|SERPINF2|FN1|HLA-DRB1|PNP|AGT|VNN1|S100A9|FLNA|GNAS|HSP90AB1|FAM129B|HSPA1B|CLIC1|FLOT1|DNM2|ILK|CD36|PLXNB2|DMTN|LYN|LIMS1|DNM1L|EHD1|CYFIP1	3.11e-06	26	LTF|APOB|APOA1|APOE|SERPINF1|SDCBP|CA2|PF4|CD34|BAIAP2|FN1|HLA-DRB1|DMD|AGT|S100A9|FLNA|GNAS|HSPA1B|CLIC1|FLOT1|ANXA1|ILK|CDC42|CD36|DMTN|LIMS1	3.43e-05	1.38462	0.0906706		GO.0019433	triglyceride catabolic process	5	APOB|APOA1|APOE|MGLL|APOA5	0.00057
GO.0043062	extracellular structure organization	38	CETP|TGFB1|VTN|APOB|APOA1|TTR|APOE|THBS1|ADAM10|ITGAV|VWF|ITGA2B|ICAM1|TNC|LUM|ITGA2|PLG|PRKACA|CD34|SERPINF2|A2M|FBLN1|BSG|FN1|ITGAL|APOA4|AGT|F11R|PRKACB|FLOT1|ITGB1|LCP1|ITGA6|ICAM2|ITGAM|APOA5|ITGB3|PECAM1	8.99e-19	31	CETP|VTN|APOB|APOA1|APOE|THBS1|VWF|ITGA2B|KLKB1|ICAM1|LUM|ITGA2|PLG|CD34|LPA|A2M|FBLN1|ANXA2|FN1|APOA4|AGT|FLOT1|ITGB1|ITGA4|LCP1|ITGA6|CD44|PLTP|APOA5|ITGB3|PECAM1	9.86e-18	1.22581	0.0911765		GO.0010896	regulation of triglyceride catabolic process	4	GPLD1|APOA1|APOA4|APOA5	0.00057
GO.0010941	regulation of cell death	53	APOH|TGFB1|GAPDH|GPLD1|HRG|ENO1|CAT|APOE|SERPINF1|THBS1|ITGAV|ICAM1|ACTC1|ANXA5|HSP90B1|CD34|GNAI2|CLU|HP|VCP|AGT|VNN1|S100A9|FLNA|GNAI3|HSP90AB1|SLC25A5|VDAC2|FAM129B|SRC|GSN|HSPA1B|STK24|HSPD1|DNM2|STEAP3|ANXA4|ACTN1|YWHAZ|ITGB1|ILK|ITGA6|CD36|GNA13|ANO6|LYN|UBC|ITGAM|PHB2|LDHA|DNM1L|PHB|AP2B1	2.22e-06	38	APOH|GAPDH|LTF|ENO1|CAT|APOE|SERPINF1|THBS1|ICAM1|KNG1|ACTC1|PF4|ANXA5|PRDX2|CD34|AQP1|GNAI2|CLU|HP|VCP|AGT|S100A9|FLNA|GSN|HSPA1B|ANXA1|ACTN1|YWHAZ|ITGB1|ILK|ITGA4|ITGA6|CD44|CD36|GNA13|CFL1|UBC|LDHA	2.26e-05	1.39474	0.0982301		GO.0033993	response to lipid	28	LBP|TGFB1|PON1|GPLD1|APOB|CAT|SERPINF1|THBS1|ICAM1|ANXA3|TNC|CA2|ITGA2|TWF2|CD14|MSN|AGT|CPN1|GNAS|SRC|CNP|ALAD|CD36|LYN|PHB2|ATP1A1|DNM1L|PHB	0.00059
GO.0072359	circulatory system development	30	MYH9|TGFB1|GPLD1|HRG|APOB|APOE|ANGPTL6|THBS1|ITGAV|ATP5B|ENPEP|MFGE8|GNAQ|ACTC1|ANPEP|CD34|SERPINF2|MESP2|FN1|AGT|ECE1|DSP|DNM2|PRKAR1A|ITGB1|ILK|GNA13|ITGB3|PECAM1|AP2B1	8.17e-05	21	MYH9|APOB|APOE|ANGPTL6|THBS1|MFGE8|GNAQ|ACTC1|ANPEP|CD34|PTPRB|MESP2|ANXA2|FN1|AGT|NOTCH4|ITGB1|ILK|GNA13|ITGB3|PECAM1	0.00083	1.42857	0.0984337		GO.0072330	monocarboxylic acid biosynthetic process	12	GAPDH|ENO1|ACLY|MGLL|PFKL|FASN|PKM|PGK1|ALDOA|TBXAS1|GPI|LDHA	0.00062
GO.0048519	negative regulation of biological process	136	CETP|APOH|VCL|SERPIND1|MYH9|LBP|TGFB1|VTN|GAPDH|GPLD1|HRG|PLEK|ENO1|APOA1|CAT|RRAS|APOE|SERPINF1|NT5E|CAB39|TMOD1|THBS1|ADAM10|LRPPRC|ITGAV|PZP|ATP5B|CAPZA1|ADD1|ICAM1|TNC|AMBP|ITIH4|IQGAP1|PFKL|FCN3|ITIH1|SERPING1|EPS8|GNAQ|ACTC1|ACE|ANXA5|HSP90B1|TWF2|CD14|F2|PLG|PRKACA|CD34|GNAI2|CLU|SERPINF2|A2M|SERPINA7|GP1BA|FBLN1|IDH2|RASA3|PGLYRP2|FN1|HP|APOA4|ITIH2|HLA-DRB1|SPN|DPP4|CAPZA2|AGT|EZR|SERPIN…	9.25e-13	99	CETP|APOH|VCL|SERPIND1|MYH9|LBP|PFN1|VTN|GAPDH|LTF|PLEK|ENO1|APOA1|CAT|RRAS|APOE|SERPINF1|NT5E|TMOD1|SDCBP|THBS1|CAPZA1|KLKB1|ICAM1|KNG1|RAB7A|AMBP|ITIH4|FCN3|ITIH1|SERPING1|EPS8|GNAQ|ACTC1|ACE|AZGP1|PF4|ANXA5|PRDX2|CD14|F2|PLG|CD34|AQP1|GNAI2|CLU|GCFC2|RAP2B|LPA|A2M|SERPINA7|GP1BA|FBLN1|SERPINA5|ANXA2|FN1|HP|APOA4|ITIH2|HLA-DRB1|DPP4|DMD|AGT|EZR|SERPINC1|SPTA1|FLNA|GNAS|GSN|NOTCH4|HSPA1B|ANXA1|P…	7.74e-12	1.37374	0.119509		GO.0019218	regulation of steroid metabolic process	9	APOB|APOA1|APOE|KPNB1|FASN|APOA4|AGT|APOA5|ATP1A1	0.00062
GO.0080134	regulation of response to stress	58	APOH|LBP|VTN|HRG|APOB|PLEK|ENO1|APOA1|APOE|SERPINF1|NT5E|THBS1|MGLL|AMBP|HPX|SERPING1|CD226|ITGA2|HSP90B1|CD14|F2|PLG|PRKACA|CD34|CLU|CPN2|SERPINF2|A2M|GP1BA|PGLYRP2|HLA-DRB1|AGT|EZR|SERPINC1|VNN1|S100A9|CPN1|PRKACB|HSP90AB1|SRC|HSPA1B|FLOT1|STK24|SLC25A6|CD9|HSPD1|PROS1|HLA-A|HLA-B|CD36|ANO6|ICAM2|DMTN|LYN|HSPA8|UBC|ITGAM|PHB	9.48e-12	44	APOH|LBP|VTN|LTF|APOB|PLEK|ENO1|APOA1|APOE|SERPINF1|NT5E|SDCBP|THBS1|KLKB1|KNG1|AMBP|HPX|SERPING1|ITGA2|CD14|F2|PLG|CD34|CLU|CPN2|A2M|GP1BA|ANXA2|HLA-DRB1|AGT|EZR|SERPINC1|S100A9|HSPA1B|FLOT1|ANXA1|PROS1|HLA-A|AHSG|CD44|CD36|DMTN|HSPA8|UBC	7.91e-11	1.31818	0.119848		GO.0050863	regulation of T cell activation	15	TGFB1|HLA-DRB1|TFRC|SPN|DPP4|PNP|VNN1|SRC|GSN|HSPD1|PRKAR1A|FLOT2|HLA-A|PTPRC|LYN	0.00064
GO.1901699	cellular response to nitrogen compound	25	TGFB1|GPLD1|ICAM1|CA2|GNAQ|HSP90B1|PRKACA|GNAI2|BAIAP2|PKM|ACTB|AGT|EZR|PRKACB|GNAS|SRC|FLOT1|DNM2|PRKAR1A|JUP|DIAPH1|CD36|DMTN|LYN|CYFIP1	3.43e-05	18	RAB10|ICAM1|CA2|GNAQ|ATP6V0D1|RAB8A|AQP1|GNAI2|BAIAP2|PKM|ACTB|AGT|EZR|GNAS|FLOT1|CD36|DMTN|GNB1	0.00028	1.38889	0.1225		GO.0031102	neuron projection regeneration	5	APOA1|APOE|TNC|APOA4|APOA5	0.00064
GO.0065007	biological regulation	253	TSPAN9|CETP|APOH|VCL|SERPIND1|MYH9|LBP|RP2|TGFB1|PON1|VTN|CD82|GAPDH|GPLD1|HRG|APOB|PLEK|ENO1|APOA1|TTR|CAT|RRAS|CANX|TUBA4A|APOE|ACLY|SERPINF1|NT5E|CCT7|CAB39|MYO1G|TMOD1|THBS1|ADAM10|LRPPRC|ITGAV|PZP|VWF|ATP5B|ITGA2B|SLC4A1|LGALS3BP|CAPZA1|ACTR3|NAPA|CP|ADD1|ICAM1|ANXA3|MGLL|TNC|AMBP|ENPEP|VDAC1|ANK1|HPX|ITIH4|LUM|MFGE8|IQGAP1|PFKL|FCN3|ITIH1|CCT6A|SERPING1|FERMT3|CD226|CCT5|EPS8|CA2|ATP1B3|GNA…	7.88e-20	179	CETP|APOH|VCL|SERPIND1|MYH9|LBP|PFN1|VTN|AFM|CD82|GAPDH|LTF|APOB|PLEK|ENO1|APOA1|CAT|RRAS|TUBA4A|RAC2|SNAP23|APOE|SERPINF1|NT5E|TMOD1|SDCBP|THBS1|VWF|RAB27B|ITGA2B|SLC4A1|LGALS3BP|CAPZA1|ACTR3|CP|KLKB1|RAB10|ICAM1|KNG1|RAB7A|AMBP|ANK1|HPX|ITIH4|LUM|MFGE8|BCAM|FCN3|ITIH1|SERPING1|EPS8|CA2|GNAQ|STOM|ACTC1|ACE|ATP6V0D1|AZGP1|PF4|ANXA5|ITGA2|ANPEP|EPB42|RAB8A|PRDX2|LRG1|CD14|GNB2|F2|PLG|CD34|AQP1|GNA…	6.34e-19	1.41341	0.12429		GO.1903393	positive regulation of adherens junction organization	5	HRG|ADD1|IQGAP1|PTPRJ|LIMS1	0.00064
GO.0050777	negative regulation of immune response	11	TGFB1|APOA1|AMBP|SERPING1|A2M|PGLYRP2|HLA-DRB1|HLA-A|HLA-B|PTPRC|LYN	0.00012	8	APOA1|AMBP|SERPING1|A2M|HLA-DRB1|ANXA1|HLA-A|PTPRC	0.0009	1.375	0.133333		GO.0032967	positive regulation of collagen biosynthetic process	5	TGFB1|ITGA2|F2|SERPINF2|VIM	0.00064
GO.0016477	cell migration	43	MYH9|LBP|TGFB1|VTN|GPLD1|APOB|APOA1|MYO1G|THBS1|ITGAV|ATP5B|ICAM1|ENPEP|EPS8|ATP1B3|ITGA2|CD34|BSG|FN1|ITGAL|SPN|MSN|DPP4|GYPA|F11R|S100A9|FLNA|CAP1|SRC|SLC3A2|JUP|PROS1|ITGB1|ILK|LCP1|ITGA6|CORO1C|ANO6|PTPRC|LYN|ITGAM|ITGB3|PECAM1	8.96e-11	33	MYH9|LBP|VTN|APOB|APOA1|SDCBP|THBS1|ICAM1|EPS8|PF4|ITGA2|CD34|FN1|MSN|DPP4|GYPA|S100A9|FLNA|CAP1|ANXA1|PROS1|ITGB1|ILK|ITGA4|LCP1|ITGA6|CORO1C|CD44|PTPRC|PPIA|CFL1|ITGB3|PECAM1	6.68e-10	1.30303	0.134132		GO.0051640	organelle localization	22	MYH9|PLEK|TUBA4A|LRPPRC|ACTR3|NAPA|KPNB1|TUBA1A|PRKACA|TUBB|TUBB4B|EZR|STX11|STX7|ACTR1A|STXBP3|MAPRE1|DNM2|YWHAZ|STXBP2|LYN|DNM1L	0.00066
GO.0009306	protein secretion	11	PLEK|CANX|ITGAV|PNP|AGT|STXBP3|GNAS|STEAP3|CD36|DMTN|LYN	0.00011	8	PLEK|RAB10|RAB8A|AGT|GNAS|ANXA1|CD36|DMTN	0.00082	1.375	0.134146		GO.1903039	positive regulation of leukocyte cell-cell adhesion	12	TGFB1|ICAM1|TFRC|DPP4|PNP|VNN1|SRC|HSPD1|FLOT2|HLA-A|PTPRC|LYN	0.00067
GO.0045595	regulation of cell differentiation	54	CETP|TGFB1|APOB|APOA1|APOE|SERPINF1|THBS1|ITGAV|ITGA2B|ADD1|IQGAP1|CA2|GNAQ|ARPC2|TWF2|F2|PRKACA|CD34|BAIAP2|SERPINF2|GP1BA|FBLN1|IDH2|PGLYRP2|FN1|HLA-DRB1|PNP|AGT|VNN1|S100A9|FLNA|GNAS|HSP90AB1|FAM129B|HSPA1B|CLIC1|FLOT1|STK24|DNM2|FLOT2|ITGB1|ILK|CORO1C|HLA-B|CD36|PLXNB2|DMTN|LYN|VIM|LIMS1|DNM1L|ITGB3|EHD1|CYFIP1	2.64e-06	39	CETP|LTF|APOB|APOA1|APOE|SERPINF1|SDCBP|THBS1|ITGA2B|CA2|GNAQ|PF4|F2|CD34|BAIAP2|GP1BA|FBLN1|FN1|HLA-DRB1|DMD|AGT|S100A9|FLNA|GNAS|NOTCH4|HSPA1B|CLIC1|FLOT1|ANXA1|ITGB1|ILK|CDC42|CORO1C|CD36|DMTN|CFL1|LIMS1|B2M|ITGB3	1.96e-05	1.38462	0.134694		GO.0051604	protein maturation	12	APOH|ADAM10|ENPEP|UQCRC2|ACE|STOML2|CPN1|PGK1|ECE1|HSPD1|MME|TSPAN33	0.00067
GO.0031346	positive regulation of cell projection organization	18	APOE|SERPINF1|IQGAP1|ARPC2|ITGA2|TWF2|BAIAP2|FN1|AGT|S100A9|SRC|DNM2|ILK|CORO1C|PLXNB2|LYN|DNM1L|CYFIP1	8.36e-05	13	PFN1|RAC2|APOE|SERPINF1|ITGA2|BAIAP2|FN1|DMD|AGT|S100A9|ILK|CDC42|CORO1C	0.00061	1.38462	0.137049		GO.0002708	positive regulation of lymphocyte mediated immunity	8	TGFB1|HPX|CD226|TFRC|STX7|HSPD1|HLA-A|HLA-B	0.00068
GO.0030449	regulation of complement activation	9	VTN|SERPING1|F2|CLU|CPN2|A2M|CPN1|PROS1|PHB	3.86e-06	7	VTN|SERPING1|F2|CLU|CPN2|A2M|PROS1	2.76e-05	1.28571	0.139855		GO.0043535	regulation of blood vessel endothelial cell migration	8	TGFB1|HRG|APOE|THBS1|ATP5B|PLG|JUP|ATP5A1	0.00068
GO.0030003	cellular cation homeostasis	27	TGFB1|APOE|ITGAV|ATP5B|SLC4A1|CP|HPX|CA2|ATP1B3|HSP90B1|F2|PRKACA|RASA3|ANXA6|STOML2|TFRC|AGT|S100A9|GSTO1|ANXA7|STEAP3|TF|CD36|GNA13|PTPRC|CAND1|ATP1A1	4.38e-06	20	LTF|APOE|SLC4A1|CP|KNG1|RAB7A|HPX|CA2|ATP6V0D1|F2|TFRC|AGT|S100A9|FTL|TF|CD36|GNA13|PTPRC|ATP1A1|GNB1	3.04e-05	1.35	0.144079		GO.0016485	protein processing	10	APOH|ADAM10|ENPEP|UQCRC2|ACE|STOML2|CPN1|PGK1|ECE1|MME	0.00069
GO.0001568	blood vessel development	22	MYH9|TGFB1|GPLD1|HRG|APOB|APOE|ANGPTL6|THBS1|ITGAV|ATP5B|ENPEP|MFGE8|ANPEP|CD34|SERPINF2|FN1|DNM2|ITGB1|GNA13|ITGB3|PECAM1|AP2B1	4.36e-05	16	MYH9|APOB|APOE|ANGPTL6|THBS1|MFGE8|ANPEP|CD34|PTPRB|ANXA2|FN1|NOTCH4|ITGB1|GNA13|ITGB3|PECAM1	0.0003	1.375	0.145333		GO.0051099	positive regulation of binding	11	TGFB1|PON1|VTN|APOE|ADD1|ITGA2|EPB41|HSP90AB1|FAM129B|MAPRE1|FLOT1	0.0007
GO.0048468	cell development	54	VCL|MYH9|TGFB1|APOA1|APOE|TMOD1|ITGAV|ICAM1|TNC|IQGAP1|FERMT3|GNAQ|ACTC1|EPB42|FASN|PRKACA|CLU|BAIAP2|EPB41L3|FN1|APOA4|MSN|AGT|EZR|F11R|SPTA1|S100A9|FLNA|HSP90AB1|FAM129B|SRC|GSN|FLOT1|STK24|CD9|DNM2|PRKAR1A|CNP|ACTN1|ITGB1|ILK|GP5|RDX|CORO1C|PTPRC|NBEAL2|DMTN|LYN|APOA5|VIM|SPTB|ITGB3|EHD1|CYFIP1	6e-08	40	VCL|MYH9|APOA1|APOE|TMOD1|RAB10|ICAM1|GNAQ|ACTC1|EPB42|RAB8A|CLU|BAIAP2|ANXA2|FN1|APOA4|MSN|DMD|AGT|EZR|SPTA1|S100A9|FLNA|GSN|NOTCH4|FLOT1|ACTN1|ITGB1|ILK|ITGA4|CDC42|GP5|RDX|CORO1C|PTPRC|DMTN|CFL1|APOA5|SPTB|ITGB3	4.01e-07	1.35	0.149626		GO.0050730	regulation of peptidyl-tyrosine phosphorylation	13	TGFB1|VTN|HRG|ICAM1|HPX|IQGAP1|ACE|AGT|SRC|CD36|DMTN|LYN|ITGB3	0.00072
GO.0022409	positive regulation of cell-cell adhesion	16	TGFB1|ICAM1|SERPINF2|TFRC|DPP4|PNP|VNN1|SRC|FLOT1|HSPD1|FLOT2|HLA-A|ITGA6|PTPRC|DMTN|LYN	1.65e-05	12	ICAM1|TFRC|DPP4|FLOT1|ANXA1|HLA-A|ITGA4|CDC42|ITGA6|CD44|PTPRC|DMTN	0.00011	1.33333	0.15		GO.0034284	response to monosaccharide	10	TGFB1|GPLD1|CAT|SERPINF1|THBS1|ICAM1|PFKL|ITGA2|PRKACA|LDHA	0.00072
GO.1901564	organonitrogen compound metabolic process	125	CETP|APOH|SERPIND1|MYH9|TGFB1|PON1|GAPDH|GPLD1|APOB|ENO1|APOA1|TTR|CAT|APOE|ACLY|FOLH1|NT5E|CAB39|THBS1|ADAM10|ITGAV|VWF|ATP5B|CP|ADD1|TNC|AMBP|ENPEP|HPX|ITIH4|LUM|MFGE8|UQCRC2|PFKL|FCN3|ITIH1|SERPING1|ACE|FCN2|RPN1|HSP90B1|ANPEP|EPB42|FASN|F2|PLG|PRKACA|CLU|APOL1|CPN2|PKM|A2M|MDH2|GP1BA|FBLN1|IDH2|RASA3|SLC44A2|UBA1|GANAB|PGLYRP2|FN1|STOML2|ATP5C1|ACTB|APOA4|ITIH2|VCP|DPP4|PNP|AGT|SERPINC1|VNN1|…	2.28e-07	89	CETP|APOH|SERPIND1|MYH9|PSMA2|GAPDH|LTF|APOB|ENO1|APOA1|CAT|APOE|NT5E|THBS1|LYZ|VWF|CP|KLKB1|KNG1|RAB7A|AMBP|HPX|ITIH4|LUM|MFGE8|FCN3|ITIH1|SERPING1|ACE|ANPEP|EPB42|RAB8A|F2|PLG|AQP1|CLU|CPN2|PKM|LPA|A2M|GP1BA|FBLN1|COLEC10|PTPRB|EEF1A1|ANXA2|FN1|ACTB|APOA4|ITIH2|VCP|DPP4|DMD|AGT|SERPINC1|SPTA1|S100A9|MPP1|GSN|HSPA1B|ANXA1|LDHB|HLA-A|ILK|CDC42|GP1BB|GP5|TF|AHSG|CD44|CD36|PTPRJ|UBE2L3|PTPRC|COLEC1…	1.35e-06	1.40449	0.168889		GO.0001704	formation of primary germ layer	9	VTN|ITGAV|ITGA2|PRKACA|MESP2|FN1|PRKAR1A|ITGB1|ITGB3	0.00072
GO.2000146	negative regulation of cell motility	15	APOH|VCL|TGFB1|HRG|RRAS|APOE|SERPINF1|THBS1|FBLN1|IDH2|STK24|JUP|ILK|CORO1C|PTPRJ	0.00012	11	APOH|VCL|RRAS|APOE|SERPINF1|THBS1|RAP2B|FBLN1|ILK|CORO1C|PTPRJ	0.00068	1.36364	0.176471		GO.0002824	positive regulation of adaptive immune response based on somatic recombination of immune receptors built from immunoglobulin superfamily domains	8	TGFB1|HPX|CD226|TFRC|STX7|HSPD1|HLA-A|HLA-B	0.00072
GO.2000257	regulation of protein activation cascade	10	VTN|SERPING1|F2|CLU|CPN2|A2M|SERPINC1|CPN1|PROS1|PHB	5.72e-07	8	VTN|SERPING1|F2|CLU|CPN2|A2M|SERPINC1|PROS1	3.19e-06	1.25	0.17931		GO.0032388	positive regulation of intracellular transport	11	TGFB1|STOM|PRKACA|MSN|EZR|HSP90AB1|JUP|RDX|ITGAM|DNM1L|EHD1	0.00076
GO.0031099	regeneration	12	TGFB1|VTN|APOA1|APOE|ANXA3|TNC|PKM|APOA4|GSN|PRPS2|LCP1|APOA5	6.28e-05	9	VTN|APOA1|APOE|PKM|APOA4|GSN|ANXA1|LCP1|APOA5	0.00035	1.33333	0.179429		GO.0048709	oligodendrocyte differentiation	7	TGFB1|VTN|CLU|GSN|CD9|CNP|LYN	0.00076
GO.0051235	maintenance of location	12	APOA1|APOE|HSP90B1|TWF2|TLN1|EPB41L3|EZR|S100A9|FLNA|GSN|JUP|CD36	5.93e-05	9	APOA1|APOE|TLN1|EZR|S100A9|FLNA|GSN|FTL|CD36	0.00033	1.33333	0.179697		GO.1901137	carbohydrate derivative biosynthetic process	23	TGFB1|GAPDH|ENO1|ACLY|NT5E|ATP5B|LUM|PFKL|RPN1|FASN|PKM|STOML2|ATP5C1|VCP|PGK1|ALDOA|PRPS2|ATP5A1|PAICS|TKT|DDOST|GPI|LDHA	0.0008
GO.0048731	system development	108	VCL|MYH9|TGFB1|VTN|GPLD1|HRG|APOB|PLEK|APOA1|CAT|RRAS|APOE|ANGPTL6|SERPINF1|TMOD1|THBS1|ITGAV|ATP5B|NAPA|ADD1|ICAM1|ANXA3|TNC|ENPEP|LUM|MFGE8|IQGAP1|CA2|GNAQ|ACTC1|ACE|ITGA2|ANPEP|EPB42|TWF2|FASN|F2|PRKACA|CD34|CLU|BAIAP2|PKM|SERPINF2|IDH2|BSG|MESP2|EPB41L3|FN1|PLS3|APOA4|TFRC|SPN|MSN|AGT|EZR|SERPINC1|SPTA1|S100A9|FLNA|GNAI3|STXBP3|PRKACB|GNAS|HSP90AB1|FAM129B|SRC|GSN|ECE1|FLOT1|STK24|DSP|CD9|HSP…	2.93e-08	78	VCL|MYH9|PFN1|VTN|LTF|APOB|PLEK|APOA1|CAT|RRAS|APOE|ANGPTL6|SERPINF1|TMOD1|THBS1|RAB10|ICAM1|LUM|MFGE8|CA2|GNAQ|ACTC1|ACE|ATP6V0D1|ITGA2|ANPEP|EPB42|RAB8A|F2|CD34|AQP1|CLU|BAIAP2|PKM|SERPINA5|PTPRB|MESP2|ANXA2|FN1|APOA4|TFRC|MSN|DMD|AGT|EZR|SERPINC1|SPTA1|S100A9|FLNA|GNAS|GSN|NOTCH4|FLOT1|ANXA1|ACTN1|ITGB1|ILK|ITGA4|LCP1|CDC42|GP5|ITGA6|AHSG|CORO1C|CD44|GNA13|PTPRC|SLC2A1|MME|DMTN|CFL1|APOA5|LDHA…	1.54e-07	1.38462	0.19026		GO.0021782	glial cell development	8	TGFB1|CLU|S100A9|GSN|CD9|ILK|LYN|VIM	0.00082
GO.0042981	regulation of apoptotic process	47	APOH|TGFB1|GAPDH|GPLD1|HRG|ENO1|CAT|APOE|THBS1|ITGAV|ICAM1|ACTC1|ANXA5|HSP90B1|GNAI2|CLU|VCP|AGT|VNN1|S100A9|FLNA|GNAI3|HSP90AB1|SLC25A5|VDAC2|FAM129B|SRC|GSN|HSPA1B|STK24|HSPD1|DNM2|STEAP3|ANXA4|ACTN1|YWHAZ|ITGB1|ILK|ITGA6|GNA13|ANO6|LYN|UBC|PHB2|LDHA|DNM1L|PHB	2.38e-05	34	APOH|GAPDH|LTF|ENO1|CAT|APOE|THBS1|ICAM1|KNG1|ACTC1|PF4|ANXA5|PRDX2|AQP1|GNAI2|CLU|VCP|AGT|S100A9|FLNA|GSN|HSPA1B|ANXA1|ACTN1|YWHAZ|ITGB1|ILK|ITGA4|ITGA6|CD44|GNA13|CFL1|UBC|LDHA	0.00012	1.38235	0.198333		GO.0060284	regulation of cell development	28	TGFB1|APOA1|APOE|SERPINF1|ADD1|IQGAP1|ARPC2|TWF2|F2|BAIAP2|FBLN1|IDH2|FN1|AGT|S100A9|FLNA|FAM129B|STK24|DNM2|ILK|CORO1C|PLXNB2|DMTN|LYN|VIM|LIMS1|DNM1L|CYFIP1	0.00084
GO.0010769	regulation of cell morphogenesis involved in differentiation	16	APOA1|APOE|ARPC2|TWF2|BAIAP2|FBLN1|FN1|FLNA|DNM2|ILK|CORO1C|PLXNB2|DMTN|LIMS1|DNM1L|CYFIP1	4.94e-05	12	APOA1|APOE|BAIAP2|FBLN1|FN1|FLNA|ILK|CDC42|CORO1C|DMTN|CFL1|LIMS1	0.00024	1.33333	0.205833		GO.0006094	gluconeogenesis	6	GAPDH|ENO1|MDH2|PGK1|ALDOA|GPI	0.00084
GO.0048522	positive regulation of cellular process	134	MYH9|LBP|TGFB1|VTN|GAPDH|GPLD1|HRG|APOB|PLEK|ENO1|APOA1|CAT|APOE|ACLY|SERPINF1|CCT7|CAB39|THBS1|ADAM10|ITGAV|ATP5B|ITGA2B|ACTR3|ADD1|ICAM1|ANXA3|TNC|ANK1|HPX|LUM|MFGE8|IQGAP1|CCT6A|FERMT3|CD226|CCT5|EPS8|CA2|ATP1B3|CCT8|ACE|ARPC2|ITGA2|CCT2|LRG1|TWF2|CD14|FASN|F2|PLG|PRKACA|CD34|GNAI2|CLU|BAIAP2|SERPINF2|FBLN1|MESP2|FN1|HP|STOML2|APOA4|VCP|HLA-DRB1|TFRC|SPN|MSN|DPP4|PNP|AGT|EZR|VNN1|S100A9|GSTO1|…	2.21e-12	98	MYH9|LBP|PFN1|VTN|GAPDH|LTF|APOB|PLEK|ENO1|APOA1|CAT|RAC2|APOE|SERPINF1|SDCBP|THBS1|RAB27B|ITGA2B|ACTR3|KLKB1|ICAM1|KNG1|RAB7A|ANK1|HPX|LUM|MFGE8|EPS8|CA2|ACE|PF4|ITGA2|LRG1|CD14|F2|PLG|CD34|AQP1|GNAI2|CLU|BAIAP2|RAP2B|FBLN1|PRDX6|MESP2|ANXA2|FN1|HP|APOA4|VCP|TCF20|HLA-DRB1|TFRC|MSN|DPP4|DMD|AGT|EZR|S100A9|FLNA|GNAS|GSN|NOTCH4|HSPA1B|CLIC1|FLOT1|ANXA1|ACTN1|YWHAZ|ITGB1|HLA-A|ILK|ITGA4|LCP1|CDC42|…	1.05e-11	1.36735	0.210476		GO.0071634	regulation of transforming growth factor beta production	5	THBS1|LUM|CD34|SERPINF2|HSP90AB1	0.00084
GO.1905475	regulation of protein localization to membrane	12	TGFB1|STOM|ACTB|EZR|STX7|GSN|YWHAZ|ITGB1|DMTN|ITGAM|CLTC|AP2B1	0.00012	9	STOM|ACTB|EZR|STX7|GSN|YWHAZ|ITGB1|DMTN|CLTC	0.00057	1.33333	0.210526		GO.0048666	neuron development	26	VCL|APOA1|APOE|TNC|IQGAP1|GNAQ|BAIAP2|EPB41L3|APOA4|EZR|SPTA1|HSP90AB1|FAM129B|SRC|FLOT1|STK24|DNM2|CNP|ITGB1|ILK|GP5|LYN|APOA5|SPTB|EHD1|CYFIP1	0.00085
GO.0010810	regulation of cell-substrate adhesion	21	VTN|HRG|APOA1|THBS1|IQGAP1|ARPC2|PLG|FBLN1|FN1|FLNA|SRC|RSU1|DNM2|JUP|ILK|ITGA6|CORO1C|CD36|PTPRJ|DMTN|LIMS1	2.28e-10	17	VTN|APOA1|RAC2|THBS1|PLG|FBLN1|FN1|FLNA|RSU1|ILK|CDC42|ITGA6|CORO1C|CD36|PTPRJ|DMTN|LIMS1	1.01e-09	1.23529	0.225743		GO.0051054	positive regulation of DNA metabolic process	12	TGFB1|CCT7|ANXA3|CCT6A|CCT5|CCT8|CCT2|STOML2|TFRC|HSP90AB1|SRC|CCT4	0.00087
GO.0050790	regulation of catalytic activity	90	APOH|SERPIND1|RP2|TGFB1|VTN|GAPDH|GPLD1|HRG|PLEK|APOA1|APOE|SERPINF1|CAB39|THBS1|PZP|NAPA|ICAM1|ANXA3|AMBP|ITIH4|IQGAP1|ITIH1|SERPING1|ATP1B3|GNAQ|ACE|ANXA5|ITGA2|CCT2|HSP90B1|F2|PRKACA|GNAI2|CLU|CPN2|SERPINF2|A2M|SERPINA7|GP1BA|FBLN1|RASA3|RASGRP2|FN1|HP|ACTB|APOA4|ITIH2|VCP|HLA-DRB1|AGT|SERPINC1|F11R|S100A9|GNAI3|PRKACB|GNAS|HSP90AB1|CAP1|SRC|GSN|STK24|RSU1|GDI2|SERPINB1|HSPD1|DNM2|PRKAR1A|PROS…	3.42e-16	69	APOH|SERPIND1|PFN1|VTN|GAPDH|LTF|PLEK|APOA1|RAC2|APOE|SERPINF1|THBS1|ICAM1|KNG1|AMBP|ITIH4|ITIH1|SERPING1|GNAQ|ACE|ANXA5|ITGA2|F2|AQP1|GNAI2|CLU|RAP2B|CPN2|LPA|A2M|SERPINA7|GP1BA|FBLN1|SERPINA5|ANXA2|FN1|HP|ACTB|APOA4|ITIH2|VCP|HLA-DRB1|AGT|SERPINC1|S100A9|GNAS|CAP1|GSN|ANXA1|RSU1|GDI2|PROS1|ITGB1|ILK|RDX|ITGA6|AHSG|CORO1C|CD44|PTPRJ|GNA13|UBE2L3|PTPRC|ITIH3|UBC|APOA5|LIMS1|SERPINA4|ITGB3	1.42e-15	1.30435	0.240845		GO.0001934	positive regulation of protein phosphorylation	30	TGFB1|VTN|CAB39|THBS1|ITGAV|ICAM1|HPX|IQGAP1|ACE|F2|PRKACA|GNAI2|CLU|SERPINF2|HLA-DRB1|AGT|PRKACB|HSP90AB1|SRC|FLOT1|STK24|PRKAR1A|ILK|CD36|PTPRC|LYN|UBC|PHB2|ITGB3|PHB	0.00089
GO.0002920	regulation of humoral immune response	10	VTN|HPX|SERPING1|F2|CLU|CPN2|A2M|CPN1|PROS1|PHB	4.14e-06	8	VTN|HPX|SERPING1|F2|CLU|CPN2|A2M|PROS1	1.65e-05	1.25	0.250909		GO.0019752	carboxylic acid metabolic process	28	TGFB1|PON1|GAPDH|ENO1|ACLY|FOLH1|MGLL|ITIH4|PFKL|ITIH1|IDH3A|FASN|PKM|MDH2|IDH2|BSG|ITIH2|CYB5R3|VNN1|GSTO1|PGK1|ALDOA|LDHB|TBXAS1|GPI|SLC2A1|LDHA|ETFA	0.00096
GO.0120031	plasma membrane bounded cell projection assembly	19	VCL|TUBA4A|ACTR3|TUBA1A|PRKACA|TUBB|TUBB4B|EZR|FLNA|ACTR1A|GSN|MAPRE1|ITGB1|RDX|PARVB|ITGA6|ANO6|EHD1|CYFIP1	0.00024	14	VCL|TUBA4A|SDCBP|ACTR3|ATP6V0D1|RAB8A|DMD|EZR|FLNA|GSN|ITGB1|RDX|PARVB|ITGA6	0.00095	1.35714	0.252632		GO.0071375	cellular response to peptide hormone stimulus	13	TGFB1|GPLD1|CA2|PRKACA|BAIAP2|PKM|AGT|PRKACB|GNAS|SRC|PRKAR1A|LYN|CYFIP1	0.00096
GO.0042127	regulation of cell population proliferation	46	APOH|TGFB1|GPLD1|HRG|APOE|SERPINF1|THBS1|ADAM10|ITGAV|TNC|ACE|ITGA2|LRG1|F2|PLG|GNAI2|SERPINF2|FBLN1|IDH2|FN1|HLA-DRB1|TFRC|SPN|DPP4|PNP|AGT|FLNA|GNAI3|SLC25A5|FAM129B|SRC|HSPA1B|CD9|PRKAR1A|JUP|ITGB1|HLA-A|ILK|ATP5A1|PTPRJ|PTPRC|LYN|CAPN1|PHB2|ITGB3|PHB	0.00019	33	APOH|LTF|RAC2|APOE|SERPINF1|SDCBP|THBS1|ACE|AZGP1|PF4|ITGA2|LRG1|F2|PLG|AQP1|GNAI2|FBLN1|ANXA2|FN1|HLA-DRB1|TFRC|DPP4|AGT|FLNA|HSPA1B|ANXA1|ITGB1|HLA-A|ILK|ITGA4|PTPRJ|PTPRC|ITGB3	0.00072	1.39394	0.263889		GO.0034113	heterotypic cell-cell adhesion	5	ITGAV|DSP|JUP|ITGB1|ITGB3	0.00096
GO.0045807	positive regulation of endocytosis	16	VTN|APOE|ITGAV|MFGE8|ITGA2|CD14|CLU|MBL2|FLOT1|DNM2|TF|CD36|ANO6|APOA5|DNM1L|AP2B1	1.26e-08	13	VTN|APOE|MFGE8|ITGA2|CD14|CLU|ANXA2|FLOT1|TF|AHSG|CD36|APOA5|B2M	4.68e-08	1.23077	0.269231		GO.0050731	positive regulation of peptidyl-tyrosine phosphorylation	11	TGFB1|VTN|ICAM1|HPX|IQGAP1|ACE|AGT|SRC|CD36|LYN|ITGB3	0.00098
GO.1903392	negative regulation of adherens junction organization	5	THBS1|SRC|RDX|CORO1C|DMTN	0.00011	4	THBS1|RDX|CORO1C|DMTN	0.0004	1.25	0.275		GO.0051259	protein complex oligomerization	20	CAT|CAB39|VWF|PFKL|STOM|PKM|ANXA6|STOML2|VCP|HLA-DRB1|STXBP3|FLOT1|JUP|ALDOA|HLA-A|ILK|ALAD|PDCD6IP|DNM1L|EHD1	0.001
GO.0090303	positive regulation of wound healing	12	APOH|VTN|HRG|PLEK|THBS1|F2|PLG|SERPINF2|S100A9|CD36|ANO6|DMTN	3.65e-09	10	APOH|VTN|PLEK|THBS1|F2|PLG|S100A9|ANXA1|CD36|DMTN	1.31e-08	1.2	0.278626		GO.0044057	regulation of system process	20	ENO1|APOA1|ICAM1|MGLL|ACE|ITGA2|PRKACA|GNAI2|BAIAP2|ANXA6|APOA4|AGT|GSTO1|FLNA|GNAS|ECE1|DSP|JUP|APOA5|ATP1A1	0.0011
GO.0009719	response to endogenous stimulus	47	TGFB1|GPLD1|APOB|CAT|SERPINF1|THBS1|ICAM1|ANXA3|TNC|IQGAP1|CA2|GNAQ|ITGA2|HSP90B1|PRKACA|GNAI2|BAIAP2|PKM|BSG|ACTB|MSN|AGT|EZR|F11R|STXBP3|CPN1|PRKACB|GNAS|SRC|CD9|DNM2|PRKAR1A|JUP|ITGB1|DIAPH1|RDX|ALAD|CD36|SLC2A1|DMTN|LYN|UBC|ATP1A1|LIMS1|EHD1|PHB|CYFIP1	1.79e-06	35	APOB|CAT|SERPINF1|THBS1|RAB10|ICAM1|CA2|GNAQ|ATP6V0D1|ITGA2|RAB8A|AQP1|GNAI2|BAIAP2|PKM|EEF1A1|ANXA2|ACTB|MSN|AGT|EZR|GNAS|RAB14|ANXA1|ITGB1|RDX|CD44|CD36|UBE2L3|SLC2A1|DMTN|UBC|ATP1A1|LIMS1|GNB1	6.33e-06	1.34286	0.28278		GO.0032990	cell part morphogenesis	19	VCL|IQGAP1|BAIAP2|EPB41L3|EZR|SPTA1|HSP90AB1|FAM129B|SRC|FLOT1|STK24|DNM2|CNP|ITGB1|ILK|GP5|DNM1L|SPTB|CYFIP1	0.0011
GO.0009617	response to bacterium	23	LBP|TGFB1|APOB|ICAM1|ANXA3|FCN2|LRG1|CD14|F2|BAIAP2|PGLYRP2|HP|HLA-DRB1|SPN|S100A9|SRC|MBL2|CNP|HLA-A|ALAD|HLA-B|CD36|LYN	0.00018	17	LBP|LTF|APOB|LYZ|ICAM1|PF4|LRG1|CD14|F2|BAIAP2|HP|HLA-DRB1|S100A9|RAB14|HLA-A|CD36|B2M	0.00063	1.35294	0.285714		GO.0016045	detection of bacterium	4	PGLYRP2|HLA-DRB1|HLA-A|HLA-B	0.0011
GO.0051764	actin crosslink formation	6	EPS8|BAIAP2|PLS3|FLNA|ACTN1|LCP1	2.42e-06	5	EPS8|BAIAP2|FLNA|ACTN1|LCP1	8.36e-06	1.2	0.289474		GO.0051895	negative regulation of focal adhesion assembly	4	THBS1|SRC|CORO1C|DMTN	0.0011
GO.0034329	cell junction assembly	16	VCL|CAPZA1|ITGA2|TLN1|EPB41L3|FN1|ACTB|F11R|FLNA|CD9|JUP|ACTN1|ILK|ITGA6|PDCD6IP|LIMS1	2.2e-08	13	VCL|CAPZA1|ITGA2|TLN1|FN1|ACTB|FLNA|ACTN1|ILK|CDC42|ITGA6|PDCD6IP|LIMS1	7.58e-08	1.23077	0.290237		GO.0071801	regulation of podosome assembly	4	MSN|SRC|GSN|LCP1	0.0011
GO.0055082	cellular chemical homeostasis	29	TGFB1|APOE|SERPINF1|ITGAV|ATP5B|SLC4A1|CP|ICAM1|HPX|CA2|ATP1B3|HSP90B1|F2|PRKACA|RASA3|ANXA6|STOML2|TFRC|AGT|S100A9|GSTO1|ANXA7|STEAP3|TF|CD36|GNA13|PTPRC|CAND1|ATP1A1	7.42e-06	22	LTF|APOE|SERPINF1|SLC4A1|CP|ICAM1|KNG1|RAB7A|HPX|CA2|ATP6V0D1|F2|TFRC|AGT|S100A9|FTL|TF|CD36|GNA13|PTPRC|ATP1A1|GNB1	2.4e-05	1.31818	0.309167		GO.0061041	regulation of wound healing	19	APOH|VTN|PLEK|APOE|THBS1|KLKB1|KNG1|SERPING1|F2|PLG|CD34|GP1BA|ANXA2|SERPINC1|S100A9|ANXA1|PROS1|CD36|DMTN		2.48e-14
GO.0009893	positive regulation of metabolic process	81	MYH9|LBP|TGFB1|VTN|GPLD1|APOB|PLEK|ENO1|APOA1|APOE|ACLY|CCT7|CAB39|THBS1|ITGAV|ICAM1|ANXA3|TNC|HPX|LUM|IQGAP1|CCT6A|CCT5|CCT8|ACTC1|ACE|ITGA2|CCT2|FASN|F2|PRKACA|CD34|GNAI2|CLU|SERPINF2|FBLN1|MESP2|FN1|STOML2|ACTB|APOA4|VCP|HLA-DRB1|TFRC|SPN|MSN|AGT|EZR|S100A9|GNAI3|PRKACB|HSP90AB1|FAM129B|SRC|GSN|ECE1|HSPA1B|FLOT1|STK24|HSPD1|DNM2|PRKAR1A|JUP|ACTN1|CCT4|ILK|RDX|ITGA6|CD36|PTPRC|LYN|HSPA8|UBC|ITG…	3.82e-05	58	MYH9|LBP|VTN|LTF|APOB|PLEK|ENO1|APOA1|APOE|SDCBP|THBS1|KLKB1|ICAM1|RAB7A|HPX|LUM|ACTC1|ACE|PF4|ITGA2|F2|CD34|GNAI2|CLU|RAP2B|FBLN1|PRDX6|MESP2|ANXA2|FN1|ACTB|APOA4|VCP|TCF20|HLA-DRB1|TFRC|MSN|AGT|EZR|S100A9|GSN|NOTCH4|HSPA1B|FLOT1|ANXA1|ACTN1|ILK|RDX|ITGA6|CD44|CD36|UBE2L3|PTPRC|HSPA8|UBC|APOA5|LIMS1|ITGB3	0.00012	1.39655	0.318333		GO.0030837	negative regulation of actin filament polymerization	9	PFN1|TMOD1|CAPZA1|EPS8|SPTA1|GSN|RDX|DMTN|SPTB		7.13e-08
GO.1901889	negative regulation of cell junction assembly	5	THBS1|ACE|SRC|CORO1C|DMTN	0.00025	4	THBS1|ACE|CORO1C|DMTN	0.00077	1.25	0.324675		GO.0009892	negative regulation of metabolic process	56	SERPIND1|VTN|GAPDH|LTF|PLEK|ENO1|APOE|SERPINF1|SDCBP|THBS1|KNG1|AMBP|ITIH4|FCN3|ITIH1|SERPING1|GNAQ|PF4|F2|CD34|AQP1|GNAI2|CLU|GCFC2|LPA|A2M|SERPINA7|GP1BA|FBLN1|SERPINA5|ANXA2|HP|ITIH2|DMD|AGT|EZR|SERPINC1|FLNA|HSPA1B|PROS1|ILK|AHSG|CORO1C|CD44|CD36|PTPRJ|PTPRC|ITIH3|DMTN|HSPA8|UBC|ATP1A1|LIMS1|SERPINA4|ITGB3|CLTC		3.97e-06
GO.0110053	regulation of actin filament organization	21	PLEK|APOA1|TMOD1|CAPZA1|ACTR3|ADD1|ICAM1|EPS8|ARPC2|TWF2|BAIAP2|SERPINF2|CAPZA2|SPTA1|FLNA|GSN|RDX|CAPZB|DMTN|SPTB|CYFIP1	7.16e-09	17	PFN1|PLEK|APOA1|TMOD1|CAPZA1|ACTR3|ICAM1|EPS8|BAIAP2|SPTA1|FLNA|GSN|CDC42|RDX|DMTN|CFL1|SPTB	1.93e-08	1.23529	0.370984		GO.0010605	negative regulation of macromolecule metabolic process	53	SERPIND1|VTN|GAPDH|LTF|ENO1|APOE|SERPINF1|SDCBP|THBS1|KNG1|AMBP|ITIH4|FCN3|ITIH1|SERPING1|GNAQ|PF4|F2|CD34|AQP1|GNAI2|CLU|GCFC2|LPA|A2M|SERPINA7|GP1BA|FBLN1|SERPINA5|ANXA2|ITIH2|DMD|AGT|EZR|SERPINC1|FLNA|HSPA1B|PROS1|ILK|AHSG|CORO1C|CD44|CD36|PTPRJ|PTPRC|ITIH3|DMTN|HSPA8|UBC|LIMS1|SERPINA4|ITGB3|CLTC		4.76e-06
GO.1902903	regulation of supramolecular fiber organization	26	PLEK|APOA1|APOE|TMOD1|CAPZA1|ACTR3|ADD1|ICAM1|EPS8|ARPC2|TWF2|CLU|BAIAP2|SERPINF2|CAPZA2|SPTA1|FLNA|GSN|MAPRE1|HSPA1B|RDX|CAPZB|DMTN|HSPA8|SPTB|CYFIP1	3.63e-10	21	PFN1|PLEK|APOA1|APOE|TMOD1|CAPZA1|ACTR3|ICAM1|EPS8|CLU|BAIAP2|SPTA1|FLNA|GSN|HSPA1B|CDC42|RDX|DMTN|HSPA8|CFL1|SPTB	9.63e-10	1.2381	0.376947		GO.0019730	antimicrobial humoral response	11	GAPDH|LTF|LYZ|KNG1|PF4|F2|CLU|S100A9|HLA-A|COLEC11|B2M		7.23e-06
GO.0009636	response to toxic substance	20	PON1|CAT|APOE|ICAM1|TNC|ACTC1|CD14|HP|ACTB|APOA4|S100A9|GSTO1|SRC|GSN|STK24|DNM2|CNP|ALAD|LYN|LDHA	0.00037	15	CAT|APOE|ICAM1|ACTC1|PRDX2|CD14|AQP1|PRDX6|HP|ACTB|APOA4|S100A9|GSN|ANXA1|LDHA	0.00097	1.33333	0.381443		GO.0080090	regulation of primary metabolic process	94	SERPIND1|MYH9|LBP|PFN1|VTN|GAPDH|LTF|APOB|PLEK|ENO1|APOA1|CAT|RRAS|RAC2|APOE|SERPINF1|SDCBP|THBS1|KLKB1|ICAM1|KNG1|RAB7A|AMBP|HPX|ITIH4|LUM|FCN3|ITIH1|SERPING1|GNAQ|ACE|PF4|ITGA2|F2|AQP1|GNAI2|CLU|GCFC2|RAP2B|CPN2|LPA|A2M|SERPINA7|GP1BA|FBLN1|SERPINA5|EEF1A1|PRDX6|MESP2|ANXA2|FN1|ACTB|APOA4|ITIH2|VCP|TCF20|HLA-DRB1|TFRC|MSN|DMD|AGT|EZR|SERPINC1|S100A9|FLNA|GSN|NOTCH4|HSPA1B|FLOT1|ANXA1|PROS1|ACTN…		1.03e-05
GO.0048870	cell motility	46	MYH9|LBP|TGFB1|VTN|GPLD1|APOB|APOA1|MYO1G|THBS1|ITGAV|ATP5B|ACTR3|ICAM1|ENPEP|EPS8|ATP1B3|ARPC2|ITGA2|CD34|BSG|FN1|ITGAL|ACTB|SPN|MSN|DPP4|GYPA|F11R|S100A9|FLNA|CAP1|SRC|SLC3A2|JUP|PROS1|ITGB1|ILK|LCP1|ITGA6|CORO1C|ANO6|PTPRC|LYN|ITGAM|ITGB3|PECAM1	7.66e-11	36	MYH9|LBP|VTN|APOB|APOA1|SDCBP|THBS1|ACTR3|ICAM1|EPS8|PF4|ITGA2|CD34|FN1|ACTB|MSN|DPP4|GYPA|S100A9|FLNA|CAP1|ANXA1|PROS1|ITGB1|ILK|ITGA4|LCP1|ITGA6|CORO1C|CD44|PTPRC|PLTP|PPIA|CFL1|ITGB3|PECAM1	1.89e-10	1.27778	0.405291		GO.0031323	regulation of cellular metabolic process	95	SERPIND1|MYH9|LBP|PFN1|VTN|GAPDH|LTF|PLEK|ENO1|APOA1|CAT|RRAS|RAC2|APOE|SERPINF1|SDCBP|THBS1|KLKB1|ICAM1|KNG1|AMBP|HPX|ITIH4|LUM|FCN3|ITIH1|SERPING1|GNAQ|ACE|ATP6V0D1|PF4|ITGA2|RAB8A|F2|CD34|AQP1|GNAI2|CLU|GCFC2|RAP2B|LPA|A2M|SERPINA7|GP1BA|FBLN1|SERPINA5|EEF1A1|PRDX6|MESP2|ANXA2|FN1|HP|ACTB|APOA4|ITIH2|VCP|TCF20|HLA-DRB1|TFRC|MSN|DMD|AGT|EZR|SERPINC1|S100A9|FLNA|GSN|NOTCH4|HSPA1B|FLOT1|ANXA1|PRO…		1.12e-05
GO.0009725	response to hormone	33	TGFB1|GPLD1|APOB|CAT|SERPINF1|THBS1|ICAM1|ANXA3|TNC|IQGAP1|CA2|GNAQ|ITGA2|PRKACA|GNAI2|BAIAP2|PKM|BSG|MSN|AGT|STXBP3|CPN1|PRKACB|GNAS|SRC|PRKAR1A|RDX|ALAD|SLC2A1|LYN|ATP1A1|PHB|CYFIP1	1.51e-05	25	APOB|CAT|SERPINF1|THBS1|RAB10|ICAM1|CA2|GNAQ|ATP6V0D1|ITGA2|RAB8A|AQP1|GNAI2|BAIAP2|PKM|ANXA2|MSN|AGT|GNAS|ANXA1|RDX|UBE2L3|SLC2A1|ATP1A1|GNB1	3.71e-05	1.32	0.407008		GO.0051917	regulation of fibrinolysis	5	APOH|THBS1|KLKB1|F2|PLG		1.44e-05
GO.0015031	protein transport	41	MYH9|RP2|TGFB1|APOB|PLEK|CAT|CANX|APOE|ITGAV|NAPA|UQCRC2|KPNB1|HSP90B1|CLU|VCP|TFRC|PNP|AGT|STX11|STX7|COPA|STXBP3|GNAS|GDI2|SLC25A6|HSPD1|DNM2|STEAP3|TF|CD36|PDCD6IP|STXBP2|DMTN|LYN|HSPA8|UBC|PHB2|RPLP0|EHD1|CLTC|AP2B1	0.00033	30	MYH9|AFM|APOB|PLEK|CAT|SNAP23|APOE|ARF3|SDCBP|RAB10|RAB7A|ATP6V0D1|AZGP1|RAB8A|CLU|VCP|TFRC|AGT|STX7|GNAS|RAB14|ANXA1|GDI2|TF|CD36|PDCD6IP|DMTN|HSPA8|UBC|CLTC	0.00077	1.36667	0.428571		GO.0051187	cofactor catabolic process	7	CAT|AMBP|PRDX2|PRDX6|APOA4|VCP|GGTLC2		2.76e-05
GO.0120035	regulation of plasma membrane bounded cell projection organization	25	HRG|APOE|SERPINF1|ICAM1|IQGAP1|ARPC2|TWF2|BAIAP2|FN1|AGT|EZR|S100A9|SRC|STK24|DNM2|ILK|RDX|CORO1C|CAPZB|PLXNB2|DMTN|LYN|VIM|DNM1L|CYFIP1	7.76e-05	19	PFN1|RAC2|APOE|SERPINF1|ICAM1|BAIAP2|FN1|DMD|AGT|EZR|S100A9|ILK|CDC42|RDX|CORO1C|CD44|DMTN|CFL1|B2M	0.00018	1.31579	0.431111		GO.0034375	high-density lipoprotein particle remodeling	5	CETP|APOA1|APOE|APOA4|PLTP		2.98e-05
GO.0050801	ion homeostasis	30	CETP|TGFB1|APOA1|APOE|ITGAV|ATP5B|SLC4A1|CP|HPX|CA2|ATP1B3|HSP90B1|F2|PRKACA|RASA3|ANXA6|STOML2|TFRC|AGT|S100A9|GSTO1|ANXA7|SRC|STEAP3|TF|CD36|GNA13|PTPRC|CAND1|ATP1A1	8.25e-06	23	CETP|LTF|APOA1|APOE|SLC4A1|CP|KNG1|RAB7A|HPX|CA2|ATP6V0D1|F2|TFRC|AGT|S100A9|FTL|TF|CD36|GNA13|PTPRC|ATP1A1|B2M|GNB1	1.88e-05	1.30435	0.43883		GO.0055080	cation homeostasis	21	LTF|APOE|SLC4A1|CP|KNG1|RAB7A|HPX|CA2|ATP6V0D1|F2|TFRC|AGT|S100A9|FTL|TF|CD36|GNA13|PTPRC|ATP1A1|B2M|GNB1		3.53e-05
GO.0006928	movement of cell or subcellular component	57	MYH9|LBP|TGFB1|VTN|GPLD1|APOB|APOA1|MYO1G|TMOD1|THBS1|LRPPRC|ITGAV|ATP5B|ACTR3|ICAM1|ENPEP|EPS8|ATP1B3|KPNB1|ACTC1|ARPC2|ITGA2|CD34|BSG|TPM4|FN1|ITGAL|ACTB|SPN|MSN|DPP4|GYPA|EZR|F11R|SPTA1|S100A9|FLNA|CAP1|FAM129B|SRC|SLC3A2|JUP|PROS1|ITGB1|ILK|LCP1|ITGA6|CORO1C|ANO6|PTPRC|LYN|ITGAM|ATP1A1|VIM|SPTB|ITGB3|PECAM1	1.31e-10	44	MYH9|LBP|VTN|APOB|APOA1|TMOD1|SDCBP|THBS1|ACTR3|ICAM1|EPS8|ACTC1|PF4|ITGA2|CD34|FN1|ACTB|MSN|DPP4|GYPA|DMD|EZR|SPTA1|S100A9|FLNA|CAP1|ANXA1|PROS1|ITGB1|ILK|ITGA4|LCP1|CDC42|ITGA6|CORO1C|CD44|PTPRC|PLTP|PPIA|CFL1|ATP1A1|SPTB|ITGB3|PECAM1	2.92e-10	1.29545	0.44863		GO.0050792	regulation of viral process	11	LTF|APOE|RAB7A|FCN3|STOM|FBLN1|HLA-DRB1|GSN|PPIA|HSPA8|CFL1		3.72e-05
GO.0033627	cell adhesion mediated by integrin	7	VTN|ITGAV|ICAM1|ITGA2|ITGB1|ITGA6|ITGB3	6.95e-07	6	VTN|ICAM1|ITGA2|ITGB1|ITGA6|ITGB3	1.51e-06	1.16667	0.460265		GO.0060255	regulation of macromolecule metabolic process	93	SERPIND1|MYH9|LBP|PFN1|VTN|GAPDH|LTF|APOB|PLEK|ENO1|APOA1|CAT|RRAS|RAC2|APOE|SERPINF1|SDCBP|THBS1|KLKB1|ICAM1|KNG1|RAB7A|AMBP|HPX|ITIH4|LUM|FCN3|ITIH1|SERPING1|GNAQ|ACTC1|ACE|PF4|ITGA2|F2|CD34|AQP1|GNAI2|CLU|GCFC2|RAP2B|CPN2|LPA|A2M|SERPINA7|GP1BA|FBLN1|SERPINA5|EEF1A1|PRDX6|MESP2|ANXA2|FN1|ACTB|ITIH2|VCP|TCF20|HLA-DRB1|TFRC|MSN|DMD|AGT|EZR|SERPINC1|S100A9|FLNA|GNAS|GSN|NOTCH4|HSPA1B|FLOT1|PROS1|…		3.74e-05
GO.0071705	nitrogen compound transport	50	MYH9|RP2|TGFB1|HRG|APOB|PLEK|CAT|CANX|APOE|LRPPRC|ITGAV|NAPA|HPX|UQCRC2|KPNB1|HSP90B1|CLU|SLC44A2|HNRNPA1L2|VCP|TFRC|PNP|AGT|STX11|STX7|COPA|STXBP3|GNAS|SLC25A5|FLOT1|SLC3A2|GDI2|SLC25A6|HSPD1|DNM2|STEAP3|TF|CD36|PDCD6IP|STXBP2|DMTN|LYN|HSPA8|UBC|PHB2|SLC1A5|RPLP0|EHD1|CLTC|AP2B1	4.77e-05	37	MYH9|AFM|APOB|PLEK|CAT|SNAP23|APOE|ARF3|SDCBP|RAB10|RAB7A|HPX|ATP6V0D1|AZGP1|RHCE|RAB8A|AQP1|CLU|VCP|TFRC|AGT|STX7|GNAS|RAB14|FLOT1|ANXA1|GDI2|SLC7A1|TF|CD36|PDCD6IP|PLTP|DMTN|HSPA8|UBC|SLC1A5|CLTC	9.98e-05	1.35135	0.477956		GO.0048259	regulation of receptor-mediated endocytosis	8	VTN|SDCBP|CLU|ANXA2|FLOT1|TF|APOA5|B2M		4.12e-05
GO.0031344	regulation of cell projection organization	26	HRG|APOE|SERPINF1|ICAM1|IQGAP1|ARPC2|ITGA2|TWF2|BAIAP2|FN1|AGT|EZR|S100A9|SRC|STK24|DNM2|ILK|RDX|CORO1C|CAPZB|PLXNB2|DMTN|LYN|VIM|DNM1L|CYFIP1	3.56e-05	20	PFN1|RAC2|APOE|SERPINF1|ICAM1|ITGA2|BAIAP2|FN1|DMD|AGT|EZR|S100A9|ILK|CDC42|RDX|CORO1C|CD44|DMTN|CFL1|B2M	7.14e-05	1.3	0.498599		GO.0055072	iron ion homeostasis	8	LTF|CP|HPX|ATP6V0D1|TFRC|FTL|TF|B2M		4.8e-05
GO.2000026	regulation of multicellular organismal development	53	APOH|TGFB1|HRG|APOA1|RRAS|APOE|SERPINF1|THBS1|ITGA2B|ADD1|ANXA3|IQGAP1|CA2|ACE|LRG1|TWF2|F2|PRKACA|CD34|BAIAP2|GP1BA|IDH2|PGLYRP2|FN1|HLA-DRB1|TFRC|PNP|AGT|VNN1|S100A9|FLNA|PRKACB|GNAS|FAM129B|PGK1|SRC|HSPA1B|FLOT1|STK24|DNM2|JUP|ITGB1|ILK|HLA-B|ANO6|PLXNB2|LYN|PHB2|VIM|DNM1L|CLTC|CYFIP1|AP2B1	8.04e-05	39	APOH|PFN1|LTF|APOA1|RRAS|APOE|SERPINF1|SDCBP|THBS1|ITGA2B|CA2|ACE|PF4|LRG1|F2|CD34|AQP1|BAIAP2|GP1BA|FN1|HLA-DRB1|TFRC|DMD|AGT|S100A9|FLNA|GNAS|RAB14|NOTCH4|HSPA1B|FLOT1|ANXA1|ITGB1|ILK|CDC42|AHSG|CFL1|B2M|CLTC	0.00016	1.35897	0.5025		GO.0001667	ameboidal-type cell migration	10	MYH9|APOA1|FN1|DPP4|CAP1|ITGB1|ILK|ITGA4|CORO1C|CFL1		5.18e-05
GO.0097006	regulation of plasma lipoprotein particle levels	13	CETP|APOB|APOA1|APOE|PRKACA|APOA4|AGT|PRKACB|CD36|APOA5|EHD1|CLTC|AP2B1	7.16e-09	11	CETP|APOB|APOA1|APOE|LPA|APOA4|AGT|CD36|PLTP|APOA5|CLTC	1.41e-08	1.18182	0.507801		GO.0060191	regulation of lipase activity	8	APOH|APOA1|GNAQ|APOA4|AGT|ANXA1|GNA13|APOA5		8e-05
GO.0048513	animal organ development	73	MYH9|TGFB1|VTN|GPLD1|PLEK|APOA1|CAT|RRAS|SERPINF1|TMOD1|NAPA|ADD1|ICAM1|ANXA3|TNC|ENPEP|LUM|IQGAP1|CA2|GNAQ|ACTC1|ACE|ITGA2|EPB42|FASN|CD34|BAIAP2|PKM|BSG|MESP2|FN1|PLS3|TFRC|SPN|MSN|AGT|SERPINC1|FLNA|GNAI3|STXBP3|GNAS|HSP90AB1|SRC|ECE1|DSP|CD9|DNM2|PRKAR1A|CNP|JUP|ACTN1|ITGB1|ILK|PRPS2|LCP1|ITGA6|CASP14|CORO1C|ANO6|PLXNB2|PTPRC|NBEAL2|SLC2A1|MME|SEPP1|DMTN|LYN|CAPN1|PHB2|LDHA|VIM|PECAM1|AP2B1	8.83e-05	53	MYH9|VTN|LTF|PLEK|APOA1|CAT|RRAS|SERPINF1|TMOD1|ICAM1|LUM|CA2|GNAQ|ACTC1|ACE|ATP6V0D1|ITGA2|EPB42|CD34|AQP1|BAIAP2|PKM|SERPINA5|MESP2|ANXA2|FN1|TFRC|MSN|DMD|AGT|SERPINC1|FLNA|GNAS|NOTCH4|ANXA1|ACTN1|ITGB1|ILK|ITGA4|LCP1|CDC42|ITGA6|CORO1C|CD44|PTPRC|SLC2A1|MME|DMTN|CFL1|LDHA|B2M|PECAM1|GNB1	0.00017	1.37736	0.519412		GO.0000041	transition metal ion transport	9	LTF|CP|HPX|ATP6V0D1|TFRC|FTL|TF|B2M|CLTC		8.19e-05
GO.0030866	cortical actin cytoskeleton organization	6	PLEK|TLN1|EPB41L3|EPB41|EZR|PDCD6IP	0.00013	5	PLEK|TLN1|EPB41|EZR|PDCD6IP	0.00025	1.2	0.52		GO.0055076	transition metal ion homeostasis	9	LTF|CP|HPX|ATP6V0D1|TFRC|S100A9|FTL|TF|B2M		8.65e-05
GO.1900026	positive regulation of substrate adhesion-dependent cell spreading	6	APOA1|ARPC2|FLNA|DNM2|DMTN|LIMS1	0.00017	5	APOA1|FLNA|CDC42|DMTN|LIMS1	0.00032	1.2	0.53125		GO.0044788	modulation by host of viral process	5	LTF|APOE|STOM|HSPA8|CFL1		9.33e-05
GO.1902533	positive regulation of intracellular signal transduction	32	TGFB1|APOA1|CAT|THBS1|ITGAV|ICAM1|HPX|IQGAP1|CD14|F2|GNAI2|CLU|SERPINF2|HLA-DRB1|AGT|S100A9|GSTO1|GNAS|HSP90AB1|SRC|HSPA1B|STK24|ITGB1|ILK|CD36|PTPRJ|LYN|UBC|PHB2|LIMS1|DNM1L|PHB	0.00028	24	LTF|APOA1|CAT|SDCBP|THBS1|ICAM1|HPX|PF4|CD14|F2|GNAI2|CLU|HLA-DRB1|AGT|S100A9|GNAS|HSPA1B|ITGB1|ILK|CD44|CD36|PTPRJ|UBC|LIMS1	0.0005	1.33333	0.56		GO.0006879	cellular iron ion homeostasis	7	LTF|CP|HPX|ATP6V0D1|TFRC|FTL|TF		0.0001
GO.0048878	chemical homeostasis	39	CETP|TGFB1|APOB|APOA1|APOE|SERPINF1|ITGAV|ATP5B|SLC4A1|CP|ICAM1|HPX|CA2|ATP1B3|HSP90B1|F2|PRKACA|RASA3|ANXA6|STOML2|APOA4|TFRC|AGT|S100A9|GSTO1|PRKACB|GNAS|ANXA7|SRC|PRKAR1A|STEAP3|TF|CD36|GNA13|PTPRC|CAND1|APOA5|ATP1A1|EHD1	1.34e-06	30	CETP|LTF|APOB|APOA1|APOE|SERPINF1|SLC4A1|CP|ICAM1|KNG1|RAB7A|HPX|CA2|ATP6V0D1|F2|AQP1|APOA4|TFRC|AGT|S100A9|GNAS|FTL|TF|CD36|GNA13|PTPRC|APOA5|ATP1A1|B2M|GNB1	2.39e-06	1.3	0.560669		GO.0035088	establishment or maintenance of apical/basal cell polarity	6	ANK1|MSN|EZR|ILK|CDC42|PDCD6IP		0.00011
GO.0008015	blood circulation	18	TGFB1|APOE|ICAM1|ENPEP|SERPING1|ACTC1|ACE|ANPEP|CD34|SERPINF2|CYB5R3|AGT|F11R|SRC|ECE1|PTPRJ|MME|ATP1A1	0.00022	14	APOE|ICAM1|KNG1|SERPING1|ACTC1|ACE|ANPEP|CD34|LPA|DMD|AGT|PTPRJ|MME|ATP1A1	0.00038	1.28571	0.578947		GO.0070486	leukocyte aggregation	4	RAC2|MSN|S100A9|CD44		0.00011
GO.0044089	positive regulation of cellular component biogenesis	30	TGFB1|HRG|PLEK|APOA1|APOE|ACTR3|ICAM1|IQGAP1|ARPC2|TWF2|CLU|BAIAP2|SERPINF2|VCP|MSN|AGT|FLNA|SRC|GSN|MAPRE1|HSPA1B|FLOT1|DNM2|LCP1|CD36|PTPRJ|PDCD6IP|CAND1|LIMS1|CYFIP1	9.14e-09	24	PFN1|PLEK|APOA1|RAC2|APOE|SDCBP|ACTR3|ICAM1|RAB7A|CLU|BAIAP2|VCP|MSN|AGT|FLNA|GSN|HSPA1B|FLOT1|LCP1|CDC42|CD36|PTPRJ|PDCD6IP|LIMS1	1.57e-08	1.25	0.582166		GO.0046916	cellular transition metal ion homeostasis	8	LTF|CP|HPX|ATP6V0D1|TFRC|S100A9|FTL|TF		0.00014
GO.0043687	post-translational protein modification	19	SERPIND1|GPLD1|APOB|APOA1|APOE|FOLH1|ADAM10|CP|TNC|MFGE8|HSP90B1|APOL1|FN1|ITIH2|SERPINC1|PDIA6|TF|CAND1|APOA5	5.49e-05	15	SERPIND1|PSMA2|APOB|APOA1|APOE|CP|KNG1|MFGE8|RAB8A|FN1|ITIH2|SERPINC1|TF|AHSG|APOA5	8.94e-05	1.26667	0.614094		GO.0015850	organic hydroxy compound transport	9	CETP|APOB|APOA1|APOE|AQP1|CLU|APOA4|CD36|APOA5		0.00016
GO.0007166	cell surface receptor signaling pathway	75	TSPAN9|MYH9|LBP|TGFB1|CD82|GPLD1|PLEK|APOA1|CANX|MYO1G|ADAM10|ITGAV|CAPZA1|ACTR3|ICAM1|IQGAP1|FERMT3|EPS8|GNAQ|ARPC2|ITGA2|HSP90B1|CD14|F2|PRKACA|GNAI2|TLN1|BAIAP2|GP1BA|BSG|MESP2|FN1|STOML2|PIGR|ITGAL|ACTB|HLA-DRB1|MSN|AGT|F11R|GSTO1|FLNA|PRKACB|HSP90AB1|SRC|CD9|ANXA4|HLA-DRA|YWHAZ|ITGB1|HLA-A|ILK|LCP1|GP1BB|ITGA6|HLA-B|CD36|PTPRJ|ANO6|PLXNB2|PTPRC|ICAM2|LYN|CA1|HSPA8|UBC|ITGAM|VIM|LIMS1|RPLP0|I…	4.84e-10	57	MYH9|LBP|PFN1|CD82|PLEK|APOA1|SDCBP|CAPZA1|ACTR3|ICAM1|EPS8|GNAQ|ATP6V0D1|PF4|ITGA2|CD14|F2|GNAI2|TLN1|BAIAP2|GP1BA|MESP2|ANXA2|FN1|PIGR|ACTB|HLA-DRB1|MSN|AGT|FLNA|RAB14|NOTCH4|ANXA1|HLA-DRA|YWHAZ|ITGB1|HLA-A|ILK|ITGA4|LCP1|CDC42|GP1BB|ITGA6|CD44|CD36|PTPRJ|PTPRC|PPIA|CA1|HSPA8|CFL1|UBC|LIMS1|B2M|ITGB3|CLTC|GNB1	7.66e-10	1.31579	0.631854		GO.0051047	positive regulation of secretion	15	GAPDH|SDCBP|RAB27B|RAB7A|CD14|CD34|AQP1|GNAI2|HLA-DRB1|AGT|EZR|S100A9|ORM2|PDCD6IP|PPIA		0.00018
GO.0002474	antigen processing and presentation of peptide antigen via MHC class I	6	CANX|ITGAV|ACE|HLA-A|HLA-B|CD36	0.00063	5	SNAP23|ACE|HLA-A|CD36|B2M	0.00097	1.2	0.649485		GO.0048260	positive regulation of receptor-mediated endocytosis	6	VTN|CLU|ANXA2|TF|APOA5|B2M		0.00021
GO.0098771	inorganic ion homeostasis	27	TGFB1|APOE|ITGAV|ATP5B|SLC4A1|CP|HPX|CA2|ATP1B3|HSP90B1|F2|PRKACA|RASA3|ANXA6|STOML2|TFRC|AGT|S100A9|GSTO1|ANXA7|STEAP3|TF|CD36|GNA13|PTPRC|CAND1|ATP1A1	3.19e-05	21	LTF|APOE|SLC4A1|CP|KNG1|RAB7A|HPX|CA2|ATP6V0D1|F2|TFRC|AGT|S100A9|FTL|TF|CD36|GNA13|PTPRC|ATP1A1|B2M|GNB1	4.77e-05	1.28571	0.668763		GO.0055065	metal ion homeostasis	18	LTF|APOE|CP|KNG1|HPX|ATP6V0D1|F2|TFRC|AGT|S100A9|FTL|TF|CD36|GNA13|PTPRC|ATP1A1|B2M|GNB1		0.00022
GO.0010604	positive regulation of macromolecule metabolic process	73	MYH9|LBP|TGFB1|VTN|GPLD1|APOB|ENO1|APOE|CCT7|CAB39|THBS1|ITGAV|ICAM1|ANXA3|TNC|HPX|LUM|IQGAP1|CCT6A|CCT5|CCT8|ACTC1|ACE|ITGA2|CCT2|F2|PRKACA|CD34|GNAI2|CLU|SERPINF2|FBLN1|MESP2|FN1|STOML2|ACTB|VCP|HLA-DRB1|TFRC|SPN|MSN|AGT|EZR|S100A9|PRKACB|HSP90AB1|FAM129B|SRC|GSN|ECE1|HSPA1B|FLOT1|STK24|HSPD1|DNM2|PRKAR1A|JUP|ACTN1|CCT4|ILK|RDX|ITGA6|CD36|PTPRC|LYN|HSPA8|UBC|PHB2|CAND1|VIM|LIMS1|ITGB3|PHB	0.0004	53	MYH9|LBP|VTN|LTF|APOB|ENO1|APOE|SDCBP|THBS1|KLKB1|ICAM1|RAB7A|HPX|LUM|ACTC1|ACE|PF4|ITGA2|F2|CD34|GNAI2|CLU|RAP2B|FBLN1|PRDX6|MESP2|ANXA2|FN1|ACTB|VCP|TCF20|HLA-DRB1|TFRC|MSN|AGT|EZR|S100A9|GSN|NOTCH4|HSPA1B|FLOT1|ACTN1|ILK|RDX|ITGA6|CD44|CD36|UBE2L3|PTPRC|HSPA8|UBC|LIMS1|ITGB3	0.00059	1.37736	0.677966		GO.0044794	positive regulation by host of viral process	4	APOE|STOM|HSPA8|CFL1		0.00027
GO.0048514	blood vessel morphogenesis	19	MYH9|TGFB1|GPLD1|HRG|APOB|APOE|ANGPTL6|THBS1|ITGAV|ATP5B|ENPEP|MFGE8|ANPEP|CD34|SERPINF2|FN1|ITGB1|GNA13|ITGB3	9.28e-05	15	MYH9|APOB|APOE|ANGPTL6|THBS1|MFGE8|ANPEP|CD34|PTPRB|ANXA2|FN1|NOTCH4|ITGB1|GNA13|ITGB3	0.00013	1.26667	0.713846		GO.0030212	hyaluronan metabolic process	5	ITIH4|ITIH1|ITIH2|CD44|ITIH3		0.00029
GO.0034097	response to cytokine	46	LBP|TGFB1|GAPDH|APOB|CANX|THBS1|ADAM10|CAPZA1|ACTR3|ICAM1|ITIH4|HSP90B1|CD14|FASN|PRKACA|GP1BA|FN1|HLA-DRB1|TFRC|MSN|GSTO1|STXBP3|HSP90AB1|SLC25A5|SRC|GSN|HLA-DRA|YWHAZ|ITGB1|HLA-A|ILK|LCP1|ALAD|HLA-B|CD36|DDOST|STXBP2|MME|CA1|HSPA8|UBC|ITGAM|VIM|LIMS1|RPLP0|PHB	3.15e-09	36	LBP|GAPDH|APOB|THBS1|CAPZA1|ACTR3|ICAM1|ITIH4|PF4|CD14|GP1BA|ANXA2|FN1|HLA-DRB1|TFRC|MSN|GSN|ANXA1|HLA-DRA|YWHAZ|ITGB1|HLA-A|ILK|ITGA4|LCP1|CDC42|CD44|CD36|MME|PPIA|CA1|HSPA8|CFL1|UBC|LIMS1|B2M	4.4e-09	1.27778	0.715909		GO.0006911	phagocytosis, engulfment	5	MYH9|THBS1|MFGE8|GSN|CDC42		0.00029
GO.0007275	multicellular organism development	110	VCL|MYH9|TGFB1|VTN|GPLD1|HRG|APOB|PLEK|APOA1|CAT|RRAS|APOE|ANGPTL6|SERPINF1|TMOD1|THBS1|ADAM10|ITGAV|ATP5B|NAPA|ADD1|ICAM1|ANXA3|TNC|ENPEP|LUM|MFGE8|IQGAP1|CA2|GNAQ|ACTC1|ACE|ITGA2|ANPEP|EPB42|TWF2|FASN|F2|PRKACA|CD34|CLU|BAIAP2|PKM|SERPINF2|FBLN1|IDH2|BSG|MESP2|EPB41L3|FN1|PLS3|APOA4|TFRC|SPN|MSN|AGT|EZR|SERPINC1|SPTA1|S100A9|FLNA|GNAI3|STXBP3|PRKACB|GNAS|HSP90AB1|FAM129B|SRC|GSN|ECE1|FLOT1|STK2…	5.65e-06	80	VCL|MYH9|PFN1|VTN|LTF|APOB|PLEK|APOA1|CAT|RRAS|APOE|ANGPTL6|SERPINF1|TMOD1|THBS1|RAB10|ICAM1|LUM|MFGE8|CA2|GNAQ|ACTC1|ACE|ATP6V0D1|ITGA2|ANPEP|EPB42|RAB8A|F2|CD34|AQP1|CLU|BAIAP2|PKM|FBLN1|SERPINA5|PTPRB|MESP2|ANXA2|FN1|APOA4|TFRC|MSN|DMD|AGT|EZR|SERPINC1|SPTA1|S100A9|FLNA|GNAS|GSN|NOTCH4|FLOT1|ANXA1|ACTN1|ITGB1|ILK|ITGA4|LCP1|CDC42|GP5|ITGA6|AHSG|CORO1C|CD44|GNA13|PTPRC|COLEC11|SLC2A1|MME|DMTN|C…	7.32e-06	1.375	0.771858		GO.0048729	tissue morphogenesis	17	VCL|PFN1|RAB10|CA2|ACTC1|ITGA2|MESP2|MSN|FLNA|NOTCH4|ITGB1|ILK|CDC42|CD44|GNA13|CFL1|ITGB3		0.00033
GO.0071346	cellular response to interferon-gamma	11	GAPDH|ACTR3|ICAM1|HLA-DRB1|STXBP3|GSN|HLA-DRA|HLA-A|HLA-B|STXBP2|VIM	0.00033	9	GAPDH|ACTR3|ICAM1|HLA-DRB1|GSN|HLA-DRA|HLA-A|CD44|B2M	0.00041	1.22222	0.804878		GO.0030031	cell projection assembly	15	VCL|TUBA4A|RAC2|SDCBP|ACTR3|ATP6V0D1|RAB8A|DMD|EZR|FLNA|GSN|ITGB1|RDX|PARVB|ITGA6		0.00034
GO.0045184	establishment of protein localization	46	MYH9|RP2|TGFB1|APOB|PLEK|CAT|CANX|APOE|ITGAV|NAPA|UQCRC2|KPNB1|ITGA2|HSP90B1|CLU|VCP|TFRC|PNP|AGT|STX11|STX7|COPA|FLNA|STXBP3|GNAS|GDI2|SLC25A6|HSPD1|DNM2|STEAP3|RDX|TF|CORO1C|CD36|PDCD6IP|STXBP2|DMTN|LYN|HSPA8|UBC|PHB2|LIMS1|RPLP0|EHD1|CLTC|AP2B1	2.93e-05	35	MYH9|AFM|APOB|PLEK|CAT|SNAP23|APOE|ARF3|SDCBP|RAB10|RAB7A|ATP6V0D1|AZGP1|ITGA2|RAB8A|CLU|VCP|TFRC|AGT|STX7|FLNA|GNAS|RAB14|ANXA1|GDI2|RDX|TF|CORO1C|CD36|PDCD6IP|DMTN|HSPA8|UBC|LIMS1|CLTC	3.3e-05	1.31429	0.887879		GO.0030097	hemopoiesis	17	MYH9|PLEK|RRAS|ACE|EPB42|CD34|ANXA2|TFRC|NOTCH4|ANXA1|ACTN1|ITGB1|ITGA4|CDC42|PTPRC|DMTN|B2M		0.00036
GO.0048646	anatomical structure formation involved in morphogenesis	32	MYH9|TGFB1|VTN|GPLD1|HRG|ANGPTL6|TMOD1|THBS1|ITGAV|ATP5B|ENPEP|MFGE8|ACTC1|ITGA2|ANPEP|PRKACA|CD34|MESP2|EPB41L3|FN1|PRKACB|GNAS|CD9|PRKAR1A|ACTN1|ITGB1|ILK|ITGA6|GNA13|PLXNB2|NBEAL2|ITGB3	2.27e-05	25	MYH9|PFN1|VTN|ANGPTL6|TMOD1|THBS1|MFGE8|ACTC1|ITGA2|ANPEP|CD34|PTPRB|MESP2|ANXA2|FN1|GNAS|NOTCH4|ACTN1|ITGB1|ILK|ITGA4|ITGA6|GNA13|CFL1|ITGB3	2.4e-05	1.28	0.945833		GO.0070328	triglyceride homeostasis	5	CETP|APOA1|APOE|APOA4|APOA5		0.00036
GO.0019725	cellular homeostasis	33	TGFB1|APOE|SERPINF1|ITGAV|ATP5B|SLC4A1|CP|ADD1|ICAM1|HPX|CA2|ATP1B3|HSP90B1|F2|PRKACA|RASA3|ANXA6|STOML2|TFRC|AGT|S100A9|GSTO1|ANXA7|STEAP3|ALDOA|PDIA6|TF|CD36|GNA13|ANO6|PTPRC|CAND1|ATP1A1	4.93e-06	26	LTF|APOE|SERPINF1|SLC4A1|CP|ICAM1|KNG1|RAB7A|HPX|CA2|ATP6V0D1|PRDX2|F2|AQP1|PRDX6|TFRC|DMD|AGT|S100A9|FTL|TF|CD36|GNA13|PTPRC|ATP1A1|GNB1	4.78e-06	1.26923	1.03138		GO.0008284	positive regulation of cell population proliferation	23	LTF|RAC2|SDCBP|THBS1|ITGA2|LRG1|F2|AQP1|GNAI2|FBLN1|ANXA2|FN1|TFRC|DPP4|AGT|FLNA|ANXA1|ITGB1|HLA-A|ILK|ITGA4|PTPRC|ITGB3		0.00038
GO.0051240	positive regulation of multicellular organismal process	64	APOH|LBP|TGFB1|GAPDH|GPLD1|HRG|PLEK|ENO1|RRAS|APOE|SERPINF1|THBS1|ATP5B|ICAM1|ANXA3|LUM|IQGAP1|CD226|CA2|ITGA2|LRG1|TWF2|CD14|F2|PLG|CD34|GNAI2|CLU|BAIAP2|SERPINF2|FN1|HLA-DRB1|TFRC|SPN|PNP|AGT|EZR|VNN1|S100A9|GSTO1|FLNA|GNAS|FAM129B|SRC|HSPA1B|CLIC1|FLOT1|HSPD1|JUP|ITGB1|HLA-A|ILK|ATP5A1|CD36|GPI|ANO6|PLXNB2|DMTN|LYN|APOA5|ATP1A1|DNM1L|ITGB3|CYFIP1	1.24e-11	50	APOH|LBP|PFN1|GAPDH|LTF|PLEK|ENO1|RRAS|APOE|SERPINF1|SDCBP|THBS1|ICAM1|LUM|CA2|PF4|ITGA2|LRG1|CD14|F2|PLG|CD34|AQP1|GNAI2|CLU|BAIAP2|ANXA2|FN1|HLA-DRB1|TFRC|DMD|AGT|EZR|S100A9|FLNA|GNAS|HSPA1B|CLIC1|FLOT1|ANXA1|ITGB1|HLA-A|ILK|ORM2|CD36|DMTN|APOA5|ATP1A1|B2M|ITGB3	1.2e-11	1.28	1.03333		GO.0048524	positive regulation of viral process	7	APOE|RAB7A|STOM|HLA-DRB1|PPIA|HSPA8|CFL1		0.00038
GO.1903530	regulation of secretion by cell	29	TGFB1|GAPDH|GPLD1|APOA1|NAPA|PFKL|CD14|CD34|GNAI2|FBLN1|IDH2|FN1|HLA-DRB1|DPP4|AGT|EZR|STXBP3|GNAS|SLC25A5|SRC|SLC25A6|ANXA4|GPI|PDCD6IP|STXBP2|SLC2A1|LYN|ITGAM|DNM1L	8.96e-06	23	GAPDH|APOA1|RAC2|SDCBP|RAB27B|RAB10|RAB7A|RAB8A|CD14|CD34|GNAI2|FBLN1|FN1|HLA-DRB1|DPP4|AGT|EZR|GNAS|ANXA1|ORM2|PDCD6IP|SLC2A1|PPIA	8.67e-06	1.26087	1.03345		GO.0098869	cellular oxidant detoxification	7	CAT|APOE|PRDX2|PRDX6|HP|APOA4|S100A9		0.0004
GO.0030100	regulation of endocytosis	18	TGFB1|VTN|APOE|ITGAV|MFGE8|ITGA2|CD14|CLU|SRC|MBL2|FLOT1|DNM2|TF|CD36|ANO6|APOA5|DNM1L|AP2B1	5.74e-07	15	VTN|APOE|SDCBP|MFGE8|ITGA2|CD14|CLU|ANXA2|RAB14|FLOT1|TF|AHSG|CD36|APOA5|B2M	5.46e-07	1.2	1.05128		GO.0045723	positive regulation of fatty acid biosynthetic process	4	APOA1|APOA4|ANXA1|APOA5		0.0004
GO.1900024	regulation of substrate adhesion-dependent cell spreading	8	APOA1|ARPC2|FBLN1|FLNA|DNM2|CORO1C|DMTN|LIMS1	1.69e-05	7	APOA1|FBLN1|FLNA|CDC42|CORO1C|DMTN|LIMS1	1.58e-05	1.14286	1.06962		GO.0010744	positive regulation of macrophage derived foam cell differentiation	4	APOB|PF4|AGT|CD36		0.0004
GO.0009966	regulation of signal transduction	78	LBP|TGFB1|VTN|HRG|PLEK|ENO1|APOA1|TTR|CAT|RRAS|APOE|THBS1|ITGAV|ICAM1|MGLL|AMBP|HPX|IQGAP1|CD226|EPS8|GNAQ|LRG1|CD14|F2|PRKACA|GNAI2|CLU|BAIAP2|SERPINF2|A2M|GP1BA|FBLN1|RASA3|FN1|VCP|HLA-DRB1|AGT|EZR|VNN1|COPA|S100A9|GSTO1|FLNA|GNAI3|PRKACB|GNAS|HSP90AB1|SLC25A5|VDAC2|FAM129B|SRC|GSN|HSPA1B|FLOT1|STK24|GDI2|DNM2|JUP|YWHAZ|ITGB1|ILK|RDX|ITGA6|CD36|PTPRJ|GNA13|GPI|PTPRC|DMTN|LYN|CAPN1|UBC|PHB2|LIMS…	1.48e-05	58	LBP|VTN|LTF|PLEK|ENO1|APOA1|CAT|RRAS|RAC2|APOE|SDCBP|THBS1|ICAM1|RAB7A|AMBP|HPX|EPS8|GNAQ|PF4|LRG1|CD14|F2|GNAI2|CLU|BAIAP2|A2M|GP1BA|FBLN1|COLEC10|FN1|VCP|HLA-DRB1|DMD|AGT|EZR|S100A9|FLNA|GNAS|GSN|HSPA1B|FLOT1|GDI2|YWHAZ|ITGB1|ILK|CDC42|RDX|ITGA6|AHSG|CD44|CD36|PTPRJ|GNA13|PTPRC|DMTN|UBC|LIMS1|ITGB3	1.37e-05	1.34483	1.08029		GO.0022617	extracellular matrix disassembly	6	KLKB1|PLG|A2M|FLOT1|LCP1|CD44		0.00041
GO.0010647	positive regulation of cell communication	51	LBP|TGFB1|VTN|GPLD1|APOA1|CAT|THBS1|ITGAV|ICAM1|HPX|IQGAP1|CD226|EPS8|CA2|ITGA2|LRG1|CD14|F2|GNAI2|CLU|BAIAP2|SERPINF2|VCP|HLA-DRB1|AGT|S100A9|GSTO1|FLNA|GNAS|HSP90AB1|SRC|GSN|HSPA1B|FLOT1|STK24|JUP|YWHAZ|ITGB1|ILK|CD36|PTPRJ|PTPRC|DMTN|LYN|UBC|PHB2|LIMS1|DNM1L|ITGB3|PHB|CYFIP1	9.19e-06	39	LBP|VTN|LTF|APOA1|CAT|SDCBP|THBS1|ICAM1|HPX|EPS8|CA2|PF4|ITGA2|LRG1|CD14|F2|GNAI2|CLU|BAIAP2|VCP|HLA-DRB1|AGT|S100A9|FLNA|GNAS|GSN|HSPA1B|FLOT1|YWHAZ|ITGB1|ILK|CD44|CD36|PTPRJ|PTPRC|DMTN|UBC|LIMS1|ITGB3	8.47e-06	1.30769	1.08501		GO.0050710	negative regulation of cytokine secretion	6	APOA1|CD34|FBLN1|FN1|EZR|ANXA1		0.00041
GO.0042632	cholesterol homeostasis	7	CETP|APOB|APOA1|APOE|APOA4|APOA5|EHD1	0.0011	6	CETP|APOB|APOA1|APOE|APOA4|APOA5	0.001	1.16667	1.1		GO.0097237	cellular response to toxic substance	10	CAT|APOE|PRDX2|AQP1|PRDX6|HP|ACTB|APOA4|S100A9|ANXA1		0.00042
GO.0030036	actin cytoskeleton organization	36	MYH9|PLEK|TMOD1|ACTR3|ADD1|EPS8|ACTC1|ARPC2|HSP90B1|TLN1|BAIAP2|EPB41L3|TPM4|EPB41|PLS3|ACTB|EZR|F11R|SPTA1|S100A9|FLNA|CAP1|SRC|GSN|INF2|PRKAR1A|ACTN1|ALDOA|ITGB1|DIAPH1|LCP1|PARVB|CORO1C|CAPZB|PDCD6IP|DMTN	1.61e-14	30	MYH9|PFN1|PLEK|RAC2|TMOD1|SDCBP|ACTR3|EPS8|ACTC1|AQP1|TLN1|BAIAP2|EPB41|ACTB|EZR|SPTA1|S100A9|FLNA|CAP1|GSN|ANXA1|ACTN1|ITGB1|LCP1|CDC42|PARVB|CORO1C|PDCD6IP|DMTN|CFL1	1.46e-14	1.2	1.10274		GO.0022614	membrane to membrane docking	3	ICAM1|MSN|EZR		0.0005
GO.0010646	regulation of cell communication	86	LBP|TGFB1|VTN|GPLD1|HRG|PLEK|ENO1|APOA1|TTR|CAT|RRAS|APOE|THBS1|ITGAV|NAPA|ICAM1|MGLL|AMBP|HPX|IQGAP1|PFKL|CD226|EPS8|CA2|GNAQ|ITGA2|LRG1|CD14|F2|PRKACA|GNAI2|CLU|BAIAP2|SERPINF2|A2M|GP1BA|FBLN1|RASA3|FN1|VCP|HLA-DRB1|DPP4|AGT|EZR|VNN1|COPA|S100A9|GSTO1|FLNA|GNAI3|PRKACB|GNAS|HSP90AB1|SLC25A5|VDAC2|FAM129B|SRC|GSN|HSPA1B|FLOT1|STK24|GDI2|SLC25A6|DNM2|JUP|YWHAZ|ITGB1|ILK|RDX|ITGA6|CD36|PTPRJ|GNA13…	3.08e-06	64	LBP|VTN|LTF|PLEK|ENO1|APOA1|CAT|RRAS|RAC2|APOE|SDCBP|THBS1|ICAM1|RAB7A|AMBP|HPX|EPS8|CA2|GNAQ|PF4|ITGA2|RAB8A|LRG1|CD14|F2|GNAI2|CLU|BAIAP2|A2M|GP1BA|FBLN1|COLEC10|FN1|VCP|HLA-DRB1|DPP4|DMD|AGT|EZR|S100A9|FLNA|GNAS|GSN|HSPA1B|FLOT1|ANXA1|GDI2|YWHAZ|ITGB1|ILK|CDC42|RDX|ITGA6|AHSG|CD44|CD36|PTPRJ|GNA13|PTPRC|SLC2A1|DMTN|UBC|LIMS1|ITGB3	2.71e-06	1.34375	1.13653		GO.0034197	triglyceride transport	3	CETP|APOH|CD36		0.0005
GO.0009967	positive regulation of signal transduction	48	LBP|TGFB1|VTN|APOA1|CAT|THBS1|ITGAV|ICAM1|HPX|IQGAP1|CD226|EPS8|LRG1|CD14|F2|GNAI2|CLU|BAIAP2|SERPINF2|VCP|HLA-DRB1|AGT|S100A9|GSTO1|FLNA|GNAS|HSP90AB1|SRC|GSN|HSPA1B|FLOT1|STK24|JUP|YWHAZ|ITGB1|ILK|CD36|PTPRJ|PTPRC|DMTN|LYN|UBC|PHB2|LIMS1|DNM1L|ITGB3|PHB|CYFIP1	9.57e-06	37	LBP|VTN|LTF|APOA1|CAT|SDCBP|THBS1|ICAM1|HPX|EPS8|PF4|LRG1|CD14|F2|GNAI2|CLU|BAIAP2|VCP|HLA-DRB1|AGT|S100A9|FLNA|GNAS|GSN|HSPA1B|FLOT1|YWHAZ|ITGB1|ILK|CD44|CD36|PTPRJ|PTPRC|DMTN|UBC|LIMS1|ITGB3	7.7e-06	1.2973	1.24286		GO.0009894	regulation of catabolic process	22	GAPDH|APOA1|APOE|SDCBP|RAB7A|ATP6V0D1|RAB8A|CLU|EEF1A1|ANXA2|HP|APOA4|VCP|MSN|EZR|FLNA|YWHAZ|ITGB1|RDX|HSPA8|UBC|APOA5		0.00054
GO.0048585	negative regulation of response to stimulus	54	APOH|TGFB1|VTN|HRG|PLEK|ENO1|APOA1|APOE|SERPINF1|NT5E|THBS1|ITGAV|ICAM1|AMBP|SERPING1|CD14|F2|PLG|PRKACA|CD34|GNAI2|CLU|SERPINF2|A2M|GP1BA|FBLN1|RASA3|PGLYRP2|HLA-DRB1|AGT|EZR|VNN1|GSTO1|GNAI3|STXBP3|PRKACB|SLC25A5|VDAC2|FAM129B|SRC|HSPA1B|CD9|DNM2|PROS1|ITGB1|HLA-A|ITGA6|HLA-B|PTPRJ|PTPRC|LYN|UBC|PHB2|PHB	4.86e-08	42	APOH|VTN|LTF|PLEK|ENO1|APOA1|APOE|SERPINF1|NT5E|THBS1|KLKB1|ICAM1|KNG1|RAB7A|AMBP|SERPING1|PF4|CD14|F2|PLG|CD34|GNAI2|CLU|A2M|GP1BA|FBLN1|ANXA2|HLA-DRB1|AGT|EZR|HSPA1B|ANXA1|PROS1|ITGB1|HLA-A|CDC42|ITGA6|AHSG|CD44|PTPRJ|PTPRC|UBC	3.86e-08	1.28571	1.25907		GO.0002687	positive regulation of leukocyte migration	8	LBP|RAC2|THBS1|ITGA2B|ICAM1|PF4|ITGA2|ITGA4		0.00061
GO.0006641	triglyceride metabolic process	8	CETP|APOH|APOB|APOA1|CAT|APOE|MGLL|APOA5	0.00017	7	CETP|APOH|APOB|APOA1|CAT|APOE|APOA5	0.00013	1.14286	1.30769		GO.0042886	amide transport	31	MYH9|AFM|APOB|PLEK|CAT|SNAP23|APOE|ARF3|SDCBP|RAB10|RAB7A|ATP6V0D1|AZGP1|RAB8A|CLU|VCP|TFRC|AGT|STX7|GNAS|RAB14|ANXA1|GDI2|TF|CD36|PDCD6IP|PLTP|DMTN|HSPA8|UBC|CLTC		0.00062
GO.0023056	positive regulation of signaling	52	LBP|TGFB1|VTN|GPLD1|APOA1|CAT|THBS1|ITGAV|ICAM1|HPX|IQGAP1|CD226|EPS8|CA2|ITGA2|LRG1|CD14|F2|GNAI2|CLU|BAIAP2|SERPINF2|VCP|HLA-DRB1|AGT|S100A9|GSTO1|FLNA|GNAS|HSP90AB1|SRC|GSN|ECE1|HSPA1B|FLOT1|STK24|JUP|YWHAZ|ITGB1|ILK|CD36|PTPRJ|PTPRC|DMTN|LYN|UBC|PHB2|LIMS1|DNM1L|ITGB3|PHB|CYFIP1	4.84e-06	40	LBP|VTN|LTF|APOA1|CAT|SDCBP|THBS1|ICAM1|HPX|EPS8|CA2|PF4|ITGA2|LRG1|CD14|F2|GNAI2|CLU|BAIAP2|ANXA2|VCP|HLA-DRB1|AGT|S100A9|FLNA|GNAS|GSN|HSPA1B|FLOT1|YWHAZ|ITGB1|ILK|CD44|CD36|PTPRJ|PTPRC|DMTN|UBC|LIMS1|ITGB3	3.69e-06	1.3	1.31165		GO.0045197	establishment or maintenance of epithelial cell apical/basal polarity	5	ANK1|MSN|ILK|CDC42|PDCD6IP		0.00068
GO.0023051	regulation of signaling	87	LBP|TGFB1|VTN|GPLD1|HRG|PLEK|ENO1|APOA1|TTR|CAT|RRAS|APOE|THBS1|ITGAV|NAPA|ICAM1|MGLL|AMBP|HPX|IQGAP1|PFKL|CD226|EPS8|CA2|GNAQ|ITGA2|LRG1|CD14|F2|PRKACA|GNAI2|CLU|BAIAP2|SERPINF2|A2M|GP1BA|FBLN1|RASA3|FN1|VCP|HLA-DRB1|DPP4|AGT|EZR|VNN1|COPA|S100A9|GSTO1|FLNA|GNAI3|PRKACB|GNAS|HSP90AB1|SLC25A5|VDAC2|FAM129B|SRC|GSN|ECE1|HSPA1B|FLOT1|STK24|GDI2|SLC25A6|DNM2|JUP|YWHAZ|ITGB1|ILK|RDX|ITGA6|CD36|PTPRJ|…	2.42e-06	65	LBP|VTN|LTF|PLEK|ENO1|APOA1|CAT|RRAS|RAC2|APOE|SDCBP|THBS1|ICAM1|RAB7A|AMBP|HPX|EPS8|CA2|GNAQ|PF4|ITGA2|RAB8A|LRG1|CD14|F2|GNAI2|CLU|BAIAP2|A2M|GP1BA|FBLN1|COLEC10|ANXA2|FN1|VCP|HLA-DRB1|DPP4|DMD|AGT|EZR|S100A9|FLNA|GNAS|GSN|HSPA1B|FLOT1|ANXA1|GDI2|YWHAZ|ITGB1|ILK|CDC42|RDX|ITGA6|AHSG|CD44|CD36|PTPRJ|GNA13|PTPRC|SLC2A1|DMTN|UBC|LIMS1|ITGB3	1.71e-06	1.33846	1.4152		GO.0072512	trivalent inorganic cation transport	5	ATP6V0D1|TFRC|TF|B2M|CLTC		0.00068
GO.0065009	regulation of molecular function	111	APOH|SERPIND1|RP2|TGFB1|PON1|VTN|GAPDH|GPLD1|HRG|PLEK|APOA1|TTR|CAT|APOE|SERPINF1|CAB39|THBS1|PZP|NAPA|ADD1|ICAM1|ANXA3|AMBP|ITIH4|IQGAP1|ITIH1|SERPING1|ATP1B3|GNAQ|STOM|ACE|ANXA5|ITGA2|CCT2|HSP90B1|GNB2|F2|PRKACA|GNAI2|CLU|CPN2|SERPINF2|A2M|SERPINA7|GP1BA|FBLN1|RASA3|RASGRP2|EPB41|FN1|HP|ACTB|APOA4|ITIH2|VCP|HLA-DRB1|AGT|SERPINC1|STX7|F11R|COPA|SPTA1|S100A9|GSTO1|FLNA|GNAI3|PRKACB|GNAS|HSP90AB1|…	3.34e-15	85	APOH|SERPIND1|PFN1|VTN|GAPDH|LTF|PLEK|APOA1|CAT|RAC2|APOE|SERPINF1|THBS1|ICAM1|KNG1|AMBP|ITIH4|ITIH1|SERPING1|GNAQ|STOM|ACE|PF4|ANXA5|ITGA2|GNB2|F2|AQP1|GNAI2|CLU|RAP2B|CPN2|LPA|A2M|SERPINA7|GP1BA|FBLN1|COLEC10|SERPINA5|EPB41|ANXA2|FN1|HP|ACTB|APOA4|ITIH2|VCP|HLA-DRB1|DMD|AGT|SERPINC1|STX7|SPTA1|S100A9|FLNA|GNAS|CAP1|GSN|HSPA1B|FLOT1|ANXA1|RSU1|GDI2|PROS1|ITGB1|ILK|ITGA4|RDX|ITGA6|AHSG|CORO1C|CD4…	2.26e-15	1.30588	1.47788		GO.0017157	regulation of exocytosis	9	RAC2|SDCBP|RAB27B|RAB10|RAB7A|RAB8A|GNAI2|ANXA1|PDCD6IP		0.00071
GO.0003158	endothelium development	8	ICAM1|FASN|CD34|MSN|EZR|F11R|RDX|PECAM1	0.0006	7	ICAM1|CD34|MSN|EZR|NOTCH4|RDX|PECAM1	0.0004	1.14286	1.5		GO.0007044	cell-substrate junction assembly	5	ITGA2|TLN1|FN1|ACTN1|ITGA6		0.00074
GO.0006820	anion transport	21	CETP|APOA1|APOE|SLC4A1|VDAC1|CA2|ACE|APOL1|BSG|APOA4|SLC25A5|VDAC2|CLIC1|SLC3A2|SLC25A6|CD36|ANO6|SLC2A1|CA1|SLC1A5|APOA5	0.00055	17	CETP|APOA1|APOE|SLC4A1|CA2|ACE|AQP1|APOA4|CLIC1|ANXA1|SLC7A1|CD36|SLC2A1|PLTP|CA1|SLC1A5|APOA5	0.00035	1.23529	1.57143		GO.0042744	hydrogen peroxide catabolic process	4	CAT|PRDX2|PRDX6|APOA4		0.00077
GO.1901701	cellular response to oxygen-containing compound	34	LBP|TGFB1|GPLD1|APOB|SERPINF1|ICAM1|TNC|CA2|GNAQ|ITGA2|HSP90B1|TWF2|CD14|PRKACA|GNAI2|BAIAP2|PKM|ACTB|APOA4|MSN|AGT|EZR|PRKACB|GNAS|SRC|DNM2|PRKAR1A|JUP|CD36|DMTN|LYN|PHB2|DNM1L|CYFIP1	1.51e-05	27	LBP|APOB|SERPINF1|RAB10|ICAM1|CA2|GNAQ|ATP6V0D1|ITGA2|RAB8A|PRDX2|CD14|AQP1|GNAI2|BAIAP2|PKM|ACTB|APOA4|MSN|AGT|EZR|GNAS|ANXA1|CD36|DMTN|B2M|GNB1	9.39e-06	1.25926	1.60809		GO.1902966	positive regulation of protein localization to early endosome	3	MSN|EZR|RDX		0.00095
GO.0001818	negative regulation of cytokine production	13	LBP|TGFB1|APOA1|THBS1|F2|CD34|FBLN1|PGLYRP2|FN1|HLA-DRB1|EZR|HSP90AB1|ANXA4	0.00096	11	LBP|LTF|APOA1|THBS1|F2|CD34|FBLN1|FN1|HLA-DRB1|EZR|ANXA1	0.00054	1.18182	1.77778		GO.0030300	regulation of intestinal cholesterol absorption	3	APOA1|APOA4|APOA5		0.00095
GO.0032270	positive regulation of cellular protein metabolic process	45	MYH9|TGFB1|VTN|GPLD1|ENO1|APOE|CAB39|THBS1|ITGAV|ICAM1|HPX|IQGAP1|ACE|ITGA2|F2|PRKACA|GNAI2|CLU|SERPINF2|FBLN1|FN1|VCP|HLA-DRB1|MSN|AGT|EZR|S100A9|PRKACB|HSP90AB1|SRC|GSN|FLOT1|STK24|HSPD1|PRKAR1A|ILK|RDX|CD36|PTPRC|LYN|UBC|PHB2|VIM|ITGB3|PHB	9.47e-05	35	MYH9|VTN|LTF|ENO1|APOE|SDCBP|THBS1|KLKB1|ICAM1|HPX|ACE|ITGA2|F2|GNAI2|CLU|RAP2B|FBLN1|ANXA2|FN1|VCP|HLA-DRB1|MSN|AGT|EZR|S100A9|GSN|FLOT1|ILK|RDX|CD44|CD36|UBE2L3|PTPRC|UBC|ITGB3	4.82e-05	1.28571	1.96473		GO.0034372	very-low-density lipoprotein particle remodeling	3	CETP|APOE|APOA4		0.00095
GO.0002673	regulation of acute inflammatory response	9	VTN|SERPING1|F2|CLU|CPN2|A2M|CPN1|PROS1|PHB	0.00018	8	VTN|KLKB1|SERPING1|F2|CLU|CPN2|A2M|PROS1	9.11e-05	1.125	1.97585		GO.0001885	endothelial cell development	5	ICAM1|MSN|EZR|NOTCH4|RDX		0.00097
GO.0051241	negative regulation of multicellular organismal process	40	APOH|LBP|TGFB1|VTN|HRG|APOA1|APOE|SERPINF1|THBS1|SERPING1|ANXA5|F2|PLG|PRKACA|CD34|GNAI2|SERPINF2|GP1BA|FBLN1|IDH2|PGLYRP2|FN1|APOA4|HLA-DRB1|AGT|EZR|PRKACB|GNAS|HSP90AB1|FAM129B|PGK1|CD9|JUP|PROS1|ANXA4|CORO1C|LYN|PHB2|ATP1A1|VIM	4.93e-06	32	APOH|LBP|VTN|LTF|APOA1|APOE|SERPINF1|THBS1|KLKB1|KNG1|SERPING1|PF4|ANXA5|F2|PLG|CD34|GNAI2|GP1BA|FBLN1|ANXA2|FN1|APOA4|HLA-DRB1|AGT|EZR|GNAS|ANXA1|PROS1|AHSG|CORO1C|ATP1A1|B2M	1.85e-06	1.25	2.66486		GO.0031348	negative regulation of defense response	9	APOA1|APOE|SERPINF1|NT5E|SERPING1|F2|A2M|HLA-DRB1|HLA-A		0.0011
GO.0006898	receptor-mediated endocytosis	22	VTN|APOB|APOA1|CANX|APOE|LGALS3BP|AMBP|HPX|HSP90B1|CD14|APOL1|HP|TFRC|EZR|CD5L|CAP1|CD9|DNM2|ITGB1|CD36|CLTC|AP2B1	1.97e-10	19	VTN|APOB|APOA1|APOE|LGALS3BP|AMBP|HPX|CD14|HP|TFRC|EZR|CD5L|CAP1|ITGB1|ITGA4|CD36|PRG4|COLEC11|CLTC	6.85e-11	1.15789	2.87591		GO.0006869	lipid transport	16	CETP|APOH|LBP|APOB|APOA1|APOE|ACE|CLU|LPA|SERPINA5|APOA4|ANXA1|APOF|CD36|PLTP|APOA5		7.42e-07
GO.0051049	regulation of transport	73	CETP|TGFB1|PON1|VTN|GAPDH|GPLD1|APOA1|APOE|CAB39|THBS1|ITGAV|NAPA|ICAM1|MFGE8|PFKL|CA2|ATP1B3|STOM|ITGA2|CD14|F2|PRKACA|CD34|GNAI2|CLU|FBLN1|IDH2|FN1|ACTB|APOA4|HLA-DRB1|MSN|DPP4|AGT|EZR|S100A9|GSTO1|FLNA|STXBP3|GNAS|HSP90AB1|SLC25A5|SRC|MBL2|CLIC1|FLOT1|SLC25A6|DNM2|JUP|ANXA4|YWHAZ|DIAPH1|LCP1|RDX|TF|CD36|GPI|ANO6|PDCD6IP|STXBP2|SLC2A1|DMTN|LYN|CAPN1|HSPA8|ITGAM|APOA5|ATP1A1|DNM1L|ITGB3|EHD1|CYF…	7.39e-14	58	CETP|VTN|GAPDH|APOA1|RAC2|APOE|SDCBP|THBS1|RAB27B|RAB10|ICAM1|RAB7A|MFGE8|CA2|STOM|ITGA2|RAB8A|CD14|F2|CD34|AQP1|GNAI2|CLU|FBLN1|ANXA2|FN1|ACTB|APOA4|HLA-DRB1|MSN|DPP4|DMD|AGT|EZR|S100A9|FLNA|GNAS|RAB14|CLIC1|FLOT1|ANXA1|YWHAZ|LCP1|RDX|TF|AHSG|ORM2|CD36|PDCD6IP|SLC2A1|PLTP|PPIA|DMTN|HSPA8|APOA5|ATP1A1|B2M|ITGB3	2.5e-14	1.25862	2.956		GO.0006959	humoral immune response	15	GAPDH|LTF|LYZ|KNG1|FCN3|SERPING1|PF4|F2|CLU|COLEC10|HLA-DRB1|S100A9|HLA-A|COLEC11|B2M		1.61e-06
GO.0030168	platelet activation	17	HRG|VWF|ITGA2B|GNAQ|F2|GP1BA|FLNA|STXBP3|GNAS|SRC|CD9|YWHAZ|GP1BB|GP5|GNA13|LYN|ITGB3	7.19e-10	15	VWF|ITGA2B|GNAQ|PF4|F2|RAP2B|GP1BA|FLNA|GNAS|YWHAZ|GP1BB|GP5|GNA13|ITGB3|GNB1	2.42e-10	1.13333	2.97107		GO.0051171	regulation of nitrogen compound metabolic process	90	SERPIND1|MYH9|LBP|PFN1|VTN|GAPDH|LTF|PLEK|ENO1|APOA1|CAT|RRAS|RAC2|APOE|SERPINF1|SDCBP|THBS1|KLKB1|ICAM1|KNG1|RAB7A|AMBP|HPX|ITIH4|LUM|FCN3|ITIH1|SERPING1|GNAQ|ACE|PF4|ITGA2|F2|CD34|AQP1|GNAI2|CLU|GCFC2|RAP2B|CPN2|LPA|A2M|SERPINA7|GP1BA|FBLN1|SERPINA5|EEF1A1|PRDX6|MESP2|ANXA2|FN1|ACTB|ITIH2|VCP|TCF20|HLA-DRB1|TFRC|MSN|DMD|AGT|EZR|SERPINC1|S100A9|FLNA|GSN|NOTCH4|HSPA1B|FLOT1|PROS1|ACTN1|YWHAZ|ILK|…		4.35e-05
GO.0051247	positive regulation of protein metabolic process	47	MYH9|LBP|TGFB1|VTN|GPLD1|ENO1|APOE|CAB39|THBS1|ITGAV|ICAM1|HPX|IQGAP1|ACE|ITGA2|F2|PRKACA|GNAI2|CLU|SERPINF2|FBLN1|FN1|VCP|HLA-DRB1|SPN|MSN|AGT|EZR|S100A9|PRKACB|HSP90AB1|SRC|GSN|FLOT1|STK24|HSPD1|PRKAR1A|ILK|RDX|CD36|PTPRC|LYN|UBC|PHB2|VIM|ITGB3|PHB	8.74e-05	37	MYH9|LBP|VTN|LTF|ENO1|APOE|SDCBP|THBS1|KLKB1|ICAM1|RAB7A|HPX|ACE|ITGA2|F2|GNAI2|CLU|RAP2B|FBLN1|ANXA2|FN1|VCP|HLA-DRB1|MSN|AGT|EZR|S100A9|GSN|FLOT1|ILK|RDX|CD44|CD36|UBE2L3|PTPRC|UBC|ITGB3	2.78e-05	1.27027	3.14388		GO.0032680	regulation of tumor necrosis factor production	9	LBP|LTF|THBS1|PF4|CD14|CD34|CLU|ORM2|CD36		5.71e-05
GO.0034378	chylomicron assembly	4	APOB|APOA1|APOE|APOA4	0.00035	4	APOB|APOA1|APOE|APOA4	0.00011	1	3.18182		GO.0015711	organic anion transport	16	CETP|APOA1|APOE|SLC4A1|CA2|ACE|AQP1|APOA4|ANXA1|SLC7A1|CD36|SLC2A1|PLTP|CA1|SLC1A5|APOA5		9.18e-05
GO.0030029	actin filament-based process	38	MYH9|PLEK|TMOD1|ACTR3|ADD1|EPS8|ACTC1|ARPC2|HSP90B1|TLN1|BAIAP2|EPB41L3|TPM4|EPB41|PLS3|ACTB|EZR|F11R|SPTA1|S100A9|FLNA|CAP1|SRC|GSN|INF2|PRKAR1A|ACTN1|ALDOA|ITGB1|DIAPH1|LCP1|PARVB|CORO1C|CAPZB|PDCD6IP|DMTN|ATP1A1|VIM	6.12e-14	32	MYH9|PFN1|PLEK|RAC2|TMOD1|SDCBP|ACTR3|EPS8|ACTC1|AQP1|TLN1|BAIAP2|EPB41|ACTB|DMD|EZR|SPTA1|S100A9|FLNA|CAP1|GSN|ANXA1|ACTN1|ITGB1|LCP1|CDC42|PARVB|CORO1C|PDCD6IP|DMTN|CFL1|ATP1A1	1.91e-14	1.1875	3.20419		GO.0032760	positive regulation of tumor necrosis factor production	7	LBP|THBS1|PF4|CD14|CLU|ORM2|CD36		0.00011
GO.0042592	homeostatic process	48	CETP|TGFB1|APOB|APOA1|APOE|SERPINF1|ITGAV|ATP5B|SLC4A1|CP|ADD1|ICAM1|HPX|CA2|ATP1B3|HSP90B1|EPB42|F2|PRKACA|CD34|RASA3|ANXA6|STOML2|APOA4|TFRC|AGT|S100A9|GSTO1|PRKACB|GNAS|HSP90AB1|ANXA7|SRC|PRKAR1A|STEAP3|ALDOA|PDIA6|TF|CD36|GNA13|ANO6|PTPRC|DMTN|LYN|CAND1|APOA5|ATP1A1|EHD1	9.26e-06	38	CETP|LTF|APOB|APOA1|RAC2|APOE|SERPINF1|SLC4A1|CP|ICAM1|KNG1|RAB7A|HPX|CA2|ATP6V0D1|EPB42|PRDX2|F2|CD34|AQP1|PRDX6|APOA4|TFRC|DMD|AGT|S100A9|GNAS|ANXA1|FTL|TF|CD36|GNA13|PTPRC|DMTN|APOA5|ATP1A1|B2M|GNB1	2.87e-06	1.26316	3.22648		GO.0051092	positive regulation of NF-kappaB transcription factor activity	9	LTF|CAT|ICAM1|CLU|AGT|S100A9|HSPA1B|CD36|UBC		0.00023
GO.0051006	positive regulation of lipoprotein lipase activity	4	APOH|APOA1|APOA4|APOA5	0.00026	4	APOH|APOA1|APOA4|APOA5	8e-05	1	3.25		GO.0060333	interferon-gamma-mediated signaling pathway	6	ICAM1|HLA-DRB1|HLA-DRA|HLA-A|CD44|B2M		0.00091
GO.0001525	angiogenesis	15	MYH9|GPLD1|HRG|ANGPTL6|THBS1|ITGAV|ATP5B|ENPEP|MFGE8|ANPEP|CD34|FN1|ITGB1|GNA13|ITGB3	0.00056	13	MYH9|ANGPTL6|THBS1|MFGE8|ANPEP|CD34|PTPRB|ANXA2|FN1|NOTCH4|ITGB1|GNA13|ITGB3	0.00017	1.15385	3.29412
GO.0034371	chylomicron remodeling	4	APOB|APOA1|APOE|APOA4	0.00019	4	APOB|APOA1|APOE|APOA4	5.71e-05	1	3.3275
GO.0033700	phospholipid efflux	4	APOA1|APOE|APOA4|APOA5	0.00057	4	APOA1|APOE|APOA4|APOA5	0.00017	1	3.35294
GO.0002526	acute inflammatory response	11	LBP|ICAM1|ITIH4|F2|SERPINF2|FN1|HP|SERPINC1|VNN1|MBL2|ANO6	7.63e-07	10	LBP|KLKB1|ICAM1|ITIH4|F2|FN1|HP|SERPINC1|AHSG|ORM2	2.27e-07	1.1	3.36123
GO.0060548	negative regulation of cell death	32	APOH|ENO1|CAT|APOE|SERPINF1|THBS1|ITGAV|ICAM1|ACTC1|ANXA5|HSP90B1|CD34|GNAI2|CLU|VNN1|FLNA|GNAI3|HSP90AB1|SLC25A5|VDAC2|FAM129B|SRC|HSPA1B|HSPD1|ANXA4|YWHAZ|ITGB1|ILK|ITGA6|UBC|PHB2|AP2B1	0.00025	26	APOH|LTF|ENO1|CAT|APOE|SERPINF1|THBS1|ICAM1|ACTC1|PF4|ANXA5|PRDX2|CD34|AQP1|GNAI2|CLU|FLNA|HSPA1B|ANXA1|YWHAZ|ITGB1|ILK|ITGA6|CD44|CFL1|UBC	7.4e-05	1.23077	3.37838
GO.0031589	cell-substrate adhesion	17	VCL|VTN|MYO1G|ITGAV|VWF|ITGA2B|FERMT3|ITGA2|CD34|FN1|ITGAL|SRC|ACTN1|ITGB1|ILK|ITGA6|ITGB3	3.43e-08	15	VCL|VTN|VWF|ITGA2B|BCAM|ITGA2|CD34|FN1|ACTN1|ITGB1|ILK|ITGA4|ITGA6|CD44|ITGB3	9.3e-09	1.13333	3.68817
GO.0006952	defense response	51	LBP|TGFB1|GAPDH|HRG|THBS1|LGALS3BP|CAPZA1|ACTR3|ICAM1|ANXA3|MGLL|ITIH4|FCN3|SERPING1|FCN2|CD14|F2|CLU|APOL1|SERPINF2|TUBB|TUBB4B|PGLYRP2|FN1|HP|ITGAL|APOA4|HLA-DRB1|SPN|DPP4|CAPZA2|SERPINC1|VNN1|F11R|CD5L|S100A9|STXBP3|SRC|GSN|MBL2|HLA-DRA|ITGB1|HLA-A|HLA-B|CD36|ANO6|PTPRC|STXBP2|LYN|ITGAM|VIM	3.16e-09	41	LBP|GAPDH|LTF|SNAP23|THBS1|LYZ|LGALS3BP|CAPZA1|ACTR3|KLKB1|ICAM1|KNG1|ITIH4|FCN3|SERPING1|PF4|CD14|F2|CLU|COLEC10|FN1|HP|APOA4|HLA-DRB1|DPP4|SERPINC1|CD5L|S100A9|GSN|RAB14|ANXA1|HLA-DRA|ITGB1|HLA-A|AHSG|ORM2|CD44|CD36|PTPRC|COLEC11|B2M	7.97e-10	1.2439	3.96487
GO.0030193	regulation of blood coagulation	20	APOH|VTN|HRG|PLEK|APOE|THBS1|SERPING1|F2|PLG|CD34|SERPINF2|GP1BA|SERPINC1|S100A9|CD9|PROS1|CD36|ANO6|DMTN|LYN	1.14e-15	18	APOH|VTN|PLEK|APOE|THBS1|KLKB1|KNG1|SERPING1|F2|PLG|CD34|GP1BA|ANXA2|SERPINC1|S100A9|PROS1|CD36|DMTN	2.85e-16	1.11111	4
GO.0050707	regulation of cytokine secretion	11	GAPDH|APOA1|CD14|CD34|FBLN1|FN1|HLA-DRB1|EZR|SRC|ANXA4|LYN	0.00076	10	GAPDH|APOA1|CD14|CD34|FBLN1|FN1|HLA-DRB1|EZR|ANXA1|ORM2	0.00019	1.1	4
GO.0001932	regulation of protein phosphorylation	45	TGFB1|VTN|HRG|APOA1|RRAS|APOE|CAB39|THBS1|ITGAV|ICAM1|AMBP|HPX|IQGAP1|GNAQ|ACE|F2|PRKACA|GNAI2|CLU|SERPINF2|GP1BA|FBLN1|FN1|ACTB|HLA-DRB1|AGT|EZR|PRKACB|HSP90AB1|SRC|FLOT1|STK24|PRKAR1A|ILK|CORO1C|CD36|PTPRJ|PLXNB2|PTPRC|DMTN|LYN|UBC|PHB2|ITGB3|PHB	1.26e-05	36	VTN|LTF|APOA1|RRAS|RAC2|APOE|SDCBP|THBS1|ICAM1|AMBP|HPX|GNAQ|ACE|F2|GNAI2|CLU|RAP2B|GP1BA|FBLN1|ANXA2|FN1|ACTB|HLA-DRB1|DMD|AGT|EZR|FLOT1|ILK|CORO1C|CD44|CD36|PTPRJ|PTPRC|DMTN|UBC|ITGB3	3.07e-06	1.25	4.10423
GO.0019220	regulation of phosphate metabolic process	53	TGFB1|VTN|GPLD1|HRG|PLEK|ENO1|APOA1|RRAS|APOE|CAB39|THBS1|ITGAV|ICAM1|AMBP|HPX|IQGAP1|GNAQ|ACE|ITGA2|HSP90B1|F2|PRKACA|GNAI2|CLU|SERPINF2|GP1BA|FBLN1|FN1|STOML2|ACTB|VCP|HLA-DRB1|AGT|EZR|PRKACB|HSP90AB1|SRC|FLOT1|STK24|PRKAR1A|ILK|ITGA6|CORO1C|CD36|PTPRJ|PLXNB2|PTPRC|DMTN|LYN|UBC|PHB2|ITGB3|PHB	3.08e-06	42	VTN|LTF|PLEK|ENO1|APOA1|RRAS|RAC2|APOE|SDCBP|THBS1|ICAM1|AMBP|HPX|GNAQ|ACE|ITGA2|F2|GNAI2|CLU|RAP2B|GP1BA|FBLN1|ANXA2|FN1|ACTB|VCP|HLA-DRB1|DMD|AGT|EZR|FLOT1|ILK|ITGA6|AHSG|CORO1C|CD44|CD36|PTPRJ|PTPRC|DMTN|UBC|ITGB3	7.36e-07	1.2619	4.18478
GO.0071495	cellular response to endogenous stimulus	37	TGFB1|GPLD1|APOB|SERPINF1|ICAM1|TNC|IQGAP1|CA2|GNAQ|ITGA2|HSP90B1|PRKACA|GNAI2|BAIAP2|PKM|ACTB|MSN|AGT|EZR|F11R|PRKACB|GNAS|SRC|DNM2|PRKAR1A|JUP|DIAPH1|RDX|CD36|DMTN|LYN|UBC|ATP1A1|LIMS1|EHD1|PHB|CYFIP1	7.13e-05	30	APOB|SERPINF1|RAB10|ICAM1|CA2|GNAQ|ATP6V0D1|ITGA2|RAB8A|AQP1|GNAI2|BAIAP2|PKM|EEF1A1|ACTB|MSN|AGT|EZR|GNAS|RAB14|ANXA1|RDX|CD44|CD36|UBE2L3|DMTN|UBC|ATP1A1|LIMS1|GNB1	1.69e-05	1.23333	4.21893
GO.0071310	cellular response to organic substance	79	LBP|TGFB1|GAPDH|GPLD1|APOB|CAT|CANX|SERPINF1|THBS1|CAPZA1|ACTR3|ADD1|ICAM1|TNC|IQGAP1|CA2|GNAQ|ITGA2|HSP90B1|TWF2|CD14|FASN|PRKACA|GNAI2|TLN1|BAIAP2|PKM|GP1BA|FN1|ACTB|VCP|HLA-DRB1|TFRC|MSN|AGT|EZR|F11R|GSTO1|STXBP3|PRKACB|GNAS|HSP90AB1|SLC25A5|SRC|GSN|FLOT1|DNM2|PRKAR1A|JUP|HLA-DRA|YWHAZ|ITGB1|HLA-A|ILK|DIAPH1|LCP1|RDX|PDIA6|ALAD|ITGA6|HLA-B|CD36|STXBP2|MME|DMTN|LYN|CA1|HSPA8|UBC|ITGAM|PHB2|ATP1…	1.8e-11	62	LBP|GAPDH|APOB|CAT|SERPINF1|THBS1|CAPZA1|ACTR3|RAB10|ICAM1|CA2|GNAQ|ATP6V0D1|PF4|ITGA2|RAB8A|CD14|AQP1|GNAI2|TLN1|BAIAP2|PKM|GP1BA|EEF1A1|ANXA2|FN1|ACTB|VCP|HLA-DRB1|TFRC|MSN|AGT|EZR|GNAS|GSN|RAB14|FLOT1|ANXA1|HLA-DRA|YWHAZ|ITGB1|HLA-A|ILK|ITGA4|LCP1|CDC42|RDX|ITGA6|CD44|CD36|UBE2L3|MME|PPIA|DMTN|CA1|HSPA8|CFL1|UBC|ATP1A1|LIMS1|B2M|GNB1	4.21e-12	1.27419	4.27553
GO.0002576	platelet degranulation	38	APOH|VCL|TGFB1|HRG|PLEK|APOA1|TUBA4A|THBS1|VWF|ITGA2B|LGALS3BP|A1BG|ITIH4|SERPING1|FERMT3|ANXA5|PLG|CLU|TLN1|SERPINF2|A2M|FN1|FLNA|LY6G6F|CD9|PROS1|ACTN1|MMRN1|ALDOA|TF|CD36|STXBP2|SEPP1|DMTN|LYN|SERPINA4|ITGB3|PECAM1	6.27e-32	34	APOH|VCL|PLEK|APOA1|TUBA4A|THBS1|VWF|RAB27B|ITGA2B|LGALS3BP|KNG1|ITIH4|SERPING1|PF4|ANXA5|PLG|CLU|TLN1|A2M|FN1|TAGLN2|FLNA|PROS1|ACTN1|MMRN1|TF|AHSG|ORM2|CD36|ITIH3|DMTN|SERPINA4|ITGB3|PECAM1	1.44e-32	1.11765	4.35417
GO.0070527	platelet aggregation	5	ITGA2B|GP1BA|STXBP3|GNAS|ITGB3	0.00057	5	ITGA2B|RAP2B|GP1BA|GNAS|ITGB3	0.00013	1	4.38462
GO.0033344	cholesterol efflux	5	APOB|APOA1|APOE|APOA4|APOA5	0.00049	5	APOB|APOA1|APOE|APOA4|APOA5	0.00011	1	4.45455
GO.0043066	negative regulation of apoptotic process	29	APOH|ENO1|CAT|APOE|THBS1|ITGAV|ICAM1|ACTC1|ANXA5|HSP90B1|GNAI2|CLU|VNN1|FLNA|GNAI3|HSP90AB1|SLC25A5|VDAC2|FAM129B|SRC|HSPA1B|HSPD1|ANXA4|YWHAZ|ITGB1|ILK|ITGA6|UBC|PHB2	0.0005	24	APOH|LTF|ENO1|CAT|APOE|THBS1|ICAM1|ACTC1|PF4|ANXA5|PRDX2|AQP1|GNAI2|CLU|FLNA|HSPA1B|ANXA1|YWHAZ|ITGB1|ILK|ITGA6|CD44|CFL1|UBC	0.00011	1.20833	4.54545
GO.0044403	symbiont process	43	TGFB1|GAPDH|APOE|ITGAV|ICAM1|AMBP|VDAC1|HPX|STOM|KPNB1|ITGA2|ANPEP|F2|PLG|TLN1|FBLN1|PGLYRP2|FN1|VCP|HLA-DRB1|TFRC|DPP4|GYPA|F11R|HSP90AB1|SLC25A5|SRC|MBL2|HSPA1B|SLC25A6|HSPD1|HLA-DRA|ITGB1|HLA-A|HLA-B|PDCD6IP|LYN|HSPA8|UBC|SLC1A5|VIM|ITGB3|AP2B1	1.05e-13	36	GAPDH|LTF|APOE|ICAM1|RAB7A|AMBP|HPX|STOM|PF4|ITGA2|ANPEP|F2|PLG|AQP1|TLN1|FBLN1|ANXA2|FN1|VCP|HLA-DRB1|TFRC|DPP4|GYPA|HSPA1B|HLA-DRA|ITGB1|HLA-A|CDC42|PDCD6IP|PPIA|HSPA8|CFL1|UBC|SLC1A5|B2M|ITGB3	2.27e-14	1.19444	4.62555
GO.0048523	negative regulation of cellular process	124	CETP|APOH|VCL|SERPIND1|MYH9|TGFB1|VTN|GAPDH|GPLD1|HRG|PLEK|ENO1|APOA1|CAT|RRAS|APOE|SERPINF1|CAB39|TMOD1|THBS1|ADAM10|LRPPRC|ITGAV|PZP|ATP5B|CAPZA1|ADD1|ICAM1|TNC|AMBP|ITIH4|IQGAP1|PFKL|FCN3|ITIH1|SERPING1|EPS8|GNAQ|ACTC1|ACE|ANXA5|HSP90B1|TWF2|CD14|F2|PLG|PRKACA|CD34|GNAI2|CLU|SERPINF2|A2M|SERPINA7|GP1BA|FBLN1|IDH2|RASA3|PGLYRP2|FN1|HP|APOA4|ITIH2|HLA-DRB1|SPN|DPP4|CAPZA2|AGT|EZR|SERPINC1|VNN1|S…	1.14e-11	94	CETP|APOH|VCL|SERPIND1|MYH9|PFN1|VTN|GAPDH|LTF|PLEK|ENO1|APOA1|CAT|RRAS|APOE|SERPINF1|TMOD1|SDCBP|THBS1|CAPZA1|ICAM1|KNG1|RAB7A|AMBP|ITIH4|FCN3|ITIH1|SERPING1|EPS8|GNAQ|ACTC1|ACE|AZGP1|PF4|ANXA5|PRDX2|CD14|F2|PLG|CD34|AQP1|GNAI2|CLU|GCFC2|RAP2B|LPA|A2M|SERPINA7|GP1BA|FBLN1|SERPINA5|ANXA2|FN1|HP|APOA4|ITIH2|HLA-DRB1|DPP4|DMD|AGT|EZR|SERPINC1|SPTA1|FLNA|GSN|NOTCH4|HSPA1B|ANXA1|PROS1|ACTN1|YWHAZ|ITG…	2.39e-12	1.31915	4.76987
GO.0051046	regulation of secretion	30	TGFB1|GAPDH|GPLD1|APOA1|NAPA|PFKL|CD14|CD34|GNAI2|FBLN1|IDH2|FN1|HLA-DRB1|DPP4|AGT|EZR|S100A9|STXBP3|GNAS|SLC25A5|SRC|SLC25A6|ANXA4|GPI|PDCD6IP|STXBP2|SLC2A1|LYN|ITGAM|DNM1L	1.38e-05	25	GAPDH|APOA1|RAC2|SDCBP|RAB27B|RAB10|RAB7A|RAB8A|CD14|CD34|AQP1|GNAI2|FBLN1|FN1|HLA-DRB1|DPP4|AGT|EZR|S100A9|GNAS|ANXA1|ORM2|PDCD6IP|SLC2A1|PPIA	2.84e-06	1.2	4.85915
GO.0010873	positive regulation of cholesterol esterification	5	APOA1|APOE|APOA4|AGT|APOA5	1.51e-05	5	APOA1|APOE|APOA4|AGT|APOA5	3.03e-06	1	4.9835
GO.0050727	regulation of inflammatory response	22	LBP|VTN|APOA1|APOE|SERPINF1|NT5E|MGLL|SERPING1|ITGA2|F2|CLU|CPN2|A2M|PGLYRP2|HLA-DRB1|AGT|S100A9|CPN1|PROS1|LYN|ITGAM|PHB	4.32e-07	19	LBP|VTN|APOA1|APOE|SERPINF1|NT5E|KLKB1|SERPING1|ITGA2|F2|CLU|CPN2|A2M|HLA-DRB1|AGT|S100A9|ANXA1|PROS1|AHSG	8.65e-08	1.15789	4.99422
GO.0007165	signal transduction	126	TSPAN9|MYH9|LBP|TGFB1|CD82|GPLD1|APOB|PLEK|APOA1|RRAS|CANX|APOE|CAB39|MYO1G|ADAM10|ITGAV|LGALS3BP|CAPZA1|ACTR3|ADD1|ICAM1|ANK1|IQGAP1|FERMT3|CD226|EPS8|CA2|GNAQ|KPNB1|ARPC2|ANXA5|ITGA2|HSP90B1|ANPEP|MAPRE2|CD14|GNB2|F2|PRKACA|CD34|GNAI2|CLU|TLN1|BAIAP2|GP1BA|BSG|RASA3|RASGRP2|MESP2|PGLYRP2|ANXA6|FN1|STOML2|PIGR|ITGAL|ACTB|VCP|HLA-DRB1|SPN|MSN|AGT|EZR|F11R|SPTA1|S100A9|MPP1|GSTO1|FLNA|GNAI3|PRKACB…	1.42e-10	95	MYH9|LBP|PFN1|CD82|APOB|PLEK|APOA1|RRAS|RAC2|APOE|SDCBP|LGALS3BP|CAPZA1|ACTR3|ICAM1|KNG1|ANK1|BCAM|EPS8|CA2|GNAQ|ATP6V0D1|PF4|ANXA5|ITGA2|ANPEP|CD14|GNB2|F2|CD34|GNAI2|CLU|TLN1|BAIAP2|RAP2B|GP1BA|PTPRB|MESP2|ANXA2|FN1|PIGR|ACTB|VCP|HLA-DRB1|MSN|DMD|AGT|EZR|SPTA1|S100A9|MPP1|FLNA|GNAS|CAP1|GSN|RAB14|NOTCH4|CLIC1|FLOT1|ANXA1|RSU1|GDI2|GPRC5C|HLA-DRA|YWHAZ|ITGB1|HLA-A|ILK|ITGA4|LCP1|CDC42|GP1BB|RDX|…	2.82e-11	1.32632	5.03546
GO.0051495	positive regulation of cytoskeleton organization	12	PLEK|APOA1|ACTR3|ICAM1|ARPC2|BAIAP2|SERPINF2|FLNA|GSN|MAPRE1|HSPA1B|CYFIP1	0.00069	11	PFN1|PLEK|APOA1|ACTR3|ICAM1|BAIAP2|FLNA|GSN|HSPA1B|CDC42|CFL1	0.00013	1.09091	5.30769
GO.0006950	response to stress	112	APOH|SERPIND1|LBP|TGFB1|GAPDH|HRG|APOA1|CAT|APOE|CAB39|THBS1|VWF|ITGA2B|LGALS3BP|CAPZA1|ACTR3|ADD1|ICAM1|ANXA3|MGLL|TNC|ITIH4|FCN3|SERPING1|CA2|GNAQ|FCN2|ANXA5|ITGA2|HSP90B1|CD14|F2|PLG|PRKACA|CD34|CLU|TLN1|APOL1|PKM|SERPINF2|A2M|GP1BA|FBLN1|UBA1|TUBB|TUBB4B|PGLYRP2|FN1|HP|STOML2|ITGAL|APOA4|VCP|HLA-DRB1|SPN|DPP4|CAPZA2|AGT|SERPINC1|VNN1|F11R|CD5L|S100A9|FLNA|STXBP3|PRKACB|GNAS|HSP90AB1|ANXA7|PGK…	3.88e-16	87	APOH|SERPIND1|LBP|GAPDH|LTF|APOA1|CAT|SNAP23|APOE|THBS1|LYZ|VWF|ITGA2B|LGALS3BP|CAPZA1|ACTR3|KLKB1|ICAM1|KNG1|ITIH4|FCN3|SERPING1|CA2|GNAQ|ATP6V0D1|PF4|ANXA5|ITGA2|PRDX2|CD14|F2|PLG|CD34|AQP1|CLU|TLN1|RAP2B|PKM|A2M|GP1BA|FBLN1|COLEC10|SERPINA5|PRDX6|FN1|HP|APOA4|VCP|HLA-DRB1|DPP4|AGT|SERPINC1|CD5L|S100A9|FLNA|GNAS|GSN|RAB14|NOTCH4|HSPA1B|FLOT1|ANXA1|HBD|PROS1|MMRN1|HLA-DRA|YWHAZ|ITGB1|HLA-A|CDC42…	7.08e-17	1.28736	5.48023
GO.0002685	regulation of leukocyte migration	12	LBP|TGFB1|THBS1|ADAM10|ITGA2B|ICAM1|ITGA2|SPN|MSN|MPP1|ANO6|LYN	0.00022	11	LBP|RAC2|THBS1|ITGA2B|ICAM1|PF4|ITGA2|MSN|MPP1|ANXA1|ITGA4	3.87e-05	1.09091	5.68475
GO.0050818	regulation of coagulation	21	APOH|VTN|HRG|PLEK|APOE|THBS1|SERPING1|ANXA5|F2|PLG|CD34|SERPINF2|GP1BA|SERPINC1|S100A9|CD9|PROS1|CD36|ANO6|DMTN|LYN	2.04e-16	19	APOH|VTN|PLEK|APOE|THBS1|KLKB1|KNG1|SERPING1|ANXA5|F2|PLG|CD34|GP1BA|ANXA2|SERPINC1|S100A9|PROS1|CD36|DMTN	3.4e-17	1.10526	6
GO.0000904	cell morphogenesis involved in differentiation	22	VCL|MYH9|ITGAV|FERMT3|BAIAP2|FN1|EZR|SPTA1|FLNA|HSP90AB1|FAM129B|SRC|FLOT1|CNP|ACTN1|ITGB1|ILK|GP5|NBEAL2|SPTB|ITGB3|CYFIP1	0.00011	19	VCL|MYH9|RAB10|RAB8A|BAIAP2|FN1|EZR|SPTA1|FLNA|NOTCH4|FLOT1|ACTN1|ITGB1|ILK|ITGA4|CDC42|GP5|SPTB|ITGB3	1.78e-05	1.15789	6.17978
GO.0010743	regulation of macrophage derived foam cell differentiation	6	CETP|APOB|ITGAV|AGT|CD36|ITGB3	0.00011	6	CETP|APOB|PF4|AGT|CD36|ITGB3	1.71e-05	1	6.43275
GO.0051336	regulation of hydrolase activity	60	APOH|SERPIND1|RP2|VTN|GAPDH|GPLD1|HRG|PLEK|APOA1|SERPINF1|THBS1|PZP|NAPA|ICAM1|AMBP|ITIH4|IQGAP1|ITIH1|SERPING1|ATP1B3|GNAQ|ITGA2|HSP90B1|GNAI2|SERPINF2|A2M|SERPINA7|FBLN1|RASA3|RASGRP2|FN1|APOA4|ITIH2|VCP|AGT|SERPINC1|F11R|S100A9|GNAS|HSP90AB1|SRC|GSN|RSU1|GDI2|SERPINB1|HSPD1|DNM2|PROS1|ITGB1|RDX|ITGA6|CORO1C|GNA13|PLXNB2|LYN|APOA5|LIMS1|DNM1L|SERPINA4|SERPINB6	1.3e-13	49	APOH|SERPIND1|PFN1|VTN|GAPDH|LTF|PLEK|APOA1|SERPINF1|THBS1|ICAM1|KNG1|AMBP|ITIH4|ITIH1|SERPING1|GNAQ|ITGA2|AQP1|GNAI2|LPA|A2M|SERPINA7|FBLN1|SERPINA5|FN1|APOA4|ITIH2|VCP|AGT|SERPINC1|S100A9|GNAS|GSN|ANXA1|RSU1|GDI2|PROS1|ITGB1|RDX|ITGA6|AHSG|CORO1C|CD44|GNA13|ITIH3|APOA5|LIMS1|SERPINA4	1.97e-14	1.22449	6.59898
GO.0043691	reverse cholesterol transport	6	CETP|APOA1|APOE|CLU|APOA4|APOA5	1.04e-05	6	CETP|APOA1|APOE|CLU|APOA4|APOA5	1.51e-06	1	6.88742
GO.0046718	viral entry into host cell	13	ITGAV|ICAM1|ITGA2|ANPEP|HLA-DRB1|TFRC|DPP4|GYPA|F11R|HSPA1B|ITGB1|SLC1A5|ITGB3	1.08e-07	12	ICAM1|ITGA2|ANPEP|HLA-DRB1|TFRC|DPP4|GYPA|HSPA1B|ITGB1|PPIA|SLC1A5|ITGB3	1.55e-08	1.08333	6.96774
GO.0051707	response to other organism	31	LBP|TGFB1|GAPDH|HRG|APOB|ENO1|ICAM1|ANXA3|FCN3|CCT5|FCN2|LRG1|CD14|F2|CLU|BAIAP2|PGLYRP2|HP|HLA-DRB1|SPN|S100A9|SRC|MBL2|SLC25A6|CNP|HLA-A|ALAD|HLA-B|CD36|PTPRC|LYN	6.06e-05	26	LBP|PSMA2|GAPDH|LTF|APOB|ENO1|LYZ|ICAM1|KNG1|FCN3|PF4|LRG1|CD14|F2|CLU|BAIAP2|HP|HLA-DRB1|S100A9|RAB14|HLA-A|CD36|PTPRC|COLEC11|CFL1|B2M	8.67e-06	1.19231	6.98962
GO.0001819	positive regulation of cytokine production	18	LBP|TGFB1|GAPDH|THBS1|LUM|CD226|CD14|CD34|CLU|SERPINF2|SPN|AGT|SRC|HSPA1B|FLOT1|HSPD1|HLA-A|CD36	0.00035	16	LBP|GAPDH|THBS1|LUM|PF4|CD14|CD34|CLU|AGT|HSPA1B|FLOT1|ANXA1|HLA-A|ORM2|CD36|B2M	4.8e-05	1.125	7.29167
GO.0060193	positive regulation of lipase activity	7	APOH|APOA1|GNAQ|APOA4|AGT|GNA13|APOA5	0.00088	7	APOH|APOA1|GNAQ|APOA4|AGT|GNA13|APOA5	0.00012	1	7.33333
GO.0034370	triglyceride-rich lipoprotein particle remodeling	6	CETP|APOB|APOA1|APOE|APOA4|APOA5	2.42e-06	6	CETP|APOB|APOA1|APOE|APOA4|APOA5	3.28e-07	1	7.37805
GO.1905952	regulation of lipid localization	13	CETP|PON1|APOB|APOA1|APOE|THBS1|ITGAV|APOA4|AGT|CD36|APOA5|ITGB3|EHD1	3e-06	12	CETP|APOB|APOA1|APOE|THBS1|ANXA2|APOA4|AGT|CD36|PLTP|APOA5|ITGB3	4.01e-07	1.08333	7.4813
GO.0071345	cellular response to cytokine stimulus	41	LBP|TGFB1|GAPDH|APOB|CANX|THBS1|CAPZA1|ACTR3|ICAM1|HSP90B1|FASN|PRKACA|GP1BA|FN1|HLA-DRB1|TFRC|MSN|GSTO1|STXBP3|HSP90AB1|SLC25A5|GSN|HLA-DRA|YWHAZ|ITGB1|HLA-A|ILK|LCP1|ALAD|HLA-B|CD36|STXBP2|MME|CA1|HSPA8|UBC|ITGAM|VIM|LIMS1|RPLP0|PHB	6.3e-08	34	LBP|GAPDH|APOB|THBS1|CAPZA1|ACTR3|ICAM1|PF4|GP1BA|ANXA2|FN1|HLA-DRB1|TFRC|MSN|GSN|ANXA1|HLA-DRA|YWHAZ|ITGB1|HLA-A|ILK|ITGA4|LCP1|CDC42|CD44|CD36|MME|PPIA|CA1|HSPA8|CFL1|UBC|LIMS1|B2M	8.02e-09	1.20588	7.85536
GO.1902531	regulation of intracellular signal transduction	51	TGFB1|PLEK|ENO1|APOA1|CAT|RRAS|APOE|THBS1|ITGAV|ICAM1|AMBP|HPX|IQGAP1|CD14|F2|PRKACA|GNAI2|CLU|SERPINF2|A2M|GP1BA|FBLN1|RASA3|FN1|HLA-DRB1|AGT|EZR|VNN1|S100A9|GSTO1|GNAS|HSP90AB1|VDAC2|SRC|HSPA1B|FLOT1|STK24|GDI2|DNM2|ITGB1|ILK|RDX|CD36|PTPRJ|GNA13|LYN|UBC|PHB2|LIMS1|DNM1L|PHB	6.71e-05	41	LTF|PLEK|ENO1|APOA1|CAT|RRAS|RAC2|APOE|SDCBP|THBS1|ICAM1|AMBP|HPX|PF4|CD14|F2|GNAI2|CLU|A2M|GP1BA|FBLN1|FN1|HLA-DRB1|DMD|AGT|EZR|S100A9|GNAS|HSPA1B|FLOT1|GDI2|ITGB1|ILK|CDC42|RDX|CD44|CD36|PTPRJ|GNA13|UBC|LIMS1	8.47e-06	1.2439	7.92208
GO.0006953	acute-phase response	7	LBP|ITIH4|F2|SERPINF2|FN1|HP|MBL2	0.00011	7	LBP|ITIH4|F2|FN1|HP|AHSG|ORM2	1.23e-05	1	8.94309
GO.0031399	regulation of protein modification process	48	TGFB1|VTN|HRG|APOA1|RRAS|APOE|CAB39|THBS1|ITGAV|ICAM1|AMBP|HPX|IQGAP1|GNAQ|ACE|HSP90B1|F2|PRKACA|GNAI2|CLU|SERPINF2|GP1BA|FBLN1|FN1|ACTB|VCP|HLA-DRB1|AGT|EZR|PRKACB|HSP90AB1|SRC|HSPA1B|FLOT1|STK24|PRKAR1A|ILK|CORO1C|CD36|PTPRJ|PLXNB2|PTPRC|DMTN|LYN|UBC|PHB2|ITGB3|PHB	0.00037	39	VTN|LTF|APOA1|RRAS|RAC2|APOE|SDCBP|THBS1|ICAM1|AMBP|HPX|GNAQ|ACE|F2|GNAI2|CLU|RAP2B|GP1BA|FBLN1|ANXA2|FN1|ACTB|VCP|HLA-DRB1|DMD|AGT|EZR|HSPA1B|FLOT1|ILK|CORO1C|CD44|CD36|PTPRJ|UBE2L3|PTPRC|DMTN|UBC|ITGB3	3.8e-05	1.23077	9.73684
GO.0070887	cellular response to chemical stimulus	89	LBP|TGFB1|GAPDH|GPLD1|APOB|CAT|CANX|APOE|SERPINF1|THBS1|CAPZA1|ACTR3|ADD1|ICAM1|TNC|IQGAP1|CA2|GNAQ|ITGA2|HSP90B1|TWF2|CD14|FASN|PRKACA|GNAI2|TLN1|BAIAP2|PKM|GP1BA|RASGRP2|FN1|HP|ACTB|APOA4|VCP|HLA-DRB1|TFRC|MSN|AGT|EZR|F11R|S100A9|GSTO1|STXBP3|PRKACB|GNAS|HSP90AB1|SLC25A5|PGK1|SRC|GSN|HSPA1B|FLOT1|STK24|DNM2|PRKAR1A|JUP|HLA-DRA|YWHAZ|ITGB1|HLA-A|ILK|DIAPH1|LCP1|RDX|PDIA6|TF|ALAD|ITGA6|HLA-B|CD36…	1.38e-11	70	LBP|GAPDH|APOB|CAT|APOE|SERPINF1|THBS1|CAPZA1|ACTR3|RAB10|ICAM1|CA2|GNAQ|ATP6V0D1|PF4|ITGA2|RAB8A|PRDX2|CD14|AQP1|GNAI2|TLN1|BAIAP2|PKM|GP1BA|EEF1A1|PRDX6|ANXA2|FN1|HP|ACTB|APOA4|VCP|HLA-DRB1|TFRC|MSN|AGT|EZR|S100A9|GNAS|GSN|RAB14|HSPA1B|FLOT1|ANXA1|HLA-DRA|YWHAZ|ITGB1|HLA-A|ILK|ITGA4|LCP1|CDC42|RDX|TF|ITGA6|CD44|CD36|UBE2L3|MME|PPIA|DMTN|CA1|HSPA8|CFL1|UBC|ATP1A1|LIMS1|B2M|GNB1	1.4e-12	1.27143	9.85714
GO.0042730	fibrinolysis	7	HRG|SERPING1|F2|PLG|SERPINF2|GP1BA|PROS1	2.02e-06	7	KLKB1|SERPING1|F2|PLG|GP1BA|ANXA2|PROS1	1.95e-07	1	10.359
GO.1902905	positive regulation of supramolecular fiber organization	14	PLEK|APOA1|APOE|ACTR3|ICAM1|ARPC2|CLU|BAIAP2|SERPINF2|FLNA|GSN|MAPRE1|HSPA1B|CYFIP1	1.55e-05	13	PFN1|PLEK|APOA1|APOE|ACTR3|ICAM1|CLU|BAIAP2|FLNA|GSN|HSPA1B|CDC42|CFL1	1.49e-06	1.07692	10.4027
GO.0032870	cellular response to hormone stimulus	24	TGFB1|GPLD1|APOB|SERPINF1|ICAM1|TNC|CA2|GNAQ|ITGA2|PRKACA|GNAI2|BAIAP2|PKM|MSN|AGT|PRKACB|GNAS|SRC|PRKAR1A|RDX|LYN|ATP1A1|PHB|CYFIP1	0.00014	21	APOB|SERPINF1|RAB10|ICAM1|CA2|GNAQ|ATP6V0D1|ITGA2|RAB8A|AQP1|GNAI2|BAIAP2|PKM|MSN|AGT|GNAS|ANXA1|RDX|UBE2L3|ATP1A1|GNB1	1.27e-05	1.14286	11.0236
GO.0071702	organic substance transport	65	CETP|APOH|MYH9|LBP|RP2|TGFB1|HRG|APOB|PLEK|APOA1|CAT|CANX|APOE|LRPPRC|ITGAV|SLC4A1|NAPA|HPX|UQCRC2|CA2|KPNB1|ACE|HSP90B1|CLU|APOL1|BSG|SLC44A2|HNRNPA1L2|APOA4|VCP|TFRC|PNP|AGT|EZR|STX11|STX7|COPA|STXBP3|GNAS|SLC25A5|FLOT1|SLC3A2|GDI2|SLC25A6|HSPD1|DNM2|STEAP3|TF|CD36|ANO6|PDCD6IP|STXBP2|SLC2A1|DMTN|LYN|CA1|HSPA8|UBC|PHB2|SLC1A5|APOA5|RPLP0|EHD1|CLTC|AP2B1	1.4e-07	52	CETP|APOH|MYH9|LBP|AFM|APOB|PLEK|APOA1|CAT|SNAP23|APOE|ARF3|SDCBP|SLC4A1|RAB10|RAB7A|HPX|CA2|ACE|ATP6V0D1|AZGP1|RHCE|RAB8A|AQP1|CLU|LPA|SERPINA5|APOA4|VCP|TFRC|AGT|EZR|STX7|GNAS|RAB14|FLOT1|ANXA1|GDI2|SLC7A1|APOF|TF|CD36|PDCD6IP|SLC2A1|PLTP|DMTN|CA1|HSPA8|UBC|SLC1A5|APOA5|CLTC	1.2e-08	1.25	11.6667
GO.0030301	cholesterol transport	8	CETP|APOB|APOA1|APOE|CLU|APOA4|CD36|APOA5	4e-05	8	CETP|APOB|APOA1|APOE|CLU|APOA4|CD36|APOA5	3.19e-06	1	12.5392
GO.0044419	interspecies interaction between organisms	46	TGFB1|GAPDH|HRG|APOE|ITGAV|ICAM1|AMBP|VDAC1|HPX|STOM|KPNB1|ITGA2|ANPEP|F2|PLG|TLN1|APOL1|FBLN1|PGLYRP2|FN1|VCP|HLA-DRB1|TFRC|DPP4|GYPA|F11R|S100A9|HSP90AB1|SLC25A5|SRC|MBL2|HSPA1B|SLC25A6|HSPD1|HLA-DRA|ITGB1|HLA-A|HLA-B|PDCD6IP|LYN|HSPA8|UBC|SLC1A5|VIM|ITGB3|AP2B1	4.37e-14	39	GAPDH|LTF|APOE|LYZ|ICAM1|KNG1|RAB7A|AMBP|HPX|STOM|PF4|ITGA2|ANPEP|F2|PLG|AQP1|TLN1|FBLN1|ANXA2|FN1|VCP|HLA-DRB1|TFRC|DPP4|GYPA|S100A9|HSPA1B|HLA-DRA|ITGB1|HLA-A|CDC42|PDCD6IP|PPIA|HSPA8|CFL1|UBC|SLC1A5|B2M|ITGB3	2.97e-15	1.17949	14.7138
GO.0040011	locomotion	53	SERPIND1|MYH9|LBP|TGFB1|VTN|GPLD1|HRG|APOB|APOA1|MYO1G|THBS1|ITGAV|ATP5B|ACTR3|ICAM1|ENPEP|EPS8|ATP1B3|ARPC2|ITGA2|CD34|BSG|FN1|ITGAL|ACTB|SPN|MSN|DPP4|GYPA|EZR|F11R|SPTA1|S100A9|FLNA|CAP1|FAM129B|SRC|SLC3A2|JUP|PROS1|ITGB1|ILK|LCP1|ITGA6|CORO1C|PTPRJ|ANO6|PTPRC|LYN|ITGAM|SPTB|ITGB3|PECAM1	2.86e-11	44	SERPIND1|MYH9|LBP|VTN|APOB|APOA1|RAC2|SDCBP|THBS1|ACTR3|ICAM1|RAB7A|EPS8|PF4|ITGA2|CD34|COLEC10|FN1|ACTB|MSN|DPP4|GYPA|EZR|SPTA1|S100A9|FLNA|CAP1|ANXA1|PROS1|ITGB1|ILK|ITGA4|LCP1|ITGA6|CORO1C|CD44|PTPRJ|PTPRC|PLTP|PPIA|CFL1|SPTB|ITGB3|PECAM1	1.73e-12	1.20455	16.5318
GO.0042325	regulation of phosphorylation	47	TGFB1|VTN|HRG|APOA1|RRAS|APOE|CAB39|THBS1|ITGAV|ICAM1|AMBP|HPX|IQGAP1|GNAQ|ACE|F2|PRKACA|GNAI2|CLU|SERPINF2|GP1BA|FBLN1|FN1|ACTB|VCP|HLA-DRB1|AGT|EZR|PRKACB|HSP90AB1|SRC|FLOT1|STK24|PRKAR1A|ILK|ITGA6|CORO1C|CD36|PTPRJ|PLXNB2|PTPRC|DMTN|LYN|UBC|PHB2|ITGB3|PHB	1.32e-05	39	VTN|LTF|APOA1|RRAS|RAC2|APOE|SDCBP|THBS1|ICAM1|AMBP|HPX|GNAQ|ACE|F2|GNAI2|CLU|RAP2B|GP1BA|FBLN1|ANXA2|FN1|ACTB|VCP|HLA-DRB1|DMD|AGT|EZR|FLOT1|ILK|ITGA6|AHSG|CORO1C|CD44|CD36|PTPRJ|PTPRC|DMTN|UBC|ITGB3	7.16e-07	1.20513	18.4358
GO.0051716	cellular response to stimulus	154	TSPAN9|MYH9|LBP|TGFB1|CD82|GAPDH|GPLD1|APOB|PLEK|APOA1|CAT|RRAS|CANX|APOE|SERPINF1|CAB39|MYO1G|THBS1|ADAM10|ITGAV|LGALS3BP|CAPZA1|ACTR3|ADD1|ICAM1|TNC|ANK1|IQGAP1|FERMT3|CD226|EPS8|CA2|GNAQ|KPNB1|ARPC2|ANXA5|ITGA2|HSP90B1|ANPEP|MAPRE2|TWF2|CD14|FASN|GNB2|F2|PRKACA|CD34|GNAI2|CLU|TLN1|BAIAP2|PKM|GP1BA|BSG|RASA3|UBA1|RASGRP2|MESP2|PGLYRP2|ANXA6|FN1|HP|STOML2|PIGR|ITGAL|ACTB|APOA4|VCP|HLA-DRB1|TFRC|…	1.96e-11	116	MYH9|LBP|PFN1|CD82|GAPDH|APOB|PLEK|APOA1|CAT|RRAS|RAC2|APOE|SERPINF1|SDCBP|THBS1|LGALS3BP|CAPZA1|ACTR3|RAB10|ICAM1|KNG1|ANK1|BCAM|EPS8|CA2|GNAQ|ATP6V0D1|PF4|ANXA5|ITGA2|ANPEP|RAB8A|PRDX2|CD14|GNB2|F2|CD34|AQP1|GNAI2|CLU|TLN1|BAIAP2|RAP2B|PKM|GP1BA|PTPRB|EEF1A1|PRDX6|MESP2|ANXA2|FN1|HP|PIGR|ACTB|APOA4|VCP|HLA-DRB1|TFRC|MSN|DMD|AGT|EZR|SPTA1|S100A9|MPP1|FLNA|GNAS|CAP1|GSN|RAB14|NOTCH4|HSPA1B|CLIC1|…	1.03e-12	1.32759	19.0291
GO.0032368	regulation of lipid transport	10	CETP|PON1|APOA1|APOE|THBS1|ITGAV|APOA4|AGT|APOA5|ITGB3	6.33e-05	10	CETP|APOA1|APOE|THBS1|ANXA2|APOA4|AGT|PLTP|APOA5|ITGB3	3.03e-06	1	20.8911
GO.0006954	inflammatory response	23	LBP|TGFB1|THBS1|ICAM1|MGLL|ITIH4|CD14|F2|CLU|SERPINF2|FN1|HP|ITGAL|HLA-DRB1|SERPINC1|VNN1|F11R|CD5L|S100A9|MBL2|ANO6|LYN|ITGAM	2.48e-05	21	LBP|SNAP23|THBS1|LYZ|KLKB1|ICAM1|KNG1|ITIH4|PF4|CD14|F2|CLU|FN1|HP|HLA-DRB1|SERPINC1|CD5L|S100A9|ANXA1|AHSG|ORM2	7.69e-07	1.09524	32.2497
GO.0019538	protein metabolic process	94	APOH|SERPIND1|MYH9|TGFB1|GAPDH|GPLD1|APOB|APOA1|TTR|CAT|APOE|FOLH1|CAB39|THBS1|ADAM10|ITGAV|VWF|CP|ADD1|TNC|AMBP|ENPEP|HPX|MFGE8|UQCRC2|FCN3|SERPING1|ACE|FCN2|RPN1|HSP90B1|ANPEP|EPB42|F2|PLG|PRKACA|CLU|APOL1|CPN2|A2M|MDH2|GP1BA|FBLN1|RASA3|UBA1|GANAB|FN1|STOML2|ACTB|APOA4|ITIH2|VCP|DPP4|AGT|SERPINC1|SPTA1|S100A9|CPN1|PRKACB|XPNPEP2|PGK1|SRC|GSN|MBL2|ECE1|STK24|DSP|HSPD1|HLA-A|ILK|GP1BB|GP5|PDIA6|…	0.00022	74	APOH|SERPIND1|MYH9|PSMA2|GAPDH|LTF|APOB|APOA1|CAT|APOE|THBS1|LYZ|VWF|CP|KLKB1|KNG1|RAB7A|AMBP|HPX|MFGE8|FCN3|SERPING1|ACE|ANPEP|EPB42|RAB8A|F2|PLG|CLU|CPN2|LPA|A2M|GP1BA|FBLN1|COLEC10|PTPRB|EEF1A1|ANXA2|FN1|ACTB|APOA4|ITIH2|VCP|DPP4|AGT|SERPINC1|SPTA1|S100A9|GSN|ANXA1|HLA-A|ILK|CDC42|GP1BB|GP5|TF|AHSG|CD36|PTPRJ|UBE2L3|PTPRC|COLEC11|PDCD6IP|IGFALS|MME|PPIA|GGTLC2|HSPA8|CFL1|UBC|APOA5|SPTB|B2M|CLTC	5.5e-06	1.27027	40
GO.0007159	leukocyte cell-cell adhesion	11	NT5E|ICAM1|FERMT3|ITGAL|APOA4|SPN|MSN|EZR|S100A9|ITGB1|PECAM1	2.67e-08	11	RAC2|NT5E|ICAM1|APOA4|MSN|EZR|S100A9|ITGB1|ITGA4|CD44|PECAM1	5.9e-10	1	45.2542
GO.0060627	regulation of vesicle-mediated transport	29	TGFB1|VTN|APOE|ITGAV|NAPA|MFGE8|ITGA2|CD14|GNAI2|CLU|MSN|EZR|STXBP3|SRC|MBL2|FLOT1|DNM2|RDX|TF|CD36|ANO6|PDCD6IP|STXBP2|LYN|ITGAM|APOA5|DNM1L|EHD1|AP2B1	1.59e-08	26	VTN|RAC2|APOE|SDCBP|RAB27B|RAB10|RAB7A|MFGE8|ITGA2|RAB8A|CD14|GNAI2|CLU|ANXA2|MSN|EZR|RAB14|FLOT1|ANXA1|RDX|TF|AHSG|CD36|PDCD6IP|APOA5|B2M	3.21e-10	1.11538	49.5327
GO.0007596	blood coagulation	37	APOH|SERPIND1|HRG|VWF|ITGA2B|CAPZA1|SERPING1|GNAQ|ANXA5|ITGA2|F2|PLG|PRKACA|A2M|GP1BA|FBLN1|CAPZA2|SERPINC1|FLNA|STXBP3|PRKACB|GNAS|SRC|CD9|PRKAR1A|PROS1|MMRN1|YWHAZ|GP1BB|GP5|CD36|GNA13|CAPZB|ANO6|LYN|ITGB3|EHD1	5.44e-20	33	APOH|SERPIND1|VWF|ITGA2B|CAPZA1|KLKB1|KNG1|SERPING1|GNAQ|PF4|ANXA5|ITGA2|F2|PLG|RAP2B|A2M|GP1BA|FBLN1|SERPINA5|SERPINC1|FLNA|GNAS|HBD|PROS1|MMRN1|YWHAZ|CDC42|GP1BB|GP5|CD36|GNA13|ITGB3|GNB1	1.09e-21	1.12121	49.9083
GO.0050878	regulation of body fluid levels	49	APOH|SERPIND1|VTN|HRG|PLEK|APOE|THBS1|VWF|ITGA2B|CAPZA1|SERPING1|GNAQ|ANXA5|ITGA2|F2|PLG|PRKACA|CD34|GNAI2|SERPINF2|A2M|GP1BA|FBLN1|CAPZA2|SERPINC1|COPA|S100A9|FLNA|STXBP3|PRKACB|GNAS|ANXA7|SRC|CD9|PRKAR1A|PROS1|MMRN1|YWHAZ|GP1BB|GP5|CD36|GNA13|CAPZB|GPI|ANO6|DMTN|LYN|ITGB3|EHD1	1e-22	43	APOH|SERPIND1|VTN|PLEK|APOE|THBS1|VWF|ITGA2B|CAPZA1|KLKB1|KNG1|SERPING1|GNAQ|PF4|ANXA5|ITGA2|F2|PLG|CD34|AQP1|GNAI2|RAP2B|A2M|GP1BA|FBLN1|SERPINA5|ANXA2|SERPINC1|S100A9|FLNA|GNAS|HBD|PROS1|MMRN1|YWHAZ|CDC42|GP1BB|GP5|CD36|GNA13|DMTN|ITGB3|GNB1	1.87e-24	1.13953	53.4759
GO.0032101	regulation of response to external stimulus	39	APOH|LBP|TGFB1|VTN|HRG|PLEK|APOA1|APOE|SERPINF1|NT5E|THBS1|ADAM10|MGLL|SERPING1|ITGA2|F2|PLG|CD34|CLU|CPN2|SERPINF2|A2M|GP1BA|PGLYRP2|HLA-DRB1|AGT|SERPINC1|S100A9|MPP1|CPN1|STK24|CD9|PROS1|CD36|ANO6|DMTN|LYN|ITGAM|PHB	7.19e-10	34	APOH|LBP|VTN|LTF|PLEK|APOA1|RAC2|APOE|SERPINF1|NT5E|THBS1|KLKB1|KNG1|SERPING1|PF4|ITGA2|F2|PLG|CD34|CLU|CPN2|A2M|GP1BA|ANXA2|HLA-DRB1|AGT|SERPINC1|S100A9|MPP1|ANXA1|PROS1|AHSG|CD36|DMTN	1.2e-11	1.14706	59.9167
GO.0006826	iron ion transport	7	HRG|HPX|TFRC|DNM2|STEAP3|TF|CLTC	0.0011	8	LTF|HPX|ATP6V0D1|TFRC|FTL|TF|B2M|CLTC	1.79e-05	0.875	61.4525
GO.0034374	low-density lipoprotein particle remodeling	4	CETP|APOB|APOE|AGT	0.00071	5	CETP|APOB|APOE|LPA|AGT	1.1e-05	0.8	64.5455
GO.0032374	regulation of cholesterol transport	6	CETP|PON1|APOA1|APOE|APOA4|APOA5	0.00063	7	CETP|APOA1|APOE|ANXA2|APOA4|PLTP|APOA5	9.59e-06	0.857143	65.6934
GO.0035821	modification of morphology or physiology of other organism	14	TGFB1|GAPDH|HRG|APOE|ITGAV|STOM|KPNB1|F2|PLG|APOL1|S100A9|MBL2|SLC25A6|HSPA8	1.73e-05	14	GAPDH|LTF|APOE|LYZ|KNG1|STOM|PF4|F2|PLG|AQP1|ANXA2|S100A9|HSPA8|CFL1	2.54e-07	1	68.1102
GO.0019058	viral life cycle	19	APOE|ITGAV|ICAM1|KPNB1|ITGA2|ANPEP|VCP|HLA-DRB1|TFRC|DPP4|GYPA|F11R|HSP90AB1|HSPA1B|ITGB1|PDCD6IP|UBC|SLC1A5|ITGB3	1.31e-09	18	APOE|ICAM1|RAB7A|ITGA2|ANPEP|VCP|HLA-DRB1|TFRC|DPP4|GYPA|HSPA1B|ITGB1|CDC42|PDCD6IP|PPIA|UBC|SLC1A5|ITGB3	1.9e-11	1.05556	68.9474
GO.0051050	positive regulation of transport	44	TGFB1|PON1|VTN|GAPDH|GPLD1|APOE|ITGAV|MFGE8|CA2|ATP1B3|STOM|ITGA2|CD14|F2|PRKACA|CD34|GNAI2|CLU|ACTB|HLA-DRB1|MSN|AGT|EZR|S100A9|GSTO1|FLNA|HSP90AB1|SRC|MBL2|FLOT1|DNM2|JUP|YWHAZ|RDX|TF|CD36|GPI|ANO6|PDCD6IP|ITGAM|APOA5|DNM1L|EHD1|AP2B1	3.91e-10	38	VTN|GAPDH|APOE|SDCBP|RAB27B|RAB7A|MFGE8|CA2|STOM|ITGA2|CD14|F2|CD34|AQP1|GNAI2|CLU|ANXA2|ACTB|HLA-DRB1|MSN|DMD|AGT|EZR|S100A9|FLNA|FLOT1|ANXA1|YWHAZ|RDX|TF|AHSG|ORM2|CD36|PDCD6IP|PLTP|PPIA|APOA5|B2M	5.63e-12	1.15789	69.4494
GO.0030195	negative regulation of blood coagulation	12	APOH|VTN|HRG|APOE|SERPING1|F2|PLG|CD34|SERPINF2|GP1BA|CD9|PROS1	2.09e-09	12	APOH|VTN|APOE|KLKB1|KNG1|SERPING1|F2|PLG|CD34|GP1BA|ANXA2|PROS1	2.82e-11	1	74.1135
GO.0050819	negative regulation of coagulation	13	APOH|VTN|HRG|APOE|SERPING1|ANXA5|F2|PLG|CD34|SERPINF2|GP1BA|CD9|PROS1	3.03e-10	13	APOH|VTN|APOE|KLKB1|KNG1|SERPING1|ANXA5|F2|PLG|CD34|GP1BA|ANXA2|PROS1	3.18e-12	1	95.283
GO.0030162	regulation of proteolysis	42	SERPIND1|MYH9|VTN|GAPDH|GPLD1|HRG|ENO1|APOE|SERPINF1|THBS1|PZP|AMBP|ITIH4|ITIH1|SERPING1|F2|PRKACA|CLU|CPN2|SERPINF2|A2M|SERPINA7|FBLN1|FN1|ITIH2|VCP|AGT|SERPINC1|S100A9|CPN1|PRKACB|HSP90AB1|SRC|GSN|SERPINB1|HSPD1|PROS1|ALAD|LYN|SERPINA4|PHB|SERPINB6	2.31e-11	37	SERPIND1|MYH9|VTN|GAPDH|LTF|ENO1|APOE|SERPINF1|SDCBP|THBS1|KLKB1|KNG1|AMBP|ITIH4|ITIH1|SERPING1|F2|AQP1|CLU|CPN2|LPA|A2M|SERPINA7|FBLN1|SERPINA5|FN1|ITIH2|VCP|AGT|SERPINC1|S100A9|GSN|PROS1|AHSG|CD44|ITIH3|SERPINA4	1.75e-13	1.13514	132
GO.0031532	actin cytoskeleton reorganization	8	MYH9|PLEK|EZR|S100A9|FLNA|GSN|PARVB|DMTN	5.47e-05	9	MYH9|PLEK|EZR|S100A9|FLNA|GSN|ANXA1|PARVB|DMTN	4.01e-07	0.888889	136.409
GO.0019222	regulation of metabolic process	129	SERPIND1|MYH9|LBP|TGFB1|VTN|GAPDH|GPLD1|HRG|APOB|PLEK|ENO1|APOA1|CAT|RRAS|APOE|ACLY|SERPINF1|CCT7|CAB39|THBS1|LRPPRC|ITGAV|PZP|ICAM1|ANXA3|TNC|AMBP|VDAC1|HPX|ITIH4|LUM|IQGAP1|FCN3|ITIH1|CCT6A|SERPING1|CCT5|GNAQ|CCT8|KPNB1|ACTC1|ACE|ITGA2|CCT2|HSP90B1|FASN|F2|PRKACA|CD34|GNAI2|CLU|CPN2|SERPINF2|A2M|SERPINA7|GP1BA|FBLN1|MESP2|FN1|HP|STOML2|ACTB|APOA4|ITIH2|VCP|HLA-DRB1|TFRC|SPN|MSN|AGT|EZR|SERPINC1…	0.00097	101	SERPIND1|MYH9|LBP|PFN1|VTN|GAPDH|LTF|APOB|PLEK|ENO1|APOA1|CAT|RRAS|RAC2|APOE|SERPINF1|SDCBP|THBS1|KLKB1|ICAM1|KNG1|RAB7A|AMBP|HPX|ITIH4|LUM|FCN3|ITIH1|SERPING1|GNAQ|ACTC1|ACE|ATP6V0D1|PF4|ITGA2|RAB8A|F2|CD34|AQP1|GNAI2|CLU|GCFC2|RAP2B|CPN2|LPA|A2M|SERPINA7|GP1BA|FBLN1|SERPINA5|EEF1A1|PRDX6|MESP2|ANXA2|FN1|HP|ACTB|APOA4|ITIH2|VCP|TCF20|HLA-DRB1|TFRC|MSN|DMD|AGT|EZR|SERPINC1|S100A9|FLNA|GNAS|GSN|NO…	5.2e-06	1.27723	186.538
GO.0019221	cytokine-mediated signaling pathway	27	LBP|TGFB1|CANX|CAPZA1|ICAM1|HSP90B1|PRKACA|GP1BA|FN1|HLA-DRB1|MSN|GSTO1|HLA-DRA|YWHAZ|ITGB1|HLA-A|ILK|LCP1|HLA-B|CD36|CA1|HSPA8|UBC|ITGAM|VIM|LIMS1|RPLP0	4.34e-05	26	LBP|CAPZA1|ICAM1|PF4|GP1BA|ANXA2|FN1|HLA-DRB1|MSN|ANXA1|HLA-DRA|YWHAZ|ITGB1|HLA-A|ILK|LCP1|CDC42|CD44|CD36|PPIA|CA1|HSPA8|CFL1|UBC|LIMS1|B2M	1.21e-07	1.03846	358.678
GO.0009611	response to wounding	47	APOH|SERPIND1|TGFB1|HRG|APOA1|VWF|ITGA2B|CAPZA1|TNC|SERPING1|GNAQ|ANXA5|ITGA2|F2|PLG|PRKACA|CD34|PKM|A2M|GP1BA|FBLN1|FN1|CAPZA2|SERPINC1|FLNA|STXBP3|PRKACB|GNAS|SRC|GSN|DSP|CD9|PRKAR1A|PROS1|MMRN1|YWHAZ|GP1BB|GP5|CD36|GNA13|CAPZB|ANO6|LYN|PHB2|APOA5|ITGB3|EHD1	4.33e-19	42	APOH|SERPIND1|APOA1|VWF|ITGA2B|CAPZA1|KLKB1|KNG1|SERPING1|GNAQ|PF4|ANXA5|ITGA2|F2|PLG|CD34|RAP2B|PKM|A2M|GP1BA|FBLN1|SERPINA5|FN1|SERPINC1|FLNA|GNAS|GSN|NOTCH4|ANXA1|HBD|PROS1|MMRN1|YWHAZ|CDC42|GP1BB|GP5|CD44|CD36|GNA13|APOA5|ITGB3|GNB1	9.15e-22	1.11905	473.224
GO.0007160	cell-matrix adhesion	13	VCL|VTN|ITGAV|ITGA2B|ITGA2|CD34|FN1|ITGAL|ACTN1|ITGB1|ILK|ITGA6|ITGB3	1.36e-06	14	VCL|VTN|ITGA2B|BCAM|ITGA2|CD34|FN1|ACTN1|ITGB1|ILK|ITGA4|ITGA6|CD44|ITGB3	2.18e-09	0.928571	623.853
GO.0043086	negative regulation of catalytic activity	42	SERPIND1|VTN|GAPDH|HRG|APOA1|APOE|SERPINF1|THBS1|PZP|ANXA3|AMBP|ITIH4|IQGAP1|ITIH1|SERPING1|GNAQ|ANXA5|GNAI2|SERPINF2|A2M|SERPINA7|GP1BA|HP|ITIH2|AGT|SERPINC1|F11R|GNAI3|SRC|SERPINB1|PRKAR1A|PROS1|ANXA4|ILK|RDX|CORO1C|PTPRJ|PTPRC|LYN|CAND1|SERPINA4|SERPINB6	2.66e-10	38	SERPIND1|VTN|GAPDH|LTF|APOA1|APOE|SERPINF1|THBS1|KNG1|AMBP|ITIH4|ITIH1|SERPING1|GNAQ|ANXA5|AQP1|GNAI2|LPA|A2M|SERPINA7|GP1BA|SERPINA5|ANXA2|HP|ITIH2|AGT|SERPINC1|ANXA1|PROS1|ILK|RDX|AHSG|CORO1C|CD44|PTPRJ|PTPRC|ITIH3|SERPINA4	4.18e-13	1.10526	636.364
GO.0035722	interleukin-12-mediated signaling pathway	6	CAPZA1|MSN|GSTO1|LCP1|CA1|RPLP0	0.00092	8	CAPZA1|ANXA2|MSN|LCP1|CDC42|PPIA|CA1|CFL1	1.36e-06	0.75	676.471
GO.0032501	multicellular organismal process	151	CETP|APOH|VCL|SERPIND1|MYH9|RP2|TGFB1|VTN|GPLD1|HRG|APOB|PLEK|APOA1|CAT|RRAS|APOE|ANGPTL6|SERPINF1|TMOD1|THBS1|ADAM10|ITGAV|PZP|VWF|ATP5B|ITGA2B|CAPZA1|NAPA|ADD1|ICAM1|ANXA3|TNC|AMBP|ENPEP|LUM|MFGE8|IQGAP1|SERPING1|CD226|CA2|GNAQ|ACTC1|ACE|ANXA5|ITGA2|ANPEP|EPB42|TWF2|FASN|F2|PLG|PRKACA|CD34|GNAI2|CLU|TLN1|BAIAP2|PKM|SERPINF2|A2M|GP1BA|FBLN1|IDH2|BSG|MESP2|EPB41L3|TPM4|FN1|PLS3|STOML2|PIGR|APOA4|…	6.19e-09	117	CETP|APOH|VCL|SERPIND1|MYH9|MYL12A|PFN1|VTN|LTF|APOB|PLEK|APOA1|CAT|RRAS|RAC2|SNAP23|APOE|ANGPTL6|SERPINF1|TMOD1|THBS1|VWF|ITGA2B|CAPZA1|KLKB1|RAB10|ICAM1|KNG1|RAB7A|AMBP|LUM|MFGE8|SERPING1|CA2|GNAQ|ACTC1|ACE|ATP6V0D1|AZGP1|PF4|ANXA5|ITGA2|ANPEP|EPB42|RAB8A|F2|PLG|CD34|AQP1|GNAI2|CLU|TLN1|BAIAP2|RAP2B|PKM|LPA|A2M|GP1BA|FBLN1|SERPINA5|PTPRB|MESP2|ANXA2|FN1|PIGR|APOA4|TFRC|MSN|DPP4|DMD|AGT|EZR|SERP…	8.66e-12	1.2906	714.781
GO.0032102	negative regulation of response to external stimulus	17	APOH|VTN|HRG|APOA1|APOE|SERPINF1|NT5E|THBS1|SERPING1|F2|PLG|CD34|SERPINF2|GP1BA|HLA-DRB1|CD9|PROS1	2.86e-05	18	APOH|VTN|LTF|APOA1|APOE|SERPINF1|NT5E|THBS1|KLKB1|KNG1|SERPING1|F2|PLG|CD34|GP1BA|ANXA2|HLA-DRB1|PROS1	3.51e-08	0.944444	814.815
GO.0007163	establishment or maintenance of cell polarity	11	MYH9|ACTR3|ANK1|SPN|MSN|EZR|HSP90AB1|CAP1|ILK|PARVB|PDCD6IP	0.00048	13	MYH9|ACTR3|RAB10|ANK1|AQP1|MSN|EZR|CAP1|ILK|CDC42|PARVB|PDCD6IP|CFL1	5.47e-07	0.846154	877.514
GO.0044092	negative regulation of molecular function	48	SERPIND1|VTN|GAPDH|HRG|APOA1|CAT|APOE|SERPINF1|CAB39|THBS1|PZP|ANXA3|AMBP|ITIH4|IQGAP1|ITIH1|SERPING1|GNAQ|ANXA5|GNAI2|SERPINF2|A2M|SERPINA7|GP1BA|HP|ACTB|ITIH2|AGT|SERPINC1|F11R|GSTO1|FLNA|GNAI3|SRC|SERPINB1|PRKAR1A|PROS1|ANXA4|ILK|RDX|CORO1C|PTPRJ|PTPRC|LYN|PHB2|CAND1|SERPINA4|SERPINB6	3.64e-09	43	SERPIND1|VTN|GAPDH|LTF|APOA1|CAT|APOE|SERPINF1|THBS1|KNG1|AMBP|ITIH4|ITIH1|SERPING1|GNAQ|ANXA5|AQP1|GNAI2|LPA|A2M|SERPINA7|GP1BA|SERPINA5|ANXA2|HP|ACTB|ITIH2|AGT|SERPINC1|FLNA|ANXA1|PROS1|ILK|ITGA4|RDX|AHSG|CORO1C|CD44|PTPRJ|PTPRC|ITIH3|SERPINA4|B2M	3.41e-12	1.11628	1067.45
GO.0051172	negative regulation of nitrogen compound metabolic process	58	SERPIND1|TGFB1|VTN|GAPDH|HRG|ENO1|APOE|SERPINF1|THBS1|LRPPRC|ITGAV|PZP|AMBP|ITIH4|FCN3|ITIH1|SERPING1|GNAQ|F2|CD34|GNAI2|CLU|SERPINF2|A2M|SERPINA7|GP1BA|FBLN1|ITIH2|AGT|EZR|SERPINC1|FLNA|HSP90AB1|FAM129B|SRC|HSPA1B|SERPINB1|PRKAR1A|PROS1|FLOT2|ILK|ALAD|CORO1C|CD36|PTPRJ|PTPRC|DMTN|LYN|HSPA8|UBC|ITGAM|PHB2|LIMS1|SERPINA4|ITGB3|PHB|CLTC|SERPINB6	0.00059	52	SERPIND1|VTN|GAPDH|LTF|ENO1|APOE|SERPINF1|SDCBP|THBS1|KNG1|AMBP|ITIH4|FCN3|ITIH1|SERPING1|GNAQ|F2|CD34|AQP1|GNAI2|CLU|GCFC2|LPA|A2M|SERPINA7|GP1BA|FBLN1|SERPINA5|ANXA2|ITIH2|DMD|AGT|EZR|SERPINC1|FLNA|HSPA1B|PROS1|ILK|AHSG|CORO1C|CD44|CD36|PTPRJ|PTPRC|ITIH3|DMTN|HSPA8|UBC|LIMS1|SERPINA4|ITGB3|CLTC	5.51e-07	1.11538	1070.78
GO.0031324	negative regulation of cellular metabolic process	62	SERPIND1|TGFB1|VTN|GAPDH|GPLD1|HRG|PLEK|ENO1|APOE|SERPINF1|THBS1|LRPPRC|ITGAV|PZP|AMBP|ITIH4|IQGAP1|FCN3|ITIH1|SERPING1|GNAQ|F2|CD34|GNAI2|CLU|SERPINF2|A2M|SERPINA7|GP1BA|FBLN1|HP|ITIH2|AGT|EZR|SERPINC1|FLNA|HSP90AB1|FAM129B|SRC|HSPA1B|SERPINB1|PRKAR1A|PROS1|ILK|ALAD|CORO1C|CD36|PTPRJ|PTPRC|DMTN|LYN|HSPA8|UBC|ITGAM|PHB2|ATP1A1|LIMS1|SERPINA4|ITGB3|PHB|CLTC|SERPINB6	0.00033	55	SERPIND1|VTN|GAPDH|LTF|PLEK|ENO1|APOE|SERPINF1|SDCBP|THBS1|KNG1|AMBP|ITIH4|FCN3|ITIH1|SERPING1|GNAQ|F2|CD34|AQP1|GNAI2|CLU|GCFC2|LPA|A2M|SERPINA7|GP1BA|FBLN1|SERPINA5|ANXA2|HP|ITIH2|DMD|AGT|EZR|SERPINC1|FLNA|HSPA1B|PROS1|ILK|AHSG|CORO1C|CD44|CD36|PTPRJ|PTPRC|ITIH3|DMTN|HSPA8|UBC|ATP1A1|LIMS1|SERPINA4|ITGB3|CLTC	2.72e-07	1.12727	1213.24
GO.0009605	response to external stimulus	62	SERPIND1|LBP|TGFB1|PON1|GAPDH|HRG|APOB|ENO1|APOA1|CAT|APOE|THBS1|ITGAV|ICAM1|ANXA3|TNC|FCN3|CCT5|GNAQ|FCN2|ITGA2|HSP90B1|LRG1|CD14|F2|GNAI2|CLU|BAIAP2|PKM|PGLYRP2|HP|HLA-DRB1|SPN|AGT|EZR|SERPINC1|SPTA1|S100A9|FAM129B|SRC|GSN|MBL2|STK24|SLC25A6|CNP|JUP|HLA-A|ALAD|ITGA6|HLA-B|CD36|PTPRJ|ANO6|PTPRC|SLC2A1|LYN|HSPA8|LDHA|ATP1A1|DNM1L|SPTB|ITGB3	6.39e-08	54	SERPIND1|LBP|PSMA2|GAPDH|LTF|APOB|ENO1|APOA1|CAT|RAC2|APOE|THBS1|LYZ|ICAM1|KNG1|FCN3|GNAQ|PF4|ITGA2|LRG1|CD14|F2|AQP1|GNAI2|CLU|BAIAP2|PKM|COLEC10|HP|HLA-DRB1|DMD|AGT|EZR|SERPINC1|SPTA1|S100A9|GSN|RAB14|ANXA1|HLA-A|ITGA6|CD36|PTPRJ|PTPRC|COLEC11|SLC2A1|HSPA8|CFL1|LDHA|ATP1A1|SPTB|B2M|ITGB3|GNB1	5.1e-11	1.14815	1252.94
GO.0042060	wound healing	45	APOH|SERPIND1|TGFB1|HRG|VWF|ITGA2B|CAPZA1|TNC|SERPING1|GNAQ|ANXA5|ITGA2|F2|PLG|PRKACA|CD34|PKM|A2M|GP1BA|FBLN1|FN1|CAPZA2|SERPINC1|FLNA|STXBP3|PRKACB|GNAS|SRC|GSN|DSP|CD9|PRKAR1A|PROS1|MMRN1|YWHAZ|GP1BB|GP5|CD36|GNA13|CAPZB|ANO6|LYN|APOA5|ITGB3|EHD1	3.69e-20	41	APOH|SERPIND1|VWF|ITGA2B|CAPZA1|KLKB1|KNG1|SERPING1|GNAQ|PF4|ANXA5|ITGA2|F2|PLG|CD34|RAP2B|PKM|A2M|GP1BA|FBLN1|SERPINA5|FN1|SERPINC1|FLNA|GNAS|GSN|NOTCH4|ANXA1|HBD|PROS1|MMRN1|YWHAZ|CDC42|GP1BB|GP5|CD44|CD36|GNA13|APOA5|ITGB3|GNB1	2.78e-23	1.09756	1327.34
GO.0032268	regulation of cellular protein metabolic process	76	SERPIND1|MYH9|TGFB1|VTN|GAPDH|GPLD1|HRG|ENO1|APOA1|RRAS|APOE|SERPINF1|CAB39|THBS1|LRPPRC|ITGAV|PZP|ICAM1|AMBP|HPX|ITIH4|IQGAP1|ITIH1|SERPING1|GNAQ|ACE|ITGA2|HSP90B1|F2|PRKACA|GNAI2|CLU|SERPINF2|A2M|SERPINA7|GP1BA|FBLN1|FN1|ACTB|ITIH2|VCP|HLA-DRB1|MSN|AGT|EZR|SERPINC1|S100A9|PRKACB|HSP90AB1|SRC|GSN|HSPA1B|FLOT1|STK24|SERPINB1|HSPD1|PRKAR1A|PROS1|ILK|RDX|ALAD|CORO1C|CD36|PTPRJ|PLXNB2|PTPRC|DMTN|LYN…	3.4e-08	65	SERPIND1|MYH9|VTN|GAPDH|LTF|ENO1|APOA1|RRAS|RAC2|APOE|SERPINF1|SDCBP|THBS1|KLKB1|ICAM1|KNG1|AMBP|HPX|ITIH4|ITIH1|SERPING1|GNAQ|ACE|ITGA2|F2|AQP1|GNAI2|CLU|RAP2B|LPA|A2M|SERPINA7|GP1BA|FBLN1|SERPINA5|ANXA2|FN1|ACTB|ITIH2|VCP|HLA-DRB1|MSN|DMD|AGT|EZR|SERPINC1|S100A9|GSN|HSPA1B|FLOT1|PROS1|ILK|RDX|AHSG|CORO1C|CD44|CD36|PTPRJ|UBE2L3|PTPRC|ITIH3|DMTN|UBC|SERPINA4|ITGB3	1.45e-11	1.16923	2344.83
GO.0034369	plasma lipoprotein particle remodeling	7	CETP|APOB|APOA1|APOE|APOA4|AGT|APOA5	7.37e-06	9	CETP|APOB|APOA1|APOE|LPA|APOA4|AGT|PLTP|APOA5	2e-09	0.777778	3685
GO.0051246	regulation of protein metabolic process	82	SERPIND1|MYH9|LBP|TGFB1|VTN|GAPDH|GPLD1|HRG|ENO1|APOA1|RRAS|APOE|SERPINF1|CAB39|THBS1|LRPPRC|ITGAV|PZP|ICAM1|AMBP|HPX|ITIH4|IQGAP1|ITIH1|SERPING1|GNAQ|ACE|ITGA2|HSP90B1|F2|PRKACA|GNAI2|CLU|CPN2|SERPINF2|A2M|SERPINA7|GP1BA|FBLN1|FN1|ACTB|ITIH2|VCP|HLA-DRB1|SPN|MSN|AGT|EZR|SERPINC1|S100A9|FLNA|CPN1|PRKACB|HSP90AB1|SRC|GSN|HSPA1B|FLOT1|STK24|SERPINB1|HSPD1|PRKAR1A|PROS1|FLOT2|ILK|RDX|ALAD|CORO1C|CD3…	5.48e-09	70	SERPIND1|MYH9|LBP|VTN|GAPDH|LTF|ENO1|APOA1|RRAS|RAC2|APOE|SERPINF1|SDCBP|THBS1|KLKB1|ICAM1|KNG1|RAB7A|AMBP|HPX|ITIH4|ITIH1|SERPING1|GNAQ|ACE|ITGA2|F2|AQP1|GNAI2|CLU|RAP2B|CPN2|LPA|A2M|SERPINA7|GP1BA|FBLN1|SERPINA5|EEF1A1|ANXA2|FN1|ACTB|ITIH2|VCP|HLA-DRB1|MSN|DMD|AGT|EZR|SERPINC1|S100A9|FLNA|GSN|HSPA1B|FLOT1|PROS1|ILK|RDX|AHSG|CORO1C|CD44|CD36|PTPRJ|UBE2L3|PTPRC|ITIH3|DMTN|UBC|SERPINA4|ITGB3	1.32e-12	1.17143	4151.52
GO.0052548	regulation of endopeptidase activity	27	SERPIND1|VTN|GAPDH|HRG|SERPINF1|THBS1|PZP|AMBP|ITIH4|ITIH1|SERPING1|SERPINF2|A2M|SERPINA7|ITIH2|VCP|AGT|SERPINC1|S100A9|SRC|GSN|SERPINB1|HSPD1|PROS1|LYN|SERPINA4|SERPINB6	5.26e-09	27	SERPIND1|VTN|GAPDH|LTF|SERPINF1|THBS1|KNG1|AMBP|ITIH4|ITIH1|SERPING1|AQP1|LPA|A2M|SERPINA7|SERPINA5|ITIH2|VCP|AGT|SERPINC1|S100A9|GSN|PROS1|AHSG|CD44|ITIH3|SERPINA4	1.1e-12	1	4781.82
GO.0043903	regulation of symbiosis, encompassing mutualism through parasitism	12	LBP|GAPDH|APOE|ITGAV|FCN3|STOM|FBLN1|HLA-DRB1|GSN|MBL2|CD36|HSPA8	0.00069	15	LBP|GAPDH|LTF|APOE|RAB7A|FCN3|STOM|FBLN1|ANXA2|HLA-DRB1|GSN|CD36|PPIA|HSPA8|CFL1	1.3e-07	0.8	5307.69
GO.0051248	negative regulation of protein metabolic process	46	SERPIND1|TGFB1|VTN|GAPDH|HRG|APOE|SERPINF1|THBS1|ITGAV|PZP|AMBP|ITIH4|ITIH1|SERPING1|GNAQ|F2|GNAI2|CLU|SERPINF2|A2M|SERPINA7|GP1BA|FBLN1|ITIH2|AGT|EZR|SERPINC1|FLNA|HSP90AB1|SRC|HSPA1B|SERPINB1|PRKAR1A|PROS1|FLOT2|ILK|ALAD|CORO1C|PTPRJ|PTPRC|DMTN|LYN|SERPINA4|ITGB3|PHB|SERPINB6	8.9e-09	43	SERPIND1|VTN|GAPDH|LTF|APOE|SERPINF1|SDCBP|THBS1|KNG1|AMBP|ITIH4|ITIH1|SERPING1|GNAQ|F2|AQP1|GNAI2|CLU|LPA|A2M|SERPINA7|GP1BA|FBLN1|SERPINA5|ANXA2|ITIH2|DMD|AGT|EZR|SERPINC1|FLNA|HSPA1B|PROS1|ILK|AHSG|CORO1C|CD44|PTPRJ|PTPRC|ITIH3|DMTN|SERPINA4|ITGB3	1.1e-12	1.06977	8090.91
GO.0052547	regulation of peptidase activity	29	SERPIND1|VTN|GAPDH|HRG|SERPINF1|THBS1|PZP|AMBP|ITIH4|ITIH1|SERPING1|SERPINF2|A2M|SERPINA7|FBLN1|FN1|ITIH2|VCP|AGT|SERPINC1|S100A9|SRC|GSN|SERPINB1|HSPD1|PROS1|LYN|SERPINA4|SERPINB6	1.1e-09	29	SERPIND1|VTN|GAPDH|LTF|SERPINF1|THBS1|KNG1|AMBP|ITIH4|ITIH1|SERPING1|AQP1|LPA|A2M|SERPINA7|FBLN1|SERPINA5|FN1|ITIH2|VCP|AGT|SERPINC1|S100A9|GSN|PROS1|AHSG|CD44|ITIH3|SERPINA4	1.07e-13	1	10280.4
GO.0072378	blood coagulation, fibrin clot formation	9	APOH|VWF|SERPING1|F2|A2M|GP1BA|FBLN1|GP1BB|GP5	4.36e-08	11	APOH|VWF|KLKB1|KNG1|SERPING1|F2|A2M|GP1BA|FBLN1|GP1BB|GP5	3.86e-12	0.818182	11295.3
GO.0007597	blood coagulation, intrinsic pathway	8	APOH|VWF|SERPING1|F2|A2M|GP1BA|GP1BB|GP5	3.97e-08	10	APOH|VWF|KLKB1|KNG1|SERPING1|F2|A2M|GP1BA|GP1BB|GP5	3.18e-12	0.8	12484.3
GO.0072376	protein activation cascade	13	APOH|VWF|FCN3|SERPING1|FCN2|F2|CLU|A2M|GP1BA|FBLN1|MBL2|GP1BB|GP5	1.24e-08	15	APOH|VWF|KLKB1|KNG1|FCN3|SERPING1|F2|CLU|A2M|GP1BA|FBLN1|COLEC10|GP1BB|GP5|COLEC11	8.19e-13	0.866667	15140.4
GO.0045861	negative regulation of proteolysis	25	SERPIND1|VTN|GAPDH|HRG|SERPINF1|THBS1|PZP|AMBP|ITIH4|ITIH1|SERPING1|F2|SERPINF2|A2M|SERPINA7|ITIH2|AGT|SERPINC1|HSP90AB1|SRC|SERPINB1|PROS1|ALAD|SERPINA4|SERPINB6	1.03e-08	26	SERPIND1|VTN|GAPDH|LTF|SERPINF1|SDCBP|THBS1|KNG1|AMBP|ITIH4|ITIH1|SERPING1|F2|AQP1|LPA|A2M|SERPINA7|SERPINA5|ITIH2|AGT|SERPINC1|PROS1|AHSG|CD44|ITIH3|SERPINA4	6.19e-13	0.961538	16639.7
GO.0051702	interaction with symbiont	9	GAPDH|APOE|STOM|F2|PLG|FN1|MBL2|HSPD1|HSPA8	4.68e-05	12	GAPDH|LTF|APOE|STOM|PF4|F2|PLG|AQP1|ANXA2|FN1|HSPA8|CFL1	2.11e-09	0.75	22180.1
GO.0051346	negative regulation of hydrolase activity	27	SERPIND1|VTN|GAPDH|HRG|APOA1|SERPINF1|THBS1|PZP|AMBP|ITIH4|IQGAP1|ITIH1|SERPING1|GNAI2|SERPINF2|A2M|SERPINA7|ITIH2|AGT|SERPINC1|F11R|SRC|SERPINB1|PROS1|RDX|SERPINA4|SERPINB6	3.81e-08	28	SERPIND1|VTN|GAPDH|LTF|APOA1|SERPINF1|THBS1|KNG1|AMBP|ITIH4|ITIH1|SERPING1|AQP1|GNAI2|LPA|A2M|SERPINA7|SERPINA5|ITIH2|AGT|SERPINC1|ANXA1|PROS1|RDX|AHSG|CD44|ITIH3|SERPINA4	1.7e-12	0.964286	22411.8
GO.0032269	negative regulation of cellular protein metabolic process	41	SERPIND1|TGFB1|VTN|GAPDH|HRG|APOE|SERPINF1|THBS1|PZP|AMBP|ITIH4|ITIH1|SERPING1|GNAQ|F2|GNAI2|SERPINF2|A2M|SERPINA7|GP1BA|FBLN1|ITIH2|AGT|EZR|SERPINC1|HSP90AB1|SRC|HSPA1B|SERPINB1|PRKAR1A|PROS1|ILK|ALAD|CORO1C|PTPRJ|PTPRC|DMTN|LYN|SERPINA4|PHB|SERPINB6	3.06e-07	40	SERPIND1|VTN|GAPDH|LTF|APOE|SERPINF1|SDCBP|THBS1|KNG1|AMBP|ITIH4|ITIH1|SERPING1|GNAQ|F2|AQP1|GNAI2|LPA|A2M|SERPINA7|GP1BA|FBLN1|SERPINA5|ANXA2|ITIH2|DMD|AGT|EZR|SERPINC1|HSPA1B|PROS1|ILK|AHSG|CORO1C|CD44|PTPRJ|PTPRC|ITIH3|DMTN|SERPINA4	1.15e-11	1.025	26608.7
GO.0051851	modification by host of symbiont morphology or physiology	7	GAPDH|APOE|STOM|F2|PLG|MBL2|HSPA8	0.0011	11	GAPDH|LTF|APOE|STOM|PF4|F2|PLG|AQP1|ANXA2|HSPA8|CFL1	1.57e-08	0.636364	70063.7
GO.0010951	negative regulation of endopeptidase activity	22	SERPIND1|VTN|GAPDH|HRG|SERPINF1|THBS1|PZP|AMBP|ITIH4|ITIH1|SERPING1|SERPINF2|A2M|SERPINA7|ITIH2|AGT|SERPINC1|SRC|SERPINB1|PROS1|SERPINA4|SERPINB6	2.26e-09	24	SERPIND1|VTN|GAPDH|LTF|SERPINF1|THBS1|KNG1|AMBP|ITIH4|ITIH1|SERPING1|AQP1|LPA|A2M|SERPINA7|SERPINA5|ITIH2|AGT|SERPINC1|PROS1|AHSG|CD44|ITIH3|SERPINA4	2.29e-14	0.916667	98690

## Sheet: Enriched Reactome Pathways
Enriched Reactome Pathways identified in both APhs and IPhs networks											Enriched Reactome Pathways identified either in APhs or in IPhs networks
term name	description	APhs_# genes	APhs_genes	APhs_FDR value	IPhs_#genes	IPhs_genes	IPhs_FDR value	#gene_ratio	FDR_ratio		term name	description	#genes	enriched genes	APhs_FDR value	IPhs_FDR value
HSA-168256	Immune System	110	VCL|MYH9|TUBB1|LBP|TGFB1|VTN|APOB|TTR|CAT|CANX|TUBA4A|ACLY|CAB39|ADAM10|ITGAV|A1BG|CAPZA1|ACTR3|ICAM1|IQGAP1|PFKL|FCN3|SERPING1|CD226|STOM|CCT8|KPNB1|FCN2|ARPC2|CCT2|HSP90B1|ANPEP|TUBA1A|LRG1|CD14|F2|PRKACA|CLU|BAIAP2|CPN2|PKM|SLC44A2|UBA1|RASGRP2|TUBB|TUBB4B|PGLYRP2|HP|PIGR|ITGAL|ACTB|VCP|HLA-DRB1|MSN|CYB5R3|PNP|CAPZA2|VNN1|S100A9|GSTO1|DNASE1L1|FLNA|ACTR1A|CPN1|PRKACB|HSP90AB1|CAP1|GSN|MBL2|DSP…	2.82e-33	74	VCL|MYH9|TUBB1|LBP|PSMA2|VTN|LTF|APOB|CAT|TUBA4A|SNAP23|SDCBP|LYZ|CAPZA1|ACTR3|RAB10|ICAM1|RAB7A|FCN3|SERPING1|STOM|ATP6V0D1|ANPEP|LRG1|CD14|F2|CLU|BAIAP2|RAP2B|CPN2|PKM|COLEC10|PTPRB|EEF1A1|PRDX6|ANXA2|HP|PIGR|ACTB|VCP|HLA-DRB1|MSN|S100A9|FLNA|CAP1|GSN|RAB14|ANXA1|FTL|GDI2|PROS1|HLA-DRA|YWHAZ|ITGB1|HLA-A|ITGA4|LCP1|CDC42|AHSG|ORM2|CD44|CD36|PTPRJ|PTPRC|COLEC11|MME|PPIA|CA1|HSPA8|CFL1|UBC|B2M|PEC…	1.66e-22	1.48649	1.6988e-11		HSA-76005	Response to elevated platelet cytosolic Ca2+	37	APOH|VCL|TGFB1|HRG|PLEK|APOA1|TUBA4A|THBS1|VWF|ITGA2B|LGALS3BP|A1BG|ITIH4|SERPING1|FERMT3|ANXA5|PLG|CLU|TLN1|SERPINF2|A2M|FLNA|STXBP3|CAP1|LY6G6F|CD9|PROS1|ACTN1|MMRN1|ALDOA|TF|CD36|STXBP2|SEPP1|SERPINA4|ITGB3|PECAM1	1.29e-30
HSA-168249	Innate Immune System	84	VCL|MYH9|LBP|VTN|APOB|TTR|CAT|ACLY|CAB39|ADAM10|ITGAV|A1BG|CAPZA1|ACTR3|IQGAP1|PFKL|FCN3|SERPING1|STOM|CCT8|KPNB1|FCN2|ARPC2|CCT2|HSP90B1|ANPEP|LRG1|CD14|F2|PRKACA|CLU|BAIAP2|CPN2|PKM|SLC44A2|RASGRP2|TUBB|TUBB4B|PGLYRP2|HP|PIGR|ITGAL|ACTB|VCP|CYB5R3|PNP|CAPZA2|VNN1|S100A9|DNASE1L1|CPN1|PRKACB|HSP90AB1|CAP1|GSN|MBL2|DSP|GDI2|SERPINB1|DNM2|JUP|PROS1|ALDOA|DIAPH1|ALAD|HLA-B|CD36|DDOST|PTPRJ|GPI|ANO6…	8.28e-35	59	VCL|MYH9|LBP|PSMA2|VTN|LTF|APOB|CAT|SNAP23|SDCBP|LYZ|CAPZA1|ACTR3|RAB10|RAB7A|FCN3|SERPING1|STOM|ATP6V0D1|ANPEP|LRG1|CD14|F2|CLU|BAIAP2|RAP2B|CPN2|PKM|COLEC10|PTPRB|EEF1A1|PRDX6|ANXA2|HP|PIGR|ACTB|VCP|S100A9|CAP1|GSN|RAB14|FTL|GDI2|PROS1|CDC42|AHSG|ORM2|CD44|CD36|PTPRJ|PTPRC|COLEC11|MME|PPIA|HSPA8|CFL1|UBC|B2M|PECAM1	9.57e-26	1.42373	8.65204e-10		HSA-389958	Cooperation of Prefoldin and TriC/CCT in actin and tubulin folding	12	TUBB1|TUBA4A|CCT7|CCT6A|CCT5|CCT8|CCT2|TUBA1A|TUBB4B|ACTB|TUBAL3|CCT4	5.16e-11
HSA-6798695	Neutrophil degranulation	56	VCL|TTR|CAT|ACLY|CAB39|ADAM10|ITGAV|A1BG|IQGAP1|PFKL|STOM|CCT8|KPNB1|CCT2|ANPEP|LRG1|CD14|PKM|SLC44A2|TUBB|TUBB4B|HP|PIGR|ITGAL|VCP|CYB5R3|PNP|VNN1|S100A9|DNASE1L1|HSP90AB1|CAP1|GSN|DSP|GDI2|SERPINB1|JUP|ALDOA|DIAPH1|ALAD|HLA-B|CD36|DDOST|PTPRJ|GPI|ANO6|PTPRC|NBEAL2|MME|CAPN1|HSPA8|ITGAM|CAND1|PECAM1|CYFIP1|SERPINB6	1.35e-29	39	VCL|PSMA2|LTF|CAT|SNAP23|SDCBP|LYZ|RAB10|RAB7A|STOM|ANPEP|LRG1|CD14|RAP2B|PKM|PTPRB|EEF1A1|PRDX6|ANXA2|HP|PIGR|VCP|S100A9|CAP1|GSN|RAB14|FTL|GDI2|AHSG|ORM2|CD44|CD36|PTPRJ|PTPRC|MME|PPIA|HSPA8|B2M|PECAM1	2.71e-21	1.4359	4.98155e-09		HSA-389960	Formation of tubulin folding intermediates by CCT/TriC	11	TUBB1|TUBA4A|CCT7|CCT6A|CCT5|CCT8|CCT2|TUBA1A|TUBB4B|TUBAL3|CCT4	9.46e-11
HSA-6807878	COPI-mediated anterograde transport	14	TUBB1|TUBA4A|CAPZA1|NAPA|ANK1|TUBA1A|TUBB4B|CAPZA2|COPA|SPTA1|ACTR1A|TUBAL3|CAPZB|SPTB	4.77e-08	7	TUBB1|TUBA4A|ARF3|CAPZA1|ANK1|SPTA1|SPTB	0.00092	2	5.18478e-05		HSA-389957	Prefoldin mediated transfer of substrate to CCT/TriC	11	TUBB1|TUBA4A|CCT7|CCT6A|CCT5|CCT8|CCT2|TUBA1A|TUBB4B|ACTB|CCT4	2.08e-10
HSA-437239	Recycling pathway of L1	12	TUBB1|TUBA4A|TUBA1A|TUBB4B|ACTB|MSN|EZR|TUBAL3|DNM2|RDX|CLTC|AP2B1	1.48e-09	7	TUBB1|TUBA4A|ACTB|MSN|EZR|RDX|CLTC	1.6e-05	1.71429	9.25e-05		HSA-390466	Chaperonin-mediated protein folding	16	TUBB1|TUBA4A|CCT7|CCT6A|CCT5|CCT8|CCT2|TUBA1A|GNB2|GNAI2|TUBB4B|ACTB|GNAI3|TUBAL3|CCT4|GNAZ	2.8e-10
HSA-202733	Cell surface interactions at the vascular wall	18	TGFB1|APOB|ITGAV|ATP1B3|F2|BSG|ITGAL|SPN|GYPA|F11R|SLC3A2|PROS1|ITGB1|ITGA6|LYN|ITGAM|ITGB3|PECAM1	6.1e-10	12	APOB|PF4|F2|GYPA|PROS1|ITGB1|ITGA4|ITGA6|CD44|PPIA|ITGB3|PECAM1	8.69e-07	1.5	0.000701956		HSA-391251	Protein folding	16	TUBB1|TUBA4A|CCT7|CCT6A|CCT5|CCT8|CCT2|TUBA1A|GNB2|GNAI2|TUBB4B|ACTB|GNAI3|TUBAL3|CCT4|GNAZ	5.89e-10
HSA-392499	Metabolism of proteins	74	SERPIND1|TUBB1|TGFB1|GPLD1|APOB|APOA1|TTR|CANX|TUBA4A|APOE|CCT7|THBS1|ADAM10|CAPZA1|NAPA|CP|ADD1|TNC|ENPEP|VDAC1|ANK1|MFGE8|CCT6A|CCT5|CCT8|ACE|RPN1|CCT2|HSP90B1|ANPEP|TUBA1A|GNB2|F2|PLG|GNAI2|TLN1|APOL1|UBA1|GANAB|TUBB4B|ACTB|APOA4|ITIH2|VCP|DPP4|CAPZA2|AGT|SERPINC1|VNN1|COPA|SPTA1|GNAI3|ACTR1A|XPNPEP2|VDAC2|GSN|TUBAL3|PROS1|CCT4|HLA-A|PDIA6|TF|DDOST|CAPZB|IGFALS|MME|HSPA8|UBC|CAND1|APOA5|RPLP0|…	1.15e-11	51	SERPIND1|TUBB1|PSMA2|LTF|APOB|APOA1|TUBA4A|APOE|ARF3|THBS1|LYZ|RAB27B|CAPZA1|CP|RAB10|KNG1|RAB7A|ANK1|MFGE8|ACE|ATP6V0D1|ANPEP|RAB8A|GNB2|F2|PLG|GNAI2|TLN1|EEF1A1|ACTB|APOA4|ITIH2|VCP|DPP4|AGT|SERPINC1|SPTA1|GSN|RAB14|PROS1|HLA-A|TF|AHSG|IGFALS|MME|HSPA8|UBC|APOA5|SPTB|B2M|GNB1	1.25e-08	1.45098	0.00092		HSA-2132295	MHC class II antigen presentation	15	TUBB1|CANX|TUBA4A|CAPZA1|TUBA1A|TUBB4B|HLA-DRB1|CAPZA2|ACTR1A|TUBAL3|DNM2|HLA-DRA|CAPZB|CLTC|AP2B1	4.79e-08
HSA-109582	Hemostasis	80	APOH|VCL|SERPIND1|TUBB1|TGFB1|HRG|APOB|PLEK|APOA1|TUBA4A|THBS1|ITGAV|VWF|ITGA2B|LGALS3BP|A1BG|CAPZA1|MGLL|ITIH4|SERPING1|FERMT3|ATP1B3|GNAQ|ANXA5|ITGA2|TUBA1A|GNB2|F2|PLG|PRKACA|GNAI2|CLU|TLN1|SERPINF2|A2M|GP1BA|BSG|RASGRP2|TUBB4B|ITGAL|ACTB|SPN|GYPA|CAPZA2|SERPINC1|F11R|FLNA|GNAI3|STXBP3|PRKACB|GNAS|CAP1|SRC|LY6G6F|SLC3A2|TUBAL3|CD9|PRKAR1A|PROS1|ACTN1|MMRN1|ALDOA|YWHAZ|ITGB1|GP1BB|GP5|TF|ITGA6|…	2.97e-46	65	APOH|VCL|SERPIND1|TUBB1|PFN1|APOB|PLEK|APOA1|TUBA4A|RAC2|THBS1|VWF|RAB27B|ITGA2B|LGALS3BP|CAPZA1|KLKB1|KNG1|ITIH4|SERPING1|GNAQ|PF4|ANXA5|ITGA2|GNB2|F2|PLG|GNAI2|CLU|TLN1|A2M|GP1BA|SERPINA5|ANXA2|ACTB|GYPA|SERPINC1|TAGLN2|FLNA|GNAS|CAP1|HBD|PROS1|ACTN1|MMRN1|YWHAZ|ITGB1|ITGA4|CDC42|GP1BB|GP5|TF|ITGA6|AHSG|ORM2|CD44|CD36|GNA13|ITIH3|PPIA|CFL1|SERPINA4|ITGB3|PECAM1|GNB1	2.62e-43	1.23077	0.00113359		HSA-3371497	HSP90 chaperone cycle for steroid hormone receptors (SHR)	11	TUBB1|TUBA4A|CAPZA1|TUBA1A|TUBB4B|CAPZA2|ACTR1A|HSP90AB1|TUBAL3|CAPZB|HSPA8	7.17e-08
HSA-216083	Integrin cell surface interactions	18	VTN|THBS1|ITGAV|VWF|ITGA2B|ICAM1|TNC|LUM|ITGA2|BSG|ITGAL|F11R|ITGB1|ITGA6|ICAM2|ITGAM|ITGB3|PECAM1	9.11e-13	13	VTN|THBS1|VWF|ITGA2B|ICAM1|LUM|ITGA2|ITGB1|ITGA4|ITGA6|CD44|ITGB3|PECAM1	7.29e-10	1.38462	0.00124966		HSA-390450	Folding of actin by CCT/TriC	7	CCT7|CCT6A|CCT5|CCT8|CCT2|ACTB|CCT4	7.41e-08
HSA-6802949	Signaling by RAS mutants	10	VCL|VWF|ITGA2B|IQGAP1|TLN1|RASA3|ACTB|SRC|ITGB3|PHB	5.25e-07	6	VCL|VWF|ITGA2B|TLN1|ACTB|ITGB3	0.00029	1.66667	0.00181034		HSA-6814122	Cooperation of PDCL (PhLP1) and TRiC/CCT in G-protein beta folding	10	CCT7|CCT6A|CCT5|CCT8|CCT2|GNB2|GNAI2|GNAI3|CCT4|GNAZ	1.12e-07
HSA-1280218	Adaptive Immune System	34	TUBB1|CANX|TUBA4A|ITGAV|CAPZA1|ICAM1|CD226|TUBA1A|CD14|PRKACA|UBA1|RASGRP2|TUBB4B|ITGAL|HLA-DRB1|CAPZA2|ACTR1A|PRKACB|TUBAL3|DNM2|HLA-DRA|YWHAZ|ITGB1|HLA-A|HLA-B|CD36|PTPRJ|CAPZB|PTPRC|ICAM2|LYN|UBC|CLTC|AP2B1	3.32e-07	22	TUBB1|PSMA2|TUBA4A|SNAP23|CAPZA1|ICAM1|RAB7A|CD14|HLA-DRB1|HLA-DRA|YWHAZ|ITGB1|HLA-A|ITGA4|CDC42|CD36|PTPRJ|PTPRC|PPIA|UBC|B2M|CLTC	0.00011	1.54545	0.00301818		HSA-163685	Integration of energy metabolism	14	ACLY|IQGAP1|GNAQ|FASN|GNB2|PRKACA|GNAI2|PRKACB|GNAS|SLC25A5|SLC25A6|PRKAR1A|TKT|SLC2A1	1.12e-07
HSA-3000170	Syndecan interactions	10	TGFB1|VTN|THBS1|ITGAV|TNC|ITGA2|ACTN1|ITGB1|ITGA6|ITGB3	3.19e-09	7	VTN|THBS1|ITGA2|ACTN1|ITGB1|ITGA6|ITGB3	8.69e-07	1.42857	0.00367089		HSA-1430728	Metabolism	64	PON1|GAPDH|APOB|ENO1|APOA1|TTR|APOE|ACLY|FOLH1|NT5E|LRPPRC|ATP5B|MGLL|VDAC1|LUM|IQGAP1|UQCRC2|PFKL|CA2|GNAQ|KPNB1|IDH3A|FASN|GNB2|PRKACA|GNAI2|MDH2|IDH2|BSG|SLC44A2|ATP5C1|APOA4|CYB5R3|PNP|AGT|VNN1|GSTO1|PRKACB|GNAS|HSP90AB1|SLC25A5|PGK1|SLC3A2|SLC25A6|DNM2|PRKAR1A|ALDOA|LDHB|PRPS2|ATP5A1|PAICS|ALAD|TBXAS1|TKT|CD36|GPI|SLC2A1|GC|CA1|UBC|APOA5|LDHA|RPLP0|ETFA	3.53e-07
HSA-373760	L1CAM interactions	21	TUBB1|TUBA4A|ITGAV|ITGA2B|ANK1|ITGA2|TUBA1A|TUBB4B|ACTB|MSN|EZR|SPTA1|TUBAL3|DNM2|ITGB1|RDX|HSPA8|SPTB|ITGB3|CLTC|AP2B1	1.38e-13	16	TUBB1|TUBA4A|SDCBP|ITGA2B|ANK1|ITGA2|ACTB|MSN|EZR|SPTA1|ITGB1|RDX|HSPA8|SPTB|ITGB3|CLTC	2.57e-11	1.3125	0.00536965		HSA-446203	Asparagine N-linked glycosylation	20	TUBB1|CANX|TUBA4A|CAPZA1|NAPA|ANK1|RPN1|TUBA1A|GANAB|TUBB4B|VCP|CAPZA2|COPA|SPTA1|ACTR1A|TUBAL3|DDOST|CAPZB|UBC|SPTB	1.27e-06
HSA-6802955	Paradoxical activation of RAF signaling by kinase inactive BRAF	9	VCL|VWF|ITGA2B|IQGAP1|TLN1|ACTB|SRC|ITGB3|PHB	6.6e-07	6	VCL|VWF|ITGA2B|TLN1|ACTB|ITGB3	8.34e-05	1.5	0.00791367		HSA-422356	Regulation of insulin secretion	11	IQGAP1|GNAQ|GNB2|PRKACA|GNAI2|PRKACB|GNAS|SLC25A5|SLC25A6|PRKAR1A|SLC2A1	1.96e-06
HSA-6802946	Signaling by moderate kinase activity BRAF mutants	9	VCL|VWF|ITGA2B|IQGAP1|TLN1|ACTB|SRC|ITGB3|PHB	6.6e-07	6	VCL|VWF|ITGA2B|TLN1|ACTB|ITGB3	8.34e-05	1.5	0.00791367		HSA-6811436	COPI-independent Golgi-to-ER retrograde traffic	9	TUBB1|TUBA4A|CAPZA1|TUBA1A|TUBB4B|CAPZA2|ACTR1A|TUBAL3|CAPZB	3.04e-06
HSA-1474244	Extracellular matrix organization	26	TGFB1|VTN|TTR|THBS1|ADAM10|ITGAV|VWF|ITGA2B|ICAM1|TNC|LUM|ITGA2|PLG|A2M|FBLN1|BSG|ITGAL|F11R|ACTN1|ITGB1|ITGA6|ICAM2|CAPN1|ITGAM|ITGB3|PECAM1	1.88e-10	19	VTN|THBS1|VWF|ITGA2B|KLKB1|ICAM1|LUM|ITGA2|PLG|A2M|FBLN1|DMD|ACTN1|ITGB1|ITGA4|ITGA6|CD44|ITGB3|PECAM1	2.34e-08	1.36842	0.00803419		HSA-1852241	Organelle biogenesis and maintenance	18	TUBB1|RP2|TUBA4A|ATP5B|CCT5|CCT8|CCT2|TUBA1A|PRKACA|IDH2|TUBB|TUBB4B|ATP5C1|ACTR1A|MAPRE1|TUBAL3|CCT4|ATP5A1	1.22e-05
HSA-1266738	Developmental Biology	42	MYH9|TUBB1|TGFB1|RRAS|TUBA4A|ADAM10|ITGAV|ITGA2B|ACTR3|ANK1|ARPC2|ITGA2|TUBA1A|PRKACA|TLN1|TUBB4B|ACTB|MSN|EZR|SPTA1|PRKACB|HSP90AB1|CAP1|SRC|DSP|TUBAL3|DNM2|JUP|ITGB1|RDX|CASP14|CD36|PTPRC|LYN|CAPN1|HSPA8|UBC|RPLP0|SPTB|ITGB3|CLTC|AP2B1	1.8e-07	29	MYH9|TUBB1|MYL12A|PSMA2|PFN1|RRAS|TUBA4A|SDCBP|ITGA2B|ACTR3|ANK1|ITGA2|TLN1|ACTB|MSN|EZR|SPTA1|CAP1|ITGB1|CDC42|RDX|CD36|PTPRC|HSPA8|CFL1|UBC|SPTB|ITGB3|CLTC	1.51e-05	1.44828	0.0119205		HSA-5626467	RHO GTPases activate IQGAPs	7	TUBB1|TUBA4A|IQGAP1|TUBA1A|TUBB4B|ACTB|TUBAL3	1.31e-05
HSA-597592	Post-translational protein modification	49	SERPIND1|TUBB1|TGFB1|GPLD1|APOB|APOA1|CANX|TUBA4A|APOE|THBS1|ADAM10|CAPZA1|NAPA|CP|TNC|VDAC1|ANK1|MFGE8|RPN1|HSP90B1|TUBA1A|F2|APOL1|UBA1|GANAB|TUBB4B|ACTB|ITIH2|VCP|CAPZA2|SERPINC1|VNN1|COPA|SPTA1|ACTR1A|XPNPEP2|VDAC2|TUBAL3|PROS1|HLA-A|PDIA6|TF|DDOST|CAPZB|HSPA8|UBC|CAND1|APOA5|SPTB	5.08e-07	34	SERPIND1|TUBB1|PSMA2|APOB|APOA1|TUBA4A|APOE|ARF3|THBS1|RAB27B|CAPZA1|CP|RAB10|KNG1|RAB7A|ANK1|MFGE8|RAB8A|F2|EEF1A1|ACTB|ITIH2|VCP|SERPINC1|SPTA1|RAB14|PROS1|HLA-A|TF|AHSG|HSPA8|UBC|APOA5|SPTB	2.62e-05	1.44118	0.0193893		HSA-983231	Factors involved in megakaryocyte development and platelet production	13	TUBB1|TUBA4A|CAPZA1|TUBA1A|PRKACA|TUBB4B|ACTB|CAPZA2|PRKACB|TUBAL3|PRKAR1A|CAPZB|EHD1	1.83e-05
HSA-3000171	Non-integrin membrane-ECM interactions	11	TGFB1|VTN|TTR|THBS1|ITGAV|TNC|ITGA2|ACTN1|ITGB1|ITGA6|ITGB3	1.41e-07	8	VTN|THBS1|ITGA2|DMD|ACTN1|ITGB1|ITGA6|ITGB3	6.78e-06	1.375	0.0207965		HSA-190828	Gap junction trafficking	8	TUBB1|TUBA4A|TUBA1A|TUBB4B|ACTB|TUBAL3|DNM2|CLTC	1.83e-05
HSA-8963898	Plasma lipoprotein assembly	7	APOB|APOA1|APOE|PRKACA|A2M|APOA4|PRKACB	1.09e-06	5	APOB|APOA1|APOE|A2M|APOA4	4.96e-05	1.4	0.0219758		HSA-157858	Gap junction trafficking and regulation	8	TUBB1|TUBA4A|TUBA1A|TUBB4B|ACTB|TUBAL3|DNM2|CLTC	2.02e-05
HSA-6802948	Signaling by high-kinase activity BRAF mutants	8	VCL|VWF|ITGA2B|IQGAP1|TLN1|ACTB|SRC|ITGB3	3.33e-06	6	VCL|VWF|ITGA2B|TLN1|ACTB|ITGB3	5.38e-05	1.33333	0.0618959		HSA-5617833	Cilium Assembly	14	TUBB1|RP2|TUBA4A|CCT5|CCT8|CCT2|TUBA1A|PRKACA|TUBB|TUBB4B|ACTR1A|MAPRE1|TUBAL3|CCT4	4.15e-05
HSA-5674135	MAP2K and MAPK activation	8	VCL|VWF|ITGA2B|IQGAP1|TLN1|ACTB|SRC|ITGB3	6.61e-06	6	VCL|VWF|ITGA2B|TLN1|ACTB|ITGB3	8.34e-05	1.33333	0.0792566		HSA-3000178	ECM proteoglycans	9	TGFB1|VTN|ITGAV|ITGA2B|TNC|LUM|ITGA2|ITGB1|ITGB3	5.58e-05
HSA-76009	Platelet Aggregation (Plug Formation)	10	VWF|ITGA2B|F2|TLN1|GP1BA|RASGRP2|SRC|GP1BB|GP5|ITGB3	4.78e-08	8	VWF|ITGA2B|F2|TLN1|GP1BA|GP1BB|GP5|ITGB3	4.39e-07	1.25	0.108884		HSA-1428517	The citric acid (TCA) cycle and respiratory electron transport	13	LRPPRC|ATP5B|VDAC1|UQCRC2|IDH3A|MDH2|IDH2|BSG|ATP5C1|LDHB|ATP5A1|LDHA|ETFA	5.64e-05
HSA-422475	Axon guidance	36	MYH9|TUBB1|RRAS|TUBA4A|ADAM10|ITGAV|ITGA2B|ACTR3|ANK1|ARPC2|ITGA2|TUBA1A|PRKACA|TLN1|TUBB4B|ACTB|MSN|EZR|SPTA1|PRKACB|HSP90AB1|CAP1|SRC|TUBAL3|DNM2|ITGB1|RDX|PTPRC|LYN|HSPA8|UBC|RPLP0|SPTB|ITGB3|CLTC|AP2B1	2.86e-11	28	MYH9|TUBB1|MYL12A|PSMA2|PFN1|RRAS|TUBA4A|SDCBP|ITGA2B|ACTR3|ANK1|ITGA2|TLN1|ACTB|MSN|EZR|SPTA1|CAP1|ITGB1|CDC42|RDX|PTPRC|HSPA8|CFL1|UBC|SPTB|ITGB3|CLTC	2.32e-10	1.28571	0.123276		HSA-210991	Basigin interactions	6	ATP1B3|BSG|SPN|SLC3A2|ITGB1|ITGA6	6.66e-05
HSA-8957275	Post-translational protein phosphorylation	15	SERPIND1|APOB|APOA1|APOE|ADAM10|CP|TNC|MFGE8|HSP90B1|APOL1|ITIH2|SERPINC1|PDIA6|TF|APOA5	1.31e-08	12	SERPIND1|APOB|APOA1|APOE|CP|KNG1|MFGE8|ITIH2|SERPINC1|TF|AHSG|APOA5	9.98e-08	1.25	0.131263		HSA-354192	Integrin alphaIIb beta3 signaling	6	VWF|ITGA2B|TLN1|RASGRP2|SRC|ITGB3	6.66e-05
HSA-1500931	Cell-Cell communication	12	IQGAP1|ACTB|F11R|FLNA|RSU1|JUP|ACTN1|ITGB1|ILK|PARVB|ITGA6|LIMS1	1.73e-05	9	ACTB|FLNA|RSU1|ACTN1|ITGB1|ILK|PARVB|ITGA6|LIMS1	0.00013	1.33333	0.133077		HSA-9006921	Integrin signaling	6	VWF|ITGA2B|TLN1|RASGRP2|SRC|ITGB3	6.66e-05
HSA-6802952	Signaling by BRAF and RAF fusions	8	VCL|VWF|ITGA2B|IQGAP1|TLN1|ACTB|SRC|ITGB3	7.42e-05	6	VCL|VWF|ITGA2B|TLN1|ACTB|ITGB3	0.00051	1.33333	0.14549		HSA-9006934	Signaling by Receptor Tyrosine Kinases	21	THBS1|ADAM10|ITGAV|ITGA2|PLG|PRKACA|BAIAP2|ACTB|PRKACB|SRC|DNM2|JUP|ITGB1|DIAPH1|PTPRJ|LYN|UBC|ITGB3|CLTC|CYFIP1|AP2B1	6.66e-05
HSA-372708	p130Cas linkage to MAPK signaling for integrins	5	VWF|ITGA2B|TLN1|SRC|ITGB3	7.64e-05	4	VWF|ITGA2B|TLN1|ITGB3	0.00031	1.25	0.246452		HSA-1643685	Disease	35	VCL|TGFB1|TTR|CANX|THBS1|ADAM10|VWF|ITGA2B|SLC4A1|CP|LUM|IQGAP1|KPNB1|CD14|PRKACA|TLN1|RASA3|ACTB|VCP|HSP90AB1|SLC25A5|SRC|SLC25A6|CD9|TBXAS1|CD36|PDCD6IP|SLC2A1|CAPN1|UBC|RPLP0|ITGB3|PHB|CLTC|AP2B1	7.95e-05
HSA-354194	GRB2:SOS provides linkage to MAPK signaling for Integrins	5	VWF|ITGA2B|TLN1|SRC|ITGB3	6.41e-05	4	VWF|ITGA2B|TLN1|ITGB3	0.00026	1.25	0.246538		HSA-8856688	Golgi-to-ER retrograde transport	11	TUBB1|TUBA4A|CAPZA1|NAPA|TUBA1A|TUBB4B|CAPZA2|COPA|ACTR1A|TUBAL3|CAPZB	8.71e-05
HSA-2168880	Scavenging of heme from plasma	5	APOA1|AMBP|HPX|APOL1|HP	6.41e-05	4	APOA1|AMBP|HPX|HP	0.00026	1.25	0.246538		HSA-70326	Glucose metabolism	9	GAPDH|ENO1|PFKL|PRKACA|MDH2|PRKACB|PGK1|ALDOA|GPI	0.00012
HSA-195258	RHO GTPase Effectors	17	MYH9|TUBB1|TUBA4A|ACTR3|IQGAP1|ARPC2|TUBA1A|BAIAP2|TUBB4B|ACTB|FLNA|MAPRE1|TUBAL3|YWHAZ|ITGB1|DIAPH1|CYFIP1	2.43e-05	13	MYH9|TUBB1|PFN1|TUBA4A|RAC2|ACTR3|BAIAP2|ACTB|FLNA|YWHAZ|ITGB1|CDC42|CFL1	9.52e-05	1.30769	0.255252		HSA-8856828	Clathrin-mediated endocytosis	11	APOB|ACTR3|ARPC2|ACTB|TFRC|DNM2|TF|HSPA8|UBC|CLTC|AP2B1	0.00014
HSA-162582	Signal Transduction	66	VCL|MYH9|TUBB1|TGFB1|APOB|APOA1|TTR|TUBA4A|APOE|CAB39|THBS1|ADAM10|ITGAV|VWF|ITGA2B|ACTR3|MGLL|IQGAP1|GNAQ|ARPC2|ITGA2|TUBA1A|GNB2|F2|PLG|PRKACA|GNAI2|TLN1|BAIAP2|A2M|RASA3|RASGRP2|TUBB4B|ACTB|APOA4|VCP|AGT|F11R|SPTA1|FLNA|GNAI3|PRKACB|GNAS|HSP90AB1|SRC|ECE1|MAPRE1|GDI2|TUBAL3|DNM2|PRKAR1A|JUP|YWHAZ|ITGB1|DIAPH1|PTPRJ|GNA13|LYN|UBC|SPTB|ITGB3|GNAZ|PHB|CLTC|CYFIP1|AP2B1	0.00017	47	VCL|MYH9|TUBB1|PSMA2|PFN1|APOB|APOA1|TUBA4A|RAC2|APOE|THBS1|VWF|ITGA2B|ACTR3|KNG1|GNAQ|ATP6V0D1|PF4|ITGA2|GNB2|F2|PLG|GNAI2|TLN1|BAIAP2|A2M|ACTB|APOA4|VCP|AGT|SPTA1|FLNA|GNAS|NOTCH4|ANXA1|GDI2|YWHAZ|ITGB1|CDC42|PTPRJ|GNA13|CFL1|UBC|SPTB|ITGB3|CLTC|GNB1	0.00062	1.40426	0.274194		HSA-70171	Glycolysis	8	GAPDH|ENO1|PFKL|PRKACA|PRKACB|PGK1|ALDOA|GPI	0.00014
HSA-2022377	Metabolism of Angiotensinogen to Angiotensins	5	ENPEP|ACE|ANPEP|AGT|MME	0.00015	4	ACE|ANPEP|AGT|MME	0.00054	1.25	0.277778		HSA-8963896	HDL assembly	4	APOA1|PRKACA|A2M|PRKACB	0.00015
HSA-381426	Regulation of Insulin-like Growth Factor (IGF) transport and uptake by Insulin-like Growth Factor Binding Proteins (IGFBPs)	18	SERPIND1|APOB|APOA1|APOE|ADAM10|CP|TNC|MFGE8|HSP90B1|F2|PLG|APOL1|ITIH2|SERPINC1|PDIA6|TF|IGFALS|APOA5	1.97e-10	15	SERPIND1|APOB|APOA1|APOE|CP|KNG1|MFGE8|F2|PLG|ITIH2|SERPINC1|TF|AHSG|IGFALS|APOA5	5.23e-10	1.2	0.376673		HSA-190840	Microtubule-dependent trafficking of connexons from Golgi to the plasma membrane	5	TUBB1|TUBA4A|TUBA1A|TUBB4B|TUBAL3	0.00015
HSA-446728	Cell junction organization	11	ACTB|F11R|FLNA|RSU1|JUP|ACTN1|ITGB1|ILK|PARVB|ITGA6|LIMS1	5.69e-06	9	ACTB|FLNA|RSU1|ACTN1|ITGB1|ILK|PARVB|ITGA6|LIMS1	1.5e-05	1.22222	0.379333		HSA-380320	Recruitment of NuMA to mitotic centrosomes	9	TUBB1|TUBA4A|TUBA1A|PRKACA|TUBB|TUBB4B|ACTR1A|MAPRE1|TUBAL3	0.00018
HSA-75892	Platelet Adhesion to exposed collagen	7	VWF|ITGA2|GP1BA|ITGB1|GP1BB|GP5|LYN	4.8e-07	6	VWF|ITGA2|GP1BA|ITGB1|GP1BB|GP5	1.18e-06	1.16667	0.40678		HSA-70263	Gluconeogenesis	6	GAPDH|ENO1|MDH2|PGK1|ALDOA|GPI	0.00021
HSA-382551	Transport of small molecules	40	CETP|APOB|APOA1|APOE|SLC4A1|CP|ADD1|VDAC1|CA2|ATP1B3|STOM|GNB2|PRKACA|A2M|BSG|SLC44A2|STOML2|APOA4|VCP|TFRC|PRKACB|GNAS|VDAC2|SLC3A2|PRKAR1A|STEAP3|TF|ANO6|SLC2A1|DMTN|CA1|UBC|PHB2|CAND1|SLC1A5|APOA5|ATP1A1|PHB|CLTC|AP2B1	1.27e-10	32	CETP|PSMA2|APOB|APOA1|APOE|SLC4A1|CP|CA2|STOM|ATP6V0D1|AZGP1|GNB2|AQP1|LPA|A2M|APOA4|VCP|TFRC|GNAS|FTL|SLC7A1|APOF|TF|SLC2A1|DMTN|CA1|UBC|SLC1A5|APOA5|ATP1A1|CLTC|GNB1	1.83e-10	1.25	0.693989		HSA-75153	Apoptotic execution phase	7	ADD1|KPNB1|GSN|STK24|DSP|VIM|DNM1L	0.00022
HSA-977606	Regulation of Complement cascade	7	VTN|SERPING1|F2|CLU|CPN2|CPN1|PROS1	0.00015	6	VTN|SERPING1|F2|CLU|CPN2|PROS1	0.00019	1.16667	0.789474		HSA-8852276	The role of GTSE1 in G2/M progression after G2 checkpoint	8	TUBB1|TUBA4A|TUBA1A|TUBB4B|HSP90AB1|MAPRE1|TUBAL3|UBC	0.00025
HSA-194315	Signaling by Rho GTPases	20	MYH9|TUBB1|TUBA4A|ACTR3|IQGAP1|ARPC2|TUBA1A|BAIAP2|A2M|TUBB4B|ACTB|FLNA|MAPRE1|GDI2|TUBAL3|YWHAZ|ITGB1|DIAPH1|GNA13|CYFIP1	6.66e-05	16	MYH9|TUBB1|PFN1|TUBA4A|RAC2|ACTR3|BAIAP2|A2M|ACTB|FLNA|GDI2|YWHAZ|ITGB1|CDC42|GNA13|CFL1	8.23e-05	1.25	0.809235		HSA-5683057	MAPK family signaling cascades	15	VCL|VWF|ITGA2B|IQGAP1|PRKACA|TLN1|RASA3|ACTB|SPTA1|PRKACB|SRC|UBC|SPTB|ITGB3|PHB	0.00026
HSA-2029482	Regulation of actin dynamics for phagocytic cup formation	7	MYH9|ACTR3|ARPC2|BAIAP2|ACTB|HSP90AB1|CYFIP1	0.00048	6	MYH9|ACTR3|BAIAP2|ACTB|CDC42|CFL1	0.00054	1.16667	0.888889		HSA-389977	Post-chaperonin tubulin folding pathway	5	TUBB1|TUBA4A|TUBA1A|TUBB4B|TUBAL3	0.00026
HSA-449147	Signaling by Interleukins	21	LBP|TGFB1|CANX|CAPZA1|ICAM1|HSP90B1|PRKACA|MSN|GSTO1|YWHAZ|ITGB1|LCP1|CD36|STXBP2|LYN|CA1|HSPA8|UBC|ITGAM|VIM|RPLP0	6.67e-05	17	LBP|PSMA2|CAPZA1|ICAM1|ANXA2|MSN|ANXA1|YWHAZ|ITGB1|LCP1|CDC42|CD36|PPIA|CA1|HSPA8|CFL1|UBC	6.27e-05	1.23529	1.0638		HSA-71406	Pyruvate metabolism and Citric Acid (TCA) cycle	7	VDAC1|IDH3A|MDH2|IDH2|BSG|LDHB|LDHA	0.00029
HSA-166658	Complement cascade	10	VTN|FCN3|SERPING1|FCN2|F2|CLU|CPN2|CPN1|MBL2|PROS1	8.92e-07	9	VTN|FCN3|SERPING1|F2|CLU|CPN2|COLEC10|PROS1|COLEC11	5.07e-07	1.11111	1.75937		HSA-2129379	Molecules associated with elastic fibres	6	TGFB1|VTN|ITGAV|FBLN1|ITGB1|ITGB3	0.00034
HSA-174824	Plasma lipoprotein assembly, remodeling, and clearance	11	CETP|APOB|APOA1|APOE|PRKACA|A2M|APOA4|PRKACB|APOA5|CLTC|AP2B1	4.8e-07	10	CETP|APOB|APOA1|APOE|LPA|A2M|APOA4|APOF|APOA5|CLTC	1.81e-07	1.1	2.65193		HSA-390471	Association of TriC/CCT with target proteins during biosynthesis	6	CCT7|CCT6A|CCT5|CCT8|CCT2|CCT4	0.00038
HSA-446388	Regulation of cytoskeletal remodeling and cell spreading by IPP complex components	4	RSU1|ACTN1|PARVB|LIMS1	0.0002	4	RSU1|ACTN1|PARVB|LIMS1	7.22e-05	1	2.77008		HSA-447115	Interleukin-12 family signaling	7	CANX|CAPZA1|MSN|GSTO1|LCP1|CA1|RPLP0	0.00038
HSA-447041	CHL1 interactions	4	ANK1|ITGA2|ITGB1|HSPA8	0.00027	4	ANK1|ITGA2|ITGB1|HSPA8	9.22e-05	1	2.92842		HSA-8949215	Mitochondrial calcium ion transport	5	VDAC1|STOML2|VDAC2|PHB2|PHB	0.00043
HSA-8963888	Chylomicron assembly	4	APOB|APOA1|APOE|APOA4	0.00036	4	APOB|APOA1|APOE|APOA4	0.00012	1	3		HSA-6785807	Interleukin-4 and Interleukin-13 signaling	9	LBP|TGFB1|ICAM1|HSP90B1|ITGB1|CD36|HSPA8|ITGAM|VIM	0.00045
HSA-5686938	Regulation of TLR by endogenous ligand	5	LBP|APOB|CD14|S100A9|CD36	0.00022	5	LBP|APOB|CD14|S100A9|CD36	5.82e-05	1	3.78007		HSA-210990	PECAM1 interactions	4	ITGAV|LYN|ITGB3|PECAM1	0.00046
HSA-8963901	Chylomicron remodeling	5	APOB|APOA1|APOE|APOA4|APOA5	2.54e-05	5	APOB|APOA1|APOE|APOA4|APOA5	6.3e-06	1	4.03175		HSA-5610787	Hedgehog 'off' state	9	TUBB1|TUBA4A|TUBA1A|PRKACA|TUBB4B|PRKACB|GNAS|PRKAR1A|UBC	0.0005
HSA-430116	GP1b-IX-V activation signalling	6	VWF|GP1BA|FLNA|YWHAZ|GP1BB|GP5	1.99e-06	6	VWF|GP1BA|FLNA|YWHAZ|GP1BB|GP5	3.47e-07	1	5.73487		HSA-2029480	Fcgamma receptor (FCGR) dependent phagocytosis	8	MYH9|ACTR3|ARPC2|BAIAP2|ACTB|HSP90AB1|LYN|CYFIP1	0.00053
HSA-1280215	Cytokine Signaling in Immune system	27	LBP|TGFB1|CANX|CAPZA1|ICAM1|KPNB1|HSP90B1|PRKACA|HLA-DRB1|MSN|GSTO1|FLNA|HLA-DRA|YWHAZ|ITGB1|HLA-A|LCP1|HLA-B|CD36|STXBP2|LYN|CA1|HSPA8|UBC|ITGAM|VIM|RPLP0	5.05e-05	23	LBP|PSMA2|CAPZA1|ICAM1|ANXA2|HLA-DRB1|MSN|FLNA|ANXA1|HLA-DRA|YWHAZ|ITGB1|HLA-A|LCP1|CDC42|CD44|CD36|PPIA|CA1|HSPA8|CFL1|UBC|B2M	7.57e-06	1.17391	6.67107		HSA-5673001	RAF/MAP kinase cascade	13	VCL|VWF|ITGA2B|IQGAP1|TLN1|RASA3|ACTB|SPTA1|SRC|UBC|SPTB|ITGB3|PHB	0.00056
HSA-977225	Amyloid fiber formation	8	APOA1|TTR|ADAM10|MFGE8|APOA4|GSN|UBC|TSPAN33	0.00036	8	LTF|APOA1|LYZ|MFGE8|APOA4|GSN|UBC|B2M	4.42e-05	1	8.1448		HSA-381676	Glucagon-like Peptide-1 (GLP1) regulates insulin secretion	6	IQGAP1|GNB2|PRKACA|PRKACB|GNAS|PRKAR1A	0.00057
HSA-2682334	EPH-Ephrin signaling	8	MYH9|ADAM10|ACTR3|ARPC2|ACTB|LYN|CLTC|AP2B1	0.00083	8	MYH9|MYL12A|SDCBP|ACTR3|ACTB|CDC42|CFL1|CLTC	9.62e-05	1	8.62786		HSA-2565942	Regulation of PLK1 Activity at G2/M Transition	8	TUBA4A|TUBA1A|PRKACA|TUBB|TUBB4B|ACTR1A|MAPRE1|UBC	0.00057
HSA-199991	Membrane Trafficking	29	MYH9|TUBB1|APOB|TUBA4A|CAPZA1|ACTR3|NAPA|ANK1|ARPC2|TUBA1A|TUBB4B|ACTB|TFRC|CAPZA2|COPA|SPTA1|ACTR1A|STXBP3|GDI2|TUBAL3|DNM2|YWHAZ|TF|CAPZB|HSPA8|UBC|SPTB|CLTC|AP2B1	1.99e-06	25	MYH9|TUBB1|APOB|TUBA4A|SNAP23|ARF3|RAB27B|CAPZA1|ACTR3|RAB10|RAB7A|ANK1|RAB8A|ACTB|TFRC|SPTA1|RAB14|FTL|GDI2|YWHAZ|TF|HSPA8|UBC|SPTB|CLTC	2.18e-07	1.16	9.12844		HSA-71387	Metabolism of carbohydrates	14	GAPDH|ENO1|LUM|PFKL|PRKACA|MDH2|PRKACB|PGK1|ALDOA|PRPS2|TKT|GPI|SLC2A1|UBC	0.00062
HSA-446353	Cell-extracellular matrix interactions	8	ACTB|FLNA|RSU1|ACTN1|ITGB1|ILK|PARVB|LIMS1	7.53e-08	8	ACTB|FLNA|RSU1|ACTN1|ITGB1|ILK|PARVB|LIMS1	5.86e-09	1	12.8498		HSA-5684996	MAPK1/MAPK3 signaling	13	VCL|VWF|ITGA2B|IQGAP1|TLN1|RASA3|ACTB|SPTA1|SRC|UBC|SPTB|ITGB3|PHB	0.00066
HSA-1445148	Translocation of SLC2A4 (GLUT4) to the plasma membrane	9	MYH9|TUBB1|TUBA4A|TUBA1A|TUBB4B|ACTB|STXBP3|TUBAL3|YWHAZ	3.12e-05	9	MYH9|TUBB1|TUBA4A|SNAP23|RAB10|RAB8A|ACTB|RAB14|YWHAZ	2.12e-06	1	14.717		HSA-75205	Dissolution of Fibrin Clot	4	HRG|PLG|SERPINF2|SERPINB6	0.00072
HSA-2173782	Binding and Uptake of Ligands by Scavenger Receptors	9	APOB|APOA1|APOE|AMBP|HPX|HSP90B1|APOL1|HP|CD36	7.63e-07	9	APOB|APOA1|APOE|AMBP|HPX|HP|FTL|CD36|COLEC11	5.17e-08	1	14.7582		HSA-5358351	Signaling by Hedgehog	10	TUBB1|TUBA4A|TUBA1A|PRKACA|TUBB4B|VCP|PRKACB|GNAS|PRKAR1A|UBC	0.00073
HSA-5653656	Vesicle-mediated transport	37	MYH9|TUBB1|APOB|APOA1|TUBA4A|APOE|CAPZA1|ACTR3|NAPA|AMBP|ANK1|HPX|ARPC2|HSP90B1|TUBA1A|APOL1|TUBB4B|HP|ACTB|TFRC|CAPZA2|COPA|SPTA1|ACTR1A|STXBP3|GDI2|TUBAL3|DNM2|YWHAZ|TF|CD36|CAPZB|HSPA8|UBC|SPTB|CLTC|AP2B1	5.76e-10	32	MYH9|TUBB1|APOB|APOA1|TUBA4A|SNAP23|APOE|ARF3|RAB27B|CAPZA1|ACTR3|RAB10|RAB7A|AMBP|ANK1|HPX|RAB8A|HP|ACTB|TFRC|SPTA1|RAB14|FTL|GDI2|YWHAZ|TF|CD36|COLEC11|HSPA8|UBC|SPTB|CLTC	2.57e-11	1.15625	22.4125		HSA-112043	PLC beta mediated events	6	PRKACA|GNAI2|GNAI3|PRKACB|PRKAR1A|GNAZ	0.00076
HSA-8950505	Gene and protein expression by JAK-STAT signaling after Interleukin-12 stimulation	6	CAPZA1|MSN|GSTO1|LCP1|CA1|RPLP0	0.00038	8	CAPZA1|ANXA2|MSN|LCP1|CDC42|PPIA|CA1|CFL1	5.07e-07	0.75	749.507		HSA-112040	G-protein mediated events	6	PRKACA|GNAI2|GNAI3|PRKACB|PRKAR1A|GNAZ	0.00084
HSA-8963899	Plasma lipoprotein remodeling	6	CETP|APOB|APOA1|APOE|APOA4|APOA5	0.00014	8	CETP|APOB|APOA1|APOE|LPA|APOA4|APOF|APOA5	1.26e-07	0.75	1111.11		HSA-380259	Loss of Nlp from mitotic centrosomes	7	TUBA4A|TUBA1A|PRKACA|TUBB|TUBB4B|ACTR1A|MAPRE1	0.00088
HSA-76002	Platelet activation, signaling and aggregation	51	APOH|VCL|TGFB1|HRG|PLEK|APOA1|TUBA4A|THBS1|VWF|ITGA2B|LGALS3BP|A1BG|MGLL|ITIH4|SERPING1|FERMT3|GNAQ|ANXA5|GNB2|F2|PLG|GNAI2|CLU|TLN1|SERPINF2|A2M|GP1BA|RASGRP2|FLNA|GNAI3|STXBP3|CAP1|SRC|LY6G6F|CD9|PROS1|ACTN1|MMRN1|ALDOA|YWHAZ|GP1BB|GP5|TF|CD36|GNA13|STXBP2|SEPP1|LYN|SERPINA4|ITGB3|PECAM1	6.82e-36	48	APOH|VCL|PFN1|PLEK|APOA1|TUBA4A|RAC2|THBS1|VWF|RAB27B|ITGA2B|LGALS3BP|KNG1|ITIH4|SERPING1|GNAQ|PF4|ANXA5|GNB2|F2|PLG|GNAI2|CLU|TLN1|A2M|GP1BA|TAGLN2|FLNA|CAP1|PROS1|ACTN1|MMRN1|YWHAZ|CDC42|GP1BB|GP5|TF|AHSG|ORM2|CD36|GNA13|ITIH3|PPIA|CFL1|SERPINA4|ITGB3|PECAM1|GNB1	4.01e-41	1.0625	170075		HSA-140875	Common Pathway of Fibrin Clot Formation	6	SERPIND1|PF4|F2|SERPINA5|SERPINC1|PROS1		6.61e-06
HSA-140837	Intrinsic Pathway of Fibrin Clot Formation	9	SERPIND1|VWF|SERPING1|F2|A2M|GP1BA|SERPINC1|GP1BB|GP5	1.7e-08	12	SERPIND1|VWF|KLKB1|KNG1|SERPING1|F2|A2M|GP1BA|SERPINA5|SERPINC1|GP1BB|GP5	2.98e-14	0.75	570470		HSA-8964041	LDL remodeling	4	CETP|APOB|LPA|APOF		1.36e-05
HSA-114608	Platelet degranulation	36	APOH|VCL|TGFB1|HRG|PLEK|APOA1|TUBA4A|THBS1|VWF|ITGA2B|LGALS3BP|A1BG|ITIH4|SERPING1|FERMT3|ANXA5|PLG|CLU|TLN1|SERPINF2|A2M|FLNA|CAP1|LY6G6F|CD9|PROS1|ACTN1|MMRN1|ALDOA|TF|CD36|STXBP2|SEPP1|SERPINA4|ITGB3|PECAM1	5.6e-30	36	APOH|VCL|PFN1|PLEK|APOA1|TUBA4A|THBS1|VWF|RAB27B|ITGA2B|LGALS3BP|KNG1|ITIH4|SERPING1|PF4|ANXA5|PLG|CLU|TLN1|A2M|TAGLN2|FLNA|CAP1|PROS1|ACTN1|MMRN1|TF|AHSG|ORM2|CD36|ITIH3|PPIA|CFL1|SERPINA4|ITGB3|PECAM1	4.54e-36	1	1.23348e+06		HSA-3000480	Scavenging by Class A Receptors	5	APOB|APOA1|APOE|FTL|COLEC11		4.96e-05
HSA-140877	Formation of Fibrin Clot (Clotting Cascade)	10	SERPIND1|VWF|SERPING1|F2|A2M|GP1BA|SERPINC1|PROS1|GP1BB|GP5	6.89e-08	14	SERPIND1|VWF|KLKB1|KNG1|SERPING1|PF4|F2|A2M|GP1BA|SERPINA5|SERPINC1|PROS1|GP1BB|GP5	1.13e-14	0.714286	6.09735e+06		HSA-1247673	Erythrocytes take up oxygen and release carbon dioxide	4	SLC4A1|CA2|AQP1|CA1		7.22e-05
											HSA-1237044	Erythrocytes take up carbon dioxide and release oxygen	4	SLC4A1|CA2|AQP1|CA1		0.0002
											HSA-1236974	ER-Phagosome pathway	7	PSMA2|SNAP23|CD14|HLA-A|CD36|UBC|B2M		0.00031
											HSA-392518	Signal amplification	5	GNAQ|GNB2|GNAI2|GNA13|GNB1		0.00032
											HSA-456926	Thrombin signalling through proteinase activated receptors (PARs)	5	GNAQ|GNB2|F2|GNA13|GNB1		0.00032
											HSA-445355	Smooth Muscle Contraction	5	VCL|MYL12A|TLN1|ANXA2|ANXA1		0.00036
											HSA-917937	Iron uptake and transport	6	CP|ATP6V0D1|TFRC|FTL|TF|UBC		0.00039
											HSA-202427	Phosphorylation of CD3 and TCR zeta chains	4	HLA-DRB1|HLA-DRA|PTPRJ|PTPRC		0.00054
											HSA-3000471	Scavenging by Class B Receptors	3	APOB|APOA1|CD36		0.00054
											HSA-373755	Semaphorin interactions	6	MYH9|RRAS|TLN1|ITGB1|PTPRC|CFL1		0.00072
											HSA-166662	Lectin pathway of complement activation	3	FCN3|COLEC10|COLEC11		0.00077

## Sheet: Table 2
Term name	Description	APhs_# genes	APhs_FDR	IPhs_# genes	IPhs_FDR	Color in Fig. 3
GO.0030036	actin cytoskeleton organization	36	1.61e-14	30	1.46e-14
GO.0032956	regulation of actin cytoskeleton organization	25	5.65e-10	18	7.57e-08
GO.0038096	antigen processing and presentation of exogenous peptide antigen via MHC class II	10	4.43e-05	-	-	lilac
GO.0007166	cell surface receptor signaling pathway	75	4.84e-10	57	7.66e-10
GO.0009611	cellular component organization or biogenesis	156	3.64e-18	-	-
GO.0019886	cytokine production	10	0.00055	-	-
GO.0019221	cytokine-mediated signaling pathway	27	4.34e-05	26	1.21e-07
GO.0007163	establishment or maintenance of cell polarity	11	0.00048	13	5.47e-07
GO.0006909	Fc-gamma receptor signaling pathway involved in phagocytosis	9	3.91e-05	-	-
HSA-8950505	Gene and protein expression by JAK-STAT signaling after Interleukin-12 stimulation			8	5.07e-07	bright green
GO.0002252	immune effector process	81	9.45e-35	56	1.1e-24	yellow
GO.0007229	integrin-mediated signaling pathway	14	5.42e-09	10	7.16e-07	brown
GO.0051702	interaction with symbiont	9	4.68e-05	12	2.11e-09
GO.0060333	interferon-gamma-mediated signaling pathway	-	-	6	0.00091	light green
GO.0035722	interleukin-12-mediated signaling pathway	6	0.00092	8	1.36e-06
HSA-6785807	Interleukin-4 and Interleukin-13 signaling	9	0.00045	-	-	fuchsia
GO.0044419	interspecies interaction between organisms	46	4.37e-14	39	2.97e-15	blue
GO.0002443	leukocyte mediated immunity	71	2.47e-36	47	7.12e-24	pink
GO.0051851	modification by host of symbiont morphology or physiology	7	0.0011	11	1.57e-08
GO.0010951	negative regulation of endopeptidase activity	22	2.26e-09	24	2.29e-14
GO.0051172	negative regulation of nitrogen compound metabolic process	58	0.00059	52	5.51e-07
GO.0002446	neutrophil mediated immunity	63	1.28e-34	43	5.5e-24
GO.0071840	phagocytosis	29	1.25e-17	17	7.66e-10
GO.0045089	positive regulation of innate immune response	19	6.6e-07	-	-	purple
GO.0051092	positive regulation of NF-kappaB transcription factor activity	-	-	9	0.00023	light green
GO.0002224	regulation of ERK1 and ERK2 cascade	14	0.0008	-	-	orange
GO.0032680	regulation of TNF production	-	-	9	5.71e-05	light green
GO.0009605	response to external stimulus	62	6.39e-08	54	5.1e-11
GO.0042060	response to wounding	47	4.33e-19	42	9.15e-22
GO.0001816	toll-like receptor signaling pathway	9	0.00012	-	-
GO.0016192	vesicle-mediated transport	140	1.33e-62	102	1.6e-49
GO.0070372	wound healing	45	3.69e-20	41	2.78e-23	sky blue
